# Supplementary material for: Binding of heterochromatin protein Rhino to a subset of piRNA clusters depends on a combination of two histone marks
Source: Nat Struct Mol Biol. 2025 Jun 17;32(8):1517–27. doi: 10.1038/s41594-025-01584-8 (PMC12350163; doi:10.1038/s41594-025-01584-8)
Supplement: Supplementary file 4 — File containing all Supplementary Tables (in separate tabs) related to the figures and the methods. [file 41594_2025_1584_MOESM4_ESM.xlsx]

## Sheet: Table S1 (TE sense)
		PTOsk-Gal4				Nos-Gal4												MTD-Gal4 (Baumgartner et al., 2022)				??? Baumgartner et al., 2022				pTOsk-Gal4						nos-Gal4											MTD-Gal4 (Baumgartner et al., 2022)
		E(z)-KD vs w-KD		rhi-KD vs w-KD		E(z)-KD vs w-KD		Kipf-KD vs w-KD		Ez-Kipf-dKD vs Ez-w-dKD		Ez-Kipf-dKD vs w-KD		Ez-w-dKD vs w-KD		Ez-kipf-dKD vs kipf-KD		Kipf-KD vs ctrl-KD		rhi-KD vs ctrl-KD		Kipf-KO vs w1118		rhi-KO vs w1118		E(z)-KD		Rhi-KD		w-KD		Ez-KD		w-KD		Ez-kipf-dKD		Ez-w-dKD		kipf-KD			Kipf-KO	Kipf-KD	Ctrl-KD	Rhi-KD	Rhi-KO	w1118
Name	mean	log2FC	padj	log2FC	padj	log2FC	padj	log2FC	padj	log2FC	padj	log2FC	padj	log2FC	padj	log2FC	padj	log2FC	padj	log2FC	padj	log2FC	padj	log2FC	padj	1	2	1	2	1	2	1	2	1	2	1	2	1	2	1	2	3	1	1	1	1	1	1
ACCORD	3152	-0.08162	0.8606	-1.744	0.0008579	-0.2071	0.7397	0.1413	0.7482	-0.2149	0.6345	-1.501	0.001338	-1.077	0.02413	-1.774	2.969e-05	0.1481	0.8955	-4.261	1.404e-08	-0.5032	0.5264	-2.143	0.005023	4120	1156	1922	507	10403	4271	5463	4955	4615	6110	938	2901	6337	2689	3394	4903	3772	2092	3915	3238	464	360	3046
ACCORD2	2942	0.1466	0.7952	-2.058	0.0002167	0.2299	0.7344	-1.53	0.0007712	-0.2446	0.6073	-1.094	0.03066	-0.5382	0.2711	0.4749	0.3222	-0.5361	0.4922	-7.302	1.479e-17	-0.9447	0.1923	-6.573	7.607e-11	8133	2387	1999	501	16276	4647	7698	6224	4001	5039	1008	3502	7688	3318	657	1061	857	489	603	1463	23	5	1177
BAGGINS1	8245	0.6414	0.2064	-1.535	0.006971	0.6055	0.2853	-0.4981	0.2672	-0.3999	0.3658	0.2704	0.6612	0.9575	0.06999	0.9071	0.06263	-0.726	0.3352	-6.349	1.048e-14	-1.484	0.04886	-5.364	1.047e-10	19276	6788	4792	996	25666	6455	23654	21988	8716	10107	5423	23804	55174	29758	3269	4571	3215	3766	3158	10188	321	164	14436
BARI_DM	5598	0.06065	0.8829	1.556	0.0006235	0.1407	0.8229	-0.01499	0.9704	0.5737	0.2183	-1.061	0.00975	-1.911	1.142e-06	-1.043	0.004964	0.5153	0.4983	-3.422	6.107e-08	0.8247	0.2037	-2.669	3.222e-05	3216	1191	11559	7363	7059	2906	9764	18106	7009	12443	2911	5638	5553	2712	4566	7606	4915	11734	8778	4747	1265	335	4054
BATUMI	5054	-0.3078	0.5921	-1.664	0.003476	-0.7009	0.2029	0.02926	0.9704	0.1498	0.7297	-0.2537	0.6682	-0.4296	0.4021	-0.2992	0.5794	-0.3577	0.683	-0.3714	0.6665	-0.3022	0.716	0.9454	0.2732	4225	1298	2982	734	17757	5184	4070	2719	5925	6189	3730	7167	11517	5009	3954	5081	3229	4903	2647	5028	11562	6377	5839
BEL	30150	-0.1622	0.7678	1.745	0.0004281	0.7773	0.12	2.699	7.636e-13	0.9091	0.01552	1.724	5.101e-05	0.2836	0.4981	-1.009	0.01035	0.7914	0.2274	0.3375	0.644	0.9723	0.1588	0.1088	0.8939	15598	4963	106099	48264	54245	15375	56108	63568	19621	24799	56552	119578	82279	36966	88969	147298	105141	52428	45775	16675	63672	8965	15060
BEL-5_DMel	15050	-0.04706	0.9013	-1.812	0.0008619	-0.5156	0.3609	0.01083	0.9704	-0.05424	0.9238	-0.5707	0.2904	-0.3657	0.4395	-0.589	0.2019	-0.3651	0.683	-2.719	0.0005709	0.005382	0.9957	-1.879	0.01908	17271	6030	7845	1958	49158	16341	18118	13449	21168	24184	9926	22430	44296	19960	12171	18958	14552	30027	8976	16674	7138	3398	23909
BEL-6_DMel	1613	0.168	0.7687	-1.238	0.01835	0.2506	0.7085	-0.009699	0.9704	0.4872	0.2585	0.719	0.1337	-0.05659	0.8853	0.7373	0.07491	0.02131	0.9976	-2.432	0.001136	-0.4723	0.5521	-3.061	5.484e-05	2700	906	1278	371	4917	1903	4480	3918	2358	2992	2897	7480	6789	3168	1235	2205	1795	1751	973	977	517	150	2455
BEL-7_DMel	50.8	0.3262	0.5921	-0.2921	0.6722	0.4047	0.4875	0.6066	0.2147	0.1637	0.7228	0.5684	0.3419	0.1732	0.7592	-0.1656	0.7664	0.2576	0.7379	-1.648	0.09228	-0.2788	0.7287	-2.127	0.03731	87	37	76	19	149	46	115	93	52	48	44	150	163	85	45	79	65	66	50	31	28	9	79
Bica	2057	0.06759	0.8932	-0.1646	0.8042	0.4217	0.4639	1.29	0.006529	-0.1067	0.8142	0.2276	0.6935	0.324	0.5205	-1.129	0.01655	-0.05147	0.9951	-1.446	0.08762	-0.1506	0.8915	-1.154	0.178	2193	690	2983	651	5763	1162	4916	4525	2118	2737	1802	4672	9177	4318	3829	5273	4263	1824	2002	2268	2409	426	1783
BLASTOPIA	4705	-0.53	0.2544	-0.8744	0.08805	-0.4134	0.4481	-0.2832	0.4457	0.2214	0.6345	-0.7319	0.11	-1.056	0.01791	-0.3361	0.4346	-0.3391	0.698	-0.6184	0.3963	1.068	0.1348	1.136	0.12	3061	1080	4603	1593	16620	4198	6675	8111	7699	9951	3239	7866	10861	4652	3203	5310	4242	10266	2948	4963	9599	3319	2674
BLOOD	35800	0.5785	0.2064	3.153	1.558e-11	-0.5617	0.2842	-0.03909	0.9448	2.215	3.72e-07	4.307	2.858e-28	1.984	6.948e-07	4.449	4.001e-35	0.04829	0.9951	1.854	0.005634	3.139	5.677e-06	4.53	2.108e-11	13790	7534	108087	85083	25225	7117	8539	8884	9494	16378	213015	374476	155463	66041	5839	9187	7232	108553	12875	12506	140002	104859	7545
BS	9855	-1.784	0.0006195	-1.814	0.0007487	-0.9517	0.06388	0.5696	0.1876	-0.3541	0.4381	-2.391	4.327e-07	-1.699	0.0003779	-3.216	1.365e-13	0.01003	0.9976	-5.042	7.792e-11	-0.01696	0.9896	-5.5	4.289e-12	3506	1023	7000	1711	48642	11820	6291	6828	12156	16365	1543	3225	11729	3858	13362	18190	13901	15274	14533	14837	1210	131	12507
BS2	15290	-0.006758	0.9822	-2.201	0.0002985	0.01794	0.9669	0.0728	0.933	-0.2496	0.5931	-0.5275	0.3924	-0.008464	0.9903	-0.6445	0.2285	-0.4277	0.6212	-7.276	1.026e-15	-0.7303	0.34	-6.542	1.195e-12	25765	9549	9011	1104	77569	19558	28812	23229	19745	21242	7342	25030	54087	27873	13602	16883	13419	8127	7743	17637	275	79	17119
BS3_DM	2675	0.7688	0.1788	-1.87	0.001418	0.9033	0.09064	-0.4083	0.4011	-0.3673	0.4161	0.3798	0.5574	1.047	0.0614	0.937	0.06978	-0.7123	0.3425	-7.974	1.479e-17	-1.95	0.015	-6.336	9.672e-12	9093	2902	1479	240	10317	2413	9486	7632	2354	2676	1478	7300	17134	8456	976	1231	896	668	565	1934	18	20	3749
BS4_DM	4.179	0.04604	1	-0.9985	1	-0.1498	1	0.06617	0.9614	-0.2184	0.5697	-0.4858	0.5949	0.2063	0.7889	-0.617	0.46	0.03668	0.9951	-4.428	0.03441	-0.1192	0.8961	-2.734	0.1753	12	0	0	2	9	9	7	5	8	7	2	8	28	14	3	10	5	5	6	5	0	0	6
BURDOCK	12600	0.1192	0.8065	1.841	0.0001879	1.18	0.01048	0.6681	0.08968	0.3474	0.4381	1.385	0.001191	0.7665	0.07478	0.641	0.1058	0.266	0.7379	-0.2749	0.698	0.3628	0.6319	-1.523	0.02862	8799	3151	42293	19326	17721	6922	37625	45235	9076	12774	19614	47575	50850	26597	8896	16402	11681	12726	11221	8050	19890	1261	6790
Chimpo	9182	0.01877	0.965	-0.04747	0.9381	0.4276	0.4455	1.375	0.0006459	0.2521	0.5931	0.3668	0.4584	-0.02686	0.9576	-1.045	0.008318	0.3318	0.698	-3.137	6.735e-06	0.2525	0.739	-2.935	3.127e-05	9564	3458	14591	4781	25020	7894	23033	27139	11482	14403	11378	26106	33036	16326	20407	27702	24279	11269	11694	7621	2460	458	6773
Chouto	2577	0.3784	0.4678	-0.9933	0.08637	0.5586	0.3319	-0.2431	0.6061	-0.5764	0.23	-1.259	0.01712	-0.1377	0.7889	-0.9164	0.05864	-0.6905	0.3425	-8.507	8.754e-20	-1.388	0.0651	-7.665	2.417e-14	5823	1834	2683	557	8953	2513	9332	9275	3728	4153	734	2824	9298	4432	1682	2484	1700	871	554	1729	11	6	3143
COPIA_DM	11930	-0.3448	0.3884	-0.8241	0.06459	-0.8679	0.05389	0.02721	0.9674	0.07866	0.8801	-0.6875	0.1165	-0.7528	0.07233	-0.7348	0.05469	-0.07042	0.9887	-1.769	0.003345	-0.4936	0.5034	2.198	0.0003073	5785	2050	7069	2941	23296	7811	7054	16588	14462	25233	7159	16893	25582	13214	9827	18251	8957	5041	16194	18327	15773	17518	6698
Copia-2_DMel	94.75	-0.4908	0.2998	-0.6028	0.2785	-0.6298	0.2403	-0.2852	0.4825	-0.341	0.4629	-3.021	3.788e-09	-2.301	7.824e-07	-2.708	4.198e-08	0.2962	0.7012	-6.993	4.806e-09	-0.9281	0.1916	-7.161	3.902e-05	48	10	81	23	154	92	81	118	101	232	7	24	64	30	48	109	55	95	189	126	2	0	213
Copia-2B_DMel-I	152	0.1132	0.8262	-0.135	0.8355	0.5557	0.3319	-0.0314	0.9674	0.05734	0.9238	-0.2538	0.6608	-0.262	0.5728	-0.2022	0.6997	-0.0456	0.9951	-2.541	0.001513	0.05242	0.963	-0.603	0.4804	190	57	188	83	279	178	315	180	90	172	60	156	229	119	46	94	91	232	153	171	83	62	174
Copia-4_DMel	196.1	0.4838	0.3182	-0.03121	0.9622	0.7423	0.1708	-0.0951	0.8909	-0.1403	0.736	0.8901	0.1011	1.096	0.03519	1.055	0.02927	-0.5094	0.5032	-3.114	0.0003823	-1.257	0.1091	-1.681	0.05662	548	170	486	103	824	175	526	478	157	209	230	585	1267	558	88	134	85	68	40	101	32	37	228
Copia1_DM	7027	-0.2313	0.6758	-0.1955	0.7226	-0.5291	0.3319	1.993	2.641e-07	0.3051	0.5237	-0.271	0.6058	-0.6937	0.1159	-2.385	1.001e-09	0.8183	0.2274	-2.432	0.0005709	1.636	0.01508	-2.337	0.001088	1166	358	1906	871	4549	1155	4129	3634	4330	7249	2881	6792	7978	3887	13097	20985	14976	54872	18047	6269	3335	968	9351
COPIA2_DM	4074	-0.001146	0.9956	-1.03	0.06574	0.5326	0.3468	1.566	0.0005942	0.2862	0.5686	0.4225	0.4508	-0.06474	0.8853	-1.203	0.007985	0.4149	0.6326	-2.361	0.003046	0.6228	0.4067	-1.672	0.03852	2946	878	2128	547	7981	2038	6588	6494	2590	3452	2690	6492	7612	3464	5661	8722	5856	13387	8272	4419	2443	827	5017
DIVER	15200	0.03166	0.9235	1.092	0.02074	0.8037	0.09064	2.492	8.452e-13	1.263	0.0003346	1.913	9.62e-07	0.224	0.553	-0.6048	0.1056	0.8216	0.2171	-0.5793	0.3942	0.8185	0.2119	-0.6137	0.3762	10847	4855	39692	15640	31789	9087	24339	31155	8612	12031	28933	61640	36732	15343	32515	54910	42624	23718	30271	11167	22242	2873	8075
DIVER2	14410	0.7327	0.1864	-1.967	0.0007301	0.4237	0.4639	-1.28	0.01017	-0.5018	0.2585	-0.3227	0.6097	0.5297	0.3199	1.033	0.04231	-2.213	0.006476	-7.013	4.747e-16	-2.648	0.001789	-6.479	1.167e-13	41476	15014	6745	1210	44795	15381	36091	26334	15707	14680	5562	25249	69951	36816	2941	4444	3199	2442	1583	16519	318	102	20568
DM1731	7244	-0.1471	0.7952	-1.423	0.01043	-0.6666	0.2215	1.16	0.01184	-0.154	0.7297	-1.434	0.004029	-1.089	0.03284	-2.799	6.469e-10	-0.6198	0.3865	-3.986	5.565e-07	0.3369	0.6745	-2.609	0.001234	8660	2243	5687	1378	27952	7677	8078	6967	11226	14305	2590	6591	15130	6086	17515	29870	16622	7972	4316	11756	2027	350	4178
DM176	6373	-0.1531	0.7952	-1.124	0.05694	-0.6548	0.2421	0.7489	0.113	0.3558	0.4381	-0.6305	0.2783	-1.259	0.01791	-1.535	0.001469	0.3932	0.6423	-1.85	0.03101	-0.4225	0.6	-1.987	0.02051	5742	1256	4877	897	18490	4561	5793	5375	7892	12101	3524	9436	8838	4321	10463	14254	11272	6923	12698	6691	5302	1262	9683
DM297	5548	-0.722	0.1803	-3.316	3.423e-10	-0.9227	0.07213	-0.9487	0.03566	0.07413	0.8913	-1.115	0.02638	-1.204	0.01654	-0.1021	0.8414	-0.1731	0.863	-4.782	6.929e-10	0.3914	0.6296	-4.061	1.879e-07	4122	1626	1247	309	26227	8160	3543	4471	6464	11019	1840	6104	7546	4166	1860	3100	2230	24983	3115	4248	417	367	12396
DM412	9305	-0.2294	0.6758	0.07902	0.9076	-0.2786	0.653	0.1446	0.7081	0.2335	0.6255	-2.089	2.349e-07	-2.428	1.536e-09	-2.387	9.335e-11	0.2276	0.7671	-1.909	0.005556	0.2599	0.7287	-2.302	0.0009142	2796	1026	6703	2387	10395	3570	13540	14769	12029	19437	2017	4810	7638	2485	7937	13659	13595	30992	15756	11912	9219	1973	18528
DM412B_LTR	266.6	0.103	0.8506	-0.02592	0.9671	-0.08858	0.9181	-0.2344	0.6655	0.2552	0.591	-0.9106	0.1179	-1.38	0.01466	-0.5731	0.2833	-0.04469	0.9951	-1.549	0.0928	-0.1132	0.8961	-2.159	0.02124	330	121	586	59	843	183	560	648	429	700	119	489	585	151	165	331	321	328	200	226	221	35	309
DMCR1A	31530	0.963	0.05896	-2.069	2.76e-05	0.2588	0.6834	-1.143	0.007258	-0.4794	0.2585	-1.029	0.02689	-0.1594	0.7249	0.1495	0.7486	-0.942	0.1408	-5.158	7.509e-14	-1.858	0.007284	-4.392	3.114e-10	65323	24579	8724	2986	68936	24419	83271	81594	44665	60766	10795	46507	112486	56995	10503	18309	12055	11517	11541	39844	3066	1178	49213
DMRP1	1.501	-0.1607	1	-0.3271	1	0.1821	1	0.3678	0.5996	-0.007649	0.9778	0.252	0.766	0.2165	0.7889	-0.3275	0.7126	-0.05922	0.9369	-0.6899	0.7466	-0.04512	0.963	-2.071	0.3266	0	0	1	0	3	1	3	9	1	3	1	5	6	4	2	4	2	4	1	2	3	0	4
DMRT1A	20080	0.1896	0.7687	-2.098	0.0004937	0.07023	0.9181	0.307	0.5347	-0.3395	0.4629	-0.2721	0.6682	0.3156	0.567	-0.7064	0.1796	-0.3373	0.698	-5.494	6.832e-10	-0.7825	0.3077	-5.89	7.108e-11	41049	12795	9669	1619	87126	17446	33164	24733	20919	22336	8807	34415	81748	41945	18170	23708	18681	11858	13410	25873	1464	197	26288
DMRT1B	36370	0.5583	0.266	-1.965	0.0007551	0.5462	0.3468	-0.5224	0.2669	-0.4043	0.3658	-0.2813	0.6608	0.397	0.4536	0.369	0.4965	-0.545	0.4842	-5.385	3.982e-10	-1.425	0.0651	-6.6	4.789e-14	102836	30847	18065	3025	140437	29933	100409	91511	38230	44076	16366	64085	162808	84523	13637	18795	14945	11564	13390	35403	2192	203	44736
DMRT1C	1101	-0.02427	0.965	-1.887	0.001418	0.244	0.7344	-0.06569	0.9352	-0.4825	0.2585	-0.7538	0.2206	0.1444	0.7889	-0.657	0.2143	-0.04393	0.9951	-6.197	1.712e-11	-0.3149	0.7146	-6.593	2.622e-10	2375	912	1071	181	7993	1661	1802	1381	926	1020	231	1109	3302	1468	471	782	547	1186	687	773	26	6	1467
DMTOM1_LTR	32.76	-0.3189	0.6452	-0.09885	0.9146	0.1994	0.7802	-0.05859	0.9587	0.004524	0.9895	-0.6685	0.3376	-0.5533	0.373	-0.5855	0.3587	0.2437	0.7379	-0.8712	0.3942	-0.7583	0.338	-0.7141	0.4907	7	5	15	16	24	28	64	56	34	43	7	45	48	30	7	46	23	34	55	34	54	26	80
DNAREP1_DM	6156	0.1742	0.7678	0.2791	0.6314	0.2547	0.7016	0.01619	0.9704	-0.002902	0.9902	-0.474	0.34	-0.3643	0.4021	-0.5	0.2481	0.1206	0.9136	-0.9882	0.1912	-0.08893	0.9128	-1.168	0.1242	7971	3443	12784	4587	18047	5317	14997	12431	7900	9411	3635	10204	16049	7966	4106	7054	6672	6405	5043	4363	6475	1361	5713
DOC	30700	0.6673	0.1821	0.04817	0.9381	0.335	0.5435	0.942	0.01811	0.2026	0.6418	0.8971	0.04099	0.4749	0.2665	-0.08337	0.8502	-0.309	0.7012	-0.8845	0.2059	-0.2333	0.7645	-0.8549	0.229	45611	16100	36514	13107	58405	19861	47998	44321	22321	34795	34392	84507	113136	53447	29692	47076	34226	32153	25117	39952	64011	10039	33552
DOC2_DM	5430	0.2693	0.668	-1.1	0.06045	0.7719	0.1488	1.126	0.01811	0.03268	0.9437	0.9747	0.06607	0.8231	0.111	-0.2075	0.7008	-0.0664	0.9949	-2.822	0.0007655	0.09092	0.9128	-2.566	0.002589	10658	3285	5120	973	18296	5124	16256	12857	4715	5379	6758	18695	29134	13500	7299	9249	8815	5787	4407	5132	2022	352	4109
DOC3_DM	11260	0.848	0.1158	-1.215	0.01951	0.7777	0.1224	0.01705	0.9704	-0.1844	0.6796	0.2099	0.6921	0.4191	0.3584	0.1813	0.7081	-0.5074	0.5032	-2.485	0.0007523	-1.022	0.1515	-3.104	3.164e-05	28171	10000	7989	2079	32458	9573	33995	30208	9886	15253	7500	25671	47889	23201	6326	9542	7912	4646	4863	10599	5408	673	11321
DOC4_DM	283.9	0.2026	0.7421	-1.32	0.01834	0.4393	0.4481	-0.6401	0.1615	-0.4728	0.2701	-0.6662	0.2372	0.1328	0.7889	0.08112	0.873	-0.2499	0.7379	-5.081	4.384e-09	-1.339	0.07004	-4.813	7.718e-07	557	240	265	68	1127	387	863	593	344	425	105	446	1139	598	101	176	145	111	141	221	17	6	378
DOC5_DM	1022	0.09384	0.8468	-0.4136	0.4664	-0.1578	0.817	0.04593	0.9446	-0.1931	0.6665	-0.9495	0.04264	-0.522	0.2537	-1.035	0.01309	-0.1905	0.8269	-6.198	5.873e-16	-0.4438	0.5751	-3.675	1.472e-06	977	421	1064	346	2330	813	1704	1395	1324	1746	430	1235	2532	1198	766	1366	1049	1261	1149	1588	57	67	1707
DOC6_DM	6112	-0.3511	0.3659	-0.7579	0.08221	-0.2059	0.7344	1.118	0.0005942	0.5609	0.1895	0.2433	0.55	-0.4486	0.1945	-0.8932	0.004357	0.6304	0.3542	-1.087	0.06838	0.1204	0.8915	-0.6562	0.2817	2757	1149	3419	1809	10057	4903	4419	5245	3564	6386	3604	8397	8919	3749	4602	9651	6930	11145	14225	7044	9829	2735	7902
FB4_DM	4.46	0.234	0.7194	0.3685	0.6765	-0.2512	0.6777	-0.05237	0.9674	0.5397	0.23	0.1433	0.8563	-1.243	0.0823	0.2337	0.7792	-0.01178	0.9976	-3.072	0.09933	0.423	0.6	-1.634	0.4346	0	4	5	1	6	0	4	3	7	5	7	8	2	1	2	6	4	11	9	10	2	0	2
FROGGER	117.7	-0.1777	0.7952	0.7251	0.2593	0.3424	0.5873	0.3183	0.5206	0.6541	0.1895	1.789	0.001304	0.4213	0.4402	1.378	0.007918	0.2506	0.7379	-2.565	0.008894	0.3127	0.7156	1.352	0.1644	133	13	422	107	288	139	332	226	131	194	567	737	709	287	118	181	135	134	83	52	24	101	68
FW	28970	0.6533	0.1898	-0.4073	0.4598	0.2044	0.7397	0.4572	0.2305	0.1487	0.7297	-0.06046	0.8842	-0.2143	0.594	-0.6234	0.1236	0.001012	0.9976	-2.297	0.001136	-0.5028	0.5199	-1.998	0.005339	41996	16718	24300	9174	58726	18087	56714	46140	28860	44252	21360	52505	76623	34611	27179	43212	34167	28116	33811	35021	20509	5266	39894
FW2_DM	228.6	-0.1771	0.7926	-1.148	0.05633	0.1233	0.8733	-0.1745	0.7482	-0.2068	0.6418	-1.632	0.002289	-1.148	0.03378	-1.407	0.005046	-0.2255	0.7671	-5.719	1.978e-09	-0.821	0.2883	-4.97	2.172e-06	250	81	257	40	813	314	611	526	353	475	48	219	454	178	152	302	203	163	151	235	11	5	368
FW3_DM	272.2	0.195	0.7678	-1.343	0.02697	0.2337	0.7359	0.1658	0.7482	-0.4821	0.2585	-0.9618	0.09266	-0.009271	0.9903	-1.243	0.01474	-0.2373	0.7436	-4.801	2.141e-07	-0.4447	0.5914	-5.474	2.78e-06	674	181	275	47	1148	362	581	440	296	343	71	285	885	402	204	309	261	236	188	304	28	3	349
G_DM	10960	0.3194	0.5921	-2.274	0.0001964	0.1073	0.9076	0.4802	0.3093	-0.3287	0.485	0.2685	0.6682	0.8405	0.1309	-0.3451	0.5422	-0.3467	0.6938	-6.144	1.08e-11	-0.2776	0.7287	-4.963	6.451e-08	31064	11350	5417	1033	53650	14218	17718	10302	10251	10046	6533	25791	62750	29836	9907	13727	10373	5016	5623	11136	392	87	5949
G2_DM	7245	0.01277	0.9724	-2.144	0.0003069	-0.4264	0.4639	-0.1152	0.8517	-0.09571	0.848	-0.6596	0.2717	-0.3579	0.5041	-0.4845	0.3597	-0.02431	0.9976	-5.65	1.007e-10	-0.8481	0.2733	-3.931	7.825e-06	12321	3059	3528	611	27058	9372	9432	7242	10814	11199	3291	12941	21171	10063	5144	8119	6149	4058	8277	8975	457	299	9487
G3_DM	114.3	0.05384	0.9013	-1.493	0.01365	0.142	0.8459	-0.157	0.7482	-0.3761	0.4074	-1.157	0.03435	-0.3178	0.5381	-0.93	0.06318	-0.3593	0.683	-6.461	2.468e-08	-1.189	0.1401	-5.5	0.0002421	200	61	100	14	497	124	269	249	153	216	35	131	356	157	76	111	101	50	62	124	3	1	165
G4_DM	2707	-0.08861	0.8352	-1.942	3.356e-05	-1.147	0.01048	-0.4099	0.2482	-0.4698	0.2585	-3.09	1.745e-15	-2.304	5.218e-09	-2.622	4.52e-13	0.2787	0.7251	-5.054	9.627e-15	0.008095	0.9954	-4.175	3.777e-10	2073	802	953	288	6319	2323	2203	2877	4539	7590	298	1062	2932	1161	1834	3356	2439	4914	4582	3299	276	110	3905
G5_DM	2263	0.02078	0.965	-0.6942	0.2511	0.4621	0.4455	-0.1441	0.7665	-0.1554	0.7297	-1.505	0.003564	-1.142	0.03017	-1.313	0.006237	0.3327	0.698	-0.1827	0.8291	-0.1153	0.8961	-2.745	0.00151	3237	901	3056	597	8036	2171	7287	6700	3262	3065	575	1787	3602	1610	1307	2443	1906	2234	1878	1090	2870	157	2093
G5A_DM	1647	0.04734	0.9013	0.2936	0.6285	0.5476	0.3319	0.9757	0.02353	0.2231	0.6345	0.8847	0.06607	0.3919	0.3904	-0.1407	0.7664	-0.05801	0.9951	-0.1966	0.8051	-0.1342	0.8915	-0.4565	0.5771	2395	733	4213	1400	5553	1749	3640	3182	1476	1565	2019	4923	6576	2850	1706	2799	2386	1236	886	1007	2628	464	1170
G6_DM	445	0.06845	0.8932	-2.508	3.425e-05	0.404	0.4875	1.895	0.00014	-0.2129	0.6345	1.239	0.02676	1.62	0.003329	-0.7105	0.1697	0.3945	0.6423	-5.116	3.221e-08	0.3507	0.6709	-4.143	3.961e-05	717	285	143	38	1706	595	545	250	213	204	268	1219	2414	1053	412	868	928	632	674	341	25	8	312
G6-fl	439.1	0.06702	0.8932	-1.183	0.0561	-0.08743	0.9181	-0.9187	0.06996	-0.27	0.5697	-0.5318	0.386	0.01196	0.9903	0.4805	0.3744	-0.5301	0.4922	-7.3	1.194e-13	-0.486	0.5613	-5.443	1.985e-05	692	193	379	85	1304	556	876	457	650	549	203	819	1810	839	141	248	173	158	278	751	11	2	248
G7_DM	70.73	1.174	0.03931	-1.955	0.001383	0.4699	0.4455	-1.942	0.0007937	-0.4813	0.2585	-0.1272	0.8381	0.7378	0.1945	2.062	0.001001	-2.108	0.01828	-8.036	1.304e-05	-2.311	0.01239	-5.569	0.001673	291	151	38	6	215	113	108	72	39	51	13	86	248	109	2	7	6	6	4	64	0	0	54
GTWIN	598.7	-0.3826	0.4762	-0.5348	0.3956	-0.2885	0.6777	0.07875	0.9222	-0.1425	0.736	-0.5987	0.3113	-0.228	0.6795	-0.7265	0.1555	-0.3899	0.6423	-9.081	2.346e-18	-0.4886	0.5543	-8.645	9.061e-07	289	67	556	97	997	464	751	606	752	751	246	913	1728	753	491	692	482	578	740	1530	6	0	889
GTWIN2	257.5	0.1658	0.7952	-1.279	0.02933	-0.02729	0.9638	0.1538	0.7482	0.01799	0.9719	-0.07772	0.8802	-0.07794	0.8802	-0.3093	0.5645	-0.6213	0.3865	-6.984	2.031e-11	-0.2814	0.7287	-7.604	1.588e-05	496	162	233	50	1016	276	543	441	369	487	187	774	1063	483	248	439	316	291	95	281	5	0	340
GYPSY	2584	0.7832	0.176	-1.026	0.09056	0.1758	0.8055	0.78	0.113	-0.3576	0.4381	0.4129	0.5135	1.053	0.05624	-0.4746	0.3744	-0.6288	0.3865	-6.062	6.782e-12	-1.838	0.02124	-5.378	3.379e-09	4033	1347	1231	253	4150	1267	4134	3064	2390	2226	1580	6902	15748	8333	2620	4245	3065	732	2252	6922	261	42	3873
Gypsy-10_DMel	36.61	0.1288	0.8352	-0.5475	0.4643	-0.3473	0.5873	0.652	0.226	-0.04439	0.9288	-0.4146	0.564	-0.2295	0.7219	-1.26	0.03239	-0.3534	0.683	-5.345	0.0001105	-0.2948	0.7287	-4.324	0.01766	107	18	78	12	170	55	35	27	39	46	22	40	107	33	40	63	64	14	17	42	2	0	19
Gypsy-11_DMel	129.4	0.03911	0.9224	-0.3098	0.6226	-0.5161	0.3609	-0.4827	0.2672	-0.268	0.5707	-1.822	0.0004234	-1.253	0.01654	-1.227	0.01146	-0.1473	0.8955	-5.653	4.856e-09	-0.591	0.4433	-4.663	0.0001392	243	54	233	84	397	218	182	163	223	265	22	122	265	100	75	134	90	78	93	123	6	2	130
Gypsy-12_DMel	48.7	0.2139	0.7547	-1.072	0.09783	-0.8189	0.1329	0.3107	0.5048	-0.3056	0.5237	-1.636	0.002938	-0.9278	0.08036	-2.177	2.561e-05	0.15	0.8955	-1.489	0.1109	-0.186	0.8559	0.1768	0.8707	45	28	31	5	88	44	42	41	70	121	14	38	123	42	71	96	71	64	67	52	53	42	67
Gypsy-13_DMel	462.6	-0.05722	0.8932	-0.2074	0.7242	-1.043	0.03897	1.168	0.008094	0.1131	0.8019	-1.616	0.0006979	-1.781	0.0001447	-2.97	4.18e-12	0.5191	0.5032	-5.45	2.937e-11	1.154	0.1225	-5.895	8.223e-08	395	97	576	143	1014	328	263	283	562	726	104	315	496	169	744	1424	1094	2005	964	450	27	3	455
Gypsy-14_DMel	1729	0.7706	0.1744	-1.339	0.01835	0.5102	0.373	1.046	0.03566	-0.3324	0.4825	-0.1858	0.7621	0.369	0.4981	-1.353	0.007918	-1.01	0.1347	-4.418	7.946e-08	-0.9638	0.1923	-2.482	0.003068	4857	1678	1318	230	5642	1523	4244	3879	1580	2357	833	3027	7139	3729	2975	4000	1749	630	490	2222	279	144	1577
Gypsy-15_DMel	681.3	0.07785	0.8829	-0.7263	0.2192	-0.1828	0.7891	0.1643	0.7482	-0.3157	0.5237	-0.6065	0.2904	-0.00185	0.9953	-0.8634	0.07396	-0.3588	0.683	-6.889	1.77e-14	-0.7894	0.3026	-7.759	1.544e-07	1244	324	999	202	2533	822	1025	926	927	955	291	1169	2776	1202	630	948	746	483	455	872	18	1	1030
Gypsy-16_DMel	3767	0.1178	0.804	0.4949	0.3112	0.4505	0.3963	1.172	0.001444	0.2618	0.5697	0.362	0.4178	-0.02106	0.9624	-0.8353	0.0213	0.4288	0.6212	-0.007627	0.9904	0.6312	0.3562	-0.6071	0.3795	2793	1016	4747	2221	5731	2201	6506	6473	2904	4108	3028	6682	9122	4180	3905	7043	5618	5580	6125	3611	10788	815	2280
Gypsy-17_DMel	67.53	-0.08043	0.8863	-0.3619	0.6146	-1.165	0.0366	0.8791	0.07956	-0.1431	0.7358	-1.678	0.002938	-1.313	0.01856	-2.838	7.45e-08	-0.04443	0.9951	-5.156	2.891e-06	-0.7983	0.3077	-4.808	0.0001997	88	25	125	30	295	60	36	30	94	121	17	42	91	45	111	198	156	65	67	76	5	2	153
Gypsy-18_DMel	63.49	0.6994	0.1932	-1.284	0.03657	0.01908	0.9669	0.9585	0.05914	-0.3988	0.3658	-0.5727	0.3472	0.1656	0.7738	-1.697	0.001166	-0.2472	0.7379	-6.869	5.859e-06	-0.4384	0.5914	-6.344	0.0003207	116	63	37	8	139	61	121	81	66	117	15	120	277	128	96	179	115	75	48	78	1	0	108
Gypsy-19_DMel	108.7	0.9309	0.1158	-0.05809	0.9381	-0.04983	0.9371	0.8047	0.1229	-0.0155	0.9719	-0.2179	0.7476	-0.1318	0.8152	-1.181	0.03291	-0.126	0.9136	-4.453	4.459e-05	-0.5144	0.5499	-4.304	0.0003343	482	146	294	36	463	91	99	106	80	92	31	146	208	92	115	132	108	87	40	54	6	3	146
Gypsy-20_DMel	195.5	-0.1232	0.8238	0.0101	0.9846	-0.2422	0.7344	0.1625	0.7482	0.2911	0.5686	-0.6081	0.2904	-1.109	0.03519	-0.8621	0.07491	-0.004058	0.9976	-0.964	0.2781	-0.1076	0.8985	-1.992	0.02794	180	48	378	82	549	169	255	273	263	275	123	241	318	130	167	284	218	284	200	209	313	34	264
Gypsy-21_DMel	24.31	0.1832	0.7952	-0.9508	0.1893	0.05263	0.9371	-0.0962	0.9222	0.07004	0.8913	0.1015	0.8743	-0.04939	0.9543	0.2456	0.7109	-0.2895	0.7012	-1.439	0.1807	0.9661	0.2207	-1.617	0.1904	38	3	15	2	48	16	36	38	20	42	19	47	62	36	21	10	11	121	12	25	26	4	25
Gypsy-22_DMel	32.4	-0.1935	0.7926	-0.9256	0.1786	-0.9667	0.08716	-1.343	0.02139	-0.1269	0.736	-2.241	0.0009068	-1.822	0.004416	-0.7618	0.2615	-0.6798	0.3425	-4.482	5.648e-05	-0.9948	0.2119	-3.984	0.01039	39	8	47	3	119	45	17	30	50	81	1	20	30	15	10	14	8	15	15	65	7	1	50
Gypsy-23_DMel	139.8	-0.1063	0.8362	-0.06695	0.9293	0.445	0.4481	-0.9887	0.03233	0.2835	0.5692	0.6452	0.2259	0.1049	0.8144	1.759	0.0001027	-0.9515	0.168	2.735	0.0005709	-0.7218	0.3417	4.142	4.344e-07	78	14	102	47	197	68	195	162	64	146	106	216	311	117	19	30	30	15	14	65	1387	341	31
Gypsy-24_DMel	206.2	-0.1364	0.8142	-0.4202	0.5434	-0.6612	0.2456	0.03761	0.9674	-0.01468	0.9719	-0.5057	0.4228	-0.3638	0.52	-0.5669	0.3004	-0.1175	0.9136	-4.543	2.122e-06	-0.1878	0.8559	-5.074	7.761e-06	243	63	414	49	818	202	207	194	325	403	127	436	710	295	212	315	205	318	195	255	28	4	335
Gypsy-25_DMel	26.21	0.07111	0.8932	-1.357	0.0596	-0.2931	0.6777	-1.515	0.01078	-0.4999	0.2585	-2.095	0.001808	-0.7276	0.2537	-0.4393	0.5422	-0.5508	0.4725	-5.096	0.0001709	-1.226	0.1515	-3.475	0.01017	29	10	15	1	74	17	56	50	51	89	3	21	67	44	10	14	4	13	9	34	2	2	56
Gypsy-26_DMel	377.5	-0.6108	0.2188	-0.6253	0.2814	-1.233	0.01419	-0.1411	0.7482	0.142	0.736	-1.555	0.001338	-1.773	0.0002085	-1.363	0.002355	-0.008923	0.9976	-4.905	2.032e-09	0.3247	0.6896	-4.702	1.77e-07	118	41	300	49	659	218	260	284	660	921	167	317	585	208	298	559	440	1162	589	620	55	11	618
Gypsy-27_DMel	620.4	-0.01866	0.965	-1.049	0.05154	-0.04338	0.9398	-0.5244	0.2147	-0.5558	0.23	-1.463	0.001954	-0.4011	0.3902	-0.8278	0.06087	-1.067	0.09396	-6.076	1.713e-14	-1.01	0.1588	-5.76	3.777e-10	1055	299	750	209	2689	840	1184	1100	823	1197	147	612	1814	819	294	443	431	351	185	800	31	7	858
Gypsy-28_DMel	11.54	0.1623	0.8142	0.4695	0.5772	0.05271	0.9371	-0.02712	0.9704	0.2967	0.4929	0.3631	0.6608	-0.3488	0.6232	0.4081	0.583	-0.0993	0.9136	1.14	0.3915	0.3002	0.7287	0.5525	0.6719	6	8	23	6	24	6	4	25	5	16	9	17	13	8	5	3	8	42	4	6	43	16	19
Gypsy-29_DMel	18	0.1785	0.7952	0.8101	0.2814	-0.1017	0.9082	0.8958	0.1335	0.04953	0.9238	-0.2193	0.7687	-0.2722	0.7115	-1.361	0.04495	-0.2558	0.7266	-3.341	0.006213	-0.05504	0.963	-2.381	0.06466	7	8	33	8	25	6	11	26	15	16	3	29	32	13	28	35	15	52	14	29	7	4	46
Gypsy-3_DMel	8755	-0.01042	0.9724	-1.278	0.01459	-1.282	0.009009	1.13	0.009742	0.0473	0.9288	-1.325	0.004437	-1.372	0.003889	-2.618	4.672e-10	0.2988	0.7012	-5.8	6.557e-15	0.7068	0.332	-4.443	3.765e-09	6475	1940	3868	1090	17223	4880	4751	5263	11778	17063	2821	8768	14121	5423	16551	33197	18621	23714	17778	11793	566	192	8459
Gypsy-30_DMel	26.5	-0.2593	0.7194	-1.162	0.1185	-1.142	0.05389	0.4326	0.4434	-0.03984	0.9356	-1.465	0.02689	-1.27	0.04277	-2.212	0.0004905	0.1131	0.9136	-6.852	0.0003181	-0.414	0.6304	-5.335	0.003638	25	5	29	0	94	33	15	10	44	75	7	28	42	22	46	78	55	30	37	28	0	0	51
Gypsy-31_DMel	26.28	0.2343	0.7421	-0.9079	0.2061	-0.878	0.1216	0.3568	0.476	-0.2179	0.6345	-2.151	0.0004234	-1.579	0.006759	-2.825	1.218e-06	-0.2691	0.7251	-5.759	0.000255	-0.385	0.6503	-5.535	0.002087	37	13	23	1	74	14	23	42	62	99	8	19	51	25	67	84	63	38	18	35	1	0	56
Gypsy-32_DMel	146.2	0.8485	0.1204	-1.443	0.009894	0.9146	0.07213	-0.4203	0.3462	-0.6024	0.2183	-0.8438	0.1249	0.1791	0.7283	-0.2939	0.583	-0.816	0.2274	-6.037	4.806e-09	-1.974	0.0113	-5.572	4.111e-06	321	128	62	27	349	124	696	592	180	239	42	218	654	331	78	108	66	50	31	112	4	2	259
Gypsy-33_DMel-LTR	0.5507	0	1	0.3525	1	-0.04521	1	-0.1279	0.7854	0.0703	0.6526	0.004789	0.995	-0.2546	0.5728	0.2751	0.6997	0.001149	0.9976	-1.412	0.5275	-0.01396	0.9896	-0.4841	0.8226	0	0	3	0	0	0	1	0	1	1	1	1	0	0	0	0	0	1	1	1	0	0	1
Gypsy-34_DMel-LTR	501.6	-0.317	0.6563	-2.442	0.001742	-1.061	0.07213	1.83	0.005259	-0.09021	0.8129	-0.5822	0.4871	-0.2136	0.7889	-3.027	7.984e-05	0.2139	0.7379	-4.992	0.0008012	0.1362	0.8915	-4.265	0.00821	1177	234	343	17	7812	886	52	56	280	309	102	264	737	232	1810	1307	1063	236	306	140	8	2	136
Gypsy-4_DMel	465.4	-0.1133	0.8142	-1.131	0.022	-1.382	0.003439	-0.7139	0.08331	-0.4869	0.2585	-2.111	1.303e-06	-1.264	0.004996	-1.33	0.001326	-0.4282	0.6212	-4.233	3.845e-09	-0.6847	0.332	-3.145	3.215e-05	980	295	812	213	2442	1205	170	280	506	790	59	236	626	288	150	298	227	244	201	380	56	24	417
Gypsy-5_DMel	19560	0.12	0.8142	-3.049	1.576e-09	-1.264	0.009497	0.1973	0.6683	-0.5296	0.2585	-2.508	1.099e-07	-1.515	0.0019	-2.922	1.889e-11	-0.1294	0.9136	-9.07	1.45e-33	0.2994	0.7146	-5.609	1.083e-13	20956	7884	2794	741	48717	13933	16698	17264	41627	52542	3442	12851	40564	16799	30576	55914	28761	36059	23334	29411	138	199	20235
Gypsy-6_DMel	1748	1.071	0.05396	-1.385	0.01365	0.4338	0.4481	-1.952	9.954e-05	-0.5696	0.23	-0.9894	0.08293	0.07837	0.8803	1.03	0.04692	-3.449	5.162e-05	-11.21	5.163e-23	-3.528	1.726e-05	-8.425	1.072e-08	5027	2270	1193	223	5475	1389	2698	2192	1016	1693	181	1294	3573	1838	131	231	117	123	223	3833	3	1	1737
Gypsy-7_DMel	1323	0.7149	0.1864	-0.8631	0.1337	0.1878	0.7851	-0.01875	0.9704	-0.2138	0.6345	-0.5874	0.2938	-0.1296	0.7889	-0.5588	0.2521	-0.007491	0.9976	-0.6616	0.433	0.255	0.7522	-0.08638	0.9216	2704	1026	1107	242	3567	851	3301	2820	1845	2225	727	2248	4970	2184	1107	1625	1109	1447	910	956	1785	431	833
Gypsy-8_DMel	3039	0.04431	0.9007	-0.7151	0.1394	-0.05516	0.9276	0.01722	0.9704	-0.1345	0.743	-1.078	0.01268	-0.8047	0.065	-1.118	0.00418	-0.4809	0.5407	-3.363	3.887e-07	-0.3344	0.6686	-3.028	7.146e-06	2574	795	2123	684	5076	2365	4946	5888	3667	5826	1092	3528	6224	3009	2331	4079	2558	3746	2975	5832	1613	276	4337
Gypsy-9_DMel	315.3	0.06103	0.8932	-0.677	0.2192	-0.6404	0.2403	-1.314	0.005259	-0.4867	0.2585	-1.598	0.001596	-0.5943	0.2445	-0.2277	0.6805	-1.535	0.02149	-7.133	4.666e-15	-2.875	0.0002536	-4.748	1.082e-07	582	246	573	154	1362	551	241	195	316	395	35	220	597	241	51	102	91	59	72	464	8	9	521
Gypsy1_DM	8570	0.2375	0.6758	-1.495	0.008643	0.3989	0.4875	-1.454	0.001869	-0.4651	0.2731	-1.276	0.01305	-0.3117	0.5299	0.2227	0.6805	-0.4419	0.6212	-3.485	2.202e-05	-0.4073	0.617	-4.721	2.072e-08	18860	5681	6453	1551	33939	9252	23671	18206	10564	11135	2462	6866	20964	10727	1935	2494	2117	2834	5320	11444	2811	69	3834
GYPSY10	83.79	0.01472	0.9724	0.3297	0.6226	-0.2684	0.7016	1.106	0.02139	-0.2151	0.6345	-1.475	0.005919	-0.9693	0.06808	-2.813	1.165e-08	0.165	0.8739	-3.384	0.0002509	-0.2854	0.7287	-6.428	0.0002775	112	33	241	56	278	83	133	134	131	163	34	59	155	87	207	297	210	99	86	66	17	0	117
GYPSY11	43.81	0.5386	0.2998	-1.384	0.03143	-0.1651	0.817	-0.8345	0.103	0.007452	0.9859	-0.00299	0.995	-0.01245	0.9903	0.9607	0.06978	-0.6756	0.3425	-3.989	2.649e-05	-0.8218	0.3026	-2.808	0.0121	57	47	27	2	95	43	46	59	33	84	25	91	126	65	7	22	18	25	26	91	15	4	60
GYPSY12	14980	-2.514	3.257e-06	-2.835	4.162e-07	-1.803	0.0006672	-0.3372	0.4457	0.1759	0.7016	-2.473	4.82e-07	-2.759	1.555e-08	-2.073	7.223e-06	0.03411	0.9976	-5.908	4.36e-13	0.603	0.4392	-3.864	2.586e-06	3414	659	4874	1109	72128	21061	7754	9835	34779	38936	3811	8076	12343	5092	13662	22883	14645	29132	19412	19014	823	371	11007
GYPSY12A_LTR	731.5	0.5598	0.2604	-1.442	0.01053	0.2171	0.7397	-0.7873	0.08968	0.04798	0.9288	0.2816	0.6422	0.134	0.7889	1.184	0.01158	0.00417	0.9976	-4.336	9.834e-08	-0.4884	0.5501	-4.553	1.031e-07	1049	456	317	77	1627	426	1352	989	700	846	561	1678	2258	1232	201	348	207	835	996	1026	137	25	1237
GYPSY2	2776	0.1519	0.7952	-0.9154	0.1182	-0.1222	0.8733	-0.01472	0.9704	-0.2508	0.5931	-1.055	0.04714	-0.4614	0.3682	-1.048	0.02927	-0.2518	0.7379	-5.339	2.294e-10	-0.2417	0.7645	-4.553	1.029e-07	4293	1322	2839	530	9047	2264	5711	5012	4620	5324	1214	3869	8588	4102	2577	4089	3015	3495	2036	3260	210	78	3859
Gypsy2_DM	5825	1.672	0.001396	-0.6947	0.2121	0.7436	0.1497	1.505	0.0006487	-0.2656	0.5735	0.458	0.3911	0.8569	0.07478	-1.097	0.01265	0.8639	0.2119	-5.647	3.608e-13	-2.943	0.00019	-6.94	1.027e-17	10006	3589	2249	546	5484	2010	15276	15863	4714	7380	4083	15607	30052	15828	8499	16054	13721	1937	12481	3761	199	65	17559
GYPSY3	2329	0.5526	0.2626	-1.041	0.06574	0.307	0.6336	-0.3377	0.4457	-0.3975	0.3659	-1.126	0.03184	-0.2812	0.5728	-0.6664	0.1699	-0.6473	0.363	-2.781	0.0005709	-2.371	0.003026	-8.291	5.341e-16	5097	1730	1958	451	6456	2193	4999	3901	2484	2644	552	2039	5118	2584	997	1583	975	630	1138	3260	1331	5	4216
GYPSY3B_LTR	27.1	0.5929	0.266	-1.257	0.06644	-0.4343	0.4651	0.07429	0.933	-0.08733	0.8711	0.11	0.855	0.2147	0.717	-0.003452	0.994	0.1166	0.9136	-3.49	0.01171	0.1889	0.8559	-4.237	0.0191	107	30	27	3	116	30	26	34	40	41	27	75	153	63	22	38	30	29	13	10	2	0	17
GYPSY3C_LTR	21.87	0.2308	0.7421	-1.144	0.107	0.1278	0.8733	-1.199	0.03566	-0.2172	0.6345	-1.377	0.03184	-0.7398	0.221	-0.04703	0.9459	-0.533	0.4842	-5.498	3.138e-05	-1.926	0.03652	-3.275	0.01311	24	12	9	4	41	19	54	41	22	57	5	18	53	16	5	11	5	6	14	45	2	2	47
GYPSY4	5630	0.2283	0.6758	-1.559	0.003801	0.09576	0.9082	0.06496	0.933	-0.2876	0.5686	-0.423	0.4588	0.07677	0.8802	-0.526	0.2814	-0.6897	0.3425	-6.344	4.747e-16	-0.8016	0.2761	-6.793	5.341e-16	9474	3536	3562	821	19046	5223	11386	9770	6669	9642	2559	11268	22235	11400	4926	6733	4545	3148	3150	9140	294	26	6421
GYPSY5	44.54	-0.5391	0.2998	-0.1628	0.8297	-1.36	0.01419	-0.3606	0.464	0.0234	0.9596	-2.997	1.035e-06	-3.036	1.593e-07	-2.626	1.348e-05	-0.1122	0.9136	-5.109	8.029e-06	1.186	0.1498	-3.802	0.01303	22	3	70	10	85	45	22	32	90	101	6	11	24	8	26	65	41	229	46	60	4	1	42
GYPSY6	296.8	0.6515	0.2018	-1.658	0.003158	-0.08263	0.9181	0.1023	0.8716	-0.4043	0.3658	-0.1198	0.8348	0.5274	0.3044	-0.2771	0.6037	-0.2939	0.7012	-3.173	8.993e-05	-0.1294	0.8915	-2.787	0.0009699	638	253	139	38	801	272	328	334	274	288	132	500	1234	652	197	265	161	448	228	383	118	31	424
GYPSY6A_LTR	408.8	0.2342	0.6758	-1.301	0.01415	-0.358	0.5252	-1.701	6.278e-05	-0.08245	0.8767	-1.821	6.556e-05	-1.642	0.0003123	-0.07522	0.873	-0.2146	0.7777	-1.656	0.02425	-0.6362	0.3765	0.2312	0.7758	231	84	59	52	340	185	611	535	600	764	98	284	517	234	100	139	102	507	427	608	561	546	840
GYPSY6S_A	153.5	0.1394	0.804	-1.382	0.01605	0.1022	0.9076	-0.8306	0.07956	-0.1912	0.6665	-0.2239	0.6939	0.09153	0.8513	0.6971	0.1527	-0.7013	0.3425	-2.829	0.0004684	-0.5956	0.4417	-3.195	0.0002556	161	60	68	22	307	128	305	248	199	189	88	318	540	321	55	69	66	188	104	322	127	17	315
GYPSY6S_B	109.8	2.382	0.0001453	-0.8285	0.2522	0.03924	0.95	0.873	0.1142	-0.241	0.5931	2.138	0.0006454	2.645	1.316e-05	1.129	0.05427	-0.2917	0.7012	-2.843	0.008894	0.1559	0.8915	-4.507	0.004269	581	204	47	3	132	32	84	48	52	52	153	665	1363	735	60	96	103	130	63	131	48	1	80
GYPSY7	528.1	1.178	0.03054	-0.4192	0.4664	-0.4338	0.4481	0.1707	0.7073	-0.2038	0.6418	-0.5834	0.2682	-0.1603	0.7283	-0.8482	0.0521	-0.3261	0.698	-3.825	5.41e-07	-0.2363	0.7645	-4.224	2.661e-07	1416	578	552	197	1362	390	460	494	520	699	197	703	1327	648	357	591	494	685	384	656	128	19	732
GYPSY8	4706	1.305	0.02861	-1.973	0.001049	0.9412	0.08377	-2.623	1.653e-07	-0.4262	0.3307	1.296	0.02634	2.136	0.0001335	4.332	1.669e-16	-4.151	3.379e-05	-6.016	7.474e-11	-4.783	5.734e-08	-6.373	5.004e-11	26651	8417	2416	430	19843	4117	12306	7639	2680	2942	3947	16679	42988	24162	187	251	161	75	39	1202	46	16	3161
GYPSY9	117	0.5261	0.2998	-0.2783	0.6769	-0.3179	0.6336	1.658	0.001258	0.1294	0.7528	-0.4724	0.4588	-0.6294	0.2668	-2.34	1.042e-05	0.2369	0.7436	-5.914	2.163e-07	0.113	0.8961	-5.184	0.0006474	250	101	192	32	362	89	110	73	99	141	50	123	164	81	277	367	254	193	168	109	4	1	131
HELENA_RT	667.9	-0.3195	0.5921	-2.125	0.0005515	-0.5283	0.3717	-0.4112	0.3977	0.1132	0.8019	-0.5755	0.3419	-0.6963	0.2151	-0.03266	0.9518	-0.2465	0.7379	-5.205	2.554e-08	-0.4767	0.5688	-3.485	0.000289	1125	279	558	89	4170	1537	728	787	975	1383	534	954	1749	689	403	567	436	361	403	672	46	24	565
HELITRON1_DM	3.981	-0.3781	1	-0.9551	1	-0.5349	1	-0.7228	0.2597	-0.1721	0.6345	-1.036	0.2372	-0.3074	0.7115	-0.03465	0.9657	-0.2496	0.698	-5.099	0.01171	0.02081	0.9896	-2.124	0.2879	2	1	6	0	22	9	2	2	7	7	1	3	13	5	0	2	2	4	2	8	0	0	3
HETA	27780	-0.07286	0.8829	-0.582	0.303	0.2004	0.7579	0.1616	0.7482	-0.03896	0.9424	-0.1211	0.8302	-0.03333	0.9576	-0.3649	0.4663	-0.2192	0.7777	-2.946	0.0001592	-0.3453	0.6709	-3.408	1.493e-05	23131	9917	28050	10400	76369	24755	42844	32115	23358	26352	10358	46635	65385	31572	16691	23543	19274	28285	30161	44344	16161	1646	34784
HMSBEAGLE	29060	0.1368	0.7952	0.8157	0.08465	0.8365	0.07213	1.949	3.274e-08	0.38	0.3674	1.234	0.001808	0.5826	0.1439	-0.7385	0.04495	0.4201	0.6212	-0.9747	0.1366	0.4284	0.5688	-1.528	0.01932	32961	13902	78566	32468	75393	24693	41886	70207	14549	27522	32447	72038	86475	39048	41373	68403	54070	50020	30646	18459	27798	4709	25345
HOBO	2913	-0.1468	0.7952	-2.217	6.125e-05	-1.061	0.03841	0.2577	0.5702	-0.1529	0.7297	-1.803	0.0004097	-1.461	0.004416	-2.279	1.116e-06	0.4573	0.5905	-3.458	1.527e-05	-0.001628	0.997	-4.569	2.653e-08	4231	1083	1431	375	13228	3909	3182	2937	6673	8558	1123	2992	6951	2637	6384	7463	4911	3443	2762	1383	348	56	2766
I_DM	14760	0.01236	0.9724	1.721	0.0007882	0.07909	0.9181	-0.0972	0.8406	0.5495	0.23	0.5296	0.2904	-0.2755	0.5272	0.6866	0.1036	-0.213	0.7777	-0.9007	0.2278	0.5269	0.5034	0.9497	0.211	5463	2471	28758	16992	12948	6548	27117	22971	17423	20048	20544	40572	38312	18449	7920	15463	10388	28503	12874	18327	28960	13482	12392
IDEFIX	2408	0.07912	0.8606	-0.8422	0.1025	-0.2227	0.7344	0.06384	0.9222	-0.06091	0.9217	-1.21	0.007345	-1.067	0.02034	-1.338	0.001166	-0.3057	0.7012	-3.689	2.404e-07	-0.1283	0.8915	-2.852	8.925e-05	2235	558	1497	431	4160	1628	3117	3446	2671	4227	774	2156	3761	1784	1884	2903	2043	3154	3215	5183	1126	210	2938
INVADER1	9032	-0.08723	0.8606	-2.382	1.881e-05	-1.377	0.007879	1.403	0.002757	-0.2331	0.6345	-1.872	0.0002329	-1.376	0.007799	-3.529	2.015e-14	0.4195	0.6287	-6.358	3.283e-15	0.5274	0.5195	-5.53	1.184e-11	7421	2104	2223	454	22670	6069	4529	5072	13069	18300	1982	6093	14720	5780	29128	36951	24122	36420	17238	9109	287	154	15174
INVADER2	10980	1.79	4.397e-05	-1.162	0.008983	0.7022	0.1232	-1.234	0.001177	-0.4169	0.3307	-0.2037	0.6682	0.3369	0.3904	1.064	0.00432	-0.7672	0.2274	-2.635	1.527e-05	-1.561	0.0113	-1.785	0.0039	28269	9488	3848	1628	14179	6648	34601	43926	12935	21394	7121	25638	55919	30244	3029	5840	3444	3991	4434	11473	5352	2017	12986
INVADER3	2216	-0.1264	0.8142	-1.147	0.05154	-1.102	0.0366	0.5661	0.226	-0.2982	0.5509	-1.32	0.01295	-0.6278	0.2421	-2.118	1.264e-05	-0.6554	0.3593	-5.42	1.435e-10	-0.01491	0.9896	-2.132	0.01314	2441	695	1753	610	7418	2432	2237	1861	4635	7100	1267	3021	9695	3412	5354	8866	4463	1543	1329	4036	245	148	1262
INVADER5	23.92	0.4061	0.4882	-2.043	0.007099	-0.6807	0.2456	-0.004873	0.9885	-0.1526	0.7228	-1.831	0.005572	-1.333	0.03519	-1.948	0.002618	0.03903	0.9951	-2.052	0.09093	-0.5817	0.5034	-3.619	0.0217	64	15	5	2	85	15	33	29	58	78	4	28	57	21	43	48	31	18	15	14	9	1	38
INVADER6	6991	-1.393	0.0081	-2.641	5.182e-07	-3.343	6.003e-10	0.7556	0.08427	-0.2167	0.6345	-2.754	3.119e-09	-2.303	5.516e-07	-3.75	9.111e-19	0.4784	0.5514	-8.696	2.828e-28	0.8769	0.2119	-6.261	1.898e-15	1424	342	1040	219	12616	3489	1030	2004	11096	18670	1012	2829	6993	2567	14582	21809	14680	31013	13504	6830	41	56	9224
IVK_DM	7682	-0.1852	0.7421	-0.8633	0.09056	0.02516	0.9638	1.216	0.002608	0.4133	0.3451	0.5106	0.2904	-0.1034	0.7889	-0.7351	0.06597	0.3694	0.683	-2.919	3.523e-05	0.628	0.3765	-1.189	0.1009	4956	1723	5269	1923	16904	5988	12099	10689	7890	10735	9915	18416	21998	10327	12038	18702	15255	20624	14334	8808	3314	1927	8187
Jockey	12390	-0.08297	0.8468	0.0313	0.9572	0.333	0.5407	0.4244	0.2396	0.2172	0.6345	-0.444	0.3335	-0.7212	0.08197	-0.979	0.009399	-0.3926	0.6423	-1.346	0.04514	-0.3056	0.6896	-0.5195	0.4603	10229	3908	20968	6268	33079	10172	28288	38056	14997	24525	9383	18977	27647	13157	14470	21699	17414	6494	9845	17228	19917	2772	7287
Jockey-3_DMel	418.5	0.4677	0.2998	-1.828	0.0004496	0.5209	0.3468	-1.763	9.954e-05	-0.5404	0.2553	-0.9374	0.06438	0.005505	0.9903	0.871	0.05864	-0.8696	0.2109	-5.444	7.597e-12	-2.757	0.0002536	-5.04	4.095e-09	1086	391	226	82	1664	498	1087	975	419	615	101	489	1299	659	68	94	70	90	95	329	20	10	704
Jockey-4_DMel	138.2	0.3086	0.5921	-1.79	0.002164	0.2407	0.7344	0.4997	0.2672	-0.2195	0.6345	0.185	0.7566	0.4927	0.3408	-0.4413	0.3892	0.0729	0.9887	-5.861	2.418e-09	-0.1451	0.8915	-3.704	0.0006091	324	87	68	21	520	133	205	134	95	132	62	243	504	220	102	128	118	119	184	168	7	4	116
JOCKEY2	335.9	-0.06279	0.8932	-0.8965	0.1122	-0.5328	0.3468	0.1592	0.7448	0.03501	0.9424	-0.2879	0.6097	-0.2561	0.5728	-0.5305	0.251	0.308	0.7012	-4.82	7.978e-09	-0.095	0.9128	-5.406	1.273e-08	285	107	313	54	851	292	426	445	527	752	313	788	1190	633	347	652	493	744	457	288	27	7	673
LOOPER1_DM	999.4	-1.656	0.001857	-1.612	0.003158	-3.745	4.362e-11	-0.1493	0.7482	-0.1855	0.6796	-4.494	8.821e-21	-4.068	1.029e-17	-4.357	2.942e-22	0.5673	0.4725	-6.051	9.56e-14	0.3456	0.6709	-4.421	9.978e-08	153	46	271	117	1755	598	125	379	2348	3792	64	148	430	127	1163	2345	1277	2302	2301	997	39	27	1202
M4DM	1118	0.1045	0.8142	-0.809	0.1025	-0.6254	0.2192	-0.9374	0.02285	-0.1903	0.6665	-2.189	4.327e-07	-1.828	2.531e-05	-1.204	0.003154	-1.229	0.03629	-4.721	3.142e-12	-0.6111	0.3765	-4.353	6.148e-10	378	202	238	165	586	543	2173	2893	2930	4618	401	1148	2340	1102	704	1878	850	1439	583	2555	269	55	2240
Mariner-3_DMel	446	-0.05264	0.8932	-1.563	0.001635	-0.547	0.3046	-0.06923	0.9023	-0.1628	0.7228	-1.663	0.000121	-1.367	0.0019	-1.58	6.305e-05	0.6661	0.3425	-5.689	4.937e-15	0.7162	0.3027	-5.193	6.148e-10	173	46	62	39	423	162	454	532	533	871	105	324	622	289	329	511	323	1681	1195	517	27	8	625
Mariner-4_DMel	30.86	0.2726	0.6758	-0.9798	0.1371	-0.005816	0.9875	-0.1345	0.8224	-0.2597	0.5802	-0.6955	0.2682	-0.1158	0.8222	-0.4902	0.3827	-0.1718	0.8591	-1.095	0.2523	-0.9792	0.2047	-0.5619	0.571	52	12	21	5	74	24	47	52	35	46	11	40	108	37	12	30	26	26	21	31	42	27	74
MARINER2_DM	60.25	-0.01141	0.9724	-0.7919	0.2163	-0.1903	0.7869	0.2356	0.6691	-0.06051	0.9217	-0.3995	0.55	-0.1971	0.7283	-0.7471	0.1697	-0.2395	0.7436	-3.098	0.001183	-0.4576	0.5842	-2.903	0.00821	100	26	92	15	255	72	69	58	50	97	25	85	114	79	49	67	52	52	42	70	22	5	80
MAX	37920	0.2447	0.6758	-1.198	0.03487	0.2351	0.7344	1.185	0.01017	0.4331	0.3307	1.006	0.04986	0.1549	0.7592	-0.2248	0.6793	-0.09956	0.937	-3.502	1.816e-05	-0.4424	0.5842	-4.082	6.478e-07	67200	22530	29438	7757	126050	33747	92275	65558	48115	51355	82021	160296	169719	76978	71720	100464	92073	28907	35413	43437	10550	1172	40726
MDG1	3314	0.369	0.4172	-1.327	0.008589	-0.02072	0.9669	-0.07279	0.9023	-0.1601	0.7273	-1.428	0.001412	-1.121	0.01605	-1.331	0.001184	-0.5092	0.5032	-4.857	5.685e-12	-0.3291	0.6709	-3.852	7.953e-08	2970	1118	1123	332	5028	1571	7517	7833	5278	7777	1102	3882	6969	3306	3005	4782	3350	3960	3201	6753	641	162	4628
MDG3_DM	8312	-0.2846	0.5921	-0.6831	0.2083	-0.3869	0.4875	-0.04728	0.9446	0.1304	0.7528	-0.1146	0.8295	-0.2453	0.5728	-0.03783	0.9396	-0.0746	0.9887	-1.65	0.02889	0.1956	0.842	1.354	0.07668	4690	1397	7158	1606	18265	5464	11439	13470	11691	19669	8728	20792	30397	14364	6933	12120	7953	9607	9433	10962	10136	8852	6083
MICROPIA	5866	0.7635	0.1585	-1.224	0.01835	-0.1393	0.8459	0.827	0.05949	-0.1814	0.6859	-0.9014	0.06586	-0.4769	0.3044	-1.867	1.325e-05	-1.367	0.03087	-2.772	0.0001609	-0.5015	0.5264	-0.8873	0.245	10266	4010	3113	890	13574	3653	9763	9286	7608	10794	2710	7302	15982	6981	10007	15565	8713	2496	2426	12978	5398	1048	3595
NOMAD	9383	1.379	0.0081	-1.885	0.0002985	0.06877	0.9181	-0.5583	0.185	-0.2083	0.6418	0.2825	0.6097	0.5416	0.2537	0.9555	0.02803	-1.32	0.03389	-6.144	1.019e-16	-0.986	0.161	-5.09	1.184e-11	25755	8092	2816	712	17035	6660	15919	15986	10339	14133	7568	28097	49968	26546	3792	5701	4374	4648	3843	19803	746	156	10913
Phidippo_Dm	568.9	-0.02094	0.965	-0.3943	0.5352	-0.8183	0.1223	0.7893	0.09054	-0.02699	0.9581	-1.343	0.009656	-1.237	0.01791	-2.349	7.087e-07	-0.1106	0.919	-6.283	4.36e-13	0.1146	0.8961	-5.957	2.458e-09	674	162	796	187	1483	580	479	409	813	961	159	573	838	423	955	1490	1068	1289	641	803	26	6	889
Pifo_Dm_A	5.881	-0.112	0.8566	-0.5702	0.5324	-0.8253	0.1216	1.075	0.09054	-0.01588	0.9683	-0.9411	0.2717	-0.745	0.3044	-2.534	0.002205	0.09722	0.8955	-2.708	0.2059	1.19	0.1738	-0.1085	0.9473	7	0	6	1	25	2	1	1	9	9	3	3	13	2	17	36	17	71	2	1	0	2	4
Pifo_Dm_B	19.3	-0.2262	0.7678	-0.3117	0.6765	-1.07	0.06388	0.7681	0.1615	0.1114	0.7875	-1.214	0.06607	-1.43	0.02314	-2.297	0.0002216	0.3229	0.698	-3.93	0.004289	1.275	0.1411	0.1134	0.9216	8	5	21	6	37	18	8	16	40	25	11	14	35	8	54	60	33	102	29	14	2	9	15
PLACW_DM	0	0	1	0	1	0	1	0	1	0	1	0	1	0	1	0	1	0	1	0	1	0	1	0	1	0	0	0	0	0	0	0	0	0	0	0	0	0	0	0	0	0	0	0	0	0	0	0
POGO	2297	0.09285	0.8468	1.395	0.008376	0.06888	0.9181	1.104	0.009742	2.261	1.796e-06	0.8286	0.0821	-1.371	0.003329	-0.3123	0.4965	0.5729	0.4725	-1.532	0.04029	0.9662	0.1728	-1.069	0.1623	184	54	496	350	419	108	2769	3118	1934	2408	3064	5538	2373	791	2550	4625	3171	12436	5718	2587	2605	884	3456
POGON1	117.7	1.022	0.09958	3.262	6.406e-07	-0.4141	0.4875	2.337	2.32e-05	3.36	1.094e-06	2.28	0.0002063	-0.6789	0.2711	-0.17	0.7783	0.2962	0.7012	1.206	0.2059	1.025	0.1923	3.11	0.001199	25	8	48	132	18	4	16	30	27	32	176	206	46	15	41	265	207	171	207	120	866	195	36
PROTOP	5835	-0.3913	0.3267	-1.822	4.817e-05	-0.7602	0.09839	-0.9362	0.01184	-0.4725	0.2585	-2.157	2.379e-08	-1.41	0.0003779	-1.188	0.001051	-0.03233	0.9976	-2.397	0.0001045	0.3571	0.6304	-0.4596	0.4808	3895	1396	2220	1044	15765	5845	5826	8553	9190	13720	1140	4108	10698	4595	2518	4797	3271	14617	5881	6355	3506	3205	8063
PROTOP_A	7172	1.036	0.03803	0.6674	0.1753	0.07202	0.9181	-0.05656	0.9222	-0.08441	0.8719	-0.1608	0.7446	-0.01756	0.9748	-0.06656	0.873	-0.5486	0.4829	-1.258	0.06433	-0.5923	0.3973	-1.172	0.08772	10576	3451	8609	4719	9897	3720	9725	11729	6834	9075	3939	12123	19903	10143	3444	6539	4537	6136	4932	10569	12999	2231	9341
PROTOP_B	1137	0.7304	0.1696	0.2502	0.6594	0.3255	0.5739	-0.7944	0.06177	-0.2738	0.5697	-0.9127	0.05263	-0.3441	0.4395	-0.0502	0.9169	-0.3238	0.698	-2.427	0.0006357	-0.6762	0.338	-1.938	0.00754	1079	440	471	670	1275	523	2270	2969	1236	1795	364	1365	2615	1391	369	668	447	1553	1054	1739	928	365	2652
QUASIMODO	2322	0.1222	0.7952	-0.5235	0.2849	0.1303	0.8459	-0.5151	0.1742	0.03692	0.9424	-1.752	2.699e-05	-1.78	1.621e-05	-1.148	0.002975	-1.55	0.01169	-3.222	9.018e-07	-0.9739	0.15	-2.408	0.0003073	1250	465	1157	357	2546	1002	5106	5832	3077	5061	574	1781	2872	1146	1150	2314	1302	1576	1194	6415	1963	339	3421
QUASIMODO-u2	510.5	0.05171	0.9007	-1.434	0.01015	-0.7579	0.1488	0.4518	0.2759	0.1662	0.7228	-1.755	0.0003943	-2.02	2.531e-05	-2.443	5.48e-08	0.01727	0.9976	-3.347	2.378e-05	0.01533	0.9896	-3.766	8.862e-06	408	97	160	56	792	302	544	538	863	1103	144	423	509	256	872	1164	879	744	803	810	221	21	585
QUASIMODO2_DM	3700	0.1019	0.8352	1.22	0.02019	0.6887	0.189	0.5724	0.1739	0.5131	0.2585	1.353	0.003564	0.3743	0.4054	0.6757	0.1209	-0.005866	0.9976	-1.279	0.0928	-0.1638	0.8741	-1.86	0.01483	2879	968	10428	3006	6428	1939	9566	9055	3211	4424	7569	15030	13809	7240	3385	4743	4001	1822	3946	4130	4979	258	1781
R1_DM	71290	0.7037	0.2018	-2.131	0.0006235	0.2232	0.7397	0.06938	0.9352	-0.4031	0.3658	-0.1155	0.8528	0.6134	0.2852	-0.2214	0.7109	-0.252	0.7379	-6.052	1.107e-10	-0.4332	0.6	-5.922	4.036e-10	330646	102154	38342	7851	408124	66561	109990	82306	59721	54332	26162	109436	309391	144438	39169	50675	36627	15843	16370	27959	1036	169	23687
R1-2_DM	189.1	0.6974	0.2018	-2.056	0.001242	0.4477	0.4513	-0.3045	0.5646	-0.4666	0.2731	-0.2108	0.7496	0.6402	0.2668	0.2143	0.7137	-0.3129	0.698	-4.642	1.521e-05	-0.7686	0.332	-4.14	0.0006689	740	244	105	9	744	240	543	382	213	211	86	368	1131	542	71	150	91	55	41	82	8	3	130
R2_DM	808.8	0.5139	0.2998	-2.241	0.0001879	-0.2199	0.7397	-0.1947	0.7081	-0.4627	0.2731	-0.7002	0.2372	0.1325	0.7889	-0.4123	0.4346	-0.04638	0.9951	-5.623	1.126e-08	0.07101	0.9469	-5.827	9.471e-09	2149	867	325	71	3503	703	1684	1810	1645	1895	552	1852	6521	2347	749	1162	864	1310	161	182	9	7	952
ROO	23310	0.8654	0.08681	-2.871	3.423e-10	-0.4564	0.3885	-0.404	0.2672	-0.1527	0.7297	-0.6065	0.2053	-0.2638	0.5231	-0.09237	0.841	-0.4528	0.5905	-5.512	8.29e-17	0.898	0.1738	-5.07	3.836e-14	31573	13491	2844	840	37640	14263	18454	20438	18977	32413	7302	29053	51394	22231	8597	13123	9500	86233	23229	43685	2639	407	27340
ROOA	8368	-0.0381	0.922	-1.239	0.01743	0.5595	0.3149	1.378	0.001724	-0.2799	0.5697	-0.5983	0.2665	-0.07238	0.8802	-2.103	1.206e-06	0.4271	0.6212	-3.609	8.94e-07	0.482	0.5499	-3.196	1.633e-05	5800	1975	3908	1148	18282	4259	14513	14991	5557	8448	2049	8065	16175	8027	10865	16726	11184	27683	16955	9392	2151	703	12631
ROVER_DM	8802	0.5464	0.2188	1.29	0.007794	1.431	0.001688	0.3477	0.3085	0.5067	0.2585	2.196	2.942e-08	1.382	0.0007579	1.767	1.218e-06	0.2004	0.8032	1.021	0.1355	0.05738	0.9598	-0.8659	0.2136	5983	2786	12718	7125	8824	3607	31972	31655	6263	7477	24171	53788	54440	25302	4664	8370	6379	6348	8415	6644	41203	1418	4773
S_DM	1973	-0.108	0.8142	-0.6988	0.1496	-0.2026	0.7397	-0.2178	0.5392	-0.04659	0.9288	-1.097	0.009334	-0.9883	0.02109	-0.7778	0.04495	0.3893	0.6423	-2.622	7.667e-05	-0.1633	0.8674	-1.136	0.09481	1000	368	998	472	3000	1167	2613	2620	2188	3089	709	1786	3225	1499	793	2127	1220	4418	3475	2147	1004	1040	4242
S2_DM	134.6	0.5708	0.2157	0.2233	0.6765	0.06144	0.9204	0.1662	0.6973	-0.1461	0.7358	-0.5254	0.2904	-0.1996	0.6382	-0.7818	0.06211	0.2156	0.7777	-0.1647	0.8133	0.0397	0.9733	-0.3769	0.6144	161	68	115	93	258	70	143	210	96	184	45	150	273	130	72	151	82	214	163	125	334	69	164
STALKER2	1537	1.14	0.02775	0.478	0.3465	-0.4305	0.4447	0.01274	0.9704	0.05546	0.9238	0.2068	0.6682	0.07832	0.8361	0.1844	0.6805	-0.4837	0.5407	-2.599	0.0001277	-0.4641	0.5499	0.1039	0.8939	3155	1350	2941	906	3241	1064	1477	1798	1594	2528	1418	3692	5832	2692	925	1799	1219	1174	885	1765	837	933	1573
STALKER4	9270	1.008	0.03803	-1.575	0.000557	0.06348	0.9181	0.1887	0.5825	-0.3757	0.3779	-0.8628	0.03645	-0.2037	0.5752	-1.16	0.001469	-0.3175	0.698	-4.762	5.408e-14	-0.3505	0.6319	-3.688	9.993e-09	14706	6281	2854	1245	17155	5670	12931	14911	7973	14705	2768	10133	23550	10190	6292	10507	8430	6867	10593	16505	1705	320	7992
TABOR	1544	0.1524	0.7952	-0.5914	0.3099	-0.4428	0.4481	1.615	0.0003864	0.8464	0.0462	0.5502	0.3093	-0.7253	0.1437	-1.12	0.01309	0.5541	0.4829	-3.606	1.083e-05	5.165	3.69e-11	-1.418	0.09161	502	104	366	78	874	257	423	472	503	666	545	1455	971	326	992	1858	1342	30585	942	404	91	80	405
TAHRE	22940	-0.3008	0.5921	-0.8924	0.1222	0.4645	0.4447	0.5823	0.2088	0.03464	0.9424	0.3764	0.5323	0.2245	0.6666	-0.3223	0.5422	0.0155	0.9976	-4.403	9.834e-08	0.032	0.9861	-4.311	2.097e-07	20129	8240	26792	9013	91611	29222	23711	12869	8680	10206	6635	24216	33461	15561	9164	12257	10755	51287	19063	19256	2442	958	39417
TART_B1	14580	0.9314	0.1101	-1.096	0.06574	1.436	0.007879	1.05	0.03647	0.2872	0.5686	1.686	0.002183	1.001	0.06999	0.5455	0.3072	-0.3552	0.683	-5.435	2.826e-10	-1.512	0.05143	-4.712	5.902e-08	30269	11905	7533	2325	36592	6213	21032	13948	3141	3235	5384	27562	19154	11451	4666	6549	4863	10460	11810	22932	1369	775	43221
TART-A	11990	-0.7153	0.1932	-3.014	6.406e-07	0.6997	0.2192	0.5527	0.2672	-0.06076	0.9217	0.1884	0.766	0.2351	0.6993	-0.504	0.3744	-0.1154	0.9136	-5.386	3.845e-09	-0.794	0.3077	-7.717	5.341e-16	6474	2015	2292	499	40142	13644	33236	21861	9719	9680	5099	24731	30827	19153	10416	13861	10311	8421	15776	20458	1239	37	19338
TC1_DM	157.2	0.2314	0.6758	-0.5249	0.3498	-0.1608	0.817	-0.04065	0.9614	-0.3092	0.5237	-1.673	0.0008913	-1.037	0.03856	-1.656	0.0003769	-0.3928	0.6423	-3.394	3.098e-05	-1.882	0.01178	-3.078	0.0001707	317	100	230	70	541	188	325	327	246	426	29	182	382	156	144	227	211	81	51	99	26	23	386
TC1-2_DM	804.3	-0.5312	0.2128	-0.2301	0.6401	-0.6279	0.1844	0.1458	0.6765	0.2635	0.5697	-0.785	0.05088	-1.159	0.003778	-1.022	0.004037	-0.1465	0.8955	-3.348	3.602e-08	-0.4032	0.5842	-2.347	0.0001606	363	141	879	318	1734	596	824	1576	1162	2302	558	1355	2058	696	1012	1479	1051	1287	921	1146	323	163	1564
TIRANT	232.4	0.2034	0.7678	-0.07768	0.929	-0.4525	0.4481	2.849	1.037e-08	0.7455	0.1169	2.261	5.606e-05	0.7416	0.1945	-0.6709	0.2108	-0.08037	0.98	-0.667	0.4787	0.285	0.7287	-0.4418	0.6596	224	201	453	93	721	203	92	69	121	91	377	1374	748	262	726	1034	662	231	312	378	700	49	123
Transib-3_DMel	832.5	-1.027	0.03076	-2.174	6.557e-07	-1.55	0.0002102	-1.811	1.653e-07	-0.1551	0.7273	-3.405	2.917e-20	-3.127	1.45e-17	-1.542	1.264e-05	-0.7177	0.2997	-5.715	8.735e-19	-0.1685	0.8559	-3.549	1.263e-07	384	132	256	117	2366	858	978	1720	3063	5112	188	523	1138	426	466	920	543	643	402	989	52	27	615
Transib-N1_DM	4.45	0.2294	0.6758	0.5147	0.5547	-0.3427	0.5252	0.2471	0.7482	-0.05953	0.8719	-1.142	0.1878	-0.7594	0.3044	-1.697	0.04895	0.0063	0.9976	-3.16	0.1049	-0.1577	0.8897	-3.77	0.05662	3	0	2	1	2	0	5	3	8	12	2	2	7	4	14	5	5	13	6	6	1	0	17
Transib1	552.7	-1.539	0.002944	-2.593	6.557e-07	-1.906	0.0001683	0.9818	0.01849	-0.2055	0.6418	-2.762	5.802e-10	-2.354	7.663e-08	-3.94	2.942e-22	1.197	0.05354	-5.911	1.132e-12	1.416	0.04539	-3.489	1.548e-05	140	49	133	31	1588	460	155	249	633	1208	66	161	408	154	869	1615	1142	2472	1439	326	14	21	473
TRANSIB2	2390	-0.2251	0.6758	-1.885	0.0003783	-0.5162	0.3514	-0.3183	0.4457	-0.369	0.4161	-2.123	9.779e-06	-1.405	0.004416	-1.725	0.000106	0.1373	0.912	-6.225	4.691e-16	0.373	0.6319	-4.392	1.753e-08	1398	485	788	203	5374	1638	3572	4606	4306	7341	517	1985	4765	2215	2171	3187	1967	4514	3883	3265	115	54	2314
TRANSIB3	151.3	0.6526	0.1932	-0.2516	0.6676	0.06764	0.9181	1.03	0.01324	0.6141	0.1895	0.5773	0.25	-0.3091	0.4787	-0.491	0.251	-0.2125	0.7777	-0.3424	0.662	-0.6325	0.3765	-2.228	0.003751	316	105	217	52	355	145	204	296	149	223	160	471	381	152	205	320	261	244	61	88	207	45	405
Transib4	55.53	1.895	0.0005879	-0.3261	0.6285	1.163	0.02209	-1.497	0.004561	-0.4519	0.2919	0.607	0.3009	1.42	0.007938	2.311	1.348e-05	-1.197	0.07825	-4.353	3.564e-06	-2.002	0.01239	-3.562	0.0006848	140	49	20	15	58	22	265	298	57	81	43	226	587	273	7	23	7	18	10	63	8	4	103
Transib5	556.1	-0.05713	0.8971	-1.406	0.01396	-0.575	0.3224	-0.4925	0.2672	-0.308	0.5237	-1.745	0.0008913	-1.072	0.04207	-1.136	0.01981	-0.003826	0.9976	-5.778	1.847e-10	-0.1456	0.8915	-5.099	9.705e-08	584	208	384	85	1827	512	1290	1301	1694	2333	246	925	2197	982	681	1032	567	635	272	284	13	8	616
TRANSPAC	3296	0.07497	0.8643	1.96	8.915e-05	0.7637	0.1223	0.2823	0.4457	0.7045	0.1063	1.008	0.02445	-0.06013	0.8803	0.6136	0.1323	-0.1554	0.8955	-0.3433	0.644	0.5223	0.5034	-0.09759	0.9005	1544	484	7535	4242	3190	1215	8060	8820	2629	4005	4636	10192	7721	3869	1947	3995	2616	5018	2857	3698	8701	1147	2233
ZAM	466.3	-0.1118	0.8142	-0.8105	0.1187	-1.139	0.01728	0.4413	0.2504	0.2702	0.5697	-1.821	3.442e-05	-2.243	1.593e-07	-2.463	6.469e-10	0.3015	0.7012	-3.023	3.807e-05	0.1164	0.8961	-1.915	0.01137	727	216	778	192	1858	863	295	302	595	962	122	278	413	140	523	979	715	647	552	368	128	63	452

## Sheet: Table S1 (TE antisense)
		PTOsk-Gal4				Nos-Gal4												MTD-Gal4 (Baumgartner et al., 2022)				??? Baumgartner et al., 2022				pTOsk-Gal4						nos-Gal4											MTD-Gal4 (Baumgartner et al., 2022)
		E(z)-KD vs w-KD		rhi-KD vs w-KD		E(z)-KD vs w-KD		Kipf-KD vs w-KD		Ez-Kipf-dKD vs Ez-w-dKD		Ez-Kipf-dKD vs w-KD		Ez-w-dKD vs w-KD		Ez-kipf-dKD vs kipf-KD		Kipf-KD vs ctrl-KD		rhi-KD vs ctrl-KD		Kipf-KO vs w1118		rhi-KO vs w1118		E(z)-KD		Rhi-KD		w-KD		Ez-KD		w-KD		Ez-kipf-dKD		Ez-w-dKD		kipf-KD			Kipf-KO	Kipf-KD	Ctrl-KD	Rhi-KD	Rhi-KO	w1118
Name	mean	log2FC	padj	log2FC	padj	log2FC	padj	log2FC	padj	log2FC	padj	log2FC	padj	log2FC	padj	log2FC	padj	log2FC	padj	log2FC	padj	log2FC	padj	log2FC	padj	1	2	1	2	1	2	1	2	1	2	1	2	1	2	1	2	3	1	1	1	1	1	1
ACCORD	8035	-0.1462	0.8297	-2.294	1.268e-05	-1.3	0.02233	-0.5416	0.2318	-0.2183	0.5609	-3.153	2.232e-11	-2.572	5.803e-08	-2.541	5.315e-09	0.2202	0.8492	-5.667	6.571e-14	-0.591	0.4586	-4.106	7.093e-08	11846	3162	3842	1112	31687	12112	10166	10703	22893	25480	1284	4134	10200	4274	8244	13751	8019	4692	6101	4408	240	208	6916
ACCORD2	7027	-0.07386	0.9018	-2.855	2.378e-07	-0.05854	0.9146	-2.712	1.35e-09	-0.1839	0.6102	-2.414	8.328e-07	-1.896	0.0001249	0.3444	0.5123	-0.4855	0.4945	-6.936	1.679e-17	-1.022	0.1774	-5.978	2.854e-12	15057	4467	3036	860	41046	13329	16794	15535	14264	16721	1465	4376	10931	4311	1014	1677	1083	1037	905	2009	44	19	2437
BAGGINS1	24070	0.6356	0.2066	-2.204	5.357e-05	0.1231	0.7182	-0.5493	0.2424	-0.2367	0.4847	-0.1295	0.8209	0.5104	0.3732	0.5048	0.3195	-0.526	0.4888	-4.396	2.015e-08	-1.244	0.07982	-5.383	8.966e-12	53028	19780	7879	2226	63696	21978	62618	47253	31341	33476	14477	59542	128071	66850	11067	18178	10320	14357	11585	26942	3583	507	41888
BARI_DM	15110	-0.2182	0.6829	-0.4052	0.4166	-0.02414	0.9814	0.153	0.7428	0.5766	0.2022	-0.8097	0.05708	-1.902	3.652e-06	-0.9665	0.01192	0.8421	0.224	-5.024	3.382e-15	1.529	0.01605	-0.4667	0.483	12889	4624	16919	8235	47119	12758	31992	43946	25799	41398	12670	24342	21289	9738	19784	29641	19435	29142	22446	8760	768	2294	5784
BATUMI	15840	-0.2787	0.6344	-3.202	2.378e-07	-0.6512	0.194	-0.5556	0.2817	-0.1572	0.6591	-1.456	0.01323	-0.9141	0.1338	-0.7484	0.1771	-0.4116	0.5826	-6.838	3.447e-14	-0.4171	0.637	-5.013	3.536e-08	26585	6684	6169	804	109611	23003	16653	18689	29084	36782	5507	19395	40356	20908	11663	15105	9162	7826	4955	10893	249	157	10267
BEL	12220	0.0568	0.9053	-1.594	0.01024	-0.01918	0.9948	-1.078	0.02755	-0.222	0.4993	-1.41	0.01567	-0.6801	0.2696	-0.09471	0.892	-0.8939	0.224	-6.043	1.408e-11	-0.6021	0.4831	-4.011	8.119e-06	11415	3386	5648	851	29296	6695	43604	36779	33150	34469	6344	21204	50325	27908	7950	8921	6570	7646	4147	17067	688	389	12400
BEL-5_DMel	44740	0.0764	0.9018	-2.813	5.261e-06	-0.1689	0.6914	-0.3092	0.5688	-0.1426	0.705	-1.103	0.06593	-0.6057	0.3428	-0.6966	0.2133	-0.4913	0.4945	-6.709	1.036e-13	-0.4206	0.637	-5.098	1.988e-08	87952	22639	15752	2259	207813	47320	73978	60816	76557	88617	19547	62955	136499	66585	40818	45068	27666	33268	18247	45487	1139	632	43902
BEL-6_DMel	1033	0.488	0.3303	-1.452	0.01297	0.1323	0.7182	-0.2116	0.691	0.1557	0.6916	0.3288	0.5788	-0.1084	0.8624	0.5633	0.2627	-0.03806	0.9803	-1.238	0.1544	-0.3555	0.681	-1.026	0.2363	2232	671	650	142	3193	771	2748	2471	1358	1695	1063	3534	3762	1799	692	991	737	1020	656	730	908	322	1213
BEL-7_DMel	91.93	0.4639	0.3674	-1.514	0.01787	0.2054	0.6167	-0.1563	0.7725	0.1328	0.7512	0.2548	0.6482	-0.0933	0.8759	0.4254	0.4063	-0.1974	0.8547	2.305	0.008524	-0.5281	0.5465	1.635	0.06271	90	31	24	6	106	48	134	119	59	74	53	119	158	80	36	34	37	58	33	50	777	150	85
Bica	6273	0.101	0.8995	-1.337	0.01148	-0.0003832	0.9972	-0.2685	0.5688	-0.3597	0.4174	-1.894	6.062e-05	-1.011	0.03901	-1.577	0.0002808	-0.3618	0.6507	-5.777	7.663e-15	-0.7661	0.3095	-5.739	4.175e-14	6863	2346	3674	1057	14187	5868	18833	16413	13161	15507	1759	6690	18478	8458	5710	9941	7030	5318	3836	6965	352	88	9289
BLASTOPIA	12630	-1.161	0.02452	-2.406	2.325e-05	0.04523	0.9686	-0.6184	0.2033	-0.0283	0.9727	-1.103	0.04176	-0.9944	0.07251	-0.3522	0.5208	-1.332	0.0524	-5.946	4.784e-13	0.3776	0.6624	-2.481	0.002906	5010	1395	4377	1251	44858	13155	31085	22279	18807	18510	4794	14828	27559	10294	6527	9384	5268	27654	3213	17907	788	1381	14631
BLOOD	70220	-0.3876	0.3963	-0.07384	0.8806	-0.02995	0.9484	-0.1682	0.6862	-0.1297	0.7668	-3.017	1.233e-17	-2.761	4.108e-15	-2.847	2.158e-18	-0.4749	0.4888	-1.659	0.004597	-0.01752	0.9683	-1.35	0.02085	29308	9642	54387	27572	93004	46096	276702	405203	227078	396370	19889	53348	105089	49402	121528	228874	149152	50089	25852	47870	44865	8714	40788
BS	17890	-2.503	1.161e-05	-4.22	2.119e-13	-2.394	2.291e-05	-0.4234	0.3791	-0.5258	0.2421	-3.515	1.914e-12	-2.215	1.385e-05	-3.043	4.008e-11	-0.1267	0.9194	-8.639	6.659e-26	0.05565	0.9529	-6.652	8.135e-16	4972	1482	2994	573	109155	27196	4994	7781	30096	33767	1385	3710	19799	6136	12358	18884	11661	26386	18426	23950	158	97	19911
BS2	47420	0.2205	0.6992	-3.333	7.701e-08	0.02041	0.9948	-0.5332	0.2984	-0.2545	0.4376	-0.7888	0.1961	0.02268	0.9699	-0.1258	0.8499	-0.8097	0.259	-9.211	8.176e-25	-1.305	0.07982	-7.299	4.469e-16	119011	40609	13163	1879	234993	66788	102347	82440	68562	69172	18886	75521	187388	98711	27773	31369	20298	13319	10809	39899	171	139	46339
BS3_DM	6273	0.8439	0.09794	-2.998	4.761e-07	1.044	0.0779	-1.539	0.0008852	-0.2188	0.5299	-0.04992	0.9309	0.5862	0.328	1.746	0.0005423	-0.7822	0.2618	-8.039	1.036e-18	-1.665	0.02353	-8.015	9.385e-17	23043	6944	1426	271	21691	5548	29624	20218	6890	7815	3698	13561	31074	15803	1030	1524	1048	1315	652	2260	22	11	6281
BS4_DM	3.764	0.1045	1	-0.5934	0.5707	-0.04231	0.9948	0.08459	0.9132	-0.1381	0.5634	-1.372	0.1327	-0.4441	0.6232	-1.404	0.09442	0.004536	0.9926	-4.055	0.1041	-0.1381	1	-3.168	0.1974	6	4	3	1	10	5	7	4	4	9	0	3	13	3	2	7	4	5	3	3	0	0	7
BURDOCK	9256	0.05624	0.9053	-1.277	0.02308	-0.6628	0.1583	-0.7852	0.09828	-0.3029	0.4307	-1.678	0.001704	-0.803	0.1595	-0.722	0.1588	-0.4912	0.4945	-8.241	2.035e-24	-0.9299	0.2239	-4.182	1.807e-07	6422	2079	3846	946	15300	4873	15050	14354	25623	23870	3432	14404	36581	18532	6812	12504	5773	9446	7351	16554	145	576	20357
Chimpo	10670	0.2225	0.6933	-2.334	3.046e-05	0.1716	0.6475	-0.9034	0.05192	-0.2724	0.4376	-0.9844	0.06733	-0.2176	0.7253	0.08204	0.8944	-0.7942	0.259	-7.993	2.438e-22	-1.354	0.05918	-7.541	6.387e-18	21006	5458	4378	858	35098	12372	36290	33518	17310	20334	4877	16264	40854	21572	4950	6498	4482	2695	2976	9737	101	23	9010
Chouto	5707	0.5553	0.2795	-1.41	0.01315	0.5419	0.2178	-0.4699	0.3239	-0.3487	0.4174	-1.72	0.0008044	-0.7741	0.1595	-1.146	0.01681	-0.5885	0.4068	-7.305	1.967e-18	-1.5	0.03657	-8.007	6.517e-19	13155	3933	3557	923	15403	5351	26332	21285	9117	8959	1314	4851	14387	6562	3298	5370	3480	2298	1017	2620	44	16	8798
COPIA_DM	10960	-0.7254	0.1001	-2.579	6.56e-08	-1.593	0.001492	0.0343	0.949	0.3405	0.4174	-1.275	0.004578	-2.027	4.798e-06	-1.301	0.001515	-0.2639	0.7486	-5.856	2.484e-19	-0.6933	0.3245	-4.072	6.757e-10	4761	1672	2217	970	23851	10545	8990	11781	24614	29124	5964	18557	16602	7412	14512	27537	12593	4616	16336	24863	1212	223	7124
Copia-2_DMel	139.6	-0.255	0.6493	-1.153	0.03929	-2.366	1.443e-05	-1.534	8.996e-05	0.04002	0.9632	-3.631	5.028e-15	-3.762	1.362e-16	-1.923	2.133e-05	0.1629	0.8727	-6.07	1.209e-10	-0.7872	0.3006	-5.879	8.047e-08	73	25	60	27	158	143	54	100	321	419	15	38	65	26	59	70	67	216	195	154	6	3	388
Copia-2B_DMel-I	127.3	-0.1514	0.8274	-0.6182	0.3414	-0.09198	0.8415	-0.3493	0.4924	-0.005354	0.9898	-1.858	0.0003873	-1.821	0.0003523	-1.429	0.003551	-0.005588	0.9926	-4.717	8.663e-07	-0.7283	0.3609	-5.193	8.409e-06	172	45	183	68	279	278	171	135	136	211	20	73	131	42	65	77	90	132	103	108	11	3	242
Copia-4_DMel	251.7	0.3624	0.4826	-0.4633	0.4898	0.8278	0.1356	-0.3396	0.5276	-0.121	0.7668	-0.1152	0.8413	0.2319	0.712	0.2818	0.6236	-0.2943	0.7486	-5.732	1.633e-08	-1.47	0.0546	-8.37	1.411e-05	534	167	371	89	776	262	1202	870	324	325	206	477	1170	495	123	233	135	78	91	165	8	0	327
Copia1_DM	20700	-0.8816	0.06929	-2.031	6.898e-05	-1.41	0.01197	1.697	1.632e-05	0.4035	0.3744	-0.9645	0.0381	-1.858	4.031e-05	-2.87	1.279e-12	0.4446	0.5203	-7.695	1.135e-25	2.217	0.001515	-5.145	2.854e-12	2583	894	2255	854	16875	6331	7793	6658	17022	19444	5725	14595	13126	5601	36287	70847	42819	173675	48530	26083	343	260	17944
COPIA2_DM	10340	0.1986	0.7232	-0.9501	0.08653	-0.01583	0.9948	0.805	0.06307	0.2059	0.5737	-0.6939	0.1653	-1.186	0.01354	-1.611	0.0002052	0.4372	0.5383	-5.504	3.765e-13	0.7713	0.3095	-2.907	0.0001414	8610	3124	4980	1918	15954	6688	21395	16059	15547	16333	5534	17405	18302	8536	16620	27508	20853	32314	18292	9694	592	822	11690
DIVER	9149	0.5442	0.2872	-1.214	0.03955	0.7298	0.1491	-0.5271	0.2914	0.07868	0.8718	-0.4835	0.4411	-0.7078	0.2321	0.15	0.8191	-0.8799	0.224	-6.422	2.001e-14	-1.534	0.03657	-6.546	3.992e-14	14798	4440	5077	912	17859	5660	49344	49686	15878	16722	4901	24261	25919	12382	6129	8193	5145	2256	2500	9300	291	48	9247
DIVER2	5465	0.627	0.2129	-1.358	0.0145	0.5273	0.2178	-0.7776	0.08961	-0.3194	0.4174	-0.3542	0.5451	0.4722	0.4029	0.5418	0.2668	-1.476	0.02849	-6.438	4.101e-16	-1.843	0.009701	-5.682	2.079e-12	14243	4719	4211	872	16733	5479	15362	14847	5484	6337	2117	9153	23091	11255	1513	2491	1913	1465	1110	6540	205	72	7389
DM1731	12910	-0.4315	0.3995	-2.391	5.597e-05	-0.5145	0.255	1.302	0.005385	-0.006387	0.9898	-1.268	0.02266	-1.22	0.02902	-2.839	6.801e-09	-0.6288	0.4068	-8.381	6.355e-22	0.1441	0.8646	-5.878	3.055e-11	10826	3018	5387	1076	47815	15736	13370	9127	19579	18195	4968	11816	23101	8980	35944	59367	32621	11351	10792	31177	242	64	7714
DM176	23140	-0.2662	0.637	-1.436	0.004826	-0.7113	0.1306	-0.05081	0.9346	0.2212	0.5609	-1.365	0.002267	-1.856	2.545e-05	-1.295	0.001515	0.2923	0.7382	-2.774	0.0001204	-0.2884	0.7131	-3.582	6.08e-07	19195	4315	11646	4486	53700	22151	39322	46554	64012	82230	17799	39852	43638	25125	31181	62158	46510	28019	26251	17358	7343	1315	29972
DM297	96820	-0.5999	0.2184	-0.8485	0.1268	-0.1029	0.7402	-0.2711	0.5688	0.3222	0.4174	-1.227	0.01148	-1.994	2.535e-05	-0.8964	0.04434	0.077	0.9657	0.3543	0.6534	-1.039	0.1592	-6.989	9.955e-20	64236	22572	79361	55385	328961	122837	157920	249692	162499	270630	57214	115116	103010	63814	74999	148647	95042	83153	70142	63963	246902	747	190452
DM412	115500	0.05412	0.9053	0.7182	0.1738	-0.008182	0.9972	-0.4494	0.2914	0.008222	0.9898	-0.2806	0.5753	-0.2927	0.5593	0.2205	0.6429	-0.07836	0.9657	-0.5635	0.4471	0.4476	0.5827	-0.06403	0.9351	114022	35062	228305	120573	217560	110622	220730	215962	166598	188525	95943	230684	409370	179770	61632	113250	71376	229158	74147	87140	175822	62360	118456
DM412B_LTR	2860	0.02561	0.9446	0.7826	0.1638	-0.00583	0.9972	-1.084	0.007715	0.08756	0.8718	-1.54	0.0006782	-1.729	0.0001249	-0.3032	0.5208	-0.2098	0.8547	-0.7787	0.3336	-0.1506	0.8487	-1.059	0.1751	2431	958	4034	4175	4482	3117	8902	9478	6506	8701	1606	3589	6296	2288	1148	2618	2433	2035	1199	1754	3035	496	1905
DMCR1A	45250	0.5354	0.2795	-2.62	1.845e-07	0.02854	0.9814	-1.522	0.0003278	-0.4001	0.3744	-1.586	0.001206	-0.5895	0.2675	0.1431	0.804	-1.14	0.07988	-4.584	8.241e-11	-1.627	0.01605	-4.573	1.066e-10	83496	28835	10075	3357	113414	39631	123766	118652	79050	101226	11675	55921	146024	75635	13216	21547	12079	16761	14357	56422	6662	1388	63643
DMRP1	1.79	-0.0805	1	-0.5703	0.5477	0.008019	0.9972	-0.3141	0.5891	0.1422	0.4376	-0.5829	0.568	-1.754	0.0515	-0.001817	0.998	-0.1018	0.8646	-2.456	0.3738	-0.1152	1	-2.114	0.4329	0	0	0	0	2	1	6	5	5	2	0	5	0	1	1	2	1	2	1	5	1	0	4
DMRT1A	51660	0.3361	0.5343	-3.171	7.701e-08	-0.003536	0.9972	-1.464	0.001424	-0.3166	0.4174	-1.212	0.02897	-0.2919	0.6501	0.4914	0.3664	-0.8576	0.2294	-8.706	9.553e-25	-1.418	0.05468	-7.378	8.326e-18	94657	32263	9349	2153	157133	48454	130549	89223	91995	84957	17247	74009	191467	100543	13614	21130	13921	20209	16456	60224	375	215	74601
DMRT1B	101000	0.5313	0.2909	-3.298	6.56e-08	0.1142	0.7799	-1.147	0.01529	-0.3368	0.4174	-0.6774	0.2497	0.2874	0.6513	0.6737	0.2027	-0.5115	0.4888	-8.112	5.181e-21	-1.546	0.03657	-7.451	1.734e-17	268054	96425	19739	3795	351028	108342	246650	170092	127510	116643	34907	156450	420330	220429	22921	38853	27301	29986	41257	101451	955	349	128371
DMRT1C	1801	-0.4707	0.3552	-3.139	1.44e-07	-0.01956	0.9948	0.6609	0.1899	-0.4205	0.3744	-1.92	0.0004735	-0.7384	0.2031	-2.742	2.979e-08	0.2842	0.7486	-7.973	2.116e-17	0.08456	0.9313	-7.763	1.876e-13	2262	807	724	157	12333	3362	2337	1579	1685	1699	161	856	2707	1249	1714	2589	2078	3412	1910	1189	12	5	2486
DMTOM1_LTR	59.89	0.3683	0.4826	0.6241	0.374	-0.02141	0.9948	0.203	0.7001	-0.0458	0.9537	-0.7077	0.2001	-0.5623	0.3213	-0.9259	0.05896	0.1978	0.8547	-1.115	0.2785	-0.1065	0.9083	-0.7229	0.4861	95	19	95	50	123	33	107	98	82	94	30	87	147	76	43	108	66	60	67	46	62	18	55
DNAREP1_DM	3247	0.5656	0.2308	-1.182	0.0145	-0.01862	0.9948	-0.5482	0.211	-0.2438	0.4847	-1.231	0.008334	-0.6323	0.1981	-0.5903	0.183	-0.1963	0.8547	-2.681	7.42e-05	-0.3778	0.637	-2.194	0.001223	6345	2238	2122	816	8596	3030	6176	6656	4697	6444	1128	4049	8953	4359	1931	3000	1592	3673	2498	3490	1583	497	4236
DOC	75410	0.3776	0.465	-2.484	8.259e-06	-0.04309	0.9686	0.1791	0.7428	0.0209	0.9731	-0.5079	0.3808	-0.5527	0.3376	-0.7019	0.1633	-0.2883	0.7486	-4.681	5.466e-09	-0.2618	0.7512	-5.318	4.157e-11	112214	38260	18623	3992	179727	55801	188717	175393	159362	165550	71649	186711	289177	143331	124528	148084	97167	75518	52134	88334	9565	1014	80375
DOC2_DM	13110	0.4829	0.3303	-1.47	0.01119	0.2046	0.6087	0.09435	0.8749	-0.1395	0.743	-0.1161	0.8399	0.2712	0.6513	-0.2206	0.6968	-0.2529	0.7903	-5.331	9.678e-11	-0.1015	0.9083	-4.355	1.473e-07	28482	7928	7840	1897	36552	11348	39459	32919	18025	18690	9597	31459	61721	31207	11331	16527	12318	14514	6878	11126	757	324	13013
DOC3_DM	30110	0.8423	0.09028	-2.76	7.915e-07	0.6763	0.1583	-1.755	8.996e-05	-0.272	0.4376	-1.002	0.06495	-0.2293	0.712	0.9795	0.046	-1.06	0.1208	-5.136	1.981e-10	-1.67	0.02264	-5.386	3.377e-11	85393	24197	6212	1534	79016	22864	146332	120661	46028	49345	10531	45783	107647	54134	5737	9265	5656	5804	4343	18505	1451	311	25906
DOC4_DM	400.8	0.522	0.2945	-1.739	0.002844	0.1661	0.683	-0.492	0.3024	-0.1314	0.7512	-0.3644	0.5451	0.006016	0.9895	0.2114	0.7054	-0.5455	0.4753	-5.431	2.68e-09	-1.694	0.02264	-6.83	7.783e-08	1211	393	287	56	1651	444	1060	1016	517	602	225	792	1549	725	204	280	213	118	89	226	14	2	563
DOC5_DM	2798	0.3052	0.5711	-1.384	0.005168	-0.213	0.5276	-0.9116	0.02916	-0.3314	0.4174	-2.497	2.768e-08	-1.695	0.0001928	-1.448	0.0006137	-0.3518	0.6507	-6.523	6.329e-20	-0.8811	0.223	-6.983	3.807e-18	4740	1567	1880	585	8467	2762	5774	6809	6500	9198	605	2225	5977	2610	1953	2985	1802	1906	1165	2027	61	14	3601
DOC6_DM	12400	-0.2067	0.7219	-1.822	0.0009749	-2.245	5.64e-05	-0.2227	0.6629	0.04235	0.9607	-3.45	2.489e-13	-3.557	5.281e-14	-3.22	1.285e-13	1.164	0.07988	-4.498	1.304e-08	0.3474	0.681	-4.166	1.623e-07	5231	1625	2878	735	16360	6123	5699	9600	29419	39958	1473	4356	6601	2861	12475	25627	18208	26186	33599	7917	978	415	14482
FB4_DM	3.974	0.1663	1	0.2719	0.8019	-0.1541	0.8958	-0.15	0.8273	0.1599	0.4376	-0.713	0.4583	-1.947	0.03013	-0.4211	0.6505	0.1085	0.9011	-4.983	0.0447	0.2245	1	0	1	3	0	2	0	2	0	3	2	4	4	1	3	1	0	1	1	4	1	15	7	0	0	0
FROGGER	121.6	-0.2313	0.6805	-0.1628	0.7985	-0.2778	0.4573	-0.04677	0.9407	0.1065	0.8232	-1.195	0.009945	-1.435	0.001488	-1.125	0.007902	0.08033	0.9657	-2.511	0.001708	0.2037	0.8027	-3.368	0.0001575	106	31	166	78	268	159	198	230	245	330	65	201	313	99	152	225	141	279	103	93	47	9	181
FW	120000	0.6972	0.1601	-2.397	1.292e-05	-0.1825	0.6167	-0.1836	0.7286	-0.02072	0.9731	-1.134	0.02654	-1.055	0.04068	-0.8997	0.05267	-0.05826	0.9711	-4.114	2.092e-07	-0.8284	0.2864	-5.169	7.952e-11	259267	83758	30198	7642	299621	81556	234007	229037	266021	278110	75460	194258	332490	163160	125173	208184	135823	76058	91263	104939	17012	2067	147006
FW2_DM	379.2	-0.1764	0.7664	-2.014	9.005e-05	0.1042	0.7372	-0.8296	0.05534	-0.2701	0.4376	-2.218	2.502e-06	-1.522	0.001244	-1.249	0.004992	-0.9898	0.145	-6.504	2.294e-14	-1.564	0.02314	-6.063	2.586e-10	380	137	174	53	1217	438	1345	1426	705	1031	82	292	670	352	234	346	200	190	94	340	10	5	704
FW3_DM	232.5	0.2471	0.6523	-1.58	0.004815	-0.04814	0.9484	-0.0423	0.9468	-0.2666	0.4376	-1.512	0.002368	-0.8011	0.1223	-1.449	0.001515	0.1154	0.9249	-4.506	7.465e-08	-0.1175	0.8905	-4.387	1.119e-06	421	129	136	46	764	242	326	398	278	402	49	203	485	223	167	275	171	459	223	189	23	10	417
G_DM	26220	0.2736	0.638	-3.139	7.915e-07	-0.07271	0.9146	-1.018	0.04586	-0.3267	0.4174	-0.842	0.1793	0.2048	0.7702	0.4036	0.5123	-0.6111	0.4068	-7.966	3.097e-17	-0.6749	0.4231	-7.678	3.722e-15	72847	23179	7287	1482	136049	31174	63735	46195	56434	49026	13942	57632	179761	87822	12143	18216	9741	7672	4711	14517	147	31	13980
G2_DM	16700	0.03881	0.9325	-2.674	8.391e-06	-0.779	0.1469	-0.1664	0.7725	-0.07885	0.8718	-0.9177	0.1082	-0.6569	0.2675	-0.6963	0.183	0.009781	0.9926	-8.261	1.325e-20	-1.212	0.1089	-7.915	6.387e-18	34305	8176	7056	1083	77000	22370	19762	20606	36487	42854	10304	36813	65235	30250	17001	29252	21611	7297	12175	12392	104	44	22862
G3_DM	320.3	-0.2826	0.6291	-2.41	6.626e-06	0.9833	0.06946	-0.8608	0.0532	-0.2752	0.4376	-2.113	1.923e-05	-1.371	0.005701	-1.094	0.01881	-0.2473	0.7903	-2.599	0.0008297	-1.137	0.1108	-4.097	5.072e-06	253	92	88	36	969	320	1998	1926	564	713	52	269	577	293	170	238	163	106	93	145	69	8	271
G4_DM	5044	-0.08208	0.9018	-2.4	5.003e-07	-2.174	1e-05	-0.805	0.04671	-0.03761	0.9699	-3.231	1.091e-14	-3.136	5.953e-14	-2.336	1.822e-09	0.6095	0.4068	-5.906	2.54e-18	0.6823	0.3463	-5.369	1.131e-14	3058	1128	918	318	8867	3064	2820	4073	12258	15703	745	2193	3959	1635	3368	6995	3829	15400	9659	4528	212	80	6413
G5_DM	2516	0.06257	0.9053	-1.58	0.008159	0.1103	0.7801	-0.3303	0.5483	-0.2842	0.4376	-2.086	0.0001154	-1.233	0.02647	-1.681	0.0007592	0.26	0.7822	-6.744	2.772e-14	-0.224	0.8027	-6.154	8.171e-12	3742	1185	1869	329	9209	2533	7310	7276	4186	4113	387	1790	4410	2152	1477	2910	2073	3567	2076	1343	33	25	3686
G5A_DM	1163	0.4339	0.3896	-1.88	0.0006007	0.1487	0.6887	-1.363	0.00188	-0.2409	0.4841	-1.157	0.02654	-0.489	0.3873	0.4104	0.4274	-0.8634	0.224	-2.993	0.0001689	-1.95	0.006387	-4.204	2.629e-07	2728	846	613	161	4093	1172	4214	3560	1997	2470	415	1876	4170	1936	351	593	370	255	228	780	280	39	1404
G6_DM	2434	0.2843	0.6344	-1.418	0.02308	-0.7835	0.1491	-1.168	0.01455	-0.02319	0.9731	-3.093	1.42e-08	-3	4.035e-08	-1.682	0.001116	0.2778	0.7486	-5.693	1.352e-09	0.6632	0.4267	-5.052	2.155e-06	2113	1054	1111	138	5000	1042	7023	7404	13903	13966	847	2120	3610	1879	2692	3877	2924	1151	900	549	28	6	422
G6-fl	1955	-0.07237	0.9018	-1.873	0.001005	0.1035	0.7801	1.525	0.001399	-0.1332	0.7438	-0.2161	0.745	0.2057	0.7589	-2.029	0.0001069	-0.2462	0.794	-2.056	0.01393	-0.5454	0.5236	-8.612	6.64e-06	1207	351	582	94	3109	1141	12377	13912	6986	8760	3403	12445	11404	17236	16659	25399	20595	266	521	832	579	0	388
G7_DM	74.48	2.444	4.75e-05	-2.455	0.0002526	0.8865	0.1306	-1.077	0.04631	-0.2498	0.4584	1.183	0.03714	1.846	0.0006117	2.572	1.846e-05	-2.234	0.01204	-6.981	1.006e-05	-3.086	0.001583	-6.603	0.000637	370	217	14	3	139	55	69	51	13	29	25	79	197	103	5	6	0	4	4	68	1	0	76
GTWIN	24490	-0.2971	0.6146	0.5205	0.405	0.01026	0.9972	1.022	0.02755	0.1408	0.7364	0.2522	0.675	-0.1533	0.8001	-0.9387	0.05715	0.01625	0.9926	-0.5337	0.5438	-0.9002	0.2546	-2.48	0.002963	18397	4246	55825	19636	55987	23581	37637	27321	26432	22259	22672	46582	64342	29860	39925	54599	32091	20907	26634	26816	55091	4226	44760
GTWIN2	748.9	0.1098	0.8964	-0.3993	0.552	0.005849	0.9972	-0.04028	0.949	-0.01073	0.9859	-0.8549	0.14	-0.7986	0.1713	-0.7842	0.1392	-0.01523	0.9926	-2.37	0.01024	-0.3258	0.7034	-4.012	1.506e-05	1114	338	1318	189	2240	810	1704	1627	1253	1292	368	1245	2030	849	601	1222	726	1035	419	448	247	38	1219
GYPSY	11760	0.2347	0.6805	0.3753	0.5567	0.00386	0.9972	0.1224	0.8287	-0.1153	0.7694	-0.1852	0.7642	0.1567	0.8001	-0.3213	0.5748	-0.5066	0.4888	-2.985	0.0005793	-0.04654	0.9563	-1.442	0.1042	13095	3966	19657	5842	23562	7324	27561	18766	19410	16341	10098	28530	60011	28186	12352	18107	11293	15712	7646	18612	6658	2618	13282
Gypsy-10_DMel	67.29	0.06916	0.9018	-0.6495	0.3403	-0.07299	0.9146	0.836	0.06045	0.1621	0.6785	0.1551	0.7788	-0.2612	0.6513	-0.7977	0.08482	0.06083	0.9711	-3.692	0.0003595	0.2261	0.8027	-5.607	0.004096	144	36	120	30	268	114	79	66	56	107	47	141	170	73	72	129	101	56	47	43	9	0	34
Gypsy-11_DMel	305.9	0.02881	0.9425	-0.758	0.2381	-0.2505	0.5492	-0.6372	0.1938	-0.1647	0.6579	-1.828	0.0005889	-1.32	0.01359	-1.047	0.03583	-0.03522	0.9826	-6.144	8.62e-10	-0.7947	0.3166	-5.594	1.543e-06	515	110	414	95	1011	391	543	490	639	753	84	334	732	300	214	331	215	165	174	193	7	3	324
Gypsy-12_DMel	552.1	0.9993	0.02452	-1.974	2.474e-05	0.06519	0.8228	-1.674	4.636e-06	-0.5051	0.2421	-1.76	2.26e-05	-0.7382	0.09081	0.07283	0.892	-0.7364	0.2618	-3.548	9.881e-08	-1.774	0.005614	-3.749	9.256e-08	1393	533	176	78	1160	577	1769	1971	1000	1566	167	629	1893	895	161	268	190	189	161	414	102	30	768
Gypsy-13_DMel	1288	-0.1607	0.7982	-0.7675	0.1638	-1.489	0.007873	0.1404	0.7725	-0.08451	0.8718	-2.671	8.185e-10	-2.453	1.818e-08	-2.848	8.152e-13	0.3568	0.6507	-2.76	0.000176	1.025	0.1592	-3.92	1.963e-07	1157	316	1204	357	3158	1212	1143	1374	2826	3720	263	756	1607	579	1679	3253	2330	5148	1477	889	379	51	1485
Gypsy-14_DMel	2303	0.3649	0.465	-1.639	0.001005	0.05155	0.9146	-0.1283	0.8102	-0.1534	0.705	-1.118	0.02199	-0.7119	0.1606	-0.9523	0.03284	-1.361	0.0319	-7.202	1.101e-23	-0.8119	0.2647	-5.763	2.223e-14	2595	1071	871	269	3969	1925	6500	6531	3995	4919	1018	3557	6647	3450	2044	4005	1784	1746	1026	4823	90	29	3109
Gypsy-15_DMel	1996	0.4137	0.4148	-0.6455	0.2916	0.002411	0.9972	0.2008	0.7001	-0.1959	0.5967	-0.4937	0.3808	0.03812	0.9538	-0.7117	0.1433	-0.1392	0.9011	-2.26	0.005675	-0.5692	0.4901	-3.208	7.3e-05	4027	1154	2198	643	5343	1994	3783	3197	2708	2765	1029	3644	8119	3714	1764	3003	1921	2541	1326	1758	1060	212	3756
Gypsy-16_DMel	5968	0.0947	0.8995	-0.7501	0.1906	-0.3653	0.3369	0.9497	0.02629	0.1258	0.7668	-1.226	0.01027	-1.518	0.001188	-2.324	3.45e-08	0.5966	0.4068	-2.299	0.002838	0.3398	0.681	-5.557	8.506e-13	5893	1510	4084	1454	11430	4309	7265	6655	9284	10880	2574	6585	8807	4104	10933	21380	13520	12723	11277	4932	2907	77	7173
Gypsy-17_DMel	252.5	0.07066	0.9018	-0.7491	0.3041	-0.4497	0.3695	-0.2301	0.691	-0.1916	0.5737	-1.725	0.003654	-1.049	0.08689	-1.42	0.009918	-0.1744	0.8727	-3.015	0.00336	-0.7237	0.3895	-0.5444	0.5995	385	131	410	32	874	296	269	219	367	530	61	197	571	208	164	312	210	241	133	202	69	182	489
Gypsy-18_DMel	159.4	0.1427	0.8324	0.1027	0.9014	-0.2523	0.6326	0.5424	0.3333	0.1105	0.7512	-0.7755	0.3203	-1.242	0.09018	-1.503	0.02453	0.2685	0.7605	-3.234	0.005148	0.1652	0.8487	-2.717	0.02046	276	56	411	38	540	106	133	176	189	234	57	200	205	83	183	381	238	334	188	102	29	16	211
Gypsy-19_DMel	364.8	1.305	0.01134	-0.6686	0.2692	0.1126	0.7402	0.257	0.6033	-0.04456	0.9586	-0.2853	0.6071	-0.1613	0.7836	-0.5698	0.2335	0.1224	0.924	-2.336	0.004316	-0.4869	0.5684	-3.576	2.031e-05	1235	508	358	99	835	342	723	550	364	413	138	651	972	435	227	428	338	412	226	189	108	24	555
Gypsy-20_DMel	316.2	-0.1028	0.8995	-0.3973	0.5548	-0.5476	0.2497	-0.6319	0.1997	0.07859	0.8718	-1.852	0.0005801	-2.06	0.0001056	-1.075	0.03284	-0.2468	0.794	-5.247	2.913e-08	-0.8012	0.3167	-4.055	2.095e-05	368	58	476	80	842	301	367	433	600	809	111	254	432	155	170	343	267	340	205	343	24	21	699
Gypsy-21_DMel	9183	-0.2572	0.6473	0.7119	0.1945	0.006629	0.9972	-0.7402	0.07567	0.03958	0.965	-0.2793	0.5788	-0.3644	0.4799	0.5463	0.2058	0.3058	0.7206	-0.3498	0.6523	0.3853	0.6378	-0.7274	0.3319	6816	2050	18289	11377	16960	10600	14562	13526	10372	11386	5983	14091	23092	10810	2832	5354	3795	19191	9609	6213	14572	3440	10443
Gypsy-22_DMel	136.3	0.2544	0.6493	0.5123	0.4898	-1.483	0.03842	-1.534	0.003888	0.04318	0.9514	-2.01	0.001894	-2.158	0.0005691	-0.1016	0.8944	-0.6656	0.3864	-2.652	0.01497	-0.1763	0.8487	-0.3715	0.7368	409	67	647	79	623	131	21	42	84	124	10	35	49	20	9	25	9	112	16	66	29	48	114
Gypsy-23_DMel	309.5	0.1962	0.7232	-1.002	0.06484	0.1741	0.6087	-0.8513	0.05192	-0.2085	0.5731	-1.006	0.03855	-0.4696	0.3732	-0.02461	0.9714	-0.3479	0.6641	-1.885	0.01361	-3.439	5.966e-06	-7.402	1.032e-06	497	120	240	91	777	342	1134	1160	536	736	165	510	1168	554	171	260	137	37	144	258	204	1	510
Gypsy-24_DMel	3011	-0.08192	0.9018	0.2155	0.7169	0.001253	0.9972	0.06675	0.9132	-0.05598	0.9334	-1.421	0.002481	-1.259	0.008191	-1.488	0.000568	0.1257	0.9194	-0.6323	0.4168	-0.318	0.6924	-1.804	0.01544	1431	426	2330	1205	3484	1487	7497	6545	5394	5676	1337	3010	6456	2635	3287	5498	2990	6129	3298	2783	5344	1043	6782
Gypsy-25_DMel	36.58	-0.1731	1	-1.925	0.01024	-0.02646	0.9948	-1.014	0.04631	-0.04442	0.9527	-1.326	0.02866	-1.148	0.05406	-0.06037	0.9399	-0.405	0.5826	-5.108	4.501e-05	-1.153	0.1598	-6.479	0.001069	36	12	17	4	136	39	85	57	52	89	7	50	70	33	15	20	11	19	22	57	4	0	73
Gypsy-26_DMel	1987	-0.7823	0.08923	-1.898	6.889e-05	-2.949	7.572e-10	-0.5323	0.2033	-0.05715	0.9334	-3.565	2.293e-17	-3.428	4.843e-16	-2.985	1.317e-14	0.4138	0.5541	-5.862	7.809e-18	0.7579	0.2975	-4.416	1.869e-10	548	194	540	144	3241	1163	606	894	4420	7185	223	681	1253	518	1898	2957	1899	6959	3706	2155	104	66	2701
Gypsy-27_DMel	1251	0.03415	0.9325	-1.341	0.01787	-0.1381	0.6986	-1.252	0.00534	-0.293	0.4376	-1.761	0.0005889	-0.9485	0.07484	-0.292	0.5922	-0.59	0.4068	-3.567	1.115e-05	-1.292	0.07347	-4.679	2.046e-08	2330	629	1213	348	5505	1616	2246	2150	2416	2355	345	1225	3204	1566	436	740	445	680	388	999	238	42	2126
Gypsy-28_DMel	55.13	-0.0351	0.9325	0.3109	0.6434	-0.04608	0.97	-0.6705	0.1384	0.05957	0.9334	-1.199	0.01451	-1.339	0.004838	-0.4091	0.4211	-0.05983	0.9711	-1.144	0.2404	0.3642	0.681	-1.213	0.2174	56	12	100	36	119	50	86	118	82	97	23	57	88	41	19	48	35	124	29	34	45	15	65
Gypsy-29_DMel	108.8	0.4046	0.4477	-1.703	0.0121	0.1219	0.7827	-0.7931	0.1108	-0.02575	0.9731	0.1409	0.8209	0.2146	0.7446	1.088	0.04013	-0.1937	0.8547	-0.9498	0.348	-0.4135	0.638	-2.601	0.008365	161	38	34	7	229	46	198	200	96	149	52	270	323	195	23	45	42	256	86	133	202	29	341
Gypsy-3_DMel	12210	-0.7855	0.08923	-2.213	3.148e-06	-2.191	8.824e-06	0.4824	0.2389	0.1321	0.7642	-2.13	3.794e-07	-2.408	7.714e-09	-2.686	1.279e-12	0.08994	0.9611	-7.812	1.121e-30	0.4327	0.5905	-5.59	2.478e-16	4309	1519	3007	1100	23048	10239	6071	6141	22559	31425	2880	10092	12850	5261	18316	36176	23615	31612	20287	18301	225	179	16726
Gypsy-30_DMel	76.22	-0.03651	0.9325	-1.519	0.01224	-1.446	0.02026	-0.5475	0.222	-0.115	0.7848	-1.694	0.0005263	-1.371	0.004347	-1.041	0.02453	-0.8363	0.247	-3.933	1.259e-05	-1.679	0.02353	-5.884	0.0001486	82	32	42	16	217	89	72	62	170	211	31	89	207	74	74	84	63	34	25	94	17	1	164
Gypsy-31_DMel	99.51	0.318	0.5711	-1.862	0.002297	-0.9901	0.08827	-0.4391	0.3404	-0.2535	0.4533	-2.646	1.288e-07	-1.932	9.207e-05	-2.138	5.984e-06	-0.4651	0.5203	-5.615	3.155e-07	-0.5605	0.5182	-4.662	0.0002868	157	86	49	13	295	120	147	150	312	305	22	80	197	96	120	188	118	75	33	78	4	2	114
Gypsy-32_DMel	870	0.8985	0.06993	-0.819	0.1621	0.6984	0.1469	-0.2841	0.5688	-0.3119	0.4174	-0.8101	0.1344	0.02908	0.9654	-0.4596	0.3746	-0.07287	0.9657	-2.152	0.006637	-1.344	0.05776	-4.11	2.771e-07	1688	602	573	146	1500	575	3976	3244	1162	1607	351	1414	3493	1860	599	914	478	507	531	625	408	48	1611
Gypsy-33_DMel-LTR	1.212	0.1199	1	-0.122	0.8939	0.03564	0.9948	-0.2967	0.5688	-0.04886	0.7694	-1.188	0.2005	-0.6368	0.5009	-0.496	0.5812	-0.06983	0.9011	-2.065	0.4768	-0.1444	1	-1.845	0.4956	2	1	0	0	1	0	2	5	2	1	0	0	1	1	0	1	0	1	0	1	0	0	4
Gypsy-34_DMel-LTR	557.9	-0.253	0.6493	-3.057	3.605e-07	-2.13	0.0004994	-1.233	0.007126	-0.3115	0.4174	-4.268	1.274e-16	-3.383	4.57e-11	-2.849	4.163e-09	0.4602	0.5203	-4.752	1.328e-07	-0.02955	0.9663	-5.615	4.844e-08	638	177	165	20	2059	796	354	606	1688	2559	44	132	469	170	377	513	391	755	548	258	26	6	626
Gypsy-4_DMel	976.8	0.06846	0.9018	-1.027	0.05951	-1.267	0.02528	-1.823	1.632e-05	-0.4183	0.3744	-2.55	1.164e-07	-1.504	0.001986	-0.4981	0.3034	-0.7481	0.271	-4.747	1.021e-09	-1.343	0.05534	-5.471	2.463e-10	2551	631	1711	384	4993	1941	644	866	1425	2112	113	495	1574	638	179	341	204	317	168	491	51	11	986
Gypsy-5_DMel	23510	-0.1442	0.8314	-3.304	2.546e-09	-2.271	3.038e-05	0.02697	0.9566	-0.3931	0.3744	-3.102	4.113e-10	-2.062	4.485e-05	-3.164	3.094e-12	-0.1262	0.9194	-10.09	4.087e-37	0.2029	0.8027	-7.228	3.569e-19	20193	7062	3780	795	69224	18625	10742	13388	48916	66773	2561	10508	34701	13508	32755	49299	28676	40607	28465	36644	88	86	26301
Gypsy-6_DMel	7135	1.473	0.005595	-2.371	2.354e-05	0.2929	0.4662	-3.481	5.997e-11	-0.3813	0.3744	-1.192	0.03616	-0.09345	0.8841	2.148	2.682e-05	-5.076	1.889e-09	-11.79	9.549e-35	-5.122	1.374e-09	-7.992	2.356e-17	29651	12648	2394	417	20449	6154	10612	8261	3804	5791	645	4046	10906	5649	180	337	158	128	244	11798	8	9	5007
Gypsy-7_DMel	24630	0.1631	0.7943	-0.1101	0.8545	0.05613	0.9021	0.6964	0.1022	0.0426	0.9607	0.2554	0.6186	0.1476	0.7836	-0.5256	0.234	0.1646	0.8727	-0.7253	0.344	1.32	0.0546	0.7913	0.2847	47062	14952	48675	21524	97336	31749	36879	40978	23257	28522	19769	50597	76959	37831	27102	35503	26329	46312	11277	8995	16182	9868	10246
Gypsy-8_DMel	20370	0.0003596	0.999	-0.3549	0.4898	-0.1079	0.6986	-0.3168	0.4773	0.03375	0.9727	-1.544	0.0003451	-1.601	0.0001691	-1.174	0.003053	-0.2647	0.7486	-1.604	0.01709	-0.5357	0.4831	-2.247	0.0007079	13985	4729	13462	7640	27972	15846	40560	44776	40249	49883	9048	23383	38720	16764	17831	32646	17365	28978	16112	24615	23868	4376	38667
Gypsy-9_DMel	515.4	0.2028	0.7232	-1.684	0.003295	-1.216	0.04166	-0.7233	0.1384	-0.2625	0.4376	-2.26	2.434e-05	-1.47	0.00648	-1.379	0.005838	-0.5068	0.4888	-7.456	5.334e-15	-2.132	0.004107	-6.102	2.744e-09	1014	311	389	65	1928	613	480	504	976	1486	81	440	1071	448	334	525	302	111	235	552	8	5	741
Gypsy1_DM	29150	0.3675	0.473	-1.465	0.00932	0.068	0.8958	-0.4961	0.2914	-0.3203	0.4174	-1.234	0.01632	-0.3839	0.5009	-0.6346	0.1906	-0.5109	0.4888	-2.1	0.009932	0.1536	0.8487	-1.818	0.02511	82407	21095	22301	8426	119299	37723	72544	59752	43808	40044	11699	27144	84783	44774	15843	24060	15782	14322	11424	26352	17818	1475	9733
GYPSY10	229.7	0.8186	0.09801	-0.6434	0.3039	0.1177	0.7402	-0.4734	0.3112	-0.194	0.5967	-0.8788	0.09116	-0.3493	0.5358	-0.3137	0.5549	-0.4563	0.5203	-2.996	0.0003801	-0.8895	0.2546	-5.083	9.256e-08	623	172	232	52	442	234	549	585	290	386	93	305	647	338	105	211	117	265	80	177	63	8	556
GYPSY11	109.4	0.1307	0.8488	-1.203	0.03955	-0.7814	0.1306	-0.6565	0.1521	0.9002	0.02412	0.1888	0.7359	-1.39	0.00417	0.9314	0.0395	-0.3119	0.7206	-2.025	0.01361	-1.028	0.1774	-4.236	8.409e-06	108	44	56	23	233	93	99	83	136	254	83	424	164	79	52	72	71	111	91	160	114	7	265
GYPSY12	7930	-2.719	1.98e-06	-3.963	2.13e-12	-2.606	4.412e-06	-0.5788	0.2166	-0.2749	0.4376	-3.205	1.058e-10	-2.441	1.248e-06	-2.542	2.979e-08	-0.1013	0.955	-9.195	4.126e-28	0.4762	0.5824	-7.434	9.328e-17	2425	614	1933	359	54166	16107	2947	3968	19029	23455	1089	3206	9851	3807	7359	9934	6769	9904	6544	8118	36	13	4762
GYPSY12A_LTR	437.8	0.5718	0.2447	-2.122	7.206e-05	0.2217	0.5388	-0.9171	0.03146	-0.1888	0.6051	-1.182	0.01368	-0.6977	0.1606	-0.1268	0.8198	-0.1911	0.8547	-3.555	2.885e-06	-0.7372	0.3245	-6.247	9.581e-10	582	237	87	40	843	253	1531	1188	615	877	163	533	1162	535	134	350	189	385	334	475	115	4	657
GYPSY2	36330	0.009768	0.9786	0.5904	0.3531	-0.006536	0.9972	0.1198	0.8287	0.06343	0.9334	-0.1077	0.8466	-0.2831	0.6501	-0.2421	0.6659	0.01663	0.9926	-0.837	0.3537	0.2212	0.8027	-1.203	0.1732	56488	12228	128749	33535	112451	45021	67325	50543	49802	43695	30240	73026	106143	53080	29666	45578	34383	36331	23117	23243	38448	5310	22705
Gypsy2_DM	50670	0.2745	0.6344	0.4638	0.4275	0.0694	0.8795	-0.007557	0.988	-0.1236	0.7685	-0.7474	0.1344	-0.4225	0.4311	-0.7221	0.1101	0.3632	0.6507	-0.9202	0.2571	-0.04927	0.9557	-1.048	0.1867	66321	22265	88723	43442	95406	51195	150899	111259	87411	81197	31072	85949	176448	83190	42413	82556	53194	55707	44389	25900	40521	12325	47016
GYPSY3	14780	0.1794	0.7664	0.1612	0.8019	0.05096	0.9405	-0.6071	0.2033	-0.08163	0.8718	-0.5211	0.3591	-0.2837	0.6455	0.1884	0.7407	-0.2029	0.8547	-1.339	0.0996	0.7845	0.3095	0.001253	1	25656	6968	32158	11547	44819	17196	36213	28254	22288	21102	9491	25696	50979	23272	7643	11819	6096	19295	6482	9514	11048	3721	6750
GYPSY3B_LTR	368.9	-0.03831	0.9325	0.3932	0.552	-0.06441	0.9146	0.6167	0.2033	0.0296	0.9727	-0.3256	0.5843	-0.4013	0.5009	-1.042	0.03659	0.09865	0.9604	-0.405	0.6553	-0.4016	0.6407	-1.463	0.1065	230	58	429	180	463	236	583	529	589	351	302	614	1070	515	517	851	502	551	481	413	929	136	701
GYPSY3C_LTR	147.2	0.2572	0.6493	-0.2858	0.7195	-0.06735	0.959	-0.4498	0.4436	-0.106	0.7642	-1.568	0.0296	-1.038	0.1595	-0.9189	0.1771	-0.4588	0.5203	-2.106	0.05455	-0.2997	0.7249	-1.867	0.1014	139	50	33	82	112	134	282	349	295	257	42	142	269	173	54	217	106	139	93	262	171	24	169
GYPSY4	30600	0.5262	0.2872	-0.5727	0.3039	0.01808	0.9948	-0.4733	0.2914	-0.2153	0.5634	-1.417	0.002481	-0.8703	0.07484	-0.8564	0.04901	-0.5676	0.4112	-2.502	0.0005501	-0.8378	0.2563	-3.26	5.722e-06	48065	17619	25556	10158	62254	25888	97453	84216	65027	72377	13496	43749	94858	47805	25956	39339	24948	18771	13025	29810	15281	1905	34595
GYPSY5	17590	-0.08348	0.9018	0.6823	0.2328	0.004087	0.9972	0.4539	0.3129	0.01523	0.9781	0.4108	0.444	0.3623	0.5009	-0.1098	0.8499	-0.02381	0.9926	-0.4195	0.5971	0.3334	0.681	-0.2603	0.7368	7376	2702	18035	10038	20297	8048	21326	17538	15489	14220	14422	33089	61464	25087	11997	22325	11878	44510	22643	24450	54567	11609	25341
GYPSY6	930.8	0.2014	0.7232	-0.2172	0.7195	-0.03881	0.9686	-0.2879	0.5666	-0.1922	0.5967	-0.6822	0.1793	-0.1855	0.7446	-0.3387	0.5067	-0.2735	0.7486	-1.582	0.0447	0.1581	0.8487	-1.67	0.03468	1375	440	1227	549	2635	895	2058	1649	1657	1664	573	1870	4113	1920	660	1267	759	1388	479	779	762	159	943
GYPSY6A_LTR	815	0.3782	0.465	-1.983	0.0006007	-0.2561	0.5388	-0.2955	0.5688	0.08692	0.8718	-0.3556	0.5513	-0.5861	0.2982	-0.005238	0.9956	-0.0716	0.9659	-3.152	0.0001786	-0.3006	0.7131	-3.385	7.649e-05	1365	422	286	78	2078	636	1100	819	1305	1224	571	1825	2260	1107	530	886	602	940	769	910	290	52	1052
GYPSY6S_A	505	0.5956	0.2447	-0.6303	0.3234	0.01153	0.9972	0.01347	0.9822	-0.2281	0.4993	-0.008979	0.9854	0.6325	0.2709	-0.02425	0.9715	-0.603	0.4068	-3.595	2.778e-05	-0.7837	0.3167	-4.09	4.582e-06	1187	409	585	139	1489	415	822	780	622	536	336	1129	2481	1445	363	503	345	438	220	604	140	25	842
GYPSY6S_B	488.3	0.4499	0.3896	0.7233	0.3448	-0.1091	0.8795	0.003337	0.9938	-0.04489	0.9334	1.683	0.02179	1.839	0.01017	1.667	0.01295	-0.1058	0.9531	-2.038	0.06476	0.04489	0.9563	-1.829	0.1038	1252	495	2363	249	1872	380	304	202	293	237	717	2134	3483	2113	173	227	152	518	292	390	267	57	390
GYPSY7	2474	1.754	0.0004704	-1.958	9.416e-05	0.02946	0.9814	-1.139	0.007274	-0.4048	0.3744	-0.7407	0.14	0.221	0.6984	0.5524	0.2335	-1.143	0.07988	-7.397	2.035e-22	-1.411	0.03657	-8.556	2.356e-17	9331	3998	842	256	5105	2241	4642	4207	2914	3691	766	3985	10630	4948	565	1152	754	1083	495	1988	32	4	3439
GYPSY8	10960	0.8386	0.1001	-2.73	1.166e-05	0.7262	0.1609	-4.6	1.808e-16	-0.3058	0.4174	-0.2082	0.758	0.7269	0.2401	4.131	3.846e-15	-3.642	0.0001317	-8.733	6.271e-19	-5.205	2.424e-08	-8.798	1.89e-17	34598	15411	2709	646	29533	12977	60692	25649	15961	12515	5795	27571	75715	36776	280	473	326	203	112	2592	15	9	9318
GYPSY9	473.9	1.526	0.003065	-1.334	0.01471	-0.1858	0.6087	1.692	2.59e-05	0.4222	0.3744	0.2583	0.6199	-0.7047	0.1595	-1.625	0.0001476	0.5827	0.4068	-7.51	3.676e-13	0.5242	0.531	-8.927	2.603e-06	1408	519	214	55	800	336	441	365	433	606	375	1005	778	384	1067	1774	1195	1060	674	296	4	0	492
HELENA_RT	2273	-0.4171	0.4011	-0.7422	0.1945	-0.0637	0.8958	-0.9759	0.02325	0.03045	0.9727	-2.334	5.7e-07	-2.39	2.857e-07	-1.198	0.006297	-0.03925	0.9803	-1.438	0.06476	-0.4903	0.5607	-2.441	0.001455	1184	366	1274	845	3750	2255	7762	5992	6493	6976	774	1933	3043	1487	1451	2865	1663	1828	1880	2085	2261	238	2434
HELITRON1_DM	2.585	-0.02645	1	0.0313	0.9821	-0.3424	0.6167	-0.5954	0.3022	-0.04055	0.8718	-2.139	0.0212	-2.035	0.01892	-1.249	0.1569	0.1378	0.8547	-1.108	0.6594	0.03502	1	-1.75	0.4921	1	0	1	1	4	0	2	3	6	14	0	1	4	0	3	3	0	3	4	1	1	0	2
HETA	33180	-0.1172	0.8847	-2.101	0.0003188	-0.005115	0.9972	-0.6077	0.2166	0.08562	0.8718	-0.7973	0.1681	-1.034	0.07092	-0.06095	0.9322	-0.221	0.8537	-6.327	8.619e-14	-0.159	0.8487	-7.778	1.641e-18	40760	15176	18324	3751	137378	39400	81253	61549	59409	54157	16658	62247	67539	36366	20778	25166	18944	30524	20033	31103	1038	63	29284
HMSBEAGLE	13800	0.3963	0.4477	-1.318	0.02044	-0.3414	0.3941	-1.084	0.01714	0.104	0.8232	-1.114	0.03573	-1.382	0.008367	0.1543	0.8027	-1.25	0.06845	-5.59	4.249e-12	-0.4267	0.6286	-4.326	1.024e-07	11872	4139	4460	1130	17760	6267	38445	31204	50252	47794	13682	36762	49089	22417	11164	16930	9649	11485	4984	25218	1434	373	14626
HOBO	1923	-0.496	0.3206	-2.789	7.915e-07	-1.447	0.01769	-0.896	0.05192	-0.09344	0.868	-2.023	8.566e-05	-1.729	0.000704	-0.9475	0.04901	0.1993	0.8547	-4.946	1.878e-09	0.06949	0.9472	-5.52	2.089e-10	1614	492	644	140	8085	2369	2377	2243	5508	7520	758	2430	4404	2184	1633	2226	1571	2751	1796	1310	117	22	2044
I_DM	14670	-0.2703	0.6384	-2.093	0.0005675	-1.574	0.01567	-1.104	0.02253	-0.238	0.4778	-2.73	7.07e-07	-1.964	0.000399	-1.382	0.00762	-0.1892	0.8547	-5.61	2.485e-10	-0.6678	0.4231	-4.628	2.07e-07	12706	3061	6085	1201	52443	9796	18253	21269	57172	58611	4141	12713	33991	16718	12333	17531	11142	8444	10752	16024	880	297	14689
IDEFIX	15660	0.09436	0.8995	0.02431	0.9733	-0.07719	0.7926	0.02951	0.9549	-0.06276	0.9334	-1.197	0.007726	-1.032	0.02384	-1.217	0.00294	-0.1129	0.9249	-1.753	0.01328	-0.2832	0.7131	-1.825	0.009344	12687	3467	14397	6917	21835	11315	27690	28287	25151	31075	7626	17975	37479	15580	15159	26086	14902	25673	15904	19719	17178	4130	27163
INVADER1	9992	-0.04123	0.9325	-1.863	0.001501	-1.834	0.003112	1.221	0.007274	-0.1174	0.7694	-2.178	3.069e-05	-1.809	0.0005144	-3.653	9.232e-15	0.03916	0.9803	-7.895	2.221e-20	0.9649	0.2179	-6.254	5.609e-13	9975	2349	4260	702	26633	6551	4879	5912	16260	22884	2274	5786	13428	5653	29053	49336	32930	39849	14991	14450	159	70	10963
INVADER2	11590	1.129	0.02069	-1.637	0.001518	0.618	0.1583	-0.6293	0.1639	-0.2713	0.4376	-0.2989	0.5788	0.3644	0.5009	0.4149	0.3882	-0.6769	0.3576	-6.648	9.869e-20	-1.291	0.05918	-5.445	1.876e-13	20796	9193	3012	1342	13762	8791	40486	28829	12788	15249	5241	22475	47569	25162	3714	7744	5066	6486	7035	18401	505	219	18692
INVADER3	5743	-0.1605	0.8043	-1.849	0.001837	-1.851	0.003112	0.3309	0.5483	-0.06929	0.9111	-1.67	0.002388	-1.425	0.01017	-2.076	3.327e-05	-0.6624	0.3874	-8.247	5.181e-21	0.06676	0.9472	-5.172	4.122e-09	5866	1884	2873	834	16574	7248	5811	5736	19591	22557	3381	10299	20662	8210	16668	25931	13099	5676	2515	7520	64	58	4217
INVADER5	25.04	0.1706	1	-1.562	0.05951	-1.028	0.1306	-0.1035	0.8716	-0.2718	0.4376	-2.771	1.128e-05	-1.78	0.001781	-2.654	9.793e-06	-0.07541	0.9657	-4.268	0.001847	-0.4399	0.6336	-2.947	0.05318	43	10	12	2	74	19	20	25	59	74	3	13	46	19	27	59	33	21	25	32	4	2	34
INVADER6	20870	-1.775	0.00211	-2.733	4.131e-06	-3.52	9.868e-10	-0.2974	0.5688	0.02034	0.9731	-3.238	9.354e-10	-3.288	6.036e-10	-2.909	3.041e-09	0.2147	0.8547	-10.61	4.68e-32	0.4994	0.5684	-7.05	8.518e-16	3091	667	3398	540	41747	9796	3493	8218	65623	80287	3739	9888	15872	7257	31552	45182	29179	64591	30608	21341	34	106	29351
IVK_DM	17360	0.08043	0.9018	-2.002	0.0005558	-0.2758	0.5203	1.006	0.02916	0.5454	0.2421	0.5663	0.3268	-0.746	0.1802	-0.6072	0.2335	0.4143	0.5826	-6.357	3.407e-14	0.6294	0.4501	-4.777	1.532e-08	20100	6315	7004	1316	51084	11819	22531	23373	27925	35019	38524	59853	48310	21966	41542	65533	44268	43975	28908	14837	486	322	17520
Jockey	12850	-0.3359	0.528	-2.094	9.005e-05	-0.131	0.6986	-1.118	0.01174	-0.2725	0.4376	-2.065	4.101e-05	-1.313	0.01017	-0.7441	0.1227	-1.687	0.01204	-4.763	6.597e-10	-0.9478	0.2093	-5.289	1.273e-11	8989	3617	5361	1329	39858	12302	30022	31227	32080	33731	4049	12558	32581	16258	7346	10623	6268	6647	3497	23436	2409	185	14274
Jockey-3_DMel	824.4	0.5415	0.2872	-2.867	5.053e-07	0.3499	0.3878	-3.336	5.997e-11	-0.3077	0.4174	-1.825	0.0006607	-0.9267	0.09733	1.387	0.005838	-1.533	0.02849	-7.137	2.218e-14	-2.775	0.0003491	-7.374	7.952e-11	1455	595	154	36	2082	633	4344	3719	1659	1969	179	961	2244	1188	87	123	84	116	75	492	9	3	1172
Jockey-4_DMel	316.2	-0.3621	0.4826	-2.543	2.001e-05	-0.2273	0.5999	-0.8239	0.08026	-0.1895	0.5967	-0.1528	0.7958	0.3778	0.5241	0.8063	0.1082	-0.3583	0.6641	-6.497	1.227e-10	-0.6733	0.419	-6.631	2.153e-05	549	143	196	54	2063	758	460	425	599	453	302	897	2208	979	143	251	148	170	126	249	7	1	294
JOCKEY2	1178	-0.5091	0.2909	-0.2664	0.6343	-0.4606	0.2242	-0.06016	0.9169	-0.001798	0.9973	-1.78	7.03e-05	-1.755	8.168e-05	-1.707	2.847e-05	0.3176	0.7118	-1.655	0.02242	-0.0598	0.9472	-2.398	0.0008227	393	120	650	438	1579	692	1390	1648	1989	2496	412	880	1754	713	1130	1895	1100	3204	1713	1098	1024	276	2726
LOOPER1_DM	1733	-1.063	0.04047	-2.312	8.714e-05	-3.091	1.175e-07	0.3127	0.5619	0.07616	0.8799	-3.274	3.882e-10	-3.496	2.201e-11	-3.689	1.317e-14	0.8935	0.224	-8.945	9.354e-20	1.225	0.09953	-7.042	2.263e-11	188	67	219	33	1870	496	239	473	2644	4093	138	472	701	233	2180	3867	2295	7082	5757	1607	8	5	1477
M4DM	726.9	-0.05882	0.9053	-1.345	0.00175	-0.1148	0.6326	0.7011	0.06307	0.02081	0.9731	-0.5669	0.1762	-0.6004	0.1595	-1.33	0.0002575	-0.9551	0.1208	-5.63	3.722e-21	-0.2507	0.7219	-4.449	1.326e-11	380	163	207	122	1005	461	918	1321	894	1597	462	1244	1930	955	946	2084	978	954	728	2079	120	23	958
Mariner-3_DMel	947.8	-0.4148	0.3856	-2.404	1.904e-07	-2.007	1.447e-05	-1.006	0.007126	-0.4213	0.3744	-3.961	1.592e-23	-3.094	3.772e-15	-2.866	9.232e-15	0.5687	0.4068	-8.009	3.332e-24	0.8077	0.249	-8.128	3.225e-12	327	169	157	63	1471	616	586	826	2081	3043	67	254	797	282	445	1103	691	3623	1710	868	9	2	1376
Mariner-4_DMel	76.78	0.5415	0.2909	0.04091	0.9652	0.0653	0.9146	-0.7728	0.08961	0.05645	0.9334	-1.124	0.02772	-1.257	0.0119	-0.2121	0.7022	0.1465	0.9011	-1.035	0.2785	-0.43	0.6336	-2.299	0.01681	74	23	31	31	66	37	211	231	118	192	30	117	153	69	36	68	41	114	95	74	106	16	151
MARINER2_DM	44.38	0.3403	1	-0.7002	0.3095	0.03442	0.9948	0.7818	0.06854	0.01238	0.9859	-0.02471	0.9595	-0.05394	0.9217	-0.9023	0.03871	0.07578	0.9657	-2.072	0.03655	0.02337	0.9683	-2.729	0.01788	97	26	49	15	133	47	84	90	50	85	36	101	177	69	64	97	74	68	35	31	21	4	53
MAX	97900	0.3734	0.4701	-2.931	3.398e-07	0.01982	0.9948	-0.631	0.1959	-0.1645	0.6579	-0.4999	0.3924	-0.02482	0.9685	0.2425	0.6659	-0.6385	0.4068	-8.093	1.584e-22	-0.8788	0.2589	-6.96	8.709e-17	203150	78917	25525	5152	347039	103782	264454	210309	176472	178384	66593	234720	461156	246072	57674	83049	60714	48717	32568	90884	877	398	101955
MDG1	84020	-0.09528	0.8995	0.7245	0.1638	0.0003734	0.9972	-0.3817	0.3724	0.1116	0.8131	0.1474	0.7642	-0.107	0.8358	0.5656	0.1822	-0.008261	0.9926	-0.322	0.6548	0.3221	0.681	-0.1697	0.813	66590	22225	148286	97207	143910	86394	109135	117549	82988	93222	61744	165606	225813	106053	32366	61195	35937	183292	67271	70701	169195	52481	107397
MDG3_DM	15440	-0.3045	0.5711	-0.3697	0.4898	-0.7676	0.106	-0.5278	0.2166	0.05315	0.9441	-1.582	0.0003812	-1.686	0.0001272	-0.9692	0.01884	-0.04775	0.9732	-3.414	8.424e-07	0.4285	0.6047	-3.046	1.208e-05	6665	2475	11621	4188	23289	9722	25102	28882	42302	48930	8522	24330	36293	16413	14944	27655	16004	26433	18540	20756	5604	894	13925
MICROPIA	14010	0.675	0.1629	-1.961	0.0003029	-0.148	0.6887	0.2133	0.691	-0.2532	0.4533	-1.875	0.0003039	-1.152	0.02993	-2.135	5.984e-06	-1.716	0.01204	-8.356	3.425e-26	-0.4961	0.5607	-5.675	1.504e-12	25213	9345	4501	1127	30487	9390	28744	25588	28824	34541	3953	14332	37037	15994	22033	34795	17066	5192	4745	32828	267	69	7031
NOMAD	42040	1.005	0.04038	-0.7418	0.1962	-0.01182	0.9972	-0.6099	0.1938	-0.09091	0.8718	-0.3018	0.5843	-0.05757	0.9217	0.3969	0.4274	-0.7923	0.259	-2.993	9.855e-05	-0.3662	0.6624	-2.583	0.0007746	103941	29191	26414	11051	78486	29601	104490	92522	81026	77035	33424	127494	208665	106178	25966	41613	27943	32668	18236	55923	20142	3392	38360
Phidippo_Dm	23070	-0.1292	0.8488	0.4666	0.4377	-0.02347	0.9948	0.2518	0.6198	-0.01828	0.9731	-1.097	0.0346	-1.024	0.0515	-1.379	0.00319	-0.002872	0.9926	-0.5752	0.4951	-0.03549	0.9614	-1.012	0.2168	14566	4286	32955	14655	38722	15738	66816	48490	51242	46427	15759	33719	69892	28150	37010	57961	30677	35353	18303	19082	38100	7908	29437
Pifo_Dm_A	292.2	-0.1704	0.7912	0.439	0.4898	-0.03074	0.9948	0.389	0.4246	-0.02308	0.9731	-1.039	0.0445	-0.9538	0.07111	-1.484	0.001515	-0.04585	0.977	-0.2949	0.7293	0.3348	0.6924	-0.8684	0.3228	155	48	400	157	556	134	755	726	653	566	210	436	953	363	476	863	489	628	224	253	616	103	347
Pifo_Dm_B	1119	-0.2323	0.6805	0.6352	0.2692	-0.03344	0.9814	0.3	0.5555	0.1372	0.7512	-1.626	0.0007931	-1.959	4.553e-05	-1.976	7.642e-06	0.01591	0.9926	-0.5332	0.5034	-0.9911	0.1774	-2.627	0.000553	481	129	1223	674	1337	602	3165	3067	2675	2661	562	1237	1629	839	1997	3332	1697	791	1125	1136	2339	149	1737
PLACW_DM	2.563	0.1042	1	0.9239	0.3604	-0.2194	0.7573	-0.9237	0.101	0.1067	0.6465	-0.08373	0.9309	-0.8415	0.3659	1.492	0.08684	-0.03492	0.9732	0.6157	0.7891	-0.04001	1	1.178	0.6242	0	1	5	0	1	0	1	1	2	4	2	3	3	1	0	0	0	3	2	3	16	5	3
POGO	4346	-0.05867	0.9053	0.1381	0.8333	-0.1292	0.7117	0.7764	0.08961	2.143	4.749e-05	-0.3819	0.513	-2.747	3.01e-08	-1.276	0.006297	0.78	0.2618	-3.965	4.887e-07	1.074	0.1573	-3.775	2.018e-06	147	56	294	99	463	129	3547	4955	4188	4616	2634	4329	1938	540	4150	8959	4956	25204	13978	4814	868	248	6556
POGON1	18.2	0.2909	1	1.431	0.1355	-0.3254	0.5761	-0.696	0.2033	-0.05299	0.8238	-0.9057	0.3679	-0.4677	0.6433	0.2795	0.7875	0.05095	0.9657	0.5524	0.8195	0.122	0.8487	3.388	0.1869	6	0	0	6	0	0	0	0	1	3	0	1	3	1	0	0	0	23	13	7	37	142	8
PROTOP	16920	-0.3482	0.465	-2.322	6.882e-08	-0.8317	0.06124	-1.224	0.0005361	-0.1945	0.6023	-2.158	2.01e-08	-1.744	7.631e-06	-0.8033	0.02974	-0.1606	0.8646	-3.054	2.073e-07	0.4501	0.5465	-3.488	3.622e-09	15061	4732	4997	2684	47615	21377	21541	36842	37408	57826	5315	16416	35089	15531	8620	15751	8962	36745	13208	17191	6050	935	19653
PROTOP_A	4954	0.6737	0.1255	-0.8354	0.06823	0.02818	0.9686	-1.876	2.23e-08	0.01923	0.9731	-1.74	6.517e-06	-1.763	4.798e-06	0.2689	0.5123	-0.5711	0.4068	-1.487	0.01824	-0.9064	0.1774	-0.7194	0.2632	3640	1634	1209	888	4455	2148	10639	13548	6442	12448	1299	4324	6249	2994	908	1706	1304	4996	3671	7718	8147	3050	9182
PROTOP_B	1867	0.6532	0.1629	-1.141	0.02469	0.1157	0.6986	-1.368	0.0003665	0.0723	0.9126	-0.8417	0.06057	-0.9921	0.02773	0.6716	0.108	-0.1167	0.924	-1.726	0.01709	-0.5842	0.4517	-1.433	0.04958	2195	1206	732	375	2807	1392	6333	5311	3184	3922	1062	3394	4759	2087	491	1045	802	1557	1281	1603	1422	446	2228
QUASIMODO	10350	0.09456	0.8995	-1.079	0.02184	-0.7775	0.08827	-0.9404	0.02629	-0.2483	0.4824	-2.629	5.526e-09	-2.007	1.142e-05	-1.548	0.0002643	-1.678	0.009642	-3.924	1.53e-09	-0.7822	0.2647	-3.005	4.418e-06	7918	2717	4820	1835	15994	7277	15672	20044	25699	34185	2155	7726	18922	7763	7081	13191	5439	9008	3978	21998	4171	1002	15091
QUASIMODO-u2	12290	-0.2728	0.6344	0.4734	0.3937	-0.05152	0.9146	-0.02743	0.9566	0.01623	0.9781	-1.633	0.0006607	-1.65	0.0005347	-1.593	0.0002934	-0.08756	0.9657	-0.6527	0.3943	-0.687	0.3596	-1.98	0.006715	7074	1856	15365	9531	16671	10814	29140	29704	25737	28110	5442	12424	21553	10022	15397	24529	11779	13020	9434	11291	21377	2821	20747
QUASIMODO2_DM	7238	-0.1296	0.8488	-1.933	8.714e-05	-0.01605	0.9948	-1.478	0.0003278	-0.3469	0.4174	-1.684	0.0003873	-0.8286	0.09598	-0.01005	0.9903	-0.4881	0.4888	-6.915	2.369e-22	-0.8357	0.2546	-6.081	1.792e-16	6442	2070	2593	1010	17933	6860	27076	26547	20421	25230	3260	12284	30716	16347	3499	5943	3206	3232	2921	6033	138	44	5885
R1_DM	153800	0.6427	0.2147	-3.243	1.472e-07	0.1001	0.8228	-0.4936	0.3283	-0.3331	0.4174	-0.7381	0.2211	0.2614	0.6984	-0.1275	0.8499	-0.4223	0.5771	-7.768	2.223e-18	-0.4573	0.6088	-6.78	4.175e-14	506208	216397	34332	7531	650585	174357	425738	244760	221827	184547	58231	247930	729965	356462	82749	101686	76442	42061	47516	105183	1250	250	57518
R1-2_DM	189.6	0.7011	0.1629	-1.453	0.0147	0.1559	0.6914	-0.4046	0.4198	-0.2576	0.4512	-0.8802	0.1104	-0.1502	0.8001	-0.3843	0.4886	-0.4058	0.5826	-7.223	1.616e-08	-1.297	0.07982	-5.862	0.000166	484	215	78	58	559	195	570	331	253	264	57	282	682	289	106	140	108	48	64	135	2	1	162
R2_DM	4110	0.4616	0.3724	-2.787	7.647e-06	-0.1713	0.6914	-0.1693	0.7725	-0.3306	0.4174	-0.5002	0.444	0.5111	0.4311	-0.2793	0.6523	-0.3473	0.6812	-6.455	9.319e-12	-0.3363	0.6935	-9.093	4.843e-14	14264	5219	1583	304	22089	4989	5672	4973	6163	6593	2119	8738	26857	12855	3353	4371	2805	3575	506	1014	30	3	4286
ROO	256500	0.2629	0.62	-0.07478	0.8795	0.1182	0.6087	0.4824	0.1938	0.1541	0.7121	-0.2416	0.568	-0.5273	0.1774	-0.7558	0.02758	-0.1643	0.8547	-1.297	0.02283	0.8434	0.1809	-0.4583	0.4311	192250	84605	180612	119930	384572	161072	475085	650266	243121	469279	165746	442850	570168	286077	243784	405056	266121	952597	199645	259475	313734	145773	364954
ROOA	49240	-0.2444	0.6493	-0.5544	0.2868	0.1698	0.5815	0.5645	0.1775	0.007389	0.9898	-0.3156	0.5191	-0.3249	0.5009	-0.9336	0.01845	0.1534	0.8734	-1.457	0.03243	0.19	0.8027	-1.127	0.1019	32083	15173	39377	24501	121438	45805	94876	96678	47476	57272	24314	71881	115318	51406	42311	75699	46998	113186	56841	46667	50185	18830	75640
ROVER_DM	16500	0.2883	0.6146	0.1661	0.78	-0.3544	0.3231	0.06576	0.9132	0.1385	0.7512	-1.775	7.713e-05	-2.082	3.063e-06	-1.848	5.991e-06	0.1455	0.9011	-0.685	0.3662	-1.948	0.004107	-5.429	4.175e-14	13840	3670	13085	6843	18484	9660	27604	26677	35303	40187	6818	15902	20682	10805	20092	37248	23021	6599	22330	18346	33959	391	32849
S_DM	6419	-0.3906	0.465	-2.367	6.961e-05	-0.6192	0.1988	-0.2547	0.645	-0.1493	0.6944	-1.681	0.002749	-1.179	0.04106	-1.352	0.009387	-0.06031	0.9711	-4.645	9.701e-08	-0.2407	0.7903	-1.415	0.1157	5569	1513	2731	485	25989	6258	6072	5808	9524	12512	1703	5088	11362	5490	5555	6138	3968	9390	6070	7069	774	1994	9931
S2_DM	119.7	0.6092	0.2184	-1.213	0.03657	0.1141	0.7344	-1.27	0.00139	-0.2632	0.4533	-1.327	0.002692	-0.7148	0.122	0.1	0.8499	-0.3099	0.7206	-1.528	0.0559	-1.206	0.09133	-0.8789	0.2794	116	67	26	25	159	70	371	381	194	263	48	142	355	165	32	73	52	85	71	123	125	70	237
STALKER2	39720	-0.08416	0.9018	0.26	0.6367	-0.02635	0.9891	-0.5262	0.2185	0.09355	0.8718	-2.639	1.626e-09	-2.847	7.168e-11	-2.045	4.35e-07	-0.06251	0.9711	0.1872	0.7891	-0.2949	0.708	-1.11	0.1271	21878	6611	33187	21231	45729	26583	163982	164163	131944	150786	12720	32960	45687	22417	47420	84364	49238	21870	18486	21208	72712	5907	23476
STALKER4	186800	0.4468	0.3303	0.3516	0.4853	0.09085	0.7182	0.243	0.5688	0.1985	0.5967	0.05371	0.902	-0.3449	0.4413	-0.21	0.6236	-0.01935	0.9926	-1.079	0.09803	0.5974	0.4153	0.5737	0.3803	201717	83227	200487	135092	345370	116628	308844	432729	184786	273217	153363	346943	496232	203269	132666	234360	159578	449858	154239	164728	231507	170752	207091
TABOR	44600	-0.09197	0.9002	0.6493	0.2484	0.008699	0.9972	0.1313	0.8038	-0.004563	0.9898	0.6847	0.167	0.6812	0.1713	0.5202	0.2528	0.05374	0.9732	-0.4603	0.5535	1.819	0.007685	0.7533	0.3228	34893	11898	90419	40134	93734	37366	55257	47578	39153	39253	44172	108577	198972	84065	23420	43478	23549	235579	31357	29747	64511	30823	32853
TAHRE	21240	-0.2263	0.6933	-1.748	0.004622	0.1721	0.6914	0.378	0.4773	0.1688	0.6443	0.422	0.5124	-0.09646	0.8838	-0.0359	0.9686	0.02569	0.9926	-6.836	2.309e-14	0.1379	0.8705	-7.973	6.387e-18	25786	9742	16874	4221	106643	28452	25550	12143	10919	9823	9246	26048	27323	13456	8950	11490	9980	46255	11796	11632	267	58	31530
TART_B1	25240	0.7241	0.1601	-1.148	0.06604	0.7159	0.1591	-1.22	0.01174	0.2015	0.5634	0.1968	0.7642	-0.4302	0.5009	1.661	0.001517	-0.3121	0.7206	-5.919	2.053e-11	-1.348	0.07266	-5.579	2.882e-10	66135	21238	16031	5215	78646	13869	50344	36731	14994	13232	8680	34324	26506	14829	2852	3927	2350	20420	11197	20674	913	761	74084
TART-A	29240	-0.5049	0.3203	-2.969	5.157e-07	0.2602	0.5388	-0.5956	0.2326	0.02796	0.9727	-0.6949	0.2497	-0.7623	0.2036	0.03283	0.9698	-0.32	0.7206	-5.37	4.12e-10	-0.5818	0.4901	-5.853	1.465e-11	18041	5270	5794	1671	84573	31070	131540	93697	54907	50675	17371	60490	68441	44846	20326	23781	15056	16240	18447	33991	2229	214	25193
TC1_DM	219.1	0.1108	0.8964	-0.002821	0.9988	-0.0978	0.7827	0.4284	0.3388	0.0005801	0.9973	-0.9963	0.04094	-0.9794	0.04719	-1.479	0.0007592	-0.04906	0.9732	-1.04	0.2228	-1.603	0.02353	-3.411	3.681e-05	270	101	379	129	625	207	347	379	341	409	90	335	555	199	279	397	390	178	128	145	208	36	739
TC1-2_DM	1522	-0.7708	0.0759	-2.634	2.609e-09	-1.432	0.002337	-0.8972	0.01174	-0.2746	0.4376	-2.731	1.524e-13	-2.178	5.224e-09	-1.747	3.771e-07	-0.3061	0.7003	-6.49	4.412e-25	-0.8553	0.198	-5.522	2.147e-17	753	301	307	192	4070	1748	1563	2831	3834	6398	383	1118	2963	1105	1226	1976	1346	1935	1358	2132	67	38	3363
TIRANT	250.7	-0.1818	0.7664	-0.5729	0.374	-1.05	0.0779	-0.04755	0.9468	-0.06091	0.9334	1.677	0.002252	1.831	0.0006895	1.729	0.0005993	-0.2861	0.7486	-0.8872	0.3445	0.2702	0.7512	-2.668	0.003045	425	97	537	133	1189	436	213	154	393	488	1083	2411	3220	3063	238	338	228	725	57	101	161	35	427
Transib-3_DMel	2253	-1.092	0.03748	-2.686	4.272e-06	-1.657	0.008347	-0.8537	0.06906	0.03217	0.9727	-1.934	0.0002991	-1.999	0.0001412	-0.8968	0.07221	-0.5103	0.4888	-6.419	1.002e-13	-0.4527	0.6088	-5.703	4.671e-10	1778	477	1371	242	13366	5419	1958	1922	5745	6400	983	2074	3879	1558	1594	2452	1438	1288	783	1895	59	16	1717
Transib-N1_DM	1.676	-0.1658	1	-0.9854	0.3073	-0.3221	0.6087	0.1451	0.8287	0.1551	0.4376	-1.49	0.09013	-2.588	0.003826	-1.628	0.04471	0.002288	0.9926	-0.9832	0.7137	-0.08796	1	-2.537	0.3413	0	0	0	0	2	4	1	2	7	11	1	3	1	0	7	6	6	4	1	1	1	0	6
Transib1	887.7	-0.5088	0.2897	-1.501	0.00201	-2.079	2.104e-05	0.6121	0.1406	0.2973	0.4376	-1.303	0.002481	-1.941	4.989e-06	-1.992	2.78e-07	1.68	0.009642	-4.359	3.119e-10	1.892	0.004018	-5.373	8.171e-12	197	69	159	77	780	380	255	446	1082	1560	258	892	917	342	915	2182	1191	6917	2330	440	61	12	984
TRANSIB2	8475	-0.2036	0.7219	-2.737	7.701e-08	-0.213	0.5388	-0.6392	0.1555	-0.1773	0.6443	-1.708	0.0003451	-1.238	0.01017	-0.9538	0.03232	0.1911	0.8547	-7.1	7.497e-23	0.5902	0.4501	-5.628	2.074e-14	6146	1961	1555	541	18518	7257	17320	20947	19704	28210	3380	11924	23292	11966	6795	12994	6392	16766	11399	8732	175	77	7471
TRANSIB3	215.5	0.6835	0.1256	-0.591	0.2471	0.02631	0.9814	0.4598	0.2326	0.1974	0.5967	-0.4862	0.2497	-0.8802	0.03072	-0.9803	0.00762	-0.1581	0.8727	-3.189	3.338e-06	-0.7325	0.3001	-5.14	4.105e-12	313	116	135	67	334	168	354	527	242	419	98	420	433	202	206	371	302	608	91	120	38	14	964
Transib4	69.05	0.5197	0.2959	-0.9482	0.1402	0.3278	0.4228	-0.2803	0.5619	-0.2135	0.5707	0.1814	0.7296	0.6559	0.1606	0.4884	0.2659	-0.08478	0.9657	-1.589	0.06735	-0.9943	0.198	-3.436	0.000433	96	34	25	19	84	62	229	271	96	129	70	217	521	213	40	79	53	63	51	62	60	7	150
Transib5	969.5	0.01388	0.9721	-1.394	0.006426	-0.4006	0.2725	-0.6914	0.09828	-0.1766	0.6465	-2.101	1.649e-06	-1.667	0.0001492	-1.306	0.001481	0.1361	0.9011	-4.211	1.784e-08	-0.2042	0.8027	-5.608	3.19e-12	1209	344	617	204	2423	1162	2165	3114	3153	4282	457	1294	2910	1297	992	1885	1160	1484	339	282	43	15	1459
TRANSPAC	4332	0.1373	0.8324	0.0006876	0.9988	-0.9058	0.07516	-0.624	0.1555	-0.06272	0.9334	-1.765	0.0001194	-1.589	0.0005144	-1.036	0.01551	-0.4429	0.5203	-6.123	2.82e-18	0.6844	0.3563	-4.965	5.126e-12	3233	1079	3246	2029	5702	2958	5450	5717	9484	11104	1613	4861	8890	3871	3382	5368	3060	12141	3402	6655	266	82	4968
ZAM	6981	0.0738	0.9018	0.3834	0.5248	-0.02374	0.9948	0.4582	0.3272	0.06028	0.9334	-0.8058	0.1276	-0.9497	0.07092	-1.328	0.004209	0.1637	0.8727	-0.5411	0.517	-0.4297	0.6224	-1.996	0.01246	6813	1790	11605	4089	14134	4916	14996	13610	12041	11886	4702	10172	17162	7426	10197	17339	9102	8771	7207	5637	11532	1484	11100

## Sheet: Table S2 (Genes)
				pTOsk-Gal4 (ribo-depleted)				nos-Gal4 (polyA)		MTD-Gal4 [(polyA) Baumgartner et al., 2022]				nos-Gal4 (ribo-depleted)		pTOsk-Gal4 (ribo-depleted)												nos-Gal4 (polyA)						MTD-Gal4 [(polyA) Baumgartner et al., 2022]									nos-Gal4 (ribo-depleted)
				E(z)-KD vs w-KD		rhi-KD vs w-KD		E(z)-KD vs w-KD		Kipf-KD vs ctrl-KD		rhi-KD vs ctrl-KD		E(z)-KD vs w-KD		Ez-KD				Rhi-KD				w-KD				Ez-KD			w-KD			Kipf-KD			ctrl-KD			rhi-KD			Ez-KD		W-KD
EnsemblID	Symbol	Biotype	mean	log2FC	padj	log2FC	padj	log2FC	padj	log2FC	padj	log2FC	padj	log2FC	padj	1	2	3	4	1	2	3	4	1	2	3	4	1	2	3	1	2	3	1	2	3	1	2	3	1	2	3	1	2	1	2
FBgn0264607	CaMKII	protein_coding	3672	0.01308	0.9007	0.01819	0.8132	-0.1499	0.06203	-6.585e-05	1	-0.04256	0.6008	-0.1651	0.1192	35.722	39.084	38.515	34.323	41.67	36.772	38.02	36.531	36.521	36.139	37.498	35.922	28.834	28.763	30.048	31.191	31.202	35.49	32.255	30.742	33.394	31.921	32.557	32.929	30.391	30.35	30.859	35.475	34.993	37.727	42.336
FBgn0259216	RhoGAP102A	protein_coding	24.71	0.2558	0.1663	-0.1004	0.3728	0.5801	0.03317	-0.01357	1	-0.03319	0.8297	0.2045	0.3155	0.351	0.29	0.262	0.376	0.147	0.134	0.114	0.126	0.303	0.109	0.256	0.196	0.189	0.127	0.218	0.11	0.049	0.099	0.081	0.055	0.065	0.102	0.178	0.062	0.13	0.099	0.046	0.439	0.436	0.241	0.312
FBgn0262636	dati	protein_coding	167	1.602	1.221e-05	0.05006	0.6289	0.4129	0.08543	3.784e-05	1	-0.04289	0.7344	0.01354	0.9609	0.494	0.239	0.609	0.273	0.204	0.228	0.102	0.155	0.148	0.085	0.143	0.095	0.466	1.479	1.325	0.605	0.786	0.597	3.338	3.167	3.414	3.405	3.433	3.004	2.066	2.857	2.922	0.564	0.867	0.732	0.655
FBgn0004607	zfh2	protein_coding	17.48	-0.1326	0.4669	-0.04146	0.7187	0.08182	0.7753	-0.1917	0.3032	-0.107	0.4781	-0.01842	0.9386	0.042	0.01	0.023	0.023	0.051	0.022	0.014	0.013	0.043	0.03	0.028	0.04	0.041	0.076	0.083	0.037	0.027	0.108	0.02	0.039	0.02	0.082	0.081	0.061	0.062	0.04	0.027	0.222	0.19	0.164	0.277
FBgn0051992	gw	protein_coding	15930	-0.04239	0.718	0.004228	0.9852	-0.3535	0.0002563	0.0001561	1	-0.02623	0.8266	-0.1799	0.1767	84.944	87.927	112.06	81.463	97.15	103.319	94.228	89.528	102.52	93.929	90.061	92.005	52.169	58.882	57.328	70.496	66.226	81.906	92.584	94.998	97.621	94.036	94.831	86.899	88.584	88.646	85.06	97.325	95.952	114.136	110.216
FBgn0039923	MED26	protein_coding	9521	-0.1215	0.2968	0.02221	0.7786	-0.4677	5.829e-05	0.0001096	1	-0.0557	0.5325	-0.2934	0.03914	73.233	89.978	96.831	80.347	98.745	116.279	91.832	99.545	98.788	87.871	86.267	102.766	24.32	29.165	30.589	38.235	33.715	47.943	70.35	69.83	73.488	69.309	72.78	65.534	62.47	61.588	61.728	86.912	95.235	124	112.512
FBgn0023213	eIF4G1	protein_coding	12800	0.2821	0.07002	0.007897	0.9667	-0.2214	0.2803	0.0001683	1	-0.01256	0.9564	-0.1106	0.6242	46.803	35.349	64.12	32.03	30.645	45.757	34.299	29.152	37.231	35.281	30.124	29.666	42.991	71.693	73.301	67.393	63.697	102.016	147.818	149.231	152.859	142.542	149.406	138.793	135.628	135.558	136.742	129.979	128.783	148.125	154.312
FBgn0002521	pho	protein_coding	4315	-0.1216	0.2975	0.04481	0.4964	-0.2934	0.0159	8.037e-05	1	0.007127	0.9818	-0.2469	0.09311	69.989	92.411	90.553	73.386	99.404	114.58	103.566	88.644	95.438	86.196	88.46	90.128	56.165	40.349	42.908	59.989	54.417	60.24	65.375	61.407	66.956	60.939	66.426	62.297	65.404	63.905	63.633	63.846	67.449	87.452	76.368
FBgn0267363	JYalpha	protein_coding	0.914	-0.001052	1	-0.006428	1	-0.1245	0.603	-0.04246	1	-0.03756	0.8819	0.003066	1	0	0.039	0	0.025	0	0	0.018	0.026	0.049	0	0	0.021	0.012	0	0	0.01	0.011	0.013	0	0	0	0.007	0.016	0.031	0	0.018	0.009	0.015	0.03	0.028	0.015
FBgn0052011	CR32011	pseudogene	0.3186	-0.01369	1	-0.007694	1	-0.06223	1	0.002045	1	0	1	0.04706	1	0.017	0	0	0	0	0	0	0	0.017	0	0	0.005	0	0.008	0	0.007	0.015	0.01	0	0	0.005	0	0	0	0	0	0	0.011	0.01	0	0
FBgn0052010	CR32010	pseudogene	1.432	0	1	0	1	-0.0001929	1	-0.002611	1	0.2336	0.2205	0.08584	0.6566	0	0	0	0	0	0	0	0	0	0	0	0	0	0.024	0	0.007	0.008	0.009	0	0.007	0	0	0	0.011	0.084	0.141	0.14	0.011	0.01	0	0
FBgn0052009	CR32009	pseudogene	1.227	0.04688	1	0.005049	1	-0.09377	0.704	0.003023	1	0.02126	0.954	0.03555	1	0.047	0	0	0.01	0	0.021	0.018	0	0	0	0	0.014	0	0.044	0.045	0.039	0.011	0.133	0.008	0.019	0	0	0.008	0.008	0	0.017	0.009	0	0.073	0.028	0.015
FBgn0025740	PlexB	protein_coding	1516	-0.0618	0.7651	0.008814	0.9644	-0.4382	0.04721	2.687e-05	1	-1.019	0.0007347	-0.101	0.6567	9.219	9.024	12.133	7.693	10.006	12.934	11.429	10.098	10.633	10.749	9.071	10.852	1.724	4.198	3.516	2.933	3.137	8.847	10.515	9.929	10.312	10.351	10.724	9.486	4.634	4.415	4.813	13.067	13.505	15.993	15.819
FBgn0266617	CR45124	ncRNA	6.625	-0.05516	0.7676	-0.004952	0.9928	0.2385	0.3555	0.0005323	1	-0.02639	0.9154	0.123	0.5266	0.423	0.233	0	0.413	0.512	0.38	0.325	0.27	0.72	0.426	0.167	0.287	1.566	0.729	0.402	0.345	0.511	0.714	0.423	0.569	0.426	0.471	0.278	0.558	0.49	0.155	0.376	1.924	0.787	0.503	1.056
FBgn0265633	CR44440	ncRNA	1.562	-0.03452	1	0.009911	1	0.01859	0.9569	0.00439	1	0.3124	0.1819	-0.08633	0.6522	0.06	0.05	0	0.013	0	0.054	0.046	0.099	0	0.122	0	0.035	0.029	0.028	0.115	0.025	0	0.136	0.02	0	0	0	0	0	0.07	0.089	0	0.039	0.075	0.108	0.189
FBgn0004859	ci	protein_coding	395.4	0.1127	0.5481	0.04386	0.6193	0.1856	0.4145	0.0002313	1	0.08513	0.4285	0.171	0.4121	2.592	3.26	1.932	3.051	2.854	3.471	2.969	2.614	2.462	2.016	2.073	2.82	2.272	4.278	3.302	1.628	2.852	3.61	2.452	2.722	2.576	2.226	2.759	2.353	3.285	3.088	3.369	5.223	4.698	2.587	4.934
FBgn0264617	CR43957	ncRNA	45.17	-0.5394	0.01222	0.002677	0.9968	-0.01119	0.9834	-0.002969	1	0.02799	0.8494	-0.09091	0.6839	0.913	1.307	0.473	1.046	1.843	2.082	2.015	1.467	1.555	1.779	2.307	1.577	1.442	0.573	1.043	0.87	1.048	1.2	1.605	1.426	1.823	1.811	2.023	2.59	1.928	2.395	3.088	1.346	1.323	1.16	2.091
FBgn0017545	RpS3A	protein_coding	67340	-0.02675	0.8588	-0.02401	0.7535	-0.08339	0.5539	-5.529e-05	1	0.02192	0.8797	-0.07098	0.7119	2086.91	2316.5	2021	2234.83	2422.3	1500.76	2089.45	2138.19	2204.59	2187.1	2295.57	2164.14	1796.88	1902.67	1781.44	1874.74	2206.79	1785.52	1799.75	1908.59	1913.23	1837.07	1939.74	1928.85	1898.55	1972.15	2133.45	2372.87	2286.48	2303.41	2664.93
FBgn0263851	snoRNA:CD-24	snoRNA	1.333	-0.1207	1	-0.009987	1	0.03593	0.8994	0.00506	1	0.04119	0.8609	-0.0599	1	0	0	0	0.904	0	0	0.83	1.772	3.305	1.086	0	0.628	2.085	0	0.513	0	1.466	0.607	1.44	1.742	1.304	0.982	0.709	0.711	2.082	1.586	0.822	0	0	0	0.673
FBgn0085432	pan	protein_coding	533.5	0.1881	0.2182	0.2579	0.06074	0.1917	0.3048	0.001059	1	0.06131	0.5293	0.1468	0.4747	1.191	1.034	0.992	1.08	1.262	1.527	1.08	1.117	0.896	0.925	0.763	0.955	0.935	1.598	1.338	0.831	0.94	1.496	1.987	1.887	1.777	1.686	1.58	1.563	2.044	1.936	1.774	3.676	3.768	2.598	3.659
FBgn0011747	Ank	protein_coding	9481	0.01856	0.9288	0.01171	0.9257	-0.2802	0.1227	0.0001739	1	-0.04277	0.6914	-0.147	0.4786	76.188	80.595	101.983	61.674	82.719	92.905	92.248	69.42	84.47	78.567	79.28	72.097	17.416	32.649	27.317	29.043	25.088	45.246	58.08	57.907	60.132	55.895	58.837	53.293	49.078	48.986	47.89	64.67	71.03	85.789	76.734
FBgn0052000	CG32000	protein_coding	10360	-0.1258	0.2822	-0.04238	0.5214	-0.0702	0.6327	-2.374e-05	1	-0.6576	3.153e-07	-0.1422	0.401	95.056	109.7	101.375	89.337	100.612	98.227	102.581	88.418	111.275	115.723	108.466	102.974	19.39	26.974	24.97	22.875	23.695	29.042	44.312	44.035	45.563	44.556	46.165	44.063	28.083	26.961	29.248	56.467	57.819	64.96	65.117
FBgn0264616	CR43956	ncRNA	0.4294	0.02637	1	0.004482	1	0.002517	1	-0.0005756	1	-0.06576	1	0.0009471	1	0	0	0	0.155	0	0	0	0.101	0	0	0	0	0	0.174	0.176	0	0.335	0	0.247	0.149	0.112	0.449	0.122	0	0	0	0	0	0.23	0	0.231
FBgn0052006	CG32006	protein_coding	0.6586	-0.03545	1	-0.01742	1	0.002756	1	-0.005238	1	-0.029	1	0.000587	1	0.044	0	0	0.028	0.054	0	0	0	0	0.089	0	0.051	0	0	0.042	0	0.04	0	0	0	0	0.013	0.015	0	0	0	0	0.029	0.055	0	0.083
FBgn0051997	CG31997	protein_coding	63.8	-0.02556	0.9087	-0.04471	0.6787	0.3548	0.0988	-1.242	4.297e-09	-3.169	1.201e-50	0.09392	0.6822	0.612	0.421	0.595	0.47	0.494	0.092	0.393	0.391	0.626	0.411	0.363	0.594	2.022	2.4	2.623	1.749	1.572	1.551	9.061	9.602	8.365	18.621	24.14	22.346	2.444	2.439	2.218	2.854	2.47	2.613	1.912
FBgn0053978	CG33978	protein_coding	16.5	0.0111	0.9592	0.006008	0.9888	0.2241	0.3846	-0.00199	1	-0.06438	0.6532	0.1786	0.3732	0.016	0.004	0.005	0.01	0.013	0.009	0.004	0.012	0.022	0.005	0	0.008	0.028	0.054	0.07	0.041	0.029	0.03	0.037	0.06	0.022	0.032	0.083	0.036	0.022	0.043	0.036	0.264	0.33	0.207	0.145
FBgn0266725	CR45198	ncRNA	0.5146	0	1	0	1	0.1217	1	0.002272	1	-0.007617	1	0.09606	1	0	0	0	0	0	0	0	0	0	0	0	0	0.1	0.388	0	0	0	0	0	0.083	0.187	0.063	0.068	0	0	0	0.079	0.268	0.64	0	0
FBgn0039889	Arl4	protein_coding	2586	-0.08727	0.4323	0.01833	0.8352	-0.06054	0.6421	-1.954e-05	1	-0.06199	0.46	-0.07862	0.6512	123.596	137.681	129.617	126.314	149.748	142.456	146.906	149.75	135.872	134.307	141.507	142.247	78.944	57.128	68.561	78.059	69.709	66.986	78.583	74.431	79.69	76.072	78.724	79.068	67.461	66.818	75.66	100.078	95.385	110.048	99.048
FBgn0039890	CG2316	protein_coding	5592	-0.1358	0.1354	-0.06891	0.265	-0.184	0.07326	0.0001682	1	-0.3171	0.0007384	-0.2341	0.06388	115.487	129.078	124.601	99.559	123.531	105.741	125.348	106.919	130.445	132.681	138.261	118.827	33.35	29.774	29.022	35.916	33.847	36.064	47.516	48.043	48.423	46.284	47.087	45.625	35.527	34.107	37.473	26.366	22.824	31.261	28.444
FBgn0265634	CR44441	ncRNA	3.789	0.06093	0.714	-0.002658	0.9976	-0.1862	0.4613	0.001262	1	-0.03303	0.9006	-0.08186	0.6677	0	0.158	0	0.027	0.154	0	0	0	0.13	0	0	0	0.123	0.239	0.151	0.13	0.404	0.538	0.106	0.051	0.154	0.058	0.167	0.042	0.025	0.047	0.097	0.29	0.316	0.152	0.994
FBgn0051998	CG31998	protein_coding	4358	0.07018	0.6857	0.0338	0.6702	-0.06738	0.7444	0.000189	1	-0.02191	0.888	-0.1293	0.537	17.906	16.41	25.342	14.823	18.064	26.13	18.128	18.044	18.701	15.443	16.528	18.761	12.567	20.582	19.951	17.503	16.756	22.234	48.451	48.503	51.927	46.997	49.311	45.133	43.77	44.869	42.701	53.253	63.386	68.269	67.185
FBgn0024811	Crk	protein_coding	3170	-0.02692	0.8421	0.004917	0.9811	0.02956	0.8342	-7.295e-05	1	-0.01994	0.8932	-0.06837	0.6979	106.035	109.968	114.075	100.433	124.355	107.404	109.554	106.844	107.174	111.083	109.837	111.24	95.845	74.974	82.699	89.705	81.245	76.433	90.898	82.619	94.102	87.434	94.114	90.885	82.448	85.743	93.147	107.496	110.724	120.6	110.778
FBgn0051999	CG31999	protein_coding	206.3	0.05814	0.7817	0.02103	0.8832	-0.03425	0.9189	-0.0001547	1	-1.257	0.001247	-0.03571	0.8837	1.267	1.131	1.172	0.78	1.337	1.435	1.353	0.661	0.794	1.009	0.823	1.19	1.245	5.096	2.443	2.962	2.427	3.845	3.023	3.368	2.993	3.091	3.477	3.101	0.876	1.278	1.302	4.653	8.502	7.39	7.011
FBgn0039896	yellow-h	protein_coding	9.063	-0.1182	0.516	0.01846	0.907	0.3069	0.2394	-0.05157	0.7667	-0.2235	0.2384	0.08596	0.6696	0.099	0.163	0.192	0.104	0.359	0.267	0.381	0.122	0.202	0.249	0.117	0.202	0.287	0.186	0.494	0.162	0.202	0.167	0.165	0.22	0.209	0.24	0.651	0.457	0.248	0.255	0.151	0.354	0.614	0.383	0.309
FBgn0267734	CR46065	ncRNA	0.3987	0	1	0.0158	1	0.04205	1	0.002681	1	0.01808	1	0.05385	1	0	0	0	0	0.187	0.139	0	0.042	0	0	0	0	0	0	0.074	0	0	0	0	0.062	0.047	0	0	0.051	0.06	0	0.059	0.101	0.288	0	0.097
FBgn0039897	CG1674	protein_coding	77.03	0.2597	0.128	-0.001132	1	0.8644	4.489e-05	-0.001361	1	0.03414	0.7867	0.8116	0.001075	0.729	0.644	0.528	0.594	0.473	0.489	0.483	0.376	0.555	0.564	0.362	0.365	1.255	1.5	1.494	0.568	0.646	0.879	0.374	0.253	0.395	0.417	0.469	0.364	0.459	0.455	0.537	3.1	2.064	1.172	1.303
FBgn0053481	dpr7	protein_coding	4.311	1.271	0.008828	0.01887	0.912	0.2093	0.4101	-0.01915	1	-0.03047	0.8958	-0.04032	0.8428	0.442	0.365	0.239	0.226	0.119	0	0.113	0.094	0.05	0.049	0.058	0.057	0.071	0.092	0.047	0.02	0.022	0.055	0.016	0.059	0.074	0.075	0.129	0.178	0.209	0.018	0.056	0.128	0.152	0.117	0.245
FBgn0042696	NfI	protein_coding	12.2	0.1545	0.39	-0.007604	0.9821	-0.1578	0.5494	-0.004792	1	0.001051	1	-0.004857	0.9871	0.032	0.039	0.046	0.073	0	0.028	0.012	0.035	0.048	0.032	0.019	0.018	0.122	0.2	0.165	0.425	0.05	0.222	0.058	0.038	0.038	0.057	0.073	0.083	0.104	0.064	0.048	0.462	0.323	0.536	0.266
FBgn0264793	CR44023	ncRNA	0.08202	0	1	0	1	0	1	-0.0008166	1	-0.00344	1	0.0004751	1	0	0	0	0	0	0	0	0	0	0	0	0	0	0	0	0	0	0	0	0	0	0	0	0.015	0	0	0	0.029	0	0	0.028
FBgn0039900	Syt7	protein_coding	13.24	0.503	0.04854	-0.009812	0.9711	-0.1841	0.4803	0.0005327	1	-0.06753	0.6705	-0.04681	0.8228	0.382	0.39	0.219	0.226	0.3	0.061	0.035	0.068	0.115	0.181	0.027	0.137	0.13	0.18	0.086	0.202	0.153	0.241	0.135	0.027	0.19	0.096	0.111	0.126	0.104	0.066	0.034	0.146	0.209	0.147	0.295
FBgn0026777	Rad23	protein_coding	9251	-0.09701	0.4233	-0.005124	0.981	-0.2678	0.02846	-2.837e-05	1	-0.03797	0.7092	-0.2533	0.08293	241.097	252.062	262.352	217.775	271.843	269.346	258.873	231.079	267.754	259.152	274.005	252.407	75.837	106.649	87.212	99.092	94.393	138.111	149.113	152.162	162.673	152.033	158.601	156.885	146.579	139.241	144.746	131.016	140.119	171.462	168.566
FBgn0039902	Zip102B	protein_coding	2590	-0.1431	0.105	-0.02026	0.7886	0.03318	0.7854	-1.557e-05	1	0.01812	0.9077	-0.07271	0.6401	34.225	38.653	37.672	32.23	40.46	36.289	39.695	33.849	41.559	40.237	41.267	36.273	27.914	24.504	26.187	25.895	25.397	25.239	25.821	25.186	27.136	25.035	27.33	26.057	26.75	25.59	28.773	55.137	61.071	62.19	61.108
FBgn0052850	CG32850	protein_coding	443.7	-0.4143	0.0006029	-0.01414	0.8998	0.3926	0.006667	-0.0003849	1	-0.5131	0.0009362	0.0572	0.7985	2.901	3.006	2.821	2.746	4.85	3.289	3.579	3.563	4.518	4.035	3.978	3.743	3.397	2.667	2.923	1.876	2.412	2.285	3.073	2.995	3.54	3.509	3.444	3.528	2.387	2.208	2.434	4.16	4.579	4.001	4.247
FBgn0259214	PMCA	protein_coding	8696	0.1003	0.3957	-0.000153	1	-0.3223	0.005735	0.0001012	1	-0.1313	0.1352	-0.224	0.1263	46.285	50.874	57.663	40.688	41.504	51.27	47.704	39.577	46.527	46.94	44.223	42.473	27.064	32.603	32.918	37.645	34.898	45.781	51.948	49.971	53.032	50.477	51.837	48.648	42.496	41.443	41.931	67.217	63.669	79.779	79.782
FBgn0039904	Hcf	protein_coding	6780	-0.06873	0.575	0.0233	0.7602	-0.3483	0.001938	2.731e-06	1	-0.1454	0.09914	-0.1878	0.2059	36.936	39.726	40.968	34.282	45.4	46.83	42.314	38.803	42.604	37.918	40.681	39.282	14.452	18.616	17.866	20.81	19.075	26.404	30.615	29.763	31.454	30.634	31.43	29.706	25.668	25.529	24.918	40.673	42.468	49.903	48.084
FBgn0266618	CR45125	ncRNA	0.4231	0.006456	1	-0.007902	1	0	1	-0.0049	1	-0.02591	1	-0.06741	1	0.233	0.193	0	0	0	0	0	0	0	0	0.276	0.068	0	0	0	0	0	0	0.078	0	0	0.354	0.077	0	0.09	0	0	0	0	0.417	0.146
FBgn0264819	CR44027	ncRNA	0.0459	0	1	0	1	0	1	0.001012	1	0	1	-0.0112	1	0	0	0	0	0	0	0	0	0	0	0	0	0	0	0	0	0	0	0	0	0.04	0	0	0	0	0	0	0	0	0.079	0
FBgn0283557	mir-9385	pre_miRNA	0.0619	0	1	0.001599	1	0	1	0	1	0	1	0	1	0	0	0	0	1.43	0	0	0	0	0	0	0	0	0	0	0	0	0	0	0	0	0	0	0	0	0	0	0	0	0	0
FBgn0263385	CR43437	ncRNA	0.1607	0.0009986	1	-0.001654	1	0	1	-0.00161	1	-0.007398	1	0.0008159	1	0.139	0	0	0	0	0	0	0	0	0	0	0.04	0	0	0	0	0	0	0	0	0	0.084	0	0	0	0	0	0.09	0	0.083	0
FBgn0264794	CR44024	ncRNA	2.028	-1.545	0.01096	-0.4128	1	-0.6401	0.0882	-0.001144	1	-0.08318	0.6465	-0.09823	0.611	0.028	0	0	0	0.034	0	0	0	0.143	0.028	0.199	0.073	0	0	0	0.034	0.025	0.032	0.028	0.023	0.017	0.051	0.009	0.018	0.022	0	0	0.036	0.035	0.05	0.14
FBgn0039907	lgs	protein_coding	4611	-0.07827	0.5135	0.01727	0.8584	-0.2125	0.06929	0.0002027	1	-0.2929	0.005367	0.009605	0.9691	28.914	33.966	40.275	31.014	36.681	42.566	35.512	37.011	37.338	33.288	34.286	37.771	23.131	28.697	28.187	30.506	27.592	36.111	39.246	40.528	41.693	39.03	39.703	37.123	29.386	30.415	29.172	45.14	44.864	47.627	41.62
FBgn0016126	CaMKI	protein_coding	3557	-0.2493	7.396e-05	-0.1676	0.009245	0.01767	0.861	1.527e-06	1	-0.3845	6.119e-08	-0.07267	0.5591	44.085	52.458	48.508	47.53	53.413	45.767	49.664	51.1	56.557	55.409	61.444	57.965	36.012	35.151	35.748	36.909	35.131	33.331	41.811	40.94	42.555	41.874	42.416	41.001	30.762	30.651	33.012	50.099	50.762	55.162	51.484
FBgn0266619	CR45126	ncRNA	308.5	-0.3871	0.02128	-2.321	1.709e-24	-0.2304	0.3007	0.0007658	1	-0.2292	0.1385	-0.2312	0.2483	18.168	17.628	13.128	16.454	3.188	5.765	3.594	6.229	21.264	28.021	24.581	25.341	3.961	5.348	3.924	6.588	4.884	5.425	3.796	3.65	3.83	3.136	3.055	3.603	1.4	2.264	2.708	4.877	7.275	10.588	6.918
FBgn0026262	bip2	protein_coding	3284	0.2084	0.2471	0.0002709	1	-0.3537	0.1358	0.0001283	1	-0.04559	0.7109	-0.06153	0.7953	6.853	5.006	10.764	4.631	4.072	7.638	3.857	4.32	5.777	4.865	3.63	5.522	9.973	27.84	23.433	21.189	20.301	52.664	66.849	66.684	67.011	65.328	69.067	60.894	51.429	50.468	51.93	60.612	65.027	71.489	72.771
FBgn0262731	CG33941	protein_coding	1307	-0.5773	3.432e-06	0.01468	0.8966	-0.1438	0.3764	-0.0001477	1	-0.15	0.1382	-0.161	0.3911	34.077	42.44	39.572	39.192	63.268	61.049	69.06	69.913	49.649	52.428	69.377	73.701	48.934	31.968	42.147	41.631	48.915	48.496	49.552	45.201	51.035	47.562	53.219	51.161	40.192	39.581	39.98	38.688	44.076	47.919	49.831
FBgn0039908	Asator	protein_coding	578.7	0.5238	0.01054	0.02659	0.8109	-0.0125	0.9768	0.0003286	1	-1.182	4.557e-05	0.1217	0.5825	0.61	0.238	0.69	0.285	0.26	0.445	0.324	0.215	0.202	0.382	0.117	0.274	3.258	3.806	3.923	3.569	3.133	4.445	5.629	5.65	5.909	4.922	5.754	5.297	2.02	2.278	2.24	7.329	7.255	6.18	5.637
FBgn0026869	Thd1	protein_coding	1769	0.07125	0.7284	0.03811	0.6825	-0.1593	0.5133	0.001647	1	0.2664	0.1214	0.03174	0.9036	1.586	1.025	1.256	1.138	1.229	2.193	0.912	1.396	1.048	1.074	1.04	1.338	2.616	6.541	5.393	3.822	4.218	9.473	10.781	11.293	11.606	9.098	9.602	8.406	14.838	15.133	13.727	10.487	10.361	9.647	9.988
FBgn0264618	CR43958	ncRNA	123.1	-0.0727	0.7185	-0.02492	0.8134	-0.0853	0.7262	-0.0002292	1	0.001017	1	0.1134	0.6138	3.294	3.38	3.106	3.076	2.661	4.224	1.922	3.036	4.49	2.717	3.074	3.662	3.282	5.26	4.278	3.342	4.299	6.522	8.367	7.5	8.457	7.852	10.71	7.245	9.217	8.738	7.96	23.509	22.87	17.305	22.455
FBgn0022361	Pur-alpha	protein_coding	1138	0.1644	0.2408	-0.00449	0.9857	0.0181	0.9413	5.568e-06	1	-0.0623	0.5083	0.01447	0.9577	14.857	15.077	21.399	11.942	13.028	13.535	15.185	11.198	14.597	14.494	14.289	11.007	15.185	12.76	13.527	14.653	13.05	13.093	18.392	17.101	19.095	17.615	18.383	18.51	15.927	15.496	15.229	23.118	23.861	23.389	22.864
FBgn0039909	ND-49	protein_coding	3677	-0.1044	0.3213	-0.0112	0.9176	0.04829	0.7104	-0.0001552	1	-0.006885	0.9818	-0.06521	0.7075	74.875	83.807	78.112	89.097	88.625	82.75	76.464	92.55	84.233	92.744	86.652	90.587	111.555	87.3	99.88	99.536	104.257	83.412	97.402	96.799	97.012	98.471	103.279	99.859	97.089	96.374	103.837	122.003	115.016	121.839	128.642
FBgn0040324	Ephrin	protein_coding	3447	-0.07052	0.5798	-0.01308	0.9018	-0.1949	0.1213	1.31e-05	1	-0.1415	0.114	-0.1391	0.4011	28.487	34.208	34.559	26.698	34.651	34.268	29.474	26.454	34.406	33.217	33.83	29.799	13.105	12.672	13.82	15.314	15.233	15.567	24.731	23.713	25.204	24.181	25.291	23.924	20.445	20.153	20.046	31.778	34.379	39.465	35.464
FBgn0039911	CG1909	protein_coding	35.5	3.456	2.255e-16	0.01854	0.9039	4.003	2.31e-19	-0.01685	1	-0.05576	0.6864	3.139	4.694e-10	1.951	1.33	1.837	1.305	0.15	0.084	0.215	0.204	0.095	0.219	0.11	0.126	2.351	1.88	1.711	0.101	0.14	0.105	0.124	0.188	0.028	0.113	0.224	0.255	0.12	0.148	0.154	2.841	2	0.148	0.348
FBgn0266726	CR45199	ncRNA	0.2666	0.01583	1	0	1	0.01466	1	0	1	0	1	0.02097	1	0.114	0.094	0	0	0	0	0	0	0	0	0	0	0	0.054	0	0	0	0	0	0	0	0	0	0	0	0	0	0.149	0	0	0
FBgn0028996	onecut	protein_coding	2.284	0.004104	0.9866	-0.06193	1	0.1508	0.5492	0.0049	1	-0.012	0.9818	0.01795	0.9336	0.011	0.036	0	0.018	0.013	0	0	0.006	0.023	0.033	0.013	0.006	0.016	0.021	0.021	0.009	0.015	0.006	0.011	0.009	0	0.007	0	0.004	0.004	0	0.004	0.05	0.034	0.046	0.028
FBgn0025936	Eph	protein_coding	3567	0.1682	0.2649	-0.00365	0.9928	-0.2879	0.1013	0.0001665	1	-0.04953	0.6259	-0.15	0.4612	22.642	20.171	33.94	16.321	18.649	22.654	18.442	17.383	23.373	19.788	16.35	19.332	15.692	16.471	18.026	22.559	19.248	22.758	34.45	33.993	36.38	33.154	34.85	32.149	28.951	28.564	28.609	40.36	42.563	54.32	44.716
FBgn0039914	mav	protein_coding	1103	0.4377	0.03009	0.01991	0.8862	-0.5881	0.02012	0.0004653	1	-0.0537	0.6624	-0.2562	0.2109	7.972	10.034	12.349	6.939	7.294	8.514	5.589	4.18	6.436	5.819	4.038	5.011	10.023	19.892	13.877	24.774	22.448	37.213	28.304	31.518	29.015	25.977	28.773	26.547	18.184	20.011	23.569	22.304	29.924	45.924	42.432
FBgn0262302	mir-954	pre_miRNA	1.02	-0.02518	1	0.003853	1	0.0314	0.9058	0	1	0.04408	0.8184	0.1278	1	0	0	0	0	0	0	0	0.703	0	0	0	0.249	0.413	1.609	0	0	0.775	0.481	0	0	0	0	0	0	0	0	0.978	1.668	8.492	0.509	0
FBgn0039915	Gat	protein_coding	11.02	0.1354	0.4595	-0.01026	0.9681	0.2934	0.2471	0.006981	1	-0.2452	0.2176	0.07949	0.7177	0.103	0.127	0.1	0.113	0.062	0.046	0.079	0.063	0.105	0.104	0.03	0.067	0.199	0.338	0.196	0.21	0.105	0.145	0.214	0.176	0.21	0.125	0.152	0.11	0.04	0.085	0.059	0.451	0.67	0.444	0.465
FBgn0039916	Ekar	protein_coding	9.507	0.06091	0.7558	0.07359	0.5125	3.395	3.024e-05	0.009147	1	0.00503	0.9988	1.368	0.005102	0.05	0.124	0.097	0.115	0.152	0.27	0.116	0.117	0.102	0.126	0.059	0.066	0.242	0.212	0.226	0.02	0.023	0	0.042	0.051	0.045	0.053	0.016	0	0.019	0.018	0.038	0.635	0.762	0.149	0.219
FBgn0024728	Slip1	protein_coding	1964	-0.1093	0.5709	-0.03811	0.7015	-0.157	0.5451	0.0002759	1	-0.05068	0.6883	-0.01285	0.9636	33.988	12.312	23.066	25.775	25.865	20.812	13.311	26.506	35.126	33.968	13.723	31.629	16.295	28.84	21.501	24.406	21.763	36.553	39.886	40.584	42.336	37.815	39.84	38.733	29.792	29.497	29.5	40.192	43.7	45.309	41.291
FBgn0039920	CG11360	protein_coding	558.6	0.221	0.202	0.0279	0.7824	0.077	0.7644	0.0003166	1	-0.05724	0.5998	0.1556	0.4607	1.186	0.802	0.805	0.754	0.755	1.242	0.606	0.627	0.637	0.927	0.448	0.628	2.916	4.828	4.677	2.859	3.216	5.354	6.785	7.325	7.193	6.606	7.034	6.174	5.303	4.962	5.553	5.346	5.293	3.538	4.713
FBgn0026199	myo	protein_coding	1997	-0.2643	0.01111	-0.2943	0.007503	-0.1865	0.151	-8.463e-05	1	-0.5201	4.962e-05	-0.4764	0.0004141	17.172	22.501	25.199	16.838	18.378	22.204	20.32	17.332	26.956	25.747	24.601	23.743	15.865	12.44	14.474	16.486	16.777	16.288	23.001	23.301	24.354	23.212	25.221	23.842	15.751	16.503	16.926	23.344	23	35.734	34.1
FBgn0005558	ey	protein_coding	31.31	0.3518	0.09773	-0.1055	0.3868	3.535	1.405e-16	-0.18	0.2508	-2.152	5.535e-06	2.174	6.541e-05	0.06	0.182	0.155	0.26	0.024	0.054	0.031	0.044	0.102	0.121	0.071	0.076	1.895	1.825	1.942	0.131	0.145	0.18	0.214	0.218	0.133	0.401	0.474	0.402	0.039	0.066	0.137	1.249	0.856	0.071	0.325
FBgn0005666	bt	protein_coding	740.7	0.0648	0.7566	-0.013	0.9405	0.345	0.1638	-0.001665	1	0.08453	0.5101	0.1751	0.3874	0.709	0.405	0.408	0.775	0.508	0.44	0.335	0.497	0.467	0.449	0.33	0.781	0.253	0.677	0.634	0.135	0.226	0.616	0.407	0.304	0.362	0.427	0.506	0.414	0.842	0.542	0.598	7.446	6.804	3.912	5.335
FBgn0266727	CR45200	ncRNA	1.792	0.04487	0.7882	0.01366	1	0.3053	0.2612	-0.005705	1	-0.005253	0.9993	0.1928	0.3621	0	0	0	0.093	0	0.1	0	0.061	0	0	0.131	0	0.054	0.416	0.316	0.09	0	0.125	0.037	0.134	0	0.101	0.073	0.146	0.171	0.081	0.042	0.504	0.618	0.132	0.138
FBgn0039938	Sox102F	protein_coding	314.6	3.189	9.965e-19	-0.01737	0.9054	4.016	1.431e-24	-0.0112	1	-0.8298	0.01905	3.512	4.161e-13	3.173	4.249	3.802	5.821	0.249	0.262	0.343	0.559	0.526	0.398	0.427	0.434	11.345	11.7	11.148	0.924	0.49	0.589	0.808	0.942	0.846	1.516	1.27	1.415	0.417	0.883	0.471	18.411	17.337	1.41	1.468
FBgn0039937	fd102C	protein_coding	2.024	-0.1497	0.3726	-0.103	1	-0.3129	0.2525	-0.006628	1	-0.6824	0.05836	-0.0655	0.7346	0	0	0.062	0	0	0	0	0	0	0.032	0.152	0.037	0	0.03	0	0	0.131	0.09	0.021	0.052	0.048	0.156	0.042	0.095	0	0	0	0.042	0.04	0.019	0.18
FBgn0053797	CR33797	pseudogene	1.224	-0.2879	1	-0.1239	1	-0.06876	0.7796	-0.01028	1	-0.8933	0.04293	-0.123	1	0.106	0	0	0	0	0	0	0	0.109	0.214	0.126	0.155	0	0	0	0	0	0.06	0.142	0.086	0.032	0.258	0.14	0.35	0	0	0	0	0.066	0.127	0.199
FBgn0266616	CR45123	ncRNA	0.913	-0.05758	1	-0.02087	1	0.06526	0.7891	-0.0007679	1	-0.003437	1	0.001119	1	0	0	0	0.035	0	0	0	0	0	0	0.391	0	0.239	0.233	0.236	0	0	0.372	0	0.133	0.05	0.1	0.109	0	0	0	0.189	0.107	0.102	0	0.206
FBgn0039936	Gyf	protein_coding	19220	-0.1178	0.4615	0.01199	0.9242	-0.4456	0.008328	0.000613	1	0.02092	0.8958	-0.107	0.6261	192.319	204.036	222.173	163.674	205.423	260.317	259.123	215.226	213.24	215.819	222.43	226.095	28.452	57.248	48.882	59.421	48.451	88.466	111.719	111.678	116.608	101.524	102.106	97.795	107.752	110.008	106.464	127.955	147.857	161.771	151.318
FBgn0263344	CR43425	ncRNA	4.687	-0.06639	0.7113	0.003591	0.9966	-0.2335	0.3639	0.004628	1	0.02789	0.927	-0.2381	0.2811	0.021	0.035	0.02	0.075	0.128	0.076	0.032	0.052	0.043	0.127	0.025	0.055	0.031	0.02	0.04	0.009	0.134	0.059	0.028	0.009	0	0	0.007	0.014	0.016	0	0.016	0.027	0.065	0.075	0.237
FBgn0025726	unc-13	protein_coding	3152	-0.1543	0.3673	0.001911	0.9976	-0.4611	0.02038	-0.000162	1	-1.518	1.231e-10	-0.07254	0.7651	2.274	2.299	2.425	1.925	2.918	3.182	2.407	2.286	3.014	2.468	2.257	2.88	2.283	4.244	3.75	3.772	3.482	8.557	10.633	10.18	10.79	10.95	11.433	10.554	3.201	3.771	3.916	14.561	15.292	15.813	17.403
FBgn0264821	CR44029	ncRNA	114.3	0.2209	0.2174	0.08461	0.4037	0.8609	0.0005187	0.0004038	1	0.2688	0.1174	1.279	0.0003497	0.387	0.651	0.511	0.449	0.486	0.709	0.447	0.466	0.481	0.321	0.246	0.374	1.691	1.476	1.995	0.48	0.715	1.223	1.011	0.882	1.05	0.823	0.987	0.894	1.362	1.414	1.561	1.943	2.584	0.568	1.063
FBgn0263093	CR43361	pseudogene	121.3	0.5053	0.005533	1.492	8.866e-11	-1.579	3.187e-16	1.326	5.479e-09	1.351	1.737e-10	-0.9693	2.123e-05	1.316	1.747	1.234	1.725	1.936	2.624	3.149	2.936	0.865	1.421	0.613	0.862	2.318	2.145	2.529	6.89	6.543	7.997	2.653	3.152	2.674	1.071	1.315	0.915	3.287	2.835	2.672	4.863	4.291	8.821	10.663
FBgn0019985	mGluR	protein_coding	92.34	1.849	1.795e-07	-0.005834	0.9841	-0.0007137	1	-0.0007382	1	-2.395	5.08e-08	0.1958	0.334	1.592	1.721	1.844	1.843	0.383	0.232	0.541	0.465	0.407	0.46	0.319	0.542	0.374	0.435	0.318	0.167	0.35	0.62	0.563	0.558	0.56	0.594	0.64	0.672	0.109	0.099	0.112	1.227	0.938	0.426	0.9
FBgn0052016	4E-T	protein_coding	3289	-0.02386	0.9011	0.008431	0.9583	-0.2302	0.1734	0.0001323	1	-0.04819	0.6326	-0.1388	0.4914	16.561	19.3	23.683	16.773	18.893	28.677	16.353	17.935	22.698	18.196	18.138	18.956	22.495	32	29.608	31.154	30.363	41.016	63.373	65.641	66.383	61.952	64.196	62.088	54.794	54.318	55.023	56.312	61.162	72.497	64.61
FBgn0266728	CR45201	ncRNA	0.1959	0.006499	1	0	1	0	1	0	1	0	1	0.01706	1	0	0	0	0.148	0	0	0	0	0	0	0	0	0	0	0	0	0	0	0	0	0	0	0	0	0	0	0	0.229	0.657	0.21	0
FBgn0264822	CR44030	ncRNA	73.14	0.06125	0.769	-0.01509	0.9203	-0.1892	0.4456	-0.0001694	1	-1.699	3.597e-07	-0.1731	0.401	1.975	1.957	1.44	1.822	1.436	0.8	1.141	1.867	2.019	1.692	1.404	1.409	4.155	3.066	3.104	7.218	3.089	2.726	8.509	9.136	8.756	8.249	10.109	9.025	2.251	2.034	3.316	6.168	7.297	12.708	6.418
FBgn0039932	fuss	protein_coding	322.3	0.1126	0.5521	0.03025	0.7563	1.797	7.408e-14	-0.00296	1	-1.119	7.193e-06	1.536	5.02e-07	0.979	0.941	0.914	1.056	1.259	1.278	0.708	0.931	0.797	1.149	0.663	0.78	7.259	7.571	7.406	2.587	1.876	1.712	6.662	6.687	7.531	8.409	8.915	9.477	3.924	3.669	4.103	9.598	9.657	4.097	2.211
FBgn0083990	sphinx	ncRNA	7.058	0.08934	0.6265	-0.04247	0.7243	-0.1439	0.5899	0.01719	1	0.09964	0.5595	0.2023	0.3223	0.421	0.099	0.293	0.202	0	0.054	0.139	0.115	0.123	0.243	0.143	0.175	0.437	0.312	0.545	0.467	0.546	0.746	0.161	0.122	0.055	0.037	0.02	0.079	0.07	0.155	0.069	0.705	0.823	0.179	0.564
FBgn0019650	toy	protein_coding	3.466	-0.166	0.35	-0.1253	0.3281	0.03789	0.9017	-0.004653	1	-0.2558	0.2404	-0.8107	0.05502	0	0.031	0.018	0.008	0	0.017	0	0.005	0.078	0	0	0.044	0.064	0.08	0.036	0.085	0.009	0.064	0.019	0.031	0.029	0.035	0.056	0.038	0.007	0.014	0.007	0.025	0.035	0.113	0.308
FBgn0025741	PlexA	protein_coding	11630	-0.05225	0.7668	0.01526	0.8952	-0.3736	0.0207	0.0001085	1	-0.105	0.2743	-0.03033	0.9052	38.056	39.141	53.372	30.293	46.83	52.41	45.802	37.889	46.743	38.637	43.282	40.287	20.676	29.719	27.589	33.351	29.589	43.587	59.085	58.39	62.264	57.245	61.876	55.135	47.913	46.143	45.507	54.6	60.905	62.38	57.125
FBgn0264823	CR44031	ncRNA	4.567	0.09205	0.5889	0.008146	0.981	0.07218	0.7903	-0.006833	1	-0.1203	0.5008	0.2218	0.3036	0.311	0.257	0	0.195	0.125	0.093	0.08	0.199	0	0.104	0	0.211	0.601	0.292	0.543	0.465	0.517	0.117	0.104	0.084	0.063	0.346	0	0.137	0.08	0.038	0.04	1.28	1.029	0.247	0.518
FBgn0039930	CG11077	protein_coding	539.5	-0.01926	0.9288	-0.06888	0.4156	0.1993	0.3173	0.0004317	1	-0.1412	0.2134	0.131	0.5458	29.117	34.057	25.995	37.125	28.327	17.541	22.673	32.979	31.76	32.187	30.646	34.704	60.768	48.583	49.794	29.701	58.597	43.536	26.316	25.537	23.255	21.863	23.086	23.177	15.223	17.358	17.717	50.776	47.788	31.792	51
FBgn0039929	CG11076	protein_coding	3898	0.225	0.1618	-0.02024	0.8616	-0.1603	0.4613	-5.363e-05	1	-0.04089	0.7142	-0.1774	0.3896	129.361	79.862	156.845	82.475	76.376	82.332	74.863	74.117	101.297	103.493	64.915	79.949	91.864	94.184	95.404	114.603	108.664	107.33	148.85	157.599	162.711	156.939	163.042	155.841	123.717	132.704	148.826	108.309	111.089	142.666	140.29
FBgn0010217	ATPsynbeta	protein_coding	46430	-0.07045	0.5579	-0.01959	0.8141	-0.177	0.1344	-9.912e-06	1	-0.04771	0.6043	-0.3115	0.01838	1022.45	1119.07	904.937	1020.16	1100.29	876.867	1099.88	948.863	1051.34	1176.76	1109.73	964.875	482.847	519.642	523.9	553.922	634.669	561.739	628.514	647.271	663.88	643.197	652.434	648.959	551.419	581.857	639.37	622.559	597.774	749.003	846.152
FBgn0011642	Zyx	protein_coding	1181	0.1143	0.5242	0.006165	0.9795	0.08539	0.7212	0.002627	1	-0.9776	9.612e-05	0.02306	0.9336	22.868	23.329	23.209	21.63	22.173	24.954	20.864	15.72	19.094	22.106	17.307	21.29	19.893	25.846	22.734	27.171	17.092	18.469	27.55	26.743	26.733	20.743	22.056	21.014	10.105	10.126	10.528	26.583	35.937	37.09	23.342
FBgn0087002	apolpp	protein_coding	2203	-0.02832	0.8958	0.03967	0.7251	-0.006096	0.9975	-0.001674	1	0.03477	0.852	0.02526	0.9108	9.309	4.567	9.894	8.607	6.723	12.006	20.447	14.574	7.586	8.065	2.897	16.566	0.715	2.379	1.339	1.515	1.413	1.567	3.44	3.442	6.28	6.128	3.243	7.075	4.784	5.23	11.78	10.173	27.702	15.833	18.076
FBgn0024913	Actbeta	protein_coding	3.46	0.09455	0.5657	0.02864	0.8587	0.6395	0.07335	0.001415	1	-0.03649	0.8696	0.1415	0.4666	0.02	0	0	0.025	0	0	0.062	0.006	0	0	0.024	0.006	0.108	0.076	0.039	0.008	0.009	0.034	0.129	0.065	0.049	0.055	0.087	0.06	0.016	0.045	0.077	0.119	0.113	0.048	0.051
FBgn0005561	sv	protein_coding	8.952	0.04461	0.8191	-0.06162	0.5913	3.074	3.483e-05	0.002885	1	-4.806	9.83e-05	1.255	0.01567	0.057	0.059	0.069	0.03	0.017	0.026	0.011	0.02	0.058	0.029	0.017	0.05	0.207	0.101	0.163	0.006	0.006	0.032	0.124	0.184	0.207	0.078	0.16	0.136	0	0	0.005	0.306	0.133	0.034	0.053
FBgn0039928	Cals	protein_coding	2101	0.5757	4.616e-06	0.003768	0.991	0.2179	0.1646	0.0002041	1	-0.006872	0.9851	0.1527	0.4212	12.982	16.017	18.09	15.176	9.234	11.709	9.583	9.635	9.725	9.395	9.496	10.686	10.646	16.578	14.119	13.909	9.038	11.532	18.824	18.165	18.602	17.295	18.245	17.101	17.059	16.556	17.941	21.027	24.659	21.52	17.481
FBgn0013749	Arf102F	protein_coding	4463	-0.1499	0.1702	-0.01145	0.9176	-0.04078	0.7883	-0.0001797	1	-0.046	0.6247	-0.1545	0.3389	212.21	251.45	226.704	233.413	281.913	208.044	249.942	257.664	249.164	258.16	276.584	259.504	151.528	109.735	121.964	134.027	142.075	120.13	163.395	167.229	167.14	162.575	184.776	172.949	154.348	149.64	169.442	180.054	179.237	206.126	206.36
FBgn0039927	CG11155	protein_coding	266	0.7544	0.003103	-0.005134	0.9879	0.5458	0.02878	-0.01128	1	-0.4555	0.06647	0.9727	0.006292	2.55	1.915	1.499	1.983	0.815	0.814	0.928	1.013	1.114	0.771	0.783	1.097	2.786	4.248	3.119	0.606	1.598	3.252	0.72	0.787	0.695	1.176	1.068	1.22	0.596	0.541	0.655	6.516	6.78	1.423	3.513
FBgn0052017	CG32017	protein_coding	62.05	1.565	0.0003333	0.004155	0.996	0.05621	0.8522	0.0006459	1	0.5678	0.06258	0.1172	0.5609	0.157	0.562	0.509	0.647	0.127	0.11	0.134	0.158	0.232	0.158	0.083	0.066	0.497	0.336	0.432	0.185	0.395	0.57	0.21	0.183	0.259	0.154	0.212	0.224	0.525	0.378	0.539	0.771	0.574	0.27	0.643
FBgn0039925	Kif3C	protein_coding	6.726	0.1368	0.4358	0.02992	0.8426	0.2602	0.3167	0.001583	1	0.01638	0.9628	0.07919	0.6827	0.051	0.028	0.099	0.021	0.082	0.015	0.026	0.047	0	0.034	0.02	0.03	0.148	0.056	0.202	0.028	0.062	0.124	0.04	0.041	0.026	0.046	0.022	0.017	0.053	0.013	0.039	0.188	0.211	0.081	0.181
FBgn0250819	CG33521	protein_coding	49.52	0.314	0.09103	0.03136	0.7702	0.4418	0.06012	-0.006046	1	0.03387	0.8055	0.2404	0.2354	0.837	0.592	0.72	0.777	0.869	0.689	0.405	0.511	0.562	0.41	0.368	0.501	0.844	0.888	1.013	0.381	0.607	0.687	0.327	0.28	0.463	0.494	0.519	0.544	0.757	0.457	0.657	1.757	1.395	0.669	1.344
FBgn0039924	PIP4K	protein_coding	2738	-0.05738	0.6265	0.01543	0.8797	-0.1338	0.2355	5.126e-05	1	-0.004376	0.9967	-0.04138	0.8239	70.825	73.009	88.09	65.336	90.639	83.809	78.9	74.144	82.237	76.413	76.762	75	73.795	64.676	64.255	78.849	66.572	79.459	70.426	65.797	75.402	67.442	71.541	70.167	69.164	68.223	69.858	88.663	97.205	100.207	92.283
FBgn0263112	Mitf	protein_coding	4519	0.2792	0.09589	-0.0113	0.9416	-0.4141	0.0534	0.0002656	1	-0.3397	0.07014	-0.2213	0.2724	30.195	26.315	53.707	19.569	17.183	24.048	25.288	18.696	25.75	25.307	21.639	20.432	29.148	28.962	31.391	47.863	40.476	47.852	72.964	75.195	77.176	70.098	72.754	69.061	39.309	45.671	46.152	54.266	48.882	81.199	66.067
FBgn0027101	Dyrk3	protein_coding	2157	-0.03513	0.8007	-0.006653	0.9705	-0.08886	0.5027	-6.672e-05	1	-0.1788	0.05326	-0.1443	0.3667	16.173	19.583	22.826	19.034	18.116	22.054	17.728	19.776	20.407	18.689	16.764	23.622	18.107	17.78	18.413	18.912	18.241	21.207	26.379	25.972	27.886	26.702	27.814	27.111	20.224	22.743	23.355	28.652	29.392	33.387	32.515
FBgn0053653	Cadps	protein_coding	174.4	-0.1767	0.3329	-0.01452	0.9185	-0.1964	0.4264	-0.0005244	1	-1.755	1.145e-07	-0.165	0.4242	0.839	0.895	0.414	0.887	0.985	0.709	0.894	0.93	0.91	1.119	0.397	1.511	0.499	0.704	0.842	0.912	0.72	0.996	2.607	2.263	2.82	2.811	2.893	2.819	0.613	0.717	0.95	1.469	1.723	2.576	1.903
FBgn0030033	CG1387	protein_coding	11.16	4.124	0.0004942	0.006961	0.9841	7.368	4.046e-06	0.0001274	1	-0.0234	0.9486	3.731	0.005018	0.412	0.161	0.042	0.282	0	0	0	0.006	0	0	0	0	0.63	1.297	0.848	0	0	0	0	0	0.039	0.04	0	0	0.025	0	0	0.311	0.593	0	0
FBgn0001250	if	protein_coding	321.1	1.061	5.832e-08	0.02285	0.8236	0.2833	0.1462	0.000113	1	0.008263	0.9779	0.06872	0.7773	2.969	1.962	3.717	2.173	1.109	1.726	1.353	1.447	1.454	0.848	1.553	1.113	2.106	2.415	2.527	1.985	2.075	1.331	3.012	2.854	3.148	2.927	2.924	2.894	3.236	2.73	3.082	3.091	2.988	2.852	2.683
FBgn0266005	CR44779	ncRNA	488.7	0.09333	0.585	0.001229	1	0.5555	0.0009525	0.0007454	1	-0.001036	1	0.5471	0.003515	2.578	2.516	2.119	3.112	1.908	2.465	2.407	2.691	2.811	2.645	2.041	2.013	3.459	4.723	4.922	2.176	2.612	3.477	3.81	4.217	3.946	3.562	3.436	3.478	3.231	3.206	4	4.81	5.511	2.488	3.5
FBgn0000382	csw	protein_coding	3617	-0.03306	0.8082	0.01163	0.9129	-0.274	0.01417	-5.769e-05	1	-0.1785	0.04991	-0.03562	0.8608	12.578	15.029	16.345	13.156	13.403	17.925	15.432	14.427	14.714	14.121	15.354	14.418	18.235	17.689	19.182	23.142	20.669	23.982	23.088	23.649	22.594	23.086	25.252	21.999	20.157	18.7	18.566	10.971	10.814	11.182	11.293
FBgn0004647	N	protein_coding	1721	0.2301	0.1491	-0.01548	0.8998	0.3427	0.08235	0.0001248	1	0.00765	0.9813	0.1832	0.3706	7.128	3.539	4.58	3.582	3.515	3.489	3.628	2.59	3.595	3.98	3.784	3.273	5.835	7.687	7.697	3.916	5.089	6.356	10.709	11.49	10.759	11.02	11.078	9.797	12.571	9.728	10.684	15.392	14.507	11.078	12.091
FBgn0000635	Fas2	protein_coding	717.4	1.937	7.65e-32	0.08043	0.3526	1.453	5.432e-17	-5.201e-05	1	0.1628	0.1402	1.286	7.441e-09	3.369	3.421	4.523	3.075	1.159	1.393	1.035	1.088	0.77	1.098	0.844	0.937	9.425	10.727	10.663	2.577	3.918	4.535	4.83	4.683	4.768	5.024	4.881	4.594	6.642	6.162	6.291	10.165	8.829	2.971	4.592
FBgn0266098	rg	protein_coding	1524	0.279	0.06137	-0.009533	0.9514	0.007382	0.9893	0.0003178	1	-0.006583	0.9864	0.2366	0.2174	2.429	1.494	1.608	2.344	1.34	1.502	1.377	1.385	1.36	1.934	1.289	1.382	1.831	2.76	3.048	2.12	2.261	3.209	7.174	7.5	7.203	7.083	6.946	6.208	6.555	6.476	6.688	1.989	1.826	1.288	1.543
FBgn0029746	CG15465	protein_coding	1504	0.2852	0.05422	-0.009679	0.9495	-0.003202	1	0.0003137	1	-0.006395	0.9882	0.2311	0.2297	2.555	1.564	1.685	2.455	1.397	1.571	1.429	1.451	1.422	2.014	1.347	1.445	1.903	2.833	3.166	2.211	2.368	3.353	7.508	7.867	7.559	7.431	7.288	6.51	6.878	6.795	7.033	2.035	1.892	1.346	1.592
FBgn0029858	mldr	protein_coding	775.2	0.08951	0.5618	0.01178	0.9225	-0.68	4.547e-06	0.000117	1	-0.05019	0.6123	-0.3968	0.0176	15.778	14.669	15.315	12.127	15.556	12.942	16.269	11.881	13.451	13.502	15.116	11.294	8.884	6.165	8.043	15.198	13.275	10.842	10.379	9.422	8.932	8.974	9.253	9.564	8.213	7.634	8.495	6.855	6.099	11.214	8.156
FBgn0265457	CR44357	ncRNA	37.43	0.0253	0.9116	-0.84	0.01253	2.584	1.254e-09	0.0005957	1	0.1571	0.2926	2.739	7.476e-07	0.507	0.661	0.778	0.593	0.323	0.192	0.123	0.307	0.545	0.484	0.979	0.466	0.993	0.753	1.359	0.109	0.169	0.195	0.232	0.442	0.42	0.34	0.404	0.238	0.577	0.412	0.631	1.422	1.225	0.127	0.217
FBgn0029941	CG1677	protein_coding	9438	-0.05848	0.6548	0.02776	0.6919	-0.3518	0.002398	0.0002884	1	0.005041	0.9942	-0.1126	0.5159	79.654	86.939	89.726	68.783	82.159	103.068	107.941	79.36	87.035	81.545	92.961	79.309	65.366	63.338	64.659	89.37	73.58	89.622	86.808	86.56	86.849	84.713	80.445	78.83	82.212	87.337	77.356	51.556	52.748	59.411	55.95
FBgn0026144	CBP	protein_coding	2669	-0.08152	0.653	0.01085	0.9416	-0.1918	0.3232	0.000166	1	-0.03782	0.7399	-0.1162	0.6002	9.63	10.453	8.943	10.053	10.585	16.796	7.283	11.108	11.85	11.422	6.831	12.36	73.381	63.46	67.049	82.356	73.706	87.597	68.945	72.511	70.811	66.183	69.279	67.541	58.7	60.823	58.219	70.069	70.739	84.654	78.685
FBgn0261260	mgl	protein_coding	3331	0.5061	0.003268	0.02727	0.7742	0.3692	0.07168	0.0003174	1	0.059	0.5772	0.1445	0.4995	9.387	5.327	9.094	11.494	4.425	7.076	5.955	8.034	4.478	4.699	6.355	6.131	3.131	5.485	4.388	3.144	2.865	3.062	11.391	11.761	11.71	10.206	11.375	10.776	14.452	12.738	12.96	11.612	11.239	9.633	8.734
FBgn0052687	CG32687	protein_coding	300.2	0.1191	0.5212	0.004102	0.9922	0.5921	0.0002501	-0.0006526	1	0.2606	0.05179	0.4035	0.02475	0.875	0.592	0.542	0.69	0.9	0.717	0.409	0.523	0.542	0.535	0.691	0.572	9.544	11.795	10.612	5.806	7.794	6.097	7.814	5.873	6.888	6.978	8.156	8.157	10.722	10.539	11.053	5.006	5.947	2.798	4.261
FBgn0052666	Drak	protein_coding	4138	-0.1471	0.105	-0.0006664	1	-0.03484	0.7822	0.0001372	1	-0.04437	0.619	0.4215	0.0003153	42.067	40.442	45.691	36.657	43.998	47.597	51.82	40.682	45.376	45.822	48.416	44.868	29.385	27.912	27.982	30.27	26.794	30.646	35.834	33.853	36.164	35.266	34.221	33.316	32.46	32.701	29.988	11.05	12.584	8.171	8.552
FBgn0030400	CG11138	protein_coding	1743	-0.3565	0.004109	0.0136	0.9039	0.06679	0.7198	3.942e-05	1	-0.0198	0.9058	0.01058	0.9715	7.47	8.005	7.338	9	12.684	13.554	8.884	11.404	12.197	10.463	7.856	12.786	10.389	8.733	11.284	10.339	8.946	9.39	16.997	16.317	16.708	16.675	16.426	16.347	15.434	16.898	14.295	14.954	14.824	13.927	15.521
FBgn0030505	NFAT	protein_coding	1744	0.06348	0.6287	-0.00361	0.991	-0.2477	0.03996	0.0001684	1	-0.007403	0.9807	0.2731	0.06093	7.588	6.999	8.47	8.123	7.072	7.949	6.606	7.531	8.075	7.009	6.188	8.256	5.978	6.57	7.403	7.869	7.152	9.128	8.387	8.794	8.682	8.313	8.519	7.976	8.316	8.398	7.668	4.394	4.166	3.156	3.541
FBgn0030575	CG5321	protein_coding	5.657	0.07752	0.6573	0.05184	0.6652	0.2677	0.3067	-0.02839	1	0.004136	1	0.1647	0.4072	0.084	0.241	0	0.053	0.101	0.075	0.129	0.195	0.043	0	0	0.122	0.202	0.236	0.119	0.068	0.076	0.118	0.028	0.051	0.088	0.102	0.096	0.289	0.178	0.092	0.239	0.408	0.467	0.149	0.235
FBgn0030674	CG8184	protein_coding	5101	0.2005	0.2123	0.0017	0.9982	0.4084	0.0347	0.0001727	1	-0.009814	0.9686	0.4997	0.01411	9.265	3.922	4.442	4.998	5.074	5.862	3.852	3.643	4.308	4.739	5.396	3.76	15.842	22.084	22.703	13.967	13.286	14.343	26.58	26.279	25.714	26.16	26.47	22.502	25.828	24.344	21.841	12.436	11.374	6.48	7.02
FBgn0030869	Socs16D	protein_coding	2971	-0.09916	0.4945	0.01783	0.8657	-0.2397	0.1062	5.175e-05	1	-0.08103	0.3674	-0.00635	0.9843	13.52	13.506	12.144	15.069	15.279	17.795	13.762	17.376	14.365	13.048	13.934	17.801	33.562	23.761	35.867	40.719	31.124	41.437	44.251	43.268	42.247	44.211	42.261	41.356	35.935	36.941	35.098	17.485	18.118	16.968	18.868
FBgn0085430	CG34401	protein_coding	3856	-0.02982	0.8852	-0.00291	0.9966	0.1046	0.6191	0.000191	1	-0.01271	0.9558	0.5166	0.008127	8.509	6.335	5.65	6.277	8.023	8.293	6.319	4.497	7.157	7.552	7.864	5.075	18.194	17.793	18.144	17.44	15.152	16.423	20.413	20.448	20.069	20.245	20.033	17.639	19.533	18.82	16.767	6.264	7.287	3.607	4.219
FBgn0039941	CG17167	protein_coding	153.3	3.557	1.842e-19	0.01975	0.8952	2.351	5.003e-08	0.0004656	1	0.008332	0.9835	2.843	2.369e-07	6.853	7.333	4.718	8.39	0.758	0.54	0.674	0.761	0.614	0.58	0.326	0.641	3.882	4.754	3.847	0.266	0.556	1.395	0.443	0.445	0.303	0.251	0.387	0.462	0.329	0.405	0.439	5.842	6.601	0.462	1.047
FBgn0025836	RhoGAP1A	protein_coding	3761	0.1722	0.1875	-0.02718	0.7281	0.01111	0.9664	-3.244e-05	1	-0.2008	0.06898	-0.02152	0.9323	25.49	20.635	28.037	17.946	17.476	19.131	19.366	14.925	21.437	22.272	18.103	17.254	19.164	22.44	25.205	22.133	20.108	23.934	36.256	37.121	36.804	38.425	38.552	34.253	27.34	29.398	28.513	36.789	33.977	37.25	35.089
FBgn0261446	CG13377	protein_coding	272.5	0.2962	0.05326	0.01997	0.8617	0.3411	0.0486	0.0001641	1	0.03991	0.7111	0.00242	0.9939	3.243	3.482	4.595	2.924	3.144	3.17	3.033	2.488	2.984	2.615	3.019	2.01	9.925	8.719	9.752	7.757	7.772	5.559	12.332	11.343	12.912	10.864	12.078	12.045	12.066	14.281	13.276	9.526	9.868	10.848	8.483
FBgn0264507	CR43906	ncRNA	63.27	-0.01395	0.9536	0.01856	0.884	1.219	3.983e-06	6.222e-05	1	-0.02735	0.852	1.165	0.0006984	1.621	1.639	1.608	1.47	2.124	1.876	1.732	1.668	1.894	1.601	1.528	1.445	1.136	1.556	1.339	0.351	0.72	0.503	0.398	0.508	0.651	0.462	0.577	0.502	0.498	0.523	0.316	1.313	1.561	0.473	0.62
FBgn0052816	CG32816	protein_coding	389.4	1.968	1.529e-22	-0.01117	0.9416	2.154	7.546e-22	-0.08505	0.2292	0.05474	0.5996	1.941	1.908e-12	6.923	7.529	12.291	10.426	1.535	2.783	1.547	2.49	2.37	2.305	1.904	2.547	9.221	9.67	10.936	2.108	1.892	2.525	6.657	6.93	6.818	9.829	11.373	10.187	13.172	13.13	11.545	17.434	17.464	4.585	4.133
FBgn0265966	CR44753	ncRNA	8.897	0.7233	0.0314	-0.05503	0.6431	2.421	0.005319	-0.02977	1	0.0433	0.8508	0.7068	0.05713	1.052	0.496	0.292	0.315	0	0	0.058	0.062	0.23	0.227	0	0.066	0.145	0.389	0.322	0	0	0.042	0	0	0	0.068	0	0.025	0.116	0.028	0.029	2.932	3.918	0.537	0.986
FBgn0023535	arg	protein_coding	24.62	-0.3053	0.1152	-0.007997	0.9743	0.1874	0.4662	0.003412	1	0.1773	0.2782	0.584	0.05252	0.658	0.642	0.582	0.803	1.087	0.592	1.382	1.131	1.223	0.844	1.134	1.359	1.186	1.435	0.969	1.002	0.814	0.91	0.3	0.435	0.543	0.472	0.276	0.158	0.347	0.594	0.685	0.817	1.003	0.285	0.374
FBgn0025639	Hmt4-20	protein_coding	5026	0.1698	0.1911	-0.003614	0.9922	-0.5211	0.0001354	8.796e-05	1	-0.08849	0.3233	-0.1075	0.5928	11.661	8.701	12.817	8.898	7.412	9.917	9.488	8.631	8.801	8.424	8.893	9.961	39.148	39.374	40.732	63.08	51.878	64.356	77.872	70.689	76.029	76.942	72.532	69.544	62.774	65.347	55.599	23.953	23.887	27.854	25.43
FBgn0086368	tw	protein_coding	6.533	0.2199	0.2482	-0.009427	0.974	0.3822	0.1571	0.00312	1	0.3828	0.1268	0.3168	0.1814	0.105	0.065	0.051	0.099	0	0.024	0.02	0.05	0.08	0.026	0.031	0.03	0.165	0.172	0.162	0.118	0.059	0.059	0.131	0.18	0.119	0.072	0.138	0.095	0.192	0.222	0.31	0.102	0.26	0.078	0.049
FBgn0264449	CG43867	protein_coding	1146	0.4681	0.003105	0.01128	0.9382	0.4369	0.02112	-0.000253	1	-0.02012	0.9067	1.342	1.899e-06	5.452	3.742	7.284	3.891	2.754	4.034	4.081	3.212	3.183	3.168	3.403	3.308	6.001	7.486	7.163	4.489	3.861	5.563	6.019	6.629	6.403	7.064	7.116	6.123	6.724	6.541	5.441	3.576	3.345	1.241	1.352
FBgn0025641	DAAM	protein_coding	3690	0.07997	0.5417	0.000351	1	-0.03814	0.813	0.0001109	1	0.0178	0.9173	0.3406	0.02031	35.479	32.377	39.559	28.987	32.612	33.834	34.91	26.487	31.999	32.441	35.932	27.302	21.175	23.496	22.128	24.298	20.602	24.063	19.577	20.272	19.744	19.968	19.967	17.915	20.445	21.07	18.895	7.568	7.371	5.307	5.627
FBgn0259108	futsch	protein_coding	21.13	0.1479	0.4166	-0.02624	0.8676	2.699	3.064e-06	-0.0008679	1	0.00345	1	2.982	1.758e-05	0.029	0.021	0.012	0.015	0.004	0.009	0.012	0.006	0.016	0.006	0.019	0.008	0.026	0.11	0.084	0.003	0.01	0.016	0.056	0.039	0.054	0.071	0.05	0.049	0.089	0.048	0.039	0.172	0.174	0.008	0.028
FBgn0025390	Mur2B	protein_coding	5094	0.2987	0.1369	0.01727	0.9104	0.1374	0.6082	0.000641	1	-0.01248	0.9685	0.05642	0.7887	5.989	1.074	1.661	1.492	1.117	3.539	0.972	1.215	1.052	0.969	2.242	1.204	15.02	30.077	27.42	13.559	15.667	25.623	91.698	95.798	95.566	82.528	86.873	87.384	58.592	88.271	83.707	14.273	9.529	9.177	9.772
FBgn0283741	prage	protein_coding	1322	0.4644	1.649e-09	0.09563	0.1459	0.6313	1.92e-13	0.0001454	1	0.122	0.1056	0.4752	4.918e-06	8.475	9.393	10.277	9.002	6.41	8.653	7.367	7.565	6.186	6.199	6.841	6.945	8.634	9.095	9.589	5.688	6.116	5.476	9.507	8.869	8.818	8.68	8.884	8.88	10.561	9.656	10.273	11.065	11.443	7.564	7.913
FBgn0264562	Hr4	protein_coding	383.7	1.427	1.895e-08	0.01734	0.897	1.414	1.755e-08	-0.0009193	1	0.3142	0.07416	1.743	6.96e-07	0.669	0.384	0.421	0.577	0.117	0.294	0.152	0.246	0.137	0.156	0.247	0.182	2.647	3.149	4.158	1.643	0.982	0.895	1.787	1.597	1.714	1.919	2.032	2.018	3.281	2.806	3.289	0.822	0.784	0.255	0.194
FBgn0003048	pcx	protein_coding	2160	0.2808	0.04405	0.01041	0.9416	0.02823	0.9076	8.686e-05	1	-0.009273	0.972	0.3341	0.06014	5.344	3.699	4.66	3.796	2.981	4.11	3.927	3.213	3.193	3.779	3.242	3.184	6.462	9.102	8.728	7.722	6.446	9.509	14.565	14.883	14.896	15.301	14.622	13.333	14.986	14.359	12.525	6.891	6.767	4.727	4.693
FBgn0003159	CG2841	protein_coding	1922	0.2394	0.1375	0.02798	0.7651	-0.1265	0.5705	0.0001702	1	0.007375	0.9819	-0.03088	0.9083	5.212	2.826	5.272	3.344	3.046	5.036	3.294	3.57	2.947	2.813	3.461	3.465	8.802	16.719	14.742	14.715	12.621	18.394	30.28	31.886	29.618	29.846	29.691	28.32	31.92	29.787	29.081	20.312	19.941	21.187	20.907
FBgn0284408	trol	protein_coding	3345	0.427	0.02301	-0.003746	0.995	0.3569	0.1185	2.158e-05	1	0.04062	0.7416	0.316	0.1265	3.838	2.004	1.868	3.265	1.524	1.594	1.299	2.012	1.293	1.814	1.459	2.085	7.167	14.569	13.673	4.456	7.019	12.209	13.566	12.282	12.187	12.9	13.322	11.631	15.887	14.485	15.977	10.338	7.46	4.386	6.037
FBgn0040336	Seipin	protein_coding	1535	-0.4614	2.028e-07	-0.02126	0.7844	-0.3268	0.002682	3.176e-05	1	-0.008558	0.9737	-0.146	0.3514	33.744	36.846	31.573	34.854	48.462	40.857	44.805	47.774	44.685	46.624	52.294	51.219	21.628	19.144	18.477	25.256	25.818	24.642	17.001	17.496	18.804	17.771	17.342	17.779	16.86	18.698	16.344	19.85	21.044	25.498	20.928
FBgn0028369	kirre	protein_coding	463.4	0.8598	5.387e-06	0.0001645	1	1.484	5.425e-11	-0.00298	1	-0.6885	0.004428	1.492	2.748e-07	3.93	4.723	4.585	4.58	2.34	2.532	1.969	2.351	2.352	1.976	2.804	2.076	3.054	2.116	2.579	0.561	1.151	0.96	1.015	1.09	1.123	1.366	1.477	1.281	0.648	0.801	0.9	3.265	3.216	0.818	1.385
FBgn0040354	CG14418	protein_coding	0.6212	0.1489	1	0.02815	1	0.06546	1	0.009515	1	-0.01758	1	0.02814	1	0.055	0	0.053	0.046	0.067	0.05	0	0.015	0	0	0	0	0	0	0.026	0	0	0	0.037	0.022	0.017	0.017	0	0	0	0	0	0.036	0.068	0.033	0.034
FBgn0000479	dnc	protein_coding	1848	0.09587	0.5591	0.03178	0.6894	-0.1872	0.286	-0.000178	1	-0.0314	0.7999	0.05231	0.8286	1.948	1.66	1.898	1.667	1.674	2.388	1.483	1.953	1.645	1.559	1.579	1.729	6.1	3.949	6.188	6.691	4.402	8.038	8.007	8.688	8.667	8.742	9.084	8.804	8.651	7.704	7.774	5.47	5.519	5.069	5.284
FBgn0266350	CR44999	ncRNA	2082	0.3207	0.04673	0.1405	0.2042	-0.1583	0.4796	0.0004999	1	0.01243	0.9568	0.01893	0.9462	44.911	39.393	52.594	37.524	33.057	60.369	38.178	40.096	35.628	32.981	22.142	32.091	18.681	21.216	29.344	22.477	23.975	35.105	43.033	41.286	38.769	38.024	38.895	33.717	39.77	39.089	38.377	98.58	98.597	81.67	109.872
FBgn0029657	CG12535	protein_coding	24.33	-0.1341	0.4453	-0.02338	0.893	2.537	7.331e-07	-0.006068	1	0.6361	0.04912	2.331	0.0003187	0.023	0.009	0.011	0.007	0.028	0.031	0	0.006	0.046	0.023	0.013	0.01	0.61	0.342	0.26	0.014	0.103	0.064	0.137	0.138	0.148	0.256	0.176	0.229	0.518	0.602	0.499	0.466	0.445	0.041	0.099
FBgn0052791	DIP-alpha	protein_coding	150.6	0.372	0.03232	-0.03101	0.7506	0.9215	0.000146	0.000157	1	-0.05018	0.6527	1.134	0.0003879	0.828	1.025	1.038	0.916	0.491	0.522	0.485	0.526	0.525	0.643	0.628	0.677	0.54	1.137	0.804	0.274	0.323	0.546	0.511	0.629	0.586	0.606	0.55	0.505	0.361	0.445	0.537	1.794	1.943	0.641	0.843
FBgn0023216	Parg	protein_coding	1600	0.05163	0.7889	0.006353	0.9756	-0.124	0.5522	3.819e-05	1	0.002689	1	-0.07478	0.7534	29.384	28.259	33.828	17.785	24.751	28.593	33.844	20.547	25.273	26.043	32.538	19.596	21.556	23.086	20.288	26.497	20.912	25.659	21.948	21.395	22.761	21.848	21.82	21.739	22.386	22.889	20.84	33.452	31.731	38.848	32.97
FBgn0260484	HIP	protein_coding	1157	-0.05528	0.7508	0.01731	0.8781	0.07163	0.6962	-0.0001561	1	-0.0166	0.9304	0.2043	0.2554	8.996	8.747	8.817	10.776	11.207	12.181	8.464	11.291	10.198	11.189	6.188	11.598	44.325	43.297	45.881	43.028	37.037	45.364	27.099	28.048	26.782	28.129	28.2	29.225	26.335	27.392	27.639	40.287	44.44	31.012	37.47
FBgn0029685	CG2938	protein_coding	13070	-0.3336	0.009131	-0.01674	0.8822	0.2783	0.08352	-7.539e-05	1	-0.2833	0.03587	0.2866	0.09631	195.334	191.304	159.713	180.803	245.065	195.236	235.547	223.274	231.199	239.347	275.948	230.085	80.358	74.896	63.987	41.137	68.206	64.317	61.015	63.904	60.067	64.402	63.311	61.362	48.672	47.905	40.091	86.099	86.358	50.99	76.356
FBgn0267969	CR46247	ncRNA	0.1284	0.00698	1	0.001599	1	0	1	0.001012	1	0	1	0	1	0.045	0	0	0	0.055	0	0	0	0	0	0	0	0	0	0	0	0	0	0	0	0.014	0	0	0	0	0	0	0	0	0	0
FBgn0262738	norpA	protein_coding	2860	-0.09767	0.4721	0.00925	0.9484	-0.1248	0.4039	0.0001988	1	0.01957	0.9053	0.1656	0.3443	13.024	11.326	14.938	9.956	12.945	14.962	15.166	12.653	12.93	13.255	14.643	12.613	10.645	12.352	12.968	14.585	10.38	14.916	17.808	18.359	17.18	16.654	17.23	16.777	18.39	17.688	17.234	14.982	16.035	13.794	12.665
FBgn0052773	CR32773	ncRNA	191	4	1.341e-68	0.03626	0.6995	4.288	3.187e-65	-3.622e-05	1	1.622	2.426e-11	4.171	3.946e-42	13.933	11.342	10.722	14.739	1.109	1.111	0.858	0.927	0.895	0.803	0.99	0.603	13.263	11.237	12.114	0.536	0.722	0.583	0.612	0.997	0.843	0.592	0.917	0.959	3.092	2.738	2.202	16.887	15.128	0.545	1.194
FBgn0000179	bi	protein_coding	2.736	0.05846	0.7243	-0.02563	0.8779	3.381	0.001738	-0.1231	0.5411	-1.268	0.02583	0.3366	0.1989	0.012	0	0	0.013	0	0	0	0	0.012	0	0	0.004	0.118	0.161	0.11	0.005	0	0.007	0	0.005	0	0.03	0.012	0.032	0	0	0	0.079	0.038	0	0.015
FBgn0029723	Proc-R	protein_coding	267.1	-0.5235	0.0006944	0.1294	0.1955	1.068	9.903e-08	1.646e-05	1	0.683	0.001414	1.146	8.123e-06	2.912	2.242	2.487	2.796	5.53	5.012	5.166	6.204	3.902	3.629	3.915	5.081	2.654	2.184	2.417	0.892	1.311	1.02	1.984	2.4	1.929	2.151	2.163	1.96	3.998	3.683	2.957	4.569	3.555	1.184	2.262
FBgn0260971	CG42594	protein_coding	1.699	-0.006249	1	0.007302	1	0.5223	0.1213	-0.01038	1	0.02344	0.948	0.1176	0.5473	0.029	0	0	0.012	0.053	0.013	0	0.004	0.015	0.015	0	0.013	0.056	0.02	0	0	0.007	0	0	0	0.009	0.009	0.01	0.014	0.017	0.032	0	0.047	0.018	0.009	0.009
FBgn0266096	CR44833	ncRNA	261.5	-0.1666	0.2471	-0.01367	0.9048	0.4739	0.003447	-0.0004195	1	0.01034	0.9661	0.3592	0.0343	21.175	25.473	23.831	25.832	28.483	27.92	22.342	26.862	24.887	25.21	32.787	30.151	20.64	12.786	17.627	12.186	12.246	9.862	24.444	24.653	28.303	29.221	31.061	24.754	26.992	30.357	30.472	35.256	35.511	21.953	26.777
FBgn0029761	SK	protein_coding	31.22	0.2968	0.1473	0.009509	0.9717	1.338	0.0002193	-9.749e-05	1	0.101	0.4168	1.035	0.006822	0.048	0.051	0.007	0.029	0.008	0.025	0.032	0.013	0.021	0.014	0	0.02	0.135	0.199	0.208	0.033	0.05	0.1	0.219	0.215	0.211	0.232	0.198	0.228	0.327	0.337	0.3	0.369	0.237	0.065	0.145
FBgn0259994	CG42492	protein_coding	36.44	0.1746	0.3427	-0.006151	0.9865	0.2352	0.3558	-0.001893	1	-0.007415	0.9898	0.1614	0.4198	0.059	0.024	0.029	0.083	0.06	0.009	0.023	0.03	0.04	0.02	0.012	0.043	0.624	0.686	0.671	0.209	0.424	0.733	0.056	0.052	0.063	0.063	0.091	0.065	0.088	0.065	0.053	0.917	0.661	0.335	0.653
FBgn0261610	CG42699	protein_coding	578.3	0.09528	0.5248	-0.08625	0.2875	0.4387	0.0003355	0.0003024	1	-0.09545	0.2704	0.3601	0.0128	2.25	2.402	2.171	1.952	1.741	1.792	1.586	1.489	2.548	2.164	1.681	1.699	12.262	11.076	10.84	9.612	7.377	7.401	8.688	8.398	9.03	8.459	8.101	7.812	6.929	7.398	6.36	9.674	10.845	7.899	6.89
FBgn0029804	CG3097	protein_coding	13.49	0.1551	0.3887	0.004515	0.996	1.063	0.01307	-0.03312	1	-0.01648	0.9597	0.3364	0.1682	0.112	0.062	0.328	0.181	0.136	0	0.144	0.113	0.077	0.076	0.044	0.131	1.342	0.759	1.036	0.612	0.102	0.084	0.038	0.076	0.045	0.159	0.148	0.148	0.087	0.055	0.243	1.537	0.908	0.603	0.211
FBgn0267228	CR45668	ncRNA	28.71	0.03774	0.8637	0.03784	0.7162	0.1436	0.5902	0.002407	1	0.03532	0.8068	0.038	0.8743	0.487	0.704	0.592	0.68	0.885	1.059	0.656	0.645	0.581	0.859	0.336	0.543	0.628	0.382	0.406	0.381	0.405	0.343	0.84	0.639	0.712	0.271	0.935	0.468	0.658	0.507	0.898	1.029	0.731	0.628	0.963
FBgn0264386	Ca-alpha1T	protein_coding	31.5	0.08781	0.6452	-0.1258	0.334	0.4707	0.07581	-0.001995	1	0.007077	0.9898	0.3613	0.1234	0.034	0.061	0.033	0.068	0.014	0.005	0.017	0.028	0.046	0.017	0.02	0.063	0.244	0.269	0.216	0.086	0.087	0.204	0.134	0.075	0.065	0.131	0.108	0.116	0.133	0.131	0.11	0.353	0.253	0.094	0.177
FBgn0085446	CG34417	protein_coding	1118	0.01673	0.9445	-0.00982	0.9573	0.3663	0.1091	7.46e-05	1	0.1037	0.3839	0.173	0.4029	0.856	0.74	0.993	1.139	0.536	0.946	0.747	1.092	0.713	0.822	0.874	1.222	2.142	4.586	3.471	2.074	1.503	3.187	4.53	4.103	3.947	4.058	4.465	3.851	6.886	5.531	5.16	1.97	2.354	1.76	1.346
FBgn0029891	Pink1	protein_coding	5686	-0.1018	0.1894	-0.001094	1	-0.05955	0.5227	-2.547e-05	1	0.02406	0.836	-0.01296	0.9391	105.401	97.509	96.701	87.624	104.059	94.315	113.207	104.233	102.618	107.102	109.086	98.678	54.043	49.492	50.599	54.063	56.553	50.762	44.385	45.224	43.093	44.706	44.387	44.159	45.843	47.095	45.524	45.828	44.592	46.546	44.79
FBgn0086693	iav	protein_coding	3.525	0.03393	0.8575	-0.003869	0.9966	0.2117	0.4069	0.004175	1	0.3512	0.1684	0.2082	0.3417	0.127	0.07	0.021	0.027	0.077	0.019	0.082	0.012	0.022	0.021	0.075	0.062	0.061	0.149	0.05	0.017	0.019	0.095	0.028	0	0.026	0.013	0.021	0	0.041	0.055	0.081	0.041	0.039	0.013	0
FBgn0029922	CG14431	protein_coding	13.34	-0.1628	0.3778	-0.0002507	1	0.07883	0.7852	-0.0002271	1	-0.02299	0.906	0.2032	0.3228	0.061	0.051	0.01	0.041	0.124	0.018	0.094	0.039	0.083	0.072	0.036	0.059	0.054	0.086	0.092	0.083	0.065	0.052	0.164	0.173	0.083	0.143	0.144	0.148	0.106	0.116	0.148	0.04	0.07	0.018	0.032
FBgn0264270	Sxl	protein_coding	6137	-0.1744	0.2402	0.01328	0.9079	0.007275	0.9882	1.663e-05	1	-0.01919	0.9131	-0.01801	0.9478	24.763	30.244	27.821	37.737	32.747	41.355	31.966	47.805	33.711	33.108	27.715	48.185	20.757	18.41	22.175	17.458	21.839	21.638	21.603	21.871	22.009	21.822	21.954	21.392	20.505	20.353	20.085	22.838	22.55	20.927	25.443
FBgn0029939	CG9650	protein_coding	971	2.637	7.392e-32	0.002818	0.9966	3.346	3.395e-37	-0.03536	0.5801	2.406	3.472e-20	3.741	8.076e-29	15.183	17.234	25.92	13.907	2.038	3.882	2.841	2.821	2.346	2.51	4.832	1.721	7.49	6.807	8.12	0.766	0.716	0.649	0.909	1.055	0.993	1.338	1.71	1.591	8.092	9.334	8.292	6.59	6.404	0.437	0.499
FBgn0029958	Pdp	protein_coding	1228	-0.06435	0.596	0.03545	0.5791	-0.05962	0.5957	-0.0001287	1	-0.0588	0.4631	-0.09668	0.5221	9.801	8.999	10.862	8.111	11.044	12.125	10.213	10.047	10.615	9.465	8.931	9.979	42.769	35.566	38.644	40.565	43.395	38.628	32.89	33.018	33.234	34.536	32.529	34.743	30.784	30.452	31.511	32.151	30.152	34.625	32.828
FBgn0030001	cyr	protein_coding	1.919	-0.07166	0.6747	0.01325	1	0.1745	0.4865	0.01172	1	0.1147	0.5198	-0.06129	0.7509	0.052	0.021	0	0.022	0.031	0.093	0.04	0.049	0.053	0	0.122	0.008	0.025	0.036	0.074	0.011	0.012	0.044	0.026	0.021	0.008	0	0.008	0.009	0.04	0.019	0.01	0.017	0.016	0.031	0.032
FBgn0030027	CG1632	protein_coding	149.3	0.5492	0.01301	0.01537	0.9122	0.1528	0.5576	0.0001376	1	-0.02642	0.8696	-0.05435	0.8162	2.596	2.014	3.219	2.283	0.865	1.867	1.543	1.871	1.247	1.089	2.229	0.857	0.843	0.869	1.294	1.473	0.608	0.334	1.885	1.809	1.919	1.82	1.921	1.719	1.501	1.692	1.456	0.669	0.822	1.08	0.631
FBgn0264975	Nrg	protein_coding	2058	0.3243	0.01135	0.03196	0.6787	0.7366	6.658e-07	-3.167e-05	1	0.6407	0.0001956	0.6889	0.0001055	5.188	3.805	5.92	5.165	4.094	5.019	3.789	4.25	4.002	3.714	3.447	3.88	12.967	14.116	14.894	6.768	6.995	9.949	11.941	11.895	11.527	11.869	12.376	11.448	20.936	19.172	17.289	12.266	13.084	6.394	7.679
FBgn0026411	Lim1	protein_coding	44.83	0.01116	0.9591	-0.0386	0.7665	5.436	7.685e-31	-0.1136	0.49	0.0002993	1	5.56	1.571e-16	0.075	0	0.036	0.024	0	0.017	0.014	0.015	0.038	0.019	0.044	0.022	3.467	1.876	4.342	0.061	0.068	0.084	0.019	0.023	0.057	0.085	0.074	0.117	0.13	0.069	0.079	3.045	2.395	0.045	0.058
FBgn0261549	rdgA	protein_coding	354.2	-0.1076	0.5339	-0.02834	0.7489	0.5727	0.0009493	-0.0004399	1	-0.08356	0.389	0.4226	0.02102	0.664	0.648	0.735	0.808	0.514	0.583	0.697	0.924	0.755	0.82	0.706	0.912	1.346	1.846	1.762	0.784	0.969	1.317	1.356	1.421	1.335	1.394	1.574	1.57	1.237	1.178	1.241	2.232	2.259	1.089	1.732
FBgn0264384	CR43836	ncRNA	371.2	0.09233	0.5964	-0.007444	0.9694	0.2462	0.1824	0.0001361	1	-0.06825	0.4808	0.1889	0.3388	7.791	6.51	8.651	8.795	6.591	8.55	5.787	6.72	8.107	6.506	7.263	7.115	7.936	8.524	7.53	9.036	4.766	5.35	14.488	15.719	15.136	14.003	15.356	14.297	11.525	12.921	11.68	12.208	12.252	12.14	7.289
FBgn0259734	Nost	protein_coding	5648	-0.1726	0.1296	0.0137	0.8998	-0.6319	1.321e-07	0.0001743	1	-0.07676	0.3743	-0.1978	0.2174	41.005	33.291	47.661	31.889	40.315	52.88	50.046	44.226	45.778	44.378	44.247	42.881	24.016	22.819	20.574	37.805	32.437	38.375	38.904	38.547	39.307	38.542	37.024	36.062	32.595	34.655	29.404	24.6	25.185	31.605	28.165
FBgn0026206	mei-P26	protein_coding	6133	0.0479	0.7666	-0.0003581	1	-0.3324	0.01944	0.0001547	1	-0.07119	0.4285	-0.06717	0.7572	6.873	5.34	7.769	6.147	5.364	7.716	5.703	6.202	6.739	6.228	5.533	6.524	9.061	8.03	10.82	12.492	10.933	12.968	18.885	19.018	18.632	18.65	18.396	17.138	15.749	16.001	14.675	14.982	14.895	15.399	16.558
FBgn0052702	Cubn	protein_coding	418.3	0.3751	0.02361	0.01808	0.8862	0.7194	0.0006227	0.0001072	1	-0.03061	0.8161	0.5167	0.01757	1.704	1.326	1.567	1.662	0.921	1.492	1.352	0.986	0.79	1.638	0.955	0.826	1.695	2.263	2.496	0.789	1.248	1.395	2.195	2.147	2.153	2.241	2.088	1.991	1.868	1.723	1.945	1.901	1.802	0.746	1.257
FBgn0052698	CG32698	protein_coding	57.16	0.01142	0.9629	-0.2128	0.1323	0.01657	0.9642	0.002914	1	-0.1276	0.2863	0.2495	0.2141	0.431	0.328	0.312	0.284	0.236	0.198	0.228	0.192	0.294	0.375	0.331	0.315	0.241	0.259	0.222	0.186	0.215	0.314	0.285	0.28	0.328	0.241	0.225	0.223	0.147	0.14	0.2	0.374	0.273	0.106	0.322
FBgn0083940	RhoU	protein_coding	278.2	0.3321	0.0115	0.1052	0.2323	0.5508	2.434e-05	-0.0003676	1	0.5054	0.0003672	0.3998	0.006878	2.245	2.327	2.392	2.058	2.372	2.601	1.821	1.76	1.978	1.589	1.754	1.453	5.346	6.348	5.584	3.354	3.67	4.305	3.437	3.869	3.664	3.931	3.757	4.207	5.398	6.131	5.959	8.437	9.712	5.975	6.596
FBgn0085437	CG34408	protein_coding	2998	-0.05502	0.5497	0.03215	0.5733	0.006914	0.9625	6.185e-05	1	-0.01618	0.9182	0.03215	0.8428	24.916	24.169	23.53	22.982	30.695	26.359	26.161	23.942	25.867	25.471	24.949	23.374	13.268	14.008	13.439	14.636	12.635	13.204	13.64	13.982	13.799	14.176	13.483	13.315	13.227	13.682	12.978	10.678	12.017	11.793	10.332
FBgn0028331	l(1)G0289	protein_coding	6937	0.1183	0.2881	0.0256	0.7197	0.09043	0.4796	9.803e-05	1	0.02988	0.7962	0.1267	0.4314	32.785	28.534	34.63	26.186	28.579	37.26	29.166	25.496	30.144	27.618	26.203	26.837	141.528	157.412	152.67	125.012	138.741	156.359	118.659	118.961	122.222	118.487	117.325	115.364	125.217	127.769	120.882	121.308	127.724	108.328	114.701
FBgn0263072	CG43347	protein_coding	0.9472	0.06678	1	0.003799	1	-0.1265	0.6034	-0.0123	1	0.008555	0.9939	0.06366	1	0.007	0	0.007	0.006	0.009	0	0	0.004	0.008	0	0	0.002	0	0.004	0.007	0.009	0.007	0.008	0.005	0	0	0	0.01	0.01	0.012	0.006	0.006	0.005	0	0	0
FBgn0003204	ras	protein_coding	7624	-0.2219	0.007577	-0.04881	0.4073	-0.1372	0.1829	-0.0001492	1	-0.1227	0.1177	-0.2117	0.09012	104.044	119.67	99.246	122.952	125.21	102.642	124.884	124.893	132.446	137.256	131.121	128.144	120.271	111.122	114.738	120.111	145.237	118.859	96.077	91.874	93.971	98.306	97.833	94.685	80.24	86.082	84.058	83.917	76.721	90.228	100.849
FBgn0017561	Ork1	protein_coding	3989	-0.1503	0.2244	-0.04849	0.4815	-0.09261	0.5524	-0.0002886	1	-0.9654	1.886e-12	-0.1967	0.2424	42.125	37.747	38.845	43.851	41.108	37.94	37.731	44.141	48.037	46.928	41.706	48.034	41.294	29.163	40.754	41.705	46.285	32.132	39.45	37.575	39.511	44.049	40.219	40.61	18.981	21.829	22.118	24.536	20.45	28.527	25.805
FBgn0259241	CG42339	protein_coding	0.4668	-0.01498	1	0.01625	1	0	1	0.0002387	1	0.02477	1	0	1	0	0	0	0.006	0.066	0.025	0.021	0.022	0	0	0.032	0	0	0	0	0	0	0	0	0.011	0	0	0	0.009	0	0.02	0.01	0	0	0	0
FBgn0264863	CR44054	ncRNA	17.3	0.09881	0.6087	0.06594	0.5309	0.4024	0.1181	-0.00149	1	0.09467	0.4802	0.3511	0.1366	0.294	0.646	0.666	0.605	0.593	0.705	0.867	0.67	0.35	0.395	0.406	0.57	0.591	0.737	0.326	0.28	0.311	0.331	0.31	0.178	0.311	0.431	0.306	0.258	0.529	0.72	0.28	0.605	0.516	0.204	0.275
FBgn0030270	CG15199	protein_coding	3.301	0.089	0.5944	0.01957	0.9104	0.372	0.1834	0.002844	1	0.00332	1	0.6572	0.08878	0	0.092	0.109	0.141	0.136	0.101	0	0.123	0	0.113	0	0.065	0.325	0.685	0.373	0.091	0.254	0.189	0.262	0.452	0.542	0.238	0.184	0.48	0.173	0.206	0.555	0.437	0.556	0.067	0
FBgn0265595	CG44422	protein_coding	4.015	0.05124	0.7737	0.002626	0.9976	-0.125	0.6176	-0.005718	1	0.07088	0.6981	0.04394	0.8228	0.053	0.051	0.017	0.017	0.021	0.056	0.007	0.022	0.009	0.009	0.074	0.013	0.013	0.017	0.004	0.007	0.052	0	0.006	0	0.008	0.011	0.012	0.006	0.014	0.023	0.027	0.029	0.028	0.021	0.017
FBgn0001624	dlg1	protein_coding	3282	0.4464	9.006e-05	0.001068	1	0.2169	0.1359	-2.514e-05	1	0.02487	0.8559	0.4855	0.001441	13.657	14.486	15.152	13.643	7.862	11.068	12.439	8.408	9.449	9.545	11.033	9.56	12.811	15.05	14.414	10.852	9.63	14.986	11.488	11.774	11.78	12.266	11.411	11.62	12.849	12.505	12.372	15.648	16.166	9.708	10.732
FBgn0004370	Ptp10D	protein_coding	2470	0.06467	0.6694	-0.0005951	1	0.3917	0.004239	5.062e-05	1	0.0341	0.7638	0.3125	0.04651	10.657	8.195	9.764	10.808	7.987	10.617	8.694	9.839	9.228	9.796	7.729	10.464	10.584	14.351	13.095	8.85	9.459	9.626	15.437	15.131	15.69	15.026	16.041	14.524	16.774	16.565	16.402	16.257	16.995	12.032	12.588
FBgn0000259	CkIIbeta	protein_coding	4967	-0.01918	0.9212	-0.001103	1	0.01186	0.967	2.496e-05	1	-0.0007723	1	0.01214	0.9673	25.456	24.112	23.877	29.658	25.442	29.443	20.026	29.443	27.252	26.12	19.795	31.751	36.475	37.218	43.972	34.606	34.135	47.698	49.267	50.414	49.551	48.527	49.933	49.682	48.761	49.171	49.832	43.489	44.167	42.307	44.18
FBgn0030358	CG10362	protein_coding	1.94	0.03375	0.843	0.02879	1	0.3766	0.1967	-2.491e-05	1	0.1319	0.4546	0.1003	0.607	0	0	0.038	0.037	0	0.124	0.03	0.005	0.02	0	0.047	0	0.048	0.065	0.075	0.016	0	0.011	0	0	0.012	0	0.006	0.006	0.038	0.051	0	0.026	0.061	0	0.025
FBgn0264675	CR43960	ncRNA	57.92	3.044	1.544e-15	-0.02114	0.8918	2.509	1.132e-10	0.0004473	1	-0.03706	0.8023	2.98	1.696e-10	2.984	3.042	2.856	4.301	0.282	0.336	0.251	0.307	0.381	0.235	0.166	0.57	2.796	3.531	2.753	0.723	0.233	0.499	0.638	0.716	0.423	0.283	0.691	0.661	0.45	0.412	0.427	7.978	7.787	1.167	0.641
FBgn0267001	Ten-a	protein_coding	657.8	2.835	1.585e-36	-0.1571	0.1904	2.658	1.049e-25	-0.002593	1	-0.3024	0.08381	2.643	2.717e-16	4.68	4.106	3.986	4.947	0.433	0.342	0.494	0.392	0.575	0.567	0.589	0.69	5.072	4.728	4.817	1.092	0.388	0.749	0.705	0.758	0.738	0.941	1.011	0.875	0.657	0.523	0.612	3.005	2.66	0.564	0.294
FBgn0259680	Pkcdelta	protein_coding	30.64	0.05139	0.8048	-0.01739	0.907	0.4287	0.08999	0.0002004	1	0.07175	0.58	0.6875	0.02638	0.148	0.076	0.063	0.168	0.168	0.05	0.078	0.073	0.104	0.13	0.142	0.073	0.214	0.282	0.25	0.121	0.121	0.182	0.117	0.086	0.153	0.118	0.118	0.11	0.192	0.159	0.144	0.648	0.384	0.121	0.282
FBgn0265523	Smr	protein_coding	8261	0.04432	0.764	-0.01519	0.8887	-0.1422	0.3063	0.0003746	1	-0.086	0.3181	0.4166	0.00328	18.682	16.303	17.594	19.303	15.106	18.204	15.714	16.113	18.797	18.125	13.576	18.744	20.522	22.001	22.926	28.932	19.798	24.684	38.503	38.132	38.83	37.07	36.241	33.241	31.815	32.376	27.054	14.764	14.822	10.419	9.968
FBgn0259171	Pde9	protein_coding	510.7	0.3591	0.02398	-0.00532	0.9832	2.885	1.615e-33	0.0001078	1	-0.03978	0.7223	2.251	4.613e-14	0.89	0.764	1.19	0.703	0.56	0.685	0.613	0.483	0.437	0.708	0.846	0.467	1.028	1.242	1.283	0.163	0.175	0.125	4.722	4.953	4.911	4.788	4.751	4.63	3.866	4.421	3.954	1.105	1.149	0.199	0.252
FBgn0030439	CG12716	protein_coding	540.5	1.2	0.0001677	0.02295	0.8664	0.2523	0.3081	0.001126	1	0.02704	0.8679	0.003179	0.9917	9.685	6.1	11.279	9.143	2.851	6.798	2.065	5.067	2.182	1.6	6.288	3.585	27.227	22.886	24.103	17.003	25.305	10.234	35.725	34.418	37.503	30.099	30.797	29.336	37.611	38.723	30.69	17.694	16.241	14.409	19.251
FBgn0263005	CG43313	protein_coding	3085	-0.1438	0.3446	0.001682	0.9976	-0.2211	0.2101	-0.0001174	1	0.009001	0.9737	0.1258	0.553	30.477	30.08	34.63	23.969	35.988	35.981	39.488	26.752	32.195	32.54	44.045	28.072	23.033	17.533	21.57	24.194	26.327	24.925	33.129	35.243	33.508	35.707	35.927	33.681	37.552	37.582	33.554	11.631	9.852	8.264	10.269
FBgn0004456	mew	protein_coding	978	0.326	0.001711	0.01725	0.8657	0.5113	1.955e-05	-0.000127	1	0.04312	0.6618	0.2952	0.04569	9.345	11.364	10.656	12.064	7.393	10.009	8.704	9.581	8.108	8.052	8.142	9.067	7.269	8.578	9.255	4.843	6.764	5.409	6.185	5.813	6.131	6.363	6.293	6.096	6.99	6.538	7.077	7.828	8.092	5.457	6.706
FBgn0030477	dmrt11E	protein_coding	0.2294	-0.002426	1	-0.002308	1	-0.03779	1	0.001012	1	0	1	0.0004751	1	0	0	0	0.024	0	0	0	0	0.059	0	0	0	0	0	0	0	0.053	0.033	0	0	0.018	0	0	0	0	0	0	0.038	0	0	0.036
FBgn0265416	Neto	protein_coding	8.624	0.1616	0.3765	0.06992	0.5404	0.06279	0.8309	-0.00733	1	0.02742	0.8899	0.1771	0.3744	0.036	0.045	0.026	0.036	0.055	0.057	0.028	0.037	0.055	0.018	0	0.016	0.044	0.051	0.077	0.033	0.045	0.076	0.015	0.033	0.022	0.038	0.044	0.033	0.063	0.033	0.048	0.082	0.129	0.043	0.073
FBgn0267033	mamo	protein_coding	1082	0.5175	0.002212	0.06184	0.4718	0.5801	0.002754	-0.0001562	1	0.05483	0.6008	0.5164	0.01238	0.767	0.519	0.628	0.577	0.48	0.69	0.391	0.398	0.379	0.361	0.383	0.4	1.225	1.43	1.883	0.704	0.796	1.214	3.262	2.92	3.267	3.228	3.333	3.282	3.85	3.877	4.184	2.511	2.304	1.067	1.63
FBgn0052602	Muc12Ea	protein_coding	2223	0.03089	0.8871	0.004747	0.9928	0.1619	0.5417	-0.0006536	1	0.0005426	1	0.08935	0.6599	0.786	0.208	0.18	0.429	0.198	0.728	0.234	0.413	0.356	0.366	0.501	0.264	0.918	1.602	1.9	0.588	0.915	1.747	32.406	28.968	32.799	34.356	36.661	33.236	24.281	37.547	42.906	1.897	1.649	1.273	1.275
FBgn0052600	dpr8	protein_coding	22.97	-0.5175	0.02336	-0.007654	0.9752	0.03375	0.9191	-0.01593	1	0.8569	0.01258	0.09241	0.6701	0.09	0.099	0.131	0.141	0.254	0.216	0.243	0.185	0.199	0.227	0.284	0.24	0.167	0.332	0.264	0.239	0.129	0.372	0.065	0.055	0.064	0.105	0.123	0.089	0.284	0.254	0.177	0.224	0.261	0.188	0.197
FBgn0003301	rut	protein_coding	449.4	1.699	2.373e-23	-0.1869	0.1222	1.402	1.259e-13	-3.449e-05	1	0.05986	0.5421	1.277	3.527e-07	3.363	2.707	3.871	2.324	0.712	0.814	0.584	0.57	0.98	0.959	1.154	0.644	3.503	3.114	3.409	1.383	1.139	1.159	2.678	2.536	2.721	2.743	2.484	2.788	3.044	3.157	3.339	2.445	2.021	0.783	0.986
FBgn0027601	pdgy	protein_coding	1636	0.3144	0.06642	0.01749	0.8948	0.311	0.1595	6.631e-06	1	0.07709	0.4815	0.1406	0.5133	12.736	10.977	24.122	8.127	8.818	14.396	11.605	8.921	10.504	10.184	10.751	6.925	40.42	45.721	38.858	32.567	27.514	29.494	17.499	16.266	19.639	18.133	17.719	17.472	24.241	24.328	22.125	31.544	34.398	30.198	21.429
FBgn0030608	Lsd-2	protein_coding	25570	-0.1124	0.1914	-0.01078	0.9192	-0.04578	0.675	-2.105e-05	1	0.01492	0.9332	-0.08973	0.5298	312.809	271.696	288.645	285.779	312.063	312.115	299.61	297.823	302.179	303.041	334.486	322.16	154.297	178.803	185.919	198.1	159.315	180.743	188.921	186.082	191.762	194.535	188.926	185.662	188.319	206.041	190.204	104.793	108.638	127.541	101.841
FBgn0026428	HDAC6	protein_coding	4691	-0.1289	0.1747	-0.09219	0.1627	-0.06533	0.5785	0.0001301	1	-0.1083	0.1708	-0.006402	0.981	45.047	41.575	40.73	40.33	43.529	37.586	41.988	38.348	48.516	47.307	48.449	41.169	44.053	37.418	38.886	46.243	43.07	37.415	34.032	33.279	33.84	33.491	32.39	32.43	27.906	29.539	27.708	17.036	17.93	18.781	16.372
FBgn0266349	CR44998	ncRNA	5.797	-0.08678	0.6239	0.00845	0.9787	-0.08795	0.746	-0.001848	1	-0.008913	0.9887	-0.1251	0.5176	0	0.041	0	0.23	0.302	0.224	0.077	0.15	0.153	0.1	0.059	0.232	0.289	0.304	0.166	0.569	0.293	0.112	0.183	0.121	0.151	0.151	0.295	0.131	0.077	0.275	0.171	0.032	0.062	0.148	0.093
FBgn0030641	CG6299	protein_coding	1101	0.05432	0.7113	0.006548	0.9717	0.02286	0.9018	-0.0001755	1	-0.05935	0.5105	0.06148	0.7703	17.001	17.174	14.278	16.556	15.852	14.929	16.375	16.77	15.215	16.541	16.637	13.948	21.339	15.314	19.443	18.653	19.907	16.434	12.952	11.676	12.175	12.82	12.805	12.901	11.31	11.727	11.009	13.514	10.618	12.067	10.686
FBgn0030640	CG6294	protein_coding	1090	0.04436	0.7734	0.003152	0.995	-0.01357	0.9506	-0.0001684	1	-0.07193	0.4148	-0.01497	0.9521	16.037	16.244	13.575	15.654	14.83	13.887	15.547	15.806	14.684	15.786	15.785	13.2	19.787	14.181	18.015	17.806	19.162	15.584	12.563	11.405	11.861	12.572	12.397	12.496	10.716	11.312	10.402	12.061	9.358	11.522	10.199
FBgn0030642	CG15642	protein_coding	36.34	-0.1702	0.3371	-0.756	0.003843	0.11	0.6564	0.00337	1	-0.01996	0.9182	0.907	0.01022	1.448	1.402	1.505	1.267	1.21	0.495	0.923	0.93	1.634	1.611	2.189	1.585	1.594	1.245	1.07	0.938	1.223	1.322	0.467	0.424	0.393	0.303	0.279	0.362	0.309	0.312	0.21	0.78	0.961	0.268	0.374
FBgn0030719	eIF5	protein_coding	10580	-0.0139	0.948	-0.006454	0.975	-0.332	0.05827	5.673e-05	1	-0.04457	0.6754	-0.1831	0.3543	108.536	117.413	151.355	77.828	109.926	131.493	118.842	83.21	130.853	121.27	118.563	90.728	85.276	118.611	111.6	142.786	127.914	150.663	190.8	197.402	199.142	191.186	194.963	191.758	160.388	169.173	171.936	128.848	139.115	164.112	169.321
FBgn0284228	CG46312	protein_coding	9910	-0.01835	0.9288	-0.008198	0.9632	-0.3384	0.05416	5.907e-05	1	-0.04306	0.6883	-0.1768	0.3734	124.845	135.704	174.248	89.287	126.928	149.78	136.086	94.907	151.579	139.98	138.126	104.038	98.844	136.753	128.924	167.613	147.889	174.228	223.628	231.299	233.614	224.129	228.639	224.282	188.588	198.331	202.325	148.586	160.113	188.081	193.667
FBgn0285879	disco-r	protein_coding	24.94	-0.09809	0.606	-0.023	0.8803	0.3793	0.135	-0.002921	1	0.1067	0.46	0.3323	0.1407	0.06	0.066	0.019	0.13	0.061	0.117	0.077	0.057	0.102	0.101	0.071	0.116	0.324	0.39	0.357	0.184	0.199	0.236	0.037	0.061	0.042	0.082	0.089	0.02	0.151	0.092	0.072	0.429	0.366	0.125	0.25
FBgn0030744	CG9992	protein_coding	2263	-0.2227	0.006805	-0.003334	0.9922	0.03413	0.7794	-7.536e-06	1	0.01776	0.9121	-0.1122	0.4367	52.322	59.847	61.466	55.023	61.813	73.992	68.15	63.89	66.22	63.129	77.029	64.878	39.924	44.286	44.045	39.81	45.005	39.971	42.307	40.865	41.669	40.702	41.586	42.767	43.146	43.008	43.121	45.536	44.294	49.314	49.176
FBgn0285944	para	protein_coding	2.969	-0.0002727	1	-0.01057	0.9711	0.7092	0.06439	-0.009685	1	-0.04601	0.8334	0.2646	0.2547	0.005	0.004	0	0.003	0.006	0	0	0.002	0.005	0	0.011	0	0.037	0.011	0.017	0	0.004	0.008	0.005	0	0.004	0.006	0.006	0.011	0.005	0.002	0.005	0.033	0.031	0.003	0.011
FBgn0030766	mthl1	protein_coding	1465	0.006844	0.9618	0.004177	0.9855	0.2058	0.04992	-7.016e-05	1	0.01986	0.8904	-0.04904	0.7848	16.195	14.425	17.254	15.161	14.393	17.412	15.818	15.841	15.36	14.26	17.088	15.895	6.841	8.094	8.813	6.965	6.839	6.527	9.141	8.883	9.261	9.203	9.481	9.035	9.276	10.052	9.478	9.461	10.429	10.642	10.084
FBgn0267826	CR46147	ncRNA	64.68	1.821	8.922e-07	0.2657	0.1249	0.5896	0.02482	-0.01762	1	-0.1626	0.2823	2.023	3.888e-06	8.894	8.569	10.569	8.391	4.789	4.671	3.615	5.009	0.758	1.743	3.805	2.662	9.438	4.301	7.765	2.421	3.584	4.871	3.053	2.894	1.869	3.827	5.367	3.994	2.482	3.09	2.357	80.69	51.697	7.948	21.459
FBgn0265967	CR44754	ncRNA	0.5343	-0.01508	1	-0.01664	1	0.04172	1	7.697e-05	1	-0.02148	1	0.001623	1	0	0.013	0	0.007	0	0	0	0	0	0.032	0	0	0	0.015	0	0.006	0	0	0.01	0	0.005	0.005	0	0.01	0.006	0	0	0.02	0	0	0.02
FBgn0266354	CG45002	protein_coding	15.8	0.2864	0.1519	0.008164	0.9768	0.2105	0.4161	-0.0007351	1	0.08208	0.6043	0.1603	0.4183	0.162	0.164	0.044	0.123	0.109	0.073	0.035	0.081	0.083	0.073	0.011	0.081	0.1	0.106	0.069	0.048	0.082	0.051	0.021	0.018	0.011	0.014	0.024	0.018	0.024	0.013	0.058	0.369	0.168	0.14	0.175
FBgn0000163	baz	protein_coding	3870	-0.1118	0.251	-0.001011	1	0.1223	0.2679	-2.663e-05	1	-0.04465	0.6205	0.1533	0.2746	19.375	20.351	23.49	18.084	20.121	22.495	23.42	22.159	23.832	20.543	21.081	23.055	9.134	8.431	8.638	8.556	7.979	7.288	7.479	7.94	7.842	8.114	8.041	7.244	7.333	7.493	6.782	13.628	13.147	11.983	11.582
FBgn0030838	CG5445	protein_coding	1585	-0.2182	0.01062	-0.1601	0.04102	-0.1129	0.2551	-0.0001091	1	-0.08628	0.244	-0.09811	0.499	13.266	15.53	17.118	17.958	15.737	16.155	14.98	17.195	18.188	17.964	18.304	21.188	38.399	39.576	35.369	38.584	40.511	44.525	36.87	38.36	37.45	38.386	38.547	38.171	34.464	34.62	33.387	27.776	27.005	29.174	30.158
FBgn0024238	Fim	protein_coding	8525	-0.2234	0.01135	-0.003185	0.9929	0.2149	0.04254	-5.047e-05	1	0.03377	0.7431	0.2481	0.05936	112.73	126.555	108.183	110.224	145.427	131.287	139.549	121.832	138.908	141.025	139.686	124.658	46.835	40.795	48.054	42.858	36.304	36.223	51.295	50.142	52.259	53.406	51.399	50.709	57.7	55.333	52.827	22.112	19.346	17.657	15.955
FBgn0040877	CG12994	protein_coding	0.6241	0.01779	1	-0.002283	1	0.09501	1	0	1	0.07505	1	0	1	0.064	0	0.124	0.013	0	0.115	0	0	0	0	0	0.112	0.031	0.03	0	0	0	0	0	0	0	0	0	0	0.049	0.047	0.024	0	0	0	0
FBgn0263258	chas	protein_coding	1165	0.9267	1.9e-25	-0.04066	0.522	1.632	1.741e-61	-2.248e-05	1	-0.002587	1	1.204	2.418e-20	10.283	9.879	10.265	9.332	4.28	4.959	4.908	4.472	5.017	4.875	6.271	4.669	13.007	11.285	12.184	3.908	4.044	3.745	6.664	6.367	6.161	5.947	6.618	6.731	6.577	6.482	6.13	7.081	6.745	2.529	3.416
FBgn0003380	Sh	protein_coding	2.101	0.2696	0.1855	0.01078	1	0.2896	0.2797	0.0001137	1	0.02586	0.9316	0.1772	0.388	0.007	0.008	0.003	0.003	0	0.003	0.005	0	0.003	0	0	0.001	0.003	0.005	0	0	0	0.002	0.002	0.008	0.004	0.005	0.002	0.007	0.009	0.004	0.006	0.015	0.006	0.002	0.004
FBgn0030890	CG7536	protein_coding	2879	-0.1543	0.1212	-0.001863	0.9976	-0.1473	0.2	7.661e-05	1	-0.02793	0.8135	-0.03393	0.8671	23.815	27.591	32.992	30.652	29.399	33.417	29.93	36.177	33.034	30.865	30.771	35.242	36.933	29.557	32.326	37.825	39.061	33.838	27.629	28.332	28.39	28.103	28.149	26.553	26.256	25.928	26.058	13.516	13.145	13.834	13.622
FBgn0030891	Ada3	protein_coding	1093	-0.09228	0.4914	0.01193	0.9131	-0.2001	0.1311	0.000345	1	0.004512	0.9967	-0.01438	0.9533	11.33	14.301	10.826	13.508	14.236	15.339	11.397	16.013	12.871	13.508	10.638	16.693	18.669	19.099	18.759	22.676	22.68	20.85	23.404	22.853	22.518	21.822	20.737	21.202	22.408	21.63	20.452	15.072	14.349	15.151	14.668
FBgn0053639	CG33639	protein_coding	0.172	-0.008047	1	0.0002743	1	0	1	-0.0008166	1	0.01048	1	0	1	0	0	0	0	0	0.014	0	0	0	0	0	0.005	0	0	0	0	0	0	0	0	0	0	0.005	0	0.018	0	0.006	0	0	0	0
FBgn0030913	CG6123	protein_coding	0.9017	-0.03998	1	0.01435	1	0.3826	0.1918	-0.003422	1	0.00733	0.9967	0.04485	1	0	0	0	0	0	0.011	0	0.01	0	0	0	0.003	0.012	0.006	0.023	0	0	0	0	0	0.014	0.011	0.012	0.004	0.023	0.009	0	0.031	0	0.007	0.007
FBgn0030925	Hayan	protein_coding	117.1	-0.003847	0.9895	0.1099	0.2875	0.1546	0.481	0.001951	1	0.03095	0.8108	0.008135	0.9816	1.112	1.326	1.681	1.923	1.796	1.724	2.069	2.801	1.642	1.339	2.085	1.304	2.583	2.063	2.706	2.207	2.576	1.479	3.145	3.618	3.215	2.636	2.683	2.741	3.448	2.76	2.922	1.507	1.726	1.877	1.312
FBgn0030940	CG15040	protein_coding	0.9052	0.1258	1	0.0109	1	0.1333	0.5733	-0.005227	1	-0.02903	0.9223	0.3238	1	0	0.03	0.012	0.005	0	0.022	0	0	0	0	0	0.004	0	0.006	0.006	0	0	0	0.008	0	0.004	0.007	0.016	0.004	0.009	0	0.005	0.039	0.023	0	0
FBgn0264090	CG43759	protein_coding	1773	-0.1831	0.05778	0.01564	0.8797	0.2436	0.03434	0.0001689	1	0.04235	0.6538	0.3911	0.002189	16.069	15.643	18.156	14.447	17.138	20.011	21.705	19.314	19.402	17.604	18.521	18.604	4.628	5.303	5.446	4.449	4.111	4.209	6.678	6.913	6.985	6.733	7.053	5.994	7.369	7.472	6.632	7.334	7.254	4.612	5.849
FBgn0261461	RhoGAP18B	protein_coding	1255	0.03167	0.8431	0.01658	0.8781	0.409	0.001606	0.0001134	1	0.2269	0.03608	0.2814	0.07072	6.305	7.925	7.977	7.065	6.759	8.425	7.497	7.803	6.781	6.245	7.963	7.477	6.15	6.325	5.777	4.357	3.999	4.941	7.392	7.713	8.082	7.663	7.754	7.064	10.785	9.481	8.783	5.926	5.829	4.899	4.107
FBgn0040068	Vav	protein_coding	1323	-0.0446	0.7584	0.002797	0.9966	0.3099	0.008221	3.482e-05	1	0.02417	0.8559	0.0461	0.8201	5.847	5.099	7.317	5.9	5.498	7.352	6.289	6.159	6.283	6.482	5.258	6.844	13.312	14.371	15.765	10.555	12.178	11.588	14.671	15.029	14.942	14.804	15.204	14.226	15.127	16.242	15.313	14.578	13.578	13.095	13.922
FBgn0031008	CG8010	protein_coding	3731	-0.07729	0.6431	0.03545	0.6461	-0.1158	0.5357	-3.634e-05	1	0.01236	0.9564	-0.07195	0.7568	136.701	151.814	102.012	154.42	206.453	151.772	151.39	168.139	147.905	158.039	139.66	141.198	65.443	55.96	64.102	58.423	86.301	60.975	40.33	38.191	35.192	39.751	37.23	37.935	38.849	38.322	42.654	35.79	30.284	31.253	40.493
FBgn0031016	kek5	protein_coding	1066	0.2691	0.0518	0.0788	0.3426	0.2859	0.07763	-6.647e-05	1	0.07147	0.4431	0.2193	0.2348	3.569	2.392	2.625	2.585	2.977	3.245	2.463	2.131	2.512	1.904	2.444	1.853	11.347	12.9	13.554	10.348	9.368	10.014	12.256	12.457	12.161	12.263	13.437	11.894	15.38	14.782	14.609	4.215	4.267	3.252	3.396
FBgn0261573	CoRest	protein_coding	6330	-0.1769	0.009077	0.0528	0.3189	-0.4123	1.155e-08	0.0002097	1	-0.09111	0.1772	-0.1191	0.304	49.704	55.774	51.199	51.988	61.711	63.707	68.138	66.007	56.469	56.838	60.307	64.017	32.445	30.057	29.831	45.673	36.739	41.722	29.864	32.014	31.891	31.095	29.667	30.067	27.586	28.176	25.808	33.856	34.547	38.539	36.466
FBgn0031053	CG14223	protein_coding	103.4	2.718	2.365e-14	-0.01078	0.9583	1.112	0.0001856	-0.0005127	1	-0.05154	0.6837	1.008	0.006212	1.9	1.373	1.281	1.856	0.157	0.175	0.183	0.254	0.221	0.218	0.077	0.327	6.056	6.786	6.334	1.296	2.878	3.333	0.49	0.497	0.359	0.525	0.533	0.42	0.476	0.262	0.387	1.278	1.595	0.334	0.702
FBgn0053517	Dop2R	protein_coding	0.4161	0.006671	1	-0.003795	1	0	1	0.005658	1	0.01285	1	0.01999	1	0.023	0	0	0.002	0	0	0	0.006	0.012	0	0	0.007	0	0	0	0	0	0	0	0.014	0	0	0	0	0	0.004	0	0.015	0	0.007	0
FBgn0053497	Sdic2	protein_coding	7.406	0	1	0	1	0.1004	0.6906	-0.006027	1	-0.06143	0.7538	0.04477	0.8197	0	0	0	0	0	0	0	0	0	0	0	0	0.624	0.805	0.743	0.061	0.681	0.524	0.01	0.036	0	0.027	0.069	0	0	0.022	0.011	0.195	0.261	0.018	0.263
FBgn0031100	CG1504	protein_coding	0.306	-0.01564	1	-0.001387	1	0.04098	1	0	1	0.0146	1	0.0006712	1	0	0	0	0	0	0	0	0.004	0	0	0.019	0	0.016	0	0.015	0	0	0.009	0	0	0	0	0	0	0.012	0	0	0.01	0	0	0.01
FBgn0085387	shakB	protein_coding	10.88	0.1978	0.2895	-0.01813	0.9129	0.1359	0.6121	-0.002005	1	0.02025	0.9356	0.1936	0.3376	0.028	0.017	0.004	0.027	0.005	0.007	0.009	0.009	0.012	0.012	0.01	0.011	0.014	0.042	0.039	0.008	0.024	0.041	0.016	0.02	0.015	0.021	0.023	0.021	0.022	0.015	0.04	0.106	0.091	0.048	0.058
FBgn0031159	CG11566	protein_coding	23.73	3.976	2.096e-11	-0.02672	0.8688	4.494	4.677e-13	0.004001	1	-0.1471	0.3953	3.62	5.335e-06	0.744	0.695	0.628	0.989	0.024	0.035	0.03	0.021	0.06	0.079	0.046	0.017	1.117	0.894	0.988	0.04	0.036	0.044	0.092	0.142	0.059	0.065	0.071	0.058	0.053	0.014	0.022	0.739	0.742	0.012	0.086
FBgn0064123	stg1	protein_coding	23.73	3.976	2.096e-11	-0.02672	0.8688	4.494	4.677e-13	0.004001	1	-0.1471	0.3953	3.62	5.335e-06	0.744	0.695	0.628	0.989	0.024	0.035	0.03	0.021	0.06	0.079	0.046	0.017	1.117	0.894	0.988	0.04	0.036	0.044	0.092	0.142	0.059	0.065	0.071	0.058	0.053	0.014	0.022	0.739	0.742	0.012	0.086
FBgn0052521	CG32521	protein_coding	1532	-0.3032	0.003719	-0.0227	0.7755	0.04347	0.7795	-0.0001208	1	-0.08471	0.3181	-0.02465	0.9143	9.028	8.642	9.714	11.473	10.285	10.7	11.491	13.312	12.167	11.305	11.197	15.023	20.478	20.262	20.26	17.485	19.689	21.694	17.692	17.873	16.984	17.871	17.931	18.431	15.101	16.003	15.678	8.742	7.917	8.199	8.845
FBgn0024182	waw	protein_coding	4193	-0.06217	0.7627	0.006839	0.9756	-0.3302	0.1292	9.964e-05	1	-0.07017	0.5159	-0.02108	0.9386	30.836	25.894	28.563	19.354	36.881	35.759	32.069	15.294	27.425	34.522	34.573	16.93	22.076	24.663	26.784	36.838	33.288	33.85	54.06	53.694	54.788	54.602	52.898	51.21	39.37	42.929	39.779	8.931	8.32	8.527	9.37
FBgn0024251	bbx	protein_coding	4251	-0.06292	0.76	0.006463	0.9787	-0.331	0.1278	9.069e-05	1	-0.07049	0.514	-0.01991	0.9426	28.817	24.16	26.85	18.146	34.308	33.514	29.999	14.274	25.709	32.383	32.371	15.835	20.46	22.972	24.804	34.186	30.852	31.486	49.843	49.549	50.516	50.417	48.98	47.281	36.463	39.601	36.743	8.763	8.208	8.48	9.09
FBgn0024807	DIP1	protein_coding	1142	0.0884	0.6243	-0.004654	0.9863	-0.08836	0.6884	-0.0002335	1	-0.02155	0.8922	-0.03973	0.8772	6.574	7.164	8.738	8.221	5.067	6.917	7.01	7.968	6.383	6.49	6.844	8.162	7.543	15.923	14.876	11.914	11.87	17.992	21.943	22.309	22.319	23.39	24.367	22.949	21.893	20.891	22.294	10.745	9.433	10.627	10.636
FBgn0267704	flam	ncRNA	90.8	0.3552	0.04722	0.03803	0.6843	0.917	0.009469	-0.0003539	1	-0.07417	0.5379	0.2866	0.1548	1.927	2.398	2.053	2.302	2.271	1.949	1.565	1.475	1.565	1.277	1.157	1.576	0.268	0.062	0.239	0.054	0.036	0.119	0.326	0.235	0.391	0.361	0.243	0.427	0.214	0.146	0.383	4.74	3.852	2.029	3.349
FBgn0266348	CR44997	ncRNA	0.3168	-0.011	1	-0.0003777	1	0	1	0	1	0	1	0.01362	1	0	0	0	0	0.103	0	0	0	0	0	0.1	0	0	0	0	0	0	0	0	0	0	0	0	0	0	0	0	0.055	0.105	0.05	0
FBgn0267020	CR45464	ncRNA	0.4046	-0.03786	1	-0.0004249	1	0.0004925	1	-0.003017	1	-0.01526	1	-0.02408	1	0	0	0	0	0	0.149	0	0	0.085	0	0	0.072	0	0	0.039	0	0	0.047	0	0	0	0	0.027	0.027	0	0	0	0.054	0	0	0.155
FBgn0058469	CR40469	ncRNA	14940	0.08934	0.6443	0.04614	0.5962	0.3275	0.1355	-1.856	6.747e-11	-0.7545	0.006341	0.2587	0.1933	4766.42	5229.59	4089.17	3956.28	5592.25	5779.15	5244.99	3801.61	4017.57	4434.75	4947.87	2712.07	57.466	44.468	57.587	24.263	49.943	38.562	167.105	111.742	307.24	708.628	763.198	746.098	387.879	360.427	423.467	7497.18	6710.43	4803.31	4669.44
FBgn0025837	CG17636	protein_coding	8.761	-0.05907	0.7616	-2.454	0.000767	-0.2087	0.4179	-0.01561	1	-0.009842	0.9849	-1.077	0.02715	0.511	0.271	0.284	0.13	0	0.066	0.028	0.03	0.224	0.295	0.606	0.287	0.071	0.12	0.157	0.119	0.248	0.226	0.012	0.074	0.022	0.089	0.108	0.048	0.113	0.081	0.028	0.095	0.091	0.326	0.708
FBgn0263567	mir-4915	pre_miRNA	0.1936	-0.005632	1	-0.0001826	1	0	1	-0.0008166	1	-0.00344	1	0	1	0	0	0	0.132	0	0	0	0.345	0	0.635	0	0	0	0	0	0	0	0	0	0	0	0	0	0.208	0	0	0	0	0	0	0
FBgn0267029	CR45473	ncRNA	25.71	-0.08085	0.6749	-0.528	0.06145	0.2936	0.2259	0.003627	1	0.01363	0.9559	0.09126	0.6805	0.182	0.201	0.118	0.318	0	0.055	0.093	0.116	0.248	0.306	0.288	0.318	1.35	2.085	1.532	0.917	1.073	1.436	1.561	1.226	0.955	1.088	0.779	0.841	1.126	1.027	0.811	2.607	2.714	1.338	2.997
FBgn0284435	tyn	protein_coding	343.5	1.047	7.058e-07	0.0745	0.4082	1.68	2.045e-12	-0.0001914	1	-0.3759	0.04315	1.368	5.62e-06	3.575	2.42	3.272	2.548	1.189	2.499	1.188	2.151	1.433	0.989	2.076	0.988	3.139	3.278	3.305	1.036	0.922	0.971	4.724	4.928	4.811	4.872	5.422	4.889	3.174	3.259	3.279	4.543	4.205	1.579	1.612
FBgn0025835	CG17707	protein_coding	2.832	0.0566	0.7314	0.0436	0.7078	0.1127	0.6593	0.003426	1	0.1789	0.3431	0.004602	0.9869	0	0	0	0.008	0.024	0.035	0	0	0	0	0	0	0.057	0.018	0.037	0.032	0.036	0	0.039	0.063	0.065	0.042	0.039	0.032	0.106	0.13	0.09	0.038	0.061	0.047	0.049
FBgn0264445	CR43863	ncRNA	0.1768	0	1	0.001599	1	0	1	0	1	0.005722	1	0.008204	1	0	0	0	0	0.17	0	0	0	0	0	0	0	0	0	0	0	0	0	0	0	0	0	0	0	0	0	0.053	0	0.174	0	0.088
FBgn0040373	CG3038	protein_coding	1521	-0.2346	0.005349	-0.004784	0.9813	-0.3116	0.001673	0.0001041	1	-0.1931	0.02543	-0.2982	0.01253	41.146	45.506	43.901	39.925	55.097	43.127	54.899	47.656	49.966	50.488	57.561	46.384	19.662	15.589	18.342	23.244	22.416	21.811	23.618	23.585	22.808	21.714	23.943	22.785	18.383	19.494	18.4	28.719	28.363	38.228	34.712
FBgn0040372	G9a	protein_coding	6504	0.02589	0.8987	-0.02387	0.7936	-0.4925	0.004443	0.0001125	1	-0.05892	0.5501	-0.1166	0.5939	17.894	12.35	11.323	14.752	13.362	12.89	12.166	10.124	14.48	15.706	11.798	12.888	14.92	25.353	24.644	30.368	25.178	43.28	84.17	85.814	83.568	83.697	84.478	77.531	67.554	70.842	67.749	53.906	52.857	63.346	59.776
FBgn0259722	CG42376	protein_coding	478.9	-0.02161	0.9001	-0.001046	1	-0.2485	0.06008	6.049e-05	1	0.0121	0.9562	-0.3383	0.02076	21.541	20.912	20.165	24.286	22.212	20.631	20.383	24.99	20.148	21.598	21.446	25.191	36.125	28.086	32.957	35.651	42.806	39.695	33.711	35.272	32.972	33.619	32.998	33.606	35.992	30.85	36.504	42.269	38.918	54.747	55.848
FBgn0000316	cin	protein_coding	5499	-0.1715	0.1091	-0.005414	0.9795	-0.1637	0.2014	6.195e-05	1	0.009382	0.9686	-0.1369	0.4113	148.159	163.915	132.098	131.266	178.355	148.683	177.581	142.035	161.417	175.173	182.944	141.862	46.132	47.919	49.527	54.569	50.829	58.011	60.978	59.969	60.797	56.477	63.01	59.299	60.364	57.335	65.109	91.972	93.422	108.468	101.152
FBgn0029518	CG13376	protein_coding	0.4271	0.05745	1	0	1	0	1	-0.003793	1	0.006934	1	0.06217	1	0	0	0.06	0.117	0	0	0	0	0	0	0	0	0	0	0	0	0	0	0	0.025	0	0.019	0.02	0.041	0.024	0	0.095	0.04	0.077	0	0
FBgn0005427	ewg	protein_coding	2754	-0.1477	0.03872	-0.1724	0.01059	0.4258	5.502e-09	-1.191e-05	1	-0.2044	0.0047	0.5044	8.606e-09	16.54	17.208	17.98	17.645	15.04	16.802	17.657	16.889	18.633	20.682	19.278	18.912	16.105	16.577	17.023	11.461	12.537	12.622	15.268	15.35	15.231	15.396	15.483	15.055	12.848	12.591	13.053	19.462	20.568	12.256	15.067
FBgn0024989	CG3777	protein_coding	89.06	1.096	7.217e-06	0.02125	0.8687	2.793	2.69e-38	-6.485e-06	1	-0.06636	0.5009	3.075	2.084e-26	0.637	0.669	0.637	0.47	0.188	0.465	0.252	0.283	0.423	0.226	0.245	0.191	2.991	2.553	2.379	0.401	0.367	0.34	1.128	1.093	0.959	1.115	1.072	0.995	0.812	0.887	0.914	2.948	2.771	0.236	0.42
FBgn0262266	mir-980	pre_miRNA	0.2729	0.02716	1	0	1	0	1	0	1	0.01001	1	0.01216	1	2.276	0	0.738	0	0	0	0	0	0	0	0	0	0	0	0	0	0	0	0	0	0	0	0	0	0	0.279	0.29	0	0.471	0	0
FBgn0040370	CG13375	protein_coding	211.9	2.343	1.117e-38	-0.04983	0.5482	4.006	1.381e-61	-0.8641	0.0008027	-1.242	8.627e-09	3.542	1.519e-35	5.559	5.368	6.202	4.181	0.81	0.998	0.69	0.807	1.009	0.934	1.241	0.955	3.804	3.366	3.19	0.099	0.289	0.257	0.771	0.933	0.745	1.693	1.49	1.373	0.575	0.777	0.493	4.743	3.829	0.308	0.408
FBgn0040371	CG12470	protein_coding	0.208	0.003294	1	0	1	-0.01411	1	-0.0008166	1	-0.00344	1	0.02912	1	0	0	0	0.015	0	0	0	0	0	0	0	0	0	0	0	0.029	0	0	0	0	0	0	0	0.023	0	0	0	0.046	0.131	0	0
FBgn0029521	Or1a	protein_coding	0.06216	0	1	0	1	0	1	0	1	0	1	0.0004822	1	0	0	0	0	0	0	0	0	0	0	0	0	0	0	0	0	0	0	0	0	0	0	0	0	0	0	0	0	0.039	0.037	0
FBgn0262810	CG43181	protein_coding	0.03324	0	1	0	1	0	1	0	1	0	1	0.0125	1	0	0	0	0	0	0	0	0	0	0	0	0	0	0	0	0	0	0	0	0	0	0	0	0	0	0	0	0.085	0	0	0
FBgn0262811	CG43182	protein_coding	0.03172	0	1	0	1	0	1	0	1	0	1	0.01216	1	0	0	0	0	0	0	0	0	0	0	0	0	0	0	0	0	0	0	0	0	0	0	0	0	0	0	0	0	0.184	0	0
FBgn0004034	y	protein_coding	78.81	-1.101	0.002517	0.01176	0.9498	0.2029	0.4207	-0.005377	1	0.8636	0.01261	0.1436	0.4846	0.255	0.211	0.106	0.138	0.619	0.821	0.393	0.49	0.485	0.552	0.389	0.531	1.57	2.73	2.242	1.207	1.969	1.768	1.633	1.607	1.579	1.574	2.834	2.612	7.035	4.603	4.316	2.825	3.489	1.478	2.987
FBgn0266568	yar	ncRNA	0.3276	0.00782	1	0	1	0.05976	1	0.001117	1	0.006416	1	0.0288	1	0.038	0	0	0	0	0	0	0	0	0	0	0	0.037	0.071	0	0	0	0	0	0	0.011	0	0	0	0	0.014	0	0.025	0.047	0	0
FBgn0000022	ac	protein_coding	1.126	-0.06218	1	0.01511	1	0.202	0.3888	0	1	0.08961	0.5422	0.1247	1	0	0	0	0	0	0.584	0	0.022	0.083	0	0.096	0	0.039	0.114	0.154	0	0	0	0	0	0	0	0	0	0.188	0.149	0	0.106	0.252	0	0
FBgn0265964	CR44751	ncRNA	0.06496	0	1	0	1	0	1	0	1	0	1	0.0207	1	0	0	0	0	0	0	0	0	0	0	0	0	0	0	0	0	0	0	0	0	0	0	0	0	0	0	0	0.074	0.07	0	0
FBgn0265965	CR44752	ncRNA	0.06648	0	1	0	1	0	1	0	1	0	1	0.02097	1	0	0	0	0	0	0	0	0	0	0	0	0	0	0	0	0	0	0	0	0	0	0	0	0	0	0	0	0.135	0	0	0
FBgn0004170	sc	protein_coding	2.068	0	1	0.04566	1	0.2985	0.2614	0	1	0.5144	0.06709	0.1502	0.4553	0	0	0	0	0	0.233	0.04	0.043	0	0	0	0	0	0.097	0.099	0	0	0	0	0	0	0	0	0	0.42	0.59	0.118	0.135	0.289	0.031	0
FBgn0002561	l(1)sc	protein_coding	1.576	-0.03148	1	0.02222	1	0.2563	0.2978	0	1	0.1067	0.4529	0.1613	0.41	0	0	0	0	0	0.488	0	0.019	0	0.068	0	0	0.066	0.255	0.129	0	0	0	0	0	0	0	0	0	0.288	0.175	0	0.309	0.295	0	0
FBgn0011822	Pgcl	protein_coding	5.811	0.2107	0.258	0.009117	0.9767	0.6279	0.0806	0	1	0.1809	0.3365	0.3705	0.1693	0.057	0.234	0.11	0.155	0.138	0.102	0	0.016	0	0.057	0	0.066	0.604	0.374	0.324	0.232	0	0	0	0	0	0	0	0	0.066	0.021	0	1.884	1.41	0.271	0.319
FBgn0000137	ase	protein_coding	0.1241	0	1	0.001597	1	0	1	0	1	0	1	0.0004821	1	0	0	0	0	0.037	0	0	0	0	0	0	0	0	0	0	0	0	0	0	0	0	0	0	0	0	0	0	0	0.019	0.018	0
FBgn0010019	Cyp4g1	protein_coding	1559	0.1123	0.5544	-0.01007	0.9649	0.6042	0.03733	-0.00466	1	0.0142	0.959	0.673	0.04016	9.495	4.311	4.378	12.806	3.993	3.378	6.91	6.768	6.939	3.059	5.643	8.276	61.977	54.835	36.36	16.454	22.723	28.27	28.321	21.644	32.079	42.884	26.935	52.878	37.935	34.072	65.435	145.953	110.746	31.2	55.95
FBgn0266572	ebo	protein_coding	2222	0.1576	0.3702	-0.000288	1	-0.06536	0.7955	0.0002122	1	-0.02196	0.8907	-0.004342	0.9902	4.731	2.115	3.562	1.95	1.724	4.099	2.096	2.139	2.146	2.904	2.507	2.512	36.062	39.915	37.166	39.064	37.779	44.385	42.706	45.037	43.927	43.866	41.306	39.831	37.679	38.806	36.591	32.17	31.387	33.113	30.875
FBgn0029523	CR18275	pseudogene	62.23	0.5765	0.001019	0.003696	0.9939	0.4193	0.02667	-0.0002842	1	-0.4912	0.01371	0.3335	0.07088	1.707	1.25	1.44	1.364	0.858	0.928	1.091	0.706	0.56	1.071	0.954	0.816	1.261	1.318	1.166	0.96	0.774	0.816	1.151	1.171	1.023	1.125	1.314	1.148	0.921	0.699	0.651	2.284	2.42	1.439	1.731
FBgn0029522	CG13373	protein_coding	1289	-0.1082	0.2711	-0.002721	0.9966	-0.5458	2.488e-09	3.9e-05	1	-0.03384	0.7358	-0.4678	1.638e-05	41.673	49.49	50.151	42.26	51.691	47.01	48.767	49.706	48.609	48.284	52.217	49.923	37.087	28.328	34.57	51.57	50.781	46.553	58.292	56.252	56.864	55.166	57.521	57.331	55.741	51.242	53.101	53.538	51.798	84.601	68.354
FBgn0052817	CG32817	protein_coding	18.61	0.0329	0.8745	-0.002725	0.9976	0.2797	0.2714	0.0005279	1	-0.04421	0.7689	0.1546	0.4407	0.336	0.347	0.245	0.423	0.509	0.076	0.453	0.253	0.344	0.423	0.398	0.22	1.869	1.977	1.441	1.51	0.991	0.852	1.15	0.747	0.763	1.378	0.442	0.61	0.357	0.618	0.834	2.897	2.974	1.952	1.785
FBgn0029526	CR18166	pseudogene	20.57	0.2151	0.247	-0.002234	0.9976	1.072	0.001021	-0.005302	1	0.001876	1	1.87	0.0001672	0.519	0.33	0.311	0.536	0.339	0.504	0.246	0.153	0.449	0.322	0.189	0.233	0.947	0.902	0.818	0.294	0.272	0.45	0.347	0.323	0.339	0.449	0.592	0.435	0.494	0.617	0.381	1.3	1.638	0.214	0.474
FBgn0029524	CG3176	protein_coding	26.71	0.5945	0.03182	0.2522	0.153	0.3526	0.1613	0.0001564	1	-0.05725	0.6768	0.2101	0.3029	0.85	0.312	0.919	0.911	0.572	1.871	0.364	0.362	0.097	0.381	0.112	0.413	3.29	2.623	3.645	1.852	2.228	1.65	1.231	1.451	1.201	1.492	1.493	0.779	0.876	0.834	0.973	3.812	4.342	2.308	2.421
FBgn0029525	CG18273	protein_coding	4133	0.06004	0.6835	0.001303	0.9996	-0.2351	0.09368	0.0001201	1	-0.01426	0.9462	-0.1069	0.5817	69.275	55.979	52.287	58.511	67.416	47.259	56.08	54.973	58.41	66.826	48.529	50.525	18.352	20.724	19.509	21.455	24.195	25.074	21.339	23.323	22.206	21.557	21.787	21.336	19.951	20.611	21.694	35.702	29.468	33.467	38.795
FBgn0023536	CG3156	protein_coding	1373	-0.1486	0.1403	-0.05081	0.4163	-0.3214	0.003435	-2.882e-05	1	-0.02362	0.8582	-0.1415	0.3659	36.943	35.275	28.921	31.732	39.035	29.292	33.798	31.253	36.505	40.148	39.368	33.631	14.491	12.443	12.67	16.561	16.074	17.828	14.074	13.438	13.846	14.139	13.84	13.684	12.497	12.912	14.229	19.023	17.938	22.255	19.519
FBgn0267447	CR45797	ncRNA	0.439	-0.02298	1	0.001579	1	-0.109	1	0	1	0.01618	1	0.001959	1	0	0	0	0	0	0	0	0.093	0	0	0	0.05	0	0	0.081	0.279	0.232	0	0	0	0	0	0	0	0	0.063	0	0.111	0	0.102	0
FBgn0023537	CG17896	protein_coding	5272	-0.03547	0.8272	-0.006955	0.9694	-0.1439	0.3375	-5.256e-05	1	-0.09253	0.2972	-0.2898	0.06647	118.025	126.508	110.156	113.742	122.685	106.079	140.818	97.956	123.186	144.64	119.204	96.314	83.989	81.623	90.174	105.288	98.713	84.043	82.95	83.62	78.165	82.369	80.129	85.95	68.732	69.697	70.187	68.073	58.965	86.5	81.273
FBgn0023534	CG17778	protein_coding	4.277	0.1013	0.5553	0.07101	0.5472	0.1756	0.4908	-0.007747	1	-0.006194	0.9967	0.1314	0.4957	0.111	0.183	0.054	0.081	0.335	0.299	0	0.091	0	0	0.131	0.081	0.134	0.182	0.158	0.045	0.125	0.094	0.055	0.045	0.117	0.084	0.091	0.256	0.214	0.061	0.127	0.468	0.447	0.132	0.311
FBgn0004648	svr	protein_coding	5855	-0.0175	0.8837	0.006452	0.9694	0.08156	0.4256	5.345e-05	1	-0.04146	0.6378	0.2055	0.08296	34.161	34.222	35.33	35.797	32.415	38.806	35.496	37.5	33.995	35.055	35.049	37.239	17.529	22.871	21.236	18	18.101	21.787	25.14	25.306	25.928	25.752	25.915	23.905	23.965	24.104	22.522	23.219	23.956	19.8	20.194
FBgn0266196	CR44891	ncRNA	1.921	-0.01667	0.9253	0.007635	1	0.3245	0.2408	-0.002809	1	0.0225	0.9492	0.1977	0.3621	0	0	0	0.024	0	0.103	0	0.031	0	0	0	0.033	0.445	0.054	0.055	0.094	0	0	0.077	0.139	0.348	0.14	0.53	0.152	0.444	0.169	0.526	0.299	0.214	0	0.072
FBgn0266197	CR44892	ncRNA	15.89	0.09554	0.6054	0.01384	0.9456	0.2536	0.3196	0.006697	1	0.1121	0.4245	0.1204	0.5527	0.229	0.236	0.222	0.252	0.139	0.515	0.088	0.172	0	0.115	0.542	0.133	1.079	0.404	0.844	0.49	0.467	0.58	0.879	0.67	1.142	0.556	0.621	0.566	0.906	1.052	0.851	1.228	0.675	0.511	0.786
FBgn0260400	elav	protein_coding	83.35	0.4255	0.01407	0.0158	0.9009	1.106	1.017e-06	-0.001333	1	0.2408	0.09886	0.5134	0.01893	0.34	0.355	0.351	0.39	0.32	0.281	0.176	0.27	0.184	0.21	0.14	0.323	0.45	0.571	0.545	0.196	0.217	0.258	0.276	0.297	0.286	0.36	0.338	0.334	0.577	0.493	0.442	0.415	0.435	0.186	0.273
FBgn0024983	CG4293	protein_coding	942.5	0.2071	0.1758	-0.01348	0.9101	-0.01598	0.9589	-5.141e-05	1	-0.001616	1	-0.04093	0.8723	11.206	12.181	16.779	14.847	7.851	9.573	10.422	12.861	11.42	9.744	9.797	13.397	27.527	25.553	28.303	25.554	31.037	26.038	27.058	25.948	23.477	26.164	25.277	26.152	25.19	25.008	26.911	18.868	19.608	21.181	19.353
FBgn0000108	Appl	protein_coding	253.9	2.086	7.793e-13	-0.09893	0.3606	3.528	6.435e-28	-0.0009899	1	-0.1279	0.3275	4.215	4.06e-21	3.81	2.328	2.9	2.447	0.395	0.545	0.422	0.326	0.619	0.763	0.621	0.55	8.101	8.512	8.355	0.233	0.687	1.168	0.681	0.81	0.532	0.821	0.836	0.723	0.441	0.591	0.547	3.115	3.617	0.097	0.248
FBgn0263534	mir-4960	pre_miRNA	0.2375	0	1	0	1	-0.01411	1	0	1	0.01661	1	0.02579	1	0	0	0	0	0	0	0	0	0	0	0	0	0	0	0	0	0	0.415	0	0	0	0	0	0	0.284	1.083	0	0.958	0.457	0	0
FBgn0261930	vnd	protein_coding	3.806	0.5092	0.06981	-0.002531	0.9976	3.87	0.0008681	0.003574	1	0.2248	0.276	2.42	0.01189	0.103	0.014	0.017	0.054	0.021	0	0	0.009	0.018	0	0	0.01	0.092	0.186	0.066	0.007	0	0	0.011	0.028	0.005	0.01	0.017	0	0.053	0.038	0.02	0.213	0.235	0.01	0
FBgn0025633	CG13366	protein_coding	4781	0.2457	0.1678	-0.04186	0.6646	-0.1927	0.4308	0.0003024	1	-0.01651	0.939	0.07166	0.7599	7.519	1.929	3.146	2.08	1.79	2.369	1.737	1.935	2.361	1.949	3.595	2.401	57.957	64.387	54.04	78.186	62.164	83.281	84.707	87.162	86.175	83.486	82.774	76.064	74.128	76.592	69.082	25.432	25.555	23.015	20.834
FBgn0267030	CR45474	ncRNA	4.909	-0.00582	0.9794	-0.02376	0.8918	-0.08103	0.771	0.0004297	1	0.05776	0.7275	0.05365	0.7931	0.332	0	0.323	0.278	0.201	0	0.256	0.136	0	0.335	0.197	0.338	0.722	0.469	0.553	0.678	0.828	0.655	0.776	0.402	0.301	0.302	0.219	0.876	0.577	0.855	0.76	1.404	1.134	0.593	1.348
FBgn0029529	CG13365	protein_coding	408.5	-0.2129	0.1307	-0.08497	0.3091	-0.06058	0.7661	3.939e-05	1	-0.0233	0.8742	-0.01775	0.9478	31.89	31.259	32.022	29.805	39.36	22.406	32.478	29.154	43.725	34.249	42.721	32.72	33.004	25.871	28.103	32.068	34.931	24.681	39.515	33.894	34.722	33.359	33.746	39.824	31.553	31.956	35.764	39.074	35.996	39.331	37.249
FBgn0016038	Vsp37A	protein_coding	2037	-0.2828	0.0002717	-0.04725	0.4146	0.004425	0.9852	-1.867e-05	1	-0.1634	0.04119	-0.06906	0.6599	59.694	67.822	60.925	70.047	63.701	71.415	77.075	78.204	77.182	75.773	81.511	86.068	64.094	55.384	62.171	63.877	61.049	55.954	44.229	47.905	43.812	44.158	45.579	46.683	37.837	38.379	38.804	49.645	53.441	56.318	52.736
FBgn0025640	CG13369	protein_coding	863.7	-0.02594	0.8838	-0.04918	0.4917	0.09789	0.5521	-0.0003084	1	-0.0427	0.6796	0.204	0.245	31.137	32.769	27.321	34.882	25.15	22.449	29.632	33.345	32.868	29.728	29.613	36.73	50.74	44.186	43.52	35.843	52.653	38.895	21.431	23.931	20.031	23.682	23.476	23.239	22.35	20.042	20.742	29.565	27.98	20.737	26.101
FBgn0026879	CG13364	protein_coding	2351	-0.07093	0.6263	-0.002176	0.9968	-0.03583	0.8381	-0.0003083	1	-0.01773	0.9182	-0.084	0.6756	177.929	186.451	158.244	197.916	220.933	167.285	161.886	209.118	183.676	194.463	187.789	200.653	312.941	226.459	282.659	305.289	314.414	227.31	267.267	264.704	261.82	274.191	281.625	297.637	245.297	267.155	302.128	428.437	376.079	424.595	447.635
FBgn0267031	CR45475	ncRNA	4.111	0.04595	0.8096	-0.005497	0.991	0.1116	0.6733	0.002834	1	-0.05426	0.7875	0.2823	0.2454	0.538	0.296	0.871	0.676	0.217	0.484	0.414	0.54	0.183	0.722	0.212	0.678	0.52	0.674	0.256	0.146	0.406	0.505	0.18	0.145	0.38	0.272	0.059	0.177	0.138	0	0.137	0.35	0.445	0	0.112
FBgn0025635	CG17829	protein_coding	2735	-0.08247	0.3106	-0.01987	0.7824	-0.3956	2.534e-07	0.0002854	1	-0.01647	0.9163	-0.2077	0.05968	73.735	74.449	64.579	67.598	73.882	72.765	70.01	67.374	71.879	75.157	77.313	73.688	27.049	28.597	23.812	33.621	32.385	39.847	36.788	35.314	36.146	36.303	34.25	33.081	34.31	32.989	33.617	22.926	21.736	26.256	26.345
FBgn0002579	RpL36	protein_coding	34420	-0.01428	0.9471	-0.0129	0.9129	0.0213	0.9369	-0.0003227	1	-0.004025	0.9967	0.004635	0.9898	2560.37	2843.11	1859.85	3198.8	2756.72	1821.17	2313.63	2950.07	2464.81	2528.66	2613.17	3007.25	2434.95	2222.01	2344.92	1938.79	3002.53	1921.62	1170.55	1152.08	1115.37	1221.52	1235.69	1264.09	1140.81	1212.08	1312.58	1763.05	1582.46	1406.44	1920.11
FBgn0001341	l(1)1Bi	protein_coding	2698	-0.04561	0.7309	0.006433	0.9717	-0.1581	0.1978	-4.681e-05	1	-0.03751	0.709	-0.2663	0.05443	38.575	37.58	35.7	33.518	42.795	39.532	37.363	35.091	39.169	41.227	33.465	36.795	17.588	18.805	18.967	17.27	22.602	22.823	26.602	26.621	26.195	27.755	26.757	25.86	22.993	25.962	25.451	28.411	23.351	29.663	35.609
FBgn0020381	Dredd	protein_coding	625.7	0.07366	0.5096	-0.351	0.0002726	0.1718	0.1131	-6.119e-05	1	-0.03162	0.7646	0.09369	0.5584	18.155	19.236	17.779	17.863	10.814	14.895	12.003	14.279	17.315	16.545	18.567	16.685	13.727	12.085	14.016	11.022	11.271	12.729	13.755	12.963	13.807	14.084	13.241	13.775	12.986	11.93	13.837	18.582	17.302	16.056	17.113
FBgn0283549	mir-9372	pre_miRNA	0.1958	-0.02162	1	-0.002706	1	0	1	0	1	0	1	0	1	0	0	0	0	0	1.098	0	0	1.246	1.229	0	0.355	0	0	0	0	0	0	0	0	0	0	0	0	0	0	0	0	0	0	0
FBgn0003575	su(sable)	protein_coding	3846	-0.1071	0.299	0.007514	0.9622	-0.1488	0.185	0.0003074	1	-0.3239	0.001288	0.07115	0.6797	41.034	41.139	39.067	36.434	43.736	47.303	45.251	39.882	41.665	42.417	48.522	38.945	21.559	19.77	18.846	21.749	20.535	25.232	24.578	24.648	24.089	23.361	22.996	22.579	17.471	17.879	17.247	24.944	23.165	22.919	22.364
FBgn0266102	CR44839	pseudogene	0.5844	0.001502	1	-0.004455	1	-0.03765	1	-0.005289	1	-0.004414	1	0	1	0	0.157	0	0	0	0	0	0	0	0	0	0.055	0.184	0.358	0	0.078	0.259	0.75	0	0	0	0	0.063	0.125	0.147	0	0	0	0	0	0
FBgn0025634	CG13367	protein_coding	692.8	-0.02363	0.8986	-0.04405	0.5461	-0.1809	0.2442	0.0001609	1	-0.01856	0.9154	0.02986	0.9052	13.529	13.471	12.548	17.632	12.265	11.964	10.456	15.629	13.635	14.75	13.526	16.709	29.718	28.192	27.896	35.928	33.694	30.08	24.049	23.141	25.724	23.767	22.217	23.79	20.242	24.069	21.838	9.333	9.235	9.432	8.544
FBgn0025638	Roc1a	protein_coding	3686	-0.05125	0.678	0.001579	0.9976	0.2235	0.03983	-0.0002492	1	0.0288	0.805	0.1397	0.3543	76.177	80.847	77.539	86.74	84.818	73.267	82.708	95.74	79.427	78.251	82.714	94.018	184.62	164.767	174.584	157.528	156.588	128.294	132.15	126.056	126.111	133.957	136.656	134.765	138.913	139.339	151.213	226.242	233.052	205.075	202.775
FBgn0025637	SkpA	protein_coding	8529	-0.2178	0.001298	-0.01193	0.9039	0.04859	0.6059	-9.569e-05	1	0.02494	0.824	-0.116	0.3348	220.211	249.009	212.293	227.756	267.916	254.449	265.364	247.829	255.529	276.033	280.794	256.737	166.121	161.257	164.749	167.428	158.987	147.271	150.421	152.191	153.907	150.67	159.803	153.26	154.598	159.546	168.202	120.44	122.262	139.208	126.449
FBgn0021764	sdk	protein_coding	3606	-0.06748	0.6421	-0.005207	0.981	-0.1902	0.1775	0.0001937	1	0.02016	0.8964	0.1849	0.2756	11.817	9.406	11.014	9.618	10.926	11.92	10.771	9.643	11.485	11.559	10.388	10.853	13.004	17.217	15.561	16.942	14.008	22.436	24.138	23.857	23.671	23.574	23.728	20.84	25.557	24.403	21.826	18.569	17.393	15.683	14.463
FBgn0029531	CG13362	protein_coding	3.406	0.06324	0.6983	0.4692	0.05208	0.3935	0.1775	0.003259	1	1.629	0.01361	0.06631	0.7293	0.044	0	0	0.009	0.053	0.238	0.068	0.06	0	0	0	0	0.149	0.249	0.084	0.018	0.02	0.099	0.103	0.018	0.067	0.04	0.044	0.044	0.835	0.292	0.185	0.029	0.082	0	0.055
FBgn0040383	CG5254	protein_coding	157.1	-0.03745	0.8481	0.04014	0.6046	0.9558	1.395e-07	8.007e-05	1	0.6883	0.0009943	1.208	4.507e-07	5.435	4.415	3.136	4.632	5.782	5.37	5.138	5.472	4.111	4.944	4.658	4.645	4.059	4.927	3.914	2.075	2.184	1.917	1.83	1.285	1.952	1.557	1.905	1.531	2.475	2.649	3.321	5.864	7.984	2.738	3.01
FBgn0029532	CG13361	protein_coding	0.8004	0.04308	1	0.01703	1	0.1236	1	0.01475	1	0.03759	1	0.001833	1	0.048	0	0	0.01	0.058	0	0.037	0	0	0	0	0	0.046	0.022	0.023	0.019	0	0	0	0.211	0.029	0	0.031	0	0.073	0.017	0	0	0.03	0.028	0
FBgn0040382	CG5273	protein_coding	635.8	-0.03513	0.8727	0.002737	0.9966	-0.01425	0.967	-7.718e-05	1	-0.1239	0.2621	0.07994	0.7364	2.78	1.568	2.572	2.083	1.315	3.663	2.272	2.221	2.288	2.734	1.607	2.577	23.07	28.748	25.627	23.358	26.459	28.767	23.43	26	23.856	25.47	24.721	24.612	18.788	19.095	17.673	6.641	7.096	5.737	6.484
FBgn0266280	CR44965	ncRNA	0.08497	0	1	0	1	0	1	0.001012	1	0.009884	1	-0.01154	1	0	0	0	0	0	0	0	0	0	0	0	0	0	0	0	0	0	0	0	0	0.043	0	0	0	0	0.104	0	0	0	0	0.089
FBgn0015288	RpL22	protein_coding	15180	0.282	0.04917	-0.05616	0.4764	-0.06846	0.7517	-7.51e-05	1	-0.007272	0.9825	0.06756	0.7781	238.835	136.051	207.115	144.986	130.803	90.137	119.844	112.747	136.844	158.842	130.534	126.836	632.051	1042.48	836.604	773.043	911.569	992.982	1332.8	1221.2	1286.62	1341.32	1219.94	1361.8	1189.52	1335.75	1292.04	270.939	249.427	206.692	272.137
FBgn0259993	CR42491	ncRNA	4884	0.2504	0.04233	0.03633	0.6165	0.02238	0.9171	-5.146e-05	1	-0.005191	0.9942	0.1878	0.2961	146.234	124.382	104.437	126.535	134.722	115.255	103.801	106.265	95.667	133.659	87.501	86.937	295.273	361.147	335.115	299.861	340.267	332.372	560.038	582.566	567.237	590.819	564.441	580.367	532.326	574.017	603.079	173.061	148.414	115.709	150.043
FBgn0083027	snoRNA:Psi18S-531	snoRNA	2849	0.1322	0.4759	0.01817	0.8918	0.9275	0.0003319	-0.0009714	1	0.0009525	1	0.2059	0.314	1221.09	2234.19	1076.93	2345.67	1878.97	1051.36	1574.08	2116.97	1053.34	1177.62	1424.51	2093.36	108.822	99.894	112.295	34.359	60.998	47.402	37.087	45.655	38.341	42.201	48.79	51.488	39.317	46.426	57.492	532.521	556.222	302.248	452.763
FBgn0086666	snoRNA:Psi28S-2179	snoRNA	1965	0.09277	0.6254	-0.0002409	1	-0.05184	0.8626	0.0002054	1	-0.01516	0.9597	0.04499	0.8319	904.644	1456.47	906.528	2099.8	1148.88	113.581	968.006	1890.92	697.327	770.769	972.637	1695.47	5.704	10.134	13.432	6.282	14.416	12.423	11.132	15.124	11.949	9.813	11.141	16.074	12.483	9.809	9.979	646.317	515.245	354.726	599.605
FBgn0266281	CR44966	ncRNA	16.04	0.367	0.09601	0.03329	0.7886	1.21	0.00186	-0.005437	1	0.02148	0.9219	1.528	0.002005	1.189	0.227	0.623	0.46	0.665	0.494	0.282	0.326	0.187	0.369	0.433	0.186	1.636	1.807	1.22	0.373	0.373	0.773	0.428	0.074	0.415	0.5	0.452	0.513	0.601	0.639	0.489	4.285	4.657	1.199	1.143
FBgn0027343	fz3	protein_coding	474.9	0.186	0.1622	-0.01511	0.8948	0.3211	0.03801	-1.397e-05	1	-0.04082	0.6966	0.03793	0.8749	6.165	7.135	7.042	7.839	5.608	5.209	4.456	6.812	4.977	4.827	6.476	7.449	3.888	3.68	3.915	2.851	3.302	2.653	4.364	5.231	4.625	4.885	4.459	4.924	4.009	4.264	4.514	5.621	5.996	6.098	5.062
FBgn0025620	CG13360	protein_coding	10.15	0.02524	0.8994	0.01353	0.9495	0.2693	0.3034	-0.04045	1	-0.001275	1	0.4621	0.1141	0.139	0.23	0.18	0.292	0.112	0.084	0.357	0.394	0.142	0.047	0	0.459	0.606	0.218	0.287	0.114	0.294	0.131	0.062	0.15	0.182	0.437	0.244	0.474	0.125	0.307	0.708	0.936	0.663	0.193	0.203
FBgn0265662	CR44469	ncRNA	0.05643	0	1	0	1	0.01466	1	0	1	0	1	0.01216	1	0	0	0	0	0	0	0	0	0	0	0	0	0.127	0	0	0	0	0	0	0	0	0	0	0	0	0	0	0	0.163	0	0
FBgn0025621	CG16989	protein_coding	1781	0.05203	0.7569	-0.005301	0.981	-0.1622	0.3197	0.0003106	1	-0.008942	0.9735	0.03676	0.8792	26.516	20.203	20.703	18.369	22.829	20.982	20.99	14.869	19.788	23.722	22.388	16.007	19.665	19.222	18.38	21.507	22.925	21.282	18.357	17.902	17.346	17.446	15.967	16.274	16.725	15.566	16.06	15.139	15.875	15.198	14.635
FBgn0015799	Rbf	protein_coding	7189	-0.3367	2.572e-06	-0.004844	0.981	-0.5364	4.532e-11	0.0001446	1	-0.07067	0.3384	-0.3519	0.0007357	85.662	91.461	82.712	95.594	113.199	110.31	114.027	112.881	106.169	105.549	123.166	122.136	55.443	53.305	54.807	80.865	75.778	84.486	70.953	74.094	72.634	74.244	69.761	67.906	65.506	65.768	60.571	32.62	29.295	42.075	39.766
FBgn0025616	CG13359	protein_coding	0.9182	-0.1473	1	-0.03018	1	-0.03405	0.9018	-0.006413	1	-0.03658	0.8841	0.06196	1	0	0	0	0.017	0.05	0	0	0.011	0.127	0	0.098	0	0.02	0	0.039	0	0.037	0.046	0.028	0	0	0.013	0.014	0.054	0.032	0	0	0	0.077	0	0.026
FBgn0026874	CG13358	protein_coding	5.396	0.3815	0.107	-0.0002516	1	1.721	0.006752	0.008395	1	0.08245	0.6408	0.4966	0.1228	0.625	0.086	0.152	0.273	0.189	0	0.08	0.057	0.053	0.053	0.062	0.106	0.302	0.883	0.546	0.128	0.047	0.029	0.209	0	0.173	0.047	0.051	0.086	0.04	0.115	0.258	0.203	0.356	0.062	0
FBgn0260855	Sec22	protein_coding	1823	-0.1144	0.3259	0.008347	0.9543	0.05363	0.7049	-1.534e-05	1	-0.03433	0.7466	0.3076	0.02658	26.913	27.773	25.258	32.134	30.753	35.981	28.421	32.665	29.08	30.172	29.212	34.655	61.349	69.212	67.727	59.565	62.553	67.733	60.87	61.079	58.602	59.456	62.203	59.602	56.708	55.986	55.983	30.042	32.367	19.707	27.924
FBgn0029535	CG14635	protein_coding	0.127	0	1	0	1	-0.01411	1	0	1	0	1	0.02579	1	0	0	0	0	0	0	0	0	0	0	0	0	0	0	0	0	0	0.088	0	0	0	0	0	0	0	0	0	0.204	0.097	0	0
FBgn0040343	CG3713	protein_coding	0.6655	-0.02975	1	-0.009407	1	0	1	0.000292	1	-0.04974	1	0.01598	1	0	0	0	0.032	0	0	0	0.021	0	0	0.089	0.044	0	0	0	0	0	0	0	0.061	0.046	0	0.099	0	0	0	0	0.196	0.14	0.09	0.141
FBgn0040892	CG14634	protein_coding	0.03172	0	1	0	1	0	1	0	1	0	1	0.01216	1	0	0	0	0	0	0	0	0	0	0	0	0	0	0	0	0	0	0	0	0	0	0	0	0	0	0	0	0	0.089	0	0
FBgn0040344	CG3711	protein_coding	1504	-0.1836	0.05846	-0.004875	0.9811	-0.0326	0.8162	0.0003005	1	-0.03518	0.7323	-0.1111	0.4886	14.598	15.356	16.646	12.436	17.749	15.938	18.177	14.97	18.151	16.859	17.516	15.545	11.182	11.436	11.755	11.62	10.888	12.813	12.38	12.883	12.556	12.025	12.263	11.262	11.307	11.042	10.825	15.893	15.008	17.977	16.004
FBgn0040339	MED22	protein_coding	957	-0.2273	0.0725	-0.004031	0.9888	-0.1845	0.224	-5.999e-05	1	-0.00929	0.9703	-0.1931	0.2694	26.434	38.56	36.872	38.923	40.857	52.714	35.768	40.445	43.569	37.105	48.728	43.741	74.784	61.952	65.59	91.092	74.655	69.654	90.507	86.131	87.614	85.356	93.023	90.514	80.325	89.279	92.282	92.505	96.338	123.782	104.979
FBgn0040345	CG3708	protein_coding	0.2531	-0.008047	1	0.002893	1	0	1	0.001012	1	0	1	-0.01154	1	0	0	0	0	0.139	0	0	0	0	0	0	0.017	0	0	0	0	0	0	0.019	0	0	0	0	0	0	0	0	0	0	0	0.036
FBgn0040342	CG3706	protein_coding	2.554	0.2053	0.2717	-0.02824	0.8636	0.3274	0.2351	0.01063	1	-0.09364	0.6035	0.0963	0.619	0.193	0.159	0.14	0.192	0	0.087	0	0.04	0.098	0.049	0.114	0.042	0.07	0.181	0.046	0	0.065	0.027	0.08	0.097	0.015	0.044	0.016	0.016	0	0	0.018	0	0.09	0	0.03
FBgn0052815	CG32815	protein_coding	15.91	0.09943	0.6003	-0.0001281	1	1.631	0.0002801	0.001564	1	0.003276	1	1.359	0.007996	0.231	0.156	0.102	0.233	0.076	0.17	0.178	0.144	0.129	0.233	0.124	0.116	0.305	0.445	0.37	0.103	0.133	0.047	0.196	0.187	0.153	0.153	0.138	0.139	0.114	0.278	0.048	0.396	0.365	0.075	0.105
FBgn0040340	TRAM	protein_coding	3119	0.0511	0.775	0.007535	0.9667	0.1816	0.3051	-4.911e-05	1	-0.06703	0.4814	-0.1034	0.6357	46.376	47.572	44.052	58.953	40.171	52.05	40.908	62.614	41.976	45.49	44.731	55.334	68.153	55.924	77.446	58.787	70.448	42.526	62.992	59.434	59.027	59.512	60.489	64.064	47.58	51.163	55.634	34.465	39.718	42.869	40.621
FBgn0040346	CG3704	protein_coding	2248	-0.1944	0.0299	-0.01806	0.8359	-0.2266	0.02802	-5.115e-05	1	0.01252	0.9527	-0.06215	0.7199	72.005	74.097	68.008	63.924	82.9	69.688	80.929	71.776	78.734	81.439	88.672	74.497	55.991	50.297	51.447	62.452	67.698	56.655	41.062	41.681	39.998	41.595	39.516	43.059	41.912	43.185	42.25	48.063	43.218	45.911	50.272
FBgn0040347	mus81	protein_coding	1401	-0.1959	0.08483	0.01119	0.9242	-1.083	1.518e-19	0.0003676	1	-0.09315	0.2759	-0.6835	3.819e-06	17.529	16.3	21.708	14.071	21.865	24.418	21.365	18.021	20.99	19.374	21.338	19.715	25.163	22.761	22.644	58.882	45.527	48.538	41.97	42.1	43.656	40.614	38.025	39.482	33.998	35.233	31.559	12.348	11.699	22.532	19.17
FBgn0040348	CG3703	protein_coding	9.611	0.6308	0.03916	-0.0569	0.6283	1.15	0.006004	-0.003919	1	-0.05142	0.7579	1.127	0.02142	0.089	0.074	0.087	0.256	0	0	0.023	0.016	0	0.06	0	0.061	0.749	0.645	0.61	0.304	0.162	0.101	0.09	0.156	0.054	0.145	0.118	0.177	0.081	0.099	0.114	0.543	0.444	0.142	0.056
FBgn0040349	CG3699	protein_coding	15.55	-0.03202	0.8663	0.02785	0.8614	0.3547	0.1859	-0.0006088	1	0.04049	0.8219	0.2698	0.2211	0.089	0	0.517	0.019	0.107	0.399	0.273	0.17	0.091	0.179	0.105	0.155	1.757	1.168	1.097	0.977	0.643	0.3	0.829	0.824	1.207	1.346	0.496	1.287	1.37	0.685	2.3	3.229	2.587	1.531	0.831
FBgn0040350	CG3690	protein_coding	7.848	-0.09306	0.5544	0.001448	1	0.03344	0.905	0.0003372	1	0.1735	0.3247	-0.01011	0.966	0.029	0	0	0.037	0	0	0	0.233	0	0	0	0.213	0.609	0.165	0.321	0.287	0.265	0.264	0.01	0	0	0	0	0.01	0.181	0	0	0.571	0.145	0.314	0.531
FBgn0042146	CG18823	protein_coding	28.16	1.663	0.004775	0.02951	0.8489	7.274	3.193e-10	0	1	0.04008	0.8681	5.89	4.9e-10	0.669	0.829	0.108	1.005	0.54	0.201	0	0.122	0.228	0	0.132	0.065	6.739	10.386	8.389	0.046	0.051	0	0	0	0	0	0	0	0	0.041	0	9.067	21.668	0.133	0.279
FBgn0040338	TfIIA-S-2	protein_coding	178.1	4.367	1.966e-08	-0.08828	0.4428	11.84	2.122e-24	-0.001144	1	0.04745	0.8153	9.572	6.609e-20	2.897	2.393	4.382	2.092	0	0	0	0	0.329	0	0.191	0.047	92.776	97.234	110.607	0	0	0	0.054	0.195	0	0.098	0.106	0.053	0.311	0.059	0.061	106.713	140.023	0	0.201
FBgn0029552	CG14631	protein_coding	1.569	0	1	0	1	0.1497	0.4444	0.001494	1	0	1	0.08894	0.5696	0	0	0	0	0	0	0	0	0	0	0	0	0.853	0.415	0.42	0	0	0	0.042	0	0	0	0	0	0	0	0	0.574	1.565	0	0
FBgn0003638	su(w[a])	protein_coding	3079	-0.06478	0.5367	-0.01091	0.919	-0.2989	0.0009502	0.0001827	1	-0.4279	2.658e-06	-0.04844	0.7801	14.917	14.804	16.587	15.739	13.885	16.897	15.223	16.788	16.191	16.838	14.012	17.95	29.419	29.328	32.552	41.773	34.985	36.892	37.624	36.588	36.914	36.319	35.558	35.378	25.106	26.1	26.943	9.979	9.026	10.484	9.289
FBgn0040351	CG11638	protein_coding	150.3	0.9671	0.001629	-0.07774	0.4723	5.129	1.742e-52	-1.497	0.0001463	1.083	0.001129	3.501	2.724e-14	0.634	0.698	0.852	0.678	0.11	0.299	0.14	0.157	0.309	0.244	0.322	0.29	17.585	10.601	20.353	0.555	0.315	0.476	0.635	0.842	0.695	2.064	2.237	2.212	7.072	5.51	2.8	4.677	3.226	0.288	0.359
FBgn0052814	CG32814	protein_coding	111.5	0.8016	0.01777	-0.01902	0.9077	5.148	1.554e-31	-1.998	0.0001789	0.05334	0.6914	3.805	3.891e-12	0.626	0.221	0.304	0.178	0	0.161	0.034	0.061	0.137	0.045	0	0.13	23.511	12.447	20.281	0.328	0.729	0.453	0.373	0.361	0.311	1.805	1.544	1.401	2.987	2.383	1.125	14.596	9.018	0.559	0.977
FBgn0040337	CG3021	protein_coding	1016	-0.02212	0.8963	0.01171	0.9185	0.05197	0.7576	0.0003522	1	0.00558	0.9922	0.01312	0.9589	28.122	38.925	31.389	42.122	38.093	36.556	32.892	43.866	32.305	33.444	34.812	42.818	30.712	26.339	25.782	25.203	28.104	25.959	18.098	19.701	19.059	18.588	17.594	16.315	17.723	17.318	18.265	32.243	29.628	32.38	28.697
FBgn0026143	CDC45L	protein_coding	3172	-0.3984	5.178e-06	-0.0246	0.7294	-0.7639	4.895e-15	4.198e-05	1	-0.0745	0.3525	-0.5427	4.144e-06	36.173	36.114	36.249	39.932	54.407	41.79	42.006	49.234	51.026	49.768	48.024	52.884	60.321	58.847	49.12	106.137	88.476	98.595	73.29	76.623	77.434	77.502	73.271	74.31	66.898	69.627	63.281	50.021	46.55	80.521	68.821
FBgn0053082	CG33082	protein_coding	182.6	0.3266	0.02209	0.002085	0.9976	0.4316	0.008575	-0.0002639	1	-0.1304	0.2031	0.3205	0.07195	3.164	3.626	4.176	3.486	1.917	2.674	2.984	2.92	3.103	2.441	2.525	2.529	3.872	4.876	4.874	3.019	2.811	3.692	3.364	3.183	3.605	3.756	3.465	3.654	2.869	2.553	3.043	5.273	4.15	2.616	3.975
FBgn0014903	CG14630	protein_coding	92.38	0.2665	0.09953	0.01409	0.9104	0.494	0.007794	-0.000626	1	-0.07059	0.4746	0.3224	0.09187	2.519	2.758	3.461	2.376	1.393	2.564	2.615	2.236	2.351	1.987	1.881	1.929	4.21	4.148	4.668	2.795	2.408	3.239	3.347	2.765	3.248	3.576	3.605	3.433	2.729	2.578	3.301	4.774	3.026	1.99	3.148
FBgn0266569	CG42259	protein_coding	474.1	-0.304	0.03239	0.003853	0.9912	-0.3362	0.05191	-0.001986	1	-0.01182	0.959	-0.5327	0.003953	18.407	19.865	17.186	27.496	29.778	23.069	24.002	37.597	27.373	27.094	25.77	31.735	29.535	20.716	26.298	33.524	39.595	29.164	20.293	19.098	22.628	24.906	24.957	25.603	23.68	24.351	24.302	35.997	28.77	54.771	55.553
FBgn0040398	CG14629	protein_coding	131.5	0.1985	0.2544	0.1111	0.2983	1.371	1.341e-08	-0.0001389	1	1.14	8.594e-06	0.8409	0.001642	3.896	2.385	2.613	3.535	3.744	2.359	5.277	2.632	2.335	2.438	1.83	2.856	10.719	13.116	10.333	4.553	4.812	3.065	3.522	2.985	4.147	3.815	3.272	3.967	9.344	8.154	8.304	10.052	11.596	5.683	4.282
FBgn0040397	CG3655	protein_coding	2272	0.05017	0.7614	0.02855	0.709	0.0994	0.5577	2.008e-06	1	0.009628	0.9686	0.135	0.4831	9.553	11.736	13.467	12.942	10.222	14.297	12.378	14.145	9.94	9.778	12.012	13.814	13.69	16.466	14.239	14.203	11.731	14.842	15.575	15.943	15.645	15.516	16.962	14.658	16.769	15.989	15.733	21.641	22.748	20.421	18.255
FBgn0040365	CG14628	protein_coding	7.691	2.929	0.0002787	-0.002536	0.9976	5.917	4.35e-06	0.0004366	1	0.1113	0.5309	5.947	0.0001559	1.673	1.633	1.626	1.339	0	0.274	0.234	0.042	0.155	0	0	0.221	2.133	2.933	3.042	0	0	0.086	0	0	0.046	0.046	0	0	0.235	0	0	1.979	3.211	0	0
FBgn0040368	eIF4E7	protein_coding	3.012	1.76	0.007453	0.02502	0.884	2.266	0.007171	-0.01093	1	-0.00674	0.9967	0.6217	0.08934	0.136	0.45	0.132	0.143	0	0	0.035	0.062	0	0	0	0.026	0.11	0.214	0.259	0.019	0	0	0	0	0.014	0.014	0	0.045	0.035	0	0.017	0.354	0.395	0.027	0.057
FBgn0085349	CR34320	pseudogene	0.2621	0.006499	1	0.001599	1	0	1	0	1	0	1	0.03211	1	0	0	0	0.082	0.236	0	0	0	0	0	0	0	0	0	0	0	0	0	0	0	0	0	0	0	0	0	0	0.38	0.242	0	0
FBgn0040364	CG11378	protein_coding	505.8	0.1728	0.3296	0.02519	0.812	1.596	4.128e-09	-0.0002633	1	0.9493	0.001173	1.055	0.001289	5.236	6.643	4.462	4.584	6.083	5.322	5.363	3.254	4.388	4.87	4.636	2.916	17.594	20.915	21.775	5.665	9.093	4.166	8.293	7.306	7.726	8.658	7.605	8.513	17.854	16.451	17.672	3.547	4.458	1.319	1.872
FBgn0040363	CG11384	protein_coding	0.5748	-0.06696	1	-0.01626	1	-0.003829	1	-0.002725	1	0.02874	1	0.002153	1	0	0	0	0	0	0	0	0	0	0.035	0	0.01	0	0.032	0	0	0.016	0.019	0	0.014	0	0	0	0.023	0.04	0.013	0	0.022	0.043	0.041	0.022
FBgn0040362	CG11379	protein_coding	0.05596	0	1	0	1	0.01466	1	0	1	0	1	-0.01154	1	0	0	0	0	0	0	0	0	0	0	0	0	0	0.025	0	0	0	0	0	0	0	0	0	0	0	0	0	0	0	0	0.034
FBgn0040361	CG14627	protein_coding	0.6571	0	1	0.01151	1	0.06173	1	0.005518	1	0.1099	1	0.03942	1	0	0	0	0	0	0	0	0.023	0	0	0	0	0	0.02	0	0	0	0	0.028	0.017	0.052	0.013	0.014	0.014	0.066	0.125	0.081	0.028	0.026	0	0.027
FBgn0040360	CG14626	protein_coding	2.149	0.09381	0.5762	0.02894	1	0.03937	0.8936	-0.01156	1	0.09823	0.5667	-0.1561	0.4425	0.105	0.087	0.051	0.044	0.064	0.19	0.041	0.029	0	0.053	0.062	0.031	0.076	0.074	0.1	0.129	0.048	0.03	0.053	0	0.032	0.08	0.087	0.052	0.183	0.135	0.161	0	0	0	0.066
FBgn0040359	CG11380	protein_coding	12.65	0.09603	0.5842	-0.07889	0.5015	0.2617	0.3079	0.0005674	1	0.08481	0.5606	0.02537	0.9055	0.08	0.066	0.052	0.033	0	0.024	0	0.007	0.081	0.054	0	0.015	0.693	0.762	0.721	0.271	0.554	0.553	0.266	0.225	0.137	0.145	0.192	0.236	0.277	0.215	0.436	0.138	0.033	0.032	0.116
FBgn0040358	CG14625	protein_coding	2.647	0.1887	0.2916	0.0278	0.8602	-0.02629	0.9323	0.003126	1	0.05892	0.7644	-0.1295	0.5131	0.058	0.048	0.028	0.006	0	0	0.044	0.024	0.029	0	0	0	0	0.095	0	0.094	0.013	0	0.058	0.14	0.079	0.07	0.038	0.076	0.167	0.106	0.121	0.019	0	0.086	0
FBgn0029568	CG11381	protein_coding	4447	1.113	0.0008194	0.04819	0.6388	0.1024	0.7152	0.001031	1	0.004117	0.9974	-0.05817	0.7953	58.589	29.651	67.567	36.169	12.646	40.762	21.149	29.475	13.137	8.697	30.389	19.763	85.174	170.805	119.89	104.011	133.01	81.323	278.454	311.694	294.415	230.375	250.128	272.747	256.65	269.233	251.247	97.126	122.883	127.574	134.767
FBgn0040357	CG14624	protein_coding	15.97	0.1799	0.3297	0.006856	0.984	-0.0106	0.9858	-0.0004045	1	0.00728	0.9907	-0.3904	0.1203	0.454	0.975	0.265	0.266	0.33	0.654	0.07	0.224	0.186	0.183	0.43	0.264	1.317	1.239	1.73	1.78	1.894	0.665	0.667	0.99	1.017	0.965	0.986	0.899	0.631	0.668	1.732	0.65	0.902	2.272	1.759
FBgn0040367	CG11382	protein_coding	208.3	1.673	7.813e-12	-0.01458	0.9129	1.088	1.568e-06	9.21e-05	1	-0.001007	1	0.2308	0.2462	3.276	3.194	2.648	5.652	1.004	1.102	0.669	1.146	0.888	1.631	0.655	1.23	14.467	13.018	14.624	7.285	6.908	3.847	5.352	5.421	5.076	5.227	4.742	5.508	5.2	5.023	5.181	7.884	6.691	5.408	4.933
FBgn0040366	CG11398	protein_coding	1172	-0.1152	0.2328	-0.08005	0.2104	-0.1969	0.0627	5.902e-05	1	0.02288	0.8609	-0.2417	0.061	20.943	23.827	21.49	20.663	21.166	18.745	22.239	21.124	23.629	22.154	26.736	22.637	9.949	8.462	9.821	11.198	10.635	10.91	10.607	11.367	10.669	10.507	11.086	10.608	11.167	11.365	11.122	10.356	11.123	13.99	12.302
FBgn0261444	CG3638	protein_coding	3053	0.06657	0.6766	0.0008222	1	-0.0327	0.8719	7.502e-05	1	-0.04266	0.6825	0.2077	0.2451	10.387	10.402	12.295	14.147	8.834	11.939	9.96	13.9	10.183	9.709	10.418	14.125	17.673	17.752	19.556	18.81	17.971	19.802	19.256	19.539	19.361	19.793	19.211	17.899	17.377	17.279	16.122	8.65	8.811	6.824	7.245
FBgn0026876	CG11403	protein_coding	2202	-0.2912	0.009872	-0.1581	0.09156	-0.4987	0.0001522	0.0002196	1	-0.07224	0.4165	-0.2038	0.2261	44.282	37.675	37.753	38.392	47.168	31.992	42.048	41.067	51.376	52.159	52.915	45.309	17.656	16.863	14.03	29.923	20.801	20.742	24.31	23.181	24.549	23.337	22.993	21.766	19.128	20.585	18.948	20.341	21.442	28.344	22.543
FBgn0028550	Atf3	protein_coding	154.9	0.2645	0.1567	0.02093	0.8856	0.8961	0.0004661	0.0003133	1	0.1181	0.3284	0.4584	0.04362	0.265	0.096	0.072	0.224	0.18	0.219	0.098	0.087	0.076	0.149	0.075	0.123	1.136	2.251	1.779	0.782	0.586	0.972	1.63	1.634	1.864	1.54	1.575	1.676	2.519	2.223	2.124	2.08	1.768	0.959	1.039
FBgn0025642	CG32812	protein_coding	9.257	0.4026	0.09107	-0.01561	0.94	4.112	4.531e-08	-0.1139	0.5608	-0.3115	0.1872	4.118	3.707e-05	0.046	0.189	0.267	0.278	0	0	0.106	0.063	0.187	0.046	0.054	0.04	0.797	1.378	1.068	0	0.062	0.103	0.046	0.055	0.028	0.195	0.151	0.136	0.053	0.034	0.07	0.983	1.676	0.082	0.029
FBgn0052811	CG32811	protein_coding	0.4806	-0.005039	1	-0.0004812	1	-0.02194	1	0	1	0	1	0.01738	1	0	0	0	0.116	0	0	0	0.151	0	0	0	0.161	0	0	0	0.075	0	0	0	0	0	0	0	0	0	0	0	0.599	0.229	0	0.345
FBgn0267970	CR46248	ncRNA	0.3627	-0.01191	1	0.001742	1	0.05382	1	-0.001133	1	0.001667	1	0.04393	1	0	0	0	0	0.16	0	0	0.036	0	0	0	0.038	0	0.186	0	0	0	0	0	0	0	0	0	0.043	0	0.048	0	0.343	0	0	0
FBgn0004650	fs(1)N	protein_coding	10500	-0.1402	0.2058	-0.02079	0.7994	-0.0524	0.7227	-5.38e-05	1	-0.1933	0.04582	-0.04424	0.8288	74.915	67.158	68.666	67.981	72.641	66.013	85.548	66.038	75.262	92.031	77.047	68.007	37.16	39.287	40.212	38.139	43.89	39.77	69.528	79.022	70.688	74.741	77.815	69.817	58.743	58.735	60.729	68.644	67.034	64.034	77.135
FBgn0024366	CG11409	protein_coding	77.5	3.88	1.951e-26	0.1307	0.2996	2.191	8.703e-15	-0.002129	1	0.3386	0.08156	2.725	3.273e-09	1.607	1.171	0.965	1.245	0.172	0.184	0.218	0.073	0.081	0.048	0.149	0.069	2.491	3.054	2.986	0.444	0.571	0.781	0.31	0.433	0.372	0.517	0.508	0.395	0.743	0.834	0.787	0.964	0.802	0.094	0.148
FBgn0024362	Naa30A	protein_coding	3000	-0.2265	0.006069	0.006112	0.9717	-0.06286	0.5662	5.264e-05	1	-0.06067	0.4388	0.009946	0.9622	33.901	36.841	38.385	41.409	42.495	51.003	41.651	47.842	42.628	42.158	43.613	50.524	77.203	64.65	72.545	77.12	75.044	73.089	70.597	66.585	71.55	70.714	67.263	68.521	60.157	65.669	62.173	25.582	26.442	25.823	25.778
FBgn0024360	MTPAP	protein_coding	2066	-0.2502	0.02472	-0.003577	0.9921	-0.2243	0.1039	0.0001036	1	-0.03164	0.7887	-0.1151	0.5509	48.956	53.093	39.997	45.418	66.318	46.869	63.172	50.929	59.351	62.444	59.94	49.36	20.274	19.139	19.619	23.109	25.286	22.179	20.759	20.318	20.881	19.786	19.839	20.589	18.363	18.219	19.12	11.106	10.07	11.565	12.13
FBgn0024361	Tsp2A	protein_coding	4.019	-0.03539	0.8379	-0.01168	0.9646	0.08988	0.7283	-0.02037	1	0.08908	0.6174	0.04466	0.8203	0	0	0	0.06	0.087	0.065	0	0	0	0.072	0	0.063	0.277	0.304	0.512	0.146	0.455	0.121	0.072	0.058	0	0.131	0.142	0.213	0.776	0.343	0.109	0.513	0.356	0	0.583
FBgn0024365	CG12773	protein_coding	3879	-0.08268	0.2278	-0.007766	0.9543	-0.04869	0.5354	0.0002789	1	-0.03555	0.6653	-0.05656	0.6382	45.531	43.889	43.787	42.775	44.712	43.645	48.221	46.563	45.865	46.494	49.36	45.281	44.321	37.92	41.954	42.933	46.388	39.551	36.883	36.062	35.295	35.388	34.695	34.576	33.086	34.072	32.606	36.918	36.79	37.852	39.08
FBgn0024364	CG11417	protein_coding	2620	-0.03524	0.7791	-0.007736	0.9582	-0.5808	1.1e-09	0.0001807	1	-0.08618	0.2734	-0.1963	0.1485	37.15	38.294	35.975	38.943	42.155	33.311	35.175	39.855	37.209	39.398	33.517	44.022	54.113	45.24	47.821	76.318	75.681	73.324	50.001	48.164	49.302	49.13	45.459	47.202	40.867	42.962	40.956	34.418	29.037	33.929	40.934
FBgn0000826	png	protein_coding	1319	-0.1199	0.3299	-0.01959	0.8252	-0.4363	0.0001714	-0.0006313	1	-0.5366	2.465e-05	-0.2532	0.08408	31.04	29.437	31.868	25.078	34.211	29.087	28.788	28.038	34.327	31.759	31.314	31.568	74.402	58.446	62.782	100.387	94.518	77.275	53.658	52.99	53.709	61.333	56.597	59.903	37.217	42.206	40.547	71.444	66.568	92.94	80.215
FBgn0029573	CG14770	protein_coding	1.546	0.005215	1	-0.08031	1	0.2084	0.4024	-0.01294	1	-0.03701	0.8834	-0.09371	0.6305	0	0.445	0	0.294	0	0	0.083	0	0.22	0	0.383	0.157	0.052	0.203	0.154	0.044	0.049	0	0	0	0	0	0.035	0.071	0.042	0	0	0	0.067	0.128	0.135
FBgn0024987	ssx	protein_coding	1734	0.1119	0.5547	-0.002734	0.9966	0.2253	0.3176	0.0001063	1	0.01075	0.9655	0.07313	0.7608	4.471	1.871	2.655	2.515	1.471	3.406	2.181	2.511	2.668	2.304	2.253	2.604	30.226	39.288	36.963	21.03	28.148	34.266	42.013	43.272	42.034	41.345	41.341	41.439	44.841	44.524	41.887	18.808	20.6	16.403	18.317
FBgn0263552	mir-4961	pre_miRNA	21.02	0	1	0.009643	0.9743	0.004696	1	-0.001073	1	-0.136	0.2825	0.002872	0.9911	0	0	0	0	0	0	0	0.153	0	0	0	0	4.055	2.631	5.059	2.74	3.802	5.354	19.419	22.136	26.9	27.511	25.764	28.223	17.93	19.331	18.346	0.364	0	0.333	0
FBgn0023169	AMPKalpha	protein_coding	4187	-0.2525	0.003134	0.06637	0.2899	0.0006716	1	0.0001682	1	0.0211	0.8797	0.06533	0.7007	53.223	65.026	60.772	66.092	74.369	91.752	82.277	87.841	72.001	70.044	74.875	80.902	72.27	63.473	62.285	69.243	67.738	60.889	45.907	49.584	44.191	44.358	45.185	45.137	50.767	43.918	45.677	35.172	38.989	37.983	32.217
FBgn0024986	CG3719	protein_coding	500	-0.08675	0.6472	0.005436	0.9829	-0.2371	0.2551	-0.000154	1	-0.00991	0.9686	-0.1612	0.4424	13.602	13.671	15.4	21.124	18.106	15.227	15.23	25.205	14.821	13.26	15.795	26.501	30.247	31.492	28.85	40.12	34.973	39.42	31.558	30.33	31.139	32.072	31.279	33.42	31.187	33.243	28.099	22.415	22.726	30.921	26.282
FBgn0052813	CG32813	protein_coding	151.6	2.526	3.694e-28	-0.04023	0.6735	2.034	1.709e-22	-0.0007512	1	0.004686	0.9967	1.915	4.3e-12	1.642	1.438	1.859	1.84	0.326	0.115	0.24	0.225	0.362	0.257	0.218	0.297	5.005	5.755	4.646	1.064	1.188	1.428	0.619	0.44	0.493	0.516	0.583	0.691	0.673	0.656	0.497	2.8	3.508	0.574	1.035
FBgn0024985	CG11448	protein_coding	1332	-0.08789	0.4566	-0.0001396	1	-0.1773	0.1265	0.0004372	1	0.01507	0.9358	-0.02795	0.893	9.826	11.946	11.933	11.187	11.123	12.724	11.878	12.362	10.706	10.556	14.168	12.734	12.655	16.954	15.632	17.744	16.117	18.017	20.474	20.797	20.553	18.056	19.515	19.503	19.656	19.23	20.06	10.086	11.061	11.86	9.81
FBgn0265139	Gr2a	protein_coding	0.06915	0	1	0	1	0.02862	1	0	1	0.005722	1	0	1	0	0	0	0	0	0	0	0	0	0	0	0	0.046	0	0	0	0	0	0	0	0	0	0	0	0.018	0	0	0	0	0	0
FBgn0027795	CG14785	protein_coding	33.97	0.1437	0.4407	0.01376	0.9386	0.8135	0.003647	0.001015	1	-0.09879	0.4362	0.3922	0.09728	0.391	0.358	0.549	0.61	0.684	0.352	0.234	0.476	0.133	0.569	0.309	0.405	2.015	2.39	2.501	0.532	1.378	1.174	1.073	1.543	1.208	0.976	1.229	1.031	0.537	0.91	0.729	1.102	0.863	0.31	0.597
FBgn0027794	Lrpprc2	protein_coding	3070	-0.04018	0.81	0.0133	0.9045	0.1137	0.4943	0.0001618	1	0.01998	0.9023	0.09929	0.6352	61.807	61.265	45.793	57.75	69.317	50.419	68.358	62.13	54.714	61.349	65.117	53.822	24.933	22.634	24.732	19.994	27.475	18.121	18.108	17.863	16.906	17.204	16.754	16.612	16.999	17.986	18.582	14.678	13.407	11.75	13.589
FBgn0027793	CG14787	protein_coding	23.2	0.08842	0.6518	0.005339	0.9885	0.3087	0.2237	-0.002778	1	-0.03601	0.8108	0.1153	0.5722	1.453	1.553	1.579	0.86	2.382	0.77	1.251	0.609	1.223	1.206	1.013	0.946	1.033	1.287	0.895	0.593	0.814	0.578	0.856	0.829	1.06	1.298	0.928	1.495	1.156	0.629	1.174	1.001	1.38	1.018	0.641
FBgn0266284	Ns3	protein_coding	2516	-0.02375	0.8387	-0.006623	0.9685	-0.3682	1.959e-05	0.0004256	1	-0.03497	0.7111	-0.2365	0.04058	51.363	56.612	49.077	58.899	57.386	55.472	50.635	52.688	52.686	57.389	55.826	54.624	37.181	40.276	38.911	48.714	51.348	52.17	43.721	42.052	41.89	40.357	39.188	39.867	36.548	37.81	38.217	39.066	36.307	41.554	49.608
FBgn0027791	O-fut2	protein_coding	2221	-0.2736	0.02466	-0.001532	0.9982	0.4914	0.0005352	0.0001805	1	-0.09079	0.3183	0.442	0.005775	70.357	69.941	61.683	72.492	93.073	71.373	87.793	92.971	82.398	81.838	94.991	88.818	62.036	51.708	52.013	34.75	45.703	31.789	30.047	31.53	27.101	27.217	27.546	29.654	24.002	22.983	23.129	37.604	37.188	22.938	25.993
FBgn0026872	CG14777	protein_coding	140.3	0.02023	0.9241	-0.01601	0.8949	0.324	0.06437	-0.0003784	1	-0.05192	0.6082	0.1603	0.4288	3.664	3.386	2.248	4.096	3.329	2.749	3.023	3.095	3.166	2.946	3.255	3.836	4.703	4.248	4.839	3.223	3.994	3.169	3.015	2.731	2.468	2.782	3.201	2.993	2.511	2.118	3.029	5.448	4.739	3.872	4.524
FBgn0029580	CG14778	protein_coding	5.976	-0.03735	0.8513	0.001211	1	0.02444	0.946	-0.00201	1	0.01239	0.973	0.0862	0.6614	0	0.408	0.192	0.393	0.359	0.445	0.38	0.244	0.404	0.1	0.351	0.403	0.669	0.372	0.376	0.444	0.448	0.445	0.099	0.279	0.149	0.24	0.325	0.098	0.267	0.218	0.264	0.771	0.491	0.353	0.494
FBgn0052808	CG32808	protein_coding	28.61	0.7614	0.001493	0.1388	0.2515	0.9462	0.0001447	-0.001185	1	-0.3621	0.06208	0.1418	0.4924	1.399	1.791	1.632	1.467	0.763	1.323	1.562	1.112	0.501	0.987	1.077	0.672	1.624	1.843	2.065	0.828	0.888	0.749	1.005	1.3	1.334	1.402	1.335	1.616	0.865	0.926	0.881	0.956	0.608	0.417	0.699
FBgn0013720	pck	protein_coding	764	-0.01789	0.9253	-0.00712	0.9694	-0.0572	0.7528	-0.0002272	1	0.03175	0.7922	-0.1367	0.4786	11.069	10.554	12.083	12.531	8.9	12.683	10.306	13.055	12.448	9.687	9.953	14.475	30.168	32.737	30.932	28.166	32.483	38.035	26.245	25.976	25.227	27.691	26.926	27.555	29.82	31.293	28.488	28.741	30.523	34.051	34.113
FBgn0025383	CG14780	protein_coding	2.16	0.1513	0.3783	0.005101	1	0.3278	0.2364	-0.001416	1	0.04175	0.8582	0.07813	0.6806	0.137	0	0.2	0.086	0	0.186	0	0	0	0	0.081	0.04	0.399	0.129	0.098	0.056	0.031	0.077	0	0	0.083	0.063	0.045	0	0.053	0.101	0.052	0.134	0.384	0.164	0.086
FBgn0025382	Rab27	protein_coding	382.2	1.932	5.807e-10	-1.925	4.091e-08	0.2494	0.3084	-0.000878	1	-1.781	1.153e-06	0.3195	0.1354	19.494	21.635	21.404	21.332	0.979	0.942	0.915	1.902	5.347	4.265	6.308	4.5	13.772	15.972	12.295	4.213	14.982	11.142	8.924	10.391	7.74	11.366	9.28	10.745	2.756	2.676	2.649	11.384	11.721	2.521	9.953
FBgn0260986	mei-38	protein_coding	3619	-0.3628	5.475e-05	-0.4753	1.385e-06	-0.6348	7.9e-10	-3.356e-05	1	-0.07616	0.3518	-0.3161	0.01594	94.429	106.423	106.201	92.702	93.29	90.489	99.898	90.504	129.533	120.429	154.573	125.086	57.772	53.069	51.671	99.53	81.291	78.774	65.329	62.728	67.312	65.991	64.582	66.461	58.121	58.581	56.988	44.233	43.244	64.617	50.082
FBgn0025381	rush	protein_coding	2826	-0.1746	0.06039	0.005949	0.9731	0.2162	0.03918	-3.058e-05	1	-0.02965	0.7934	0.2066	0.1243	35.5	43.152	40.895	46.271	44.601	45.739	47.649	56.1	43.558	44.214	46.943	55.238	54.288	54.684	53.815	46.132	47.618	44.615	36.744	36.842	37.784	38.3	36.025	37.842	35.701	36.68	33.534	35.74	38.589	30.61	31.867
FBgn0003517	sta	protein_coding	75810	0.07435	0.6109	-0.04275	0.543	0.367	0.007742	-0.0006216	1	-0.01451	0.9453	0.1439	0.4344	2955.72	3147.64	2399.99	2628.96	2268.55	2087.26	2607.86	2167.4	2603.35	2691.69	3011.2	2132.38	2876.32	3114.43	2907.79	1915.16	2791.69	1952.95	1626.66	1604.87	1590.88	1807.77	1754.84	1828.82	1648.17	1741.47	1789.89	2731.6	2634.51	2048.81	2609.22
FBgn0044508	snoRNA:M	snoRNA	17.32	-0.03682	0.861	-0.02328	0.8814	-0.0624	0.8303	0.002069	1	0.04096	0.8125	-0.01725	0.9402	15.022	8.064	1.461	12.44	6.37	9.467	8.098	7.203	15.358	15.143	5.339	6.999	5.811	3.181	6.081	4.601	8.855	3.808	4.014	8.8	4.773	5.247	3.461	4.708	3.192	5.526	9.744	9.774	6.063	5.37	11.734
FBgn0086042	snoRNA:Me28S-G980	snoRNA	6.259	0.1341	0.4484	0.01269	0.9563	-0.1864	0.4661	0.004929	1	0.02408	0.9316	0.0234	0.9111	9.426	2.595	4.073	3.074	0	5.658	3.226	3.731	4.283	2.111	2.481	1.83	2.532	1.478	2.494	2.138	7.123	2.36	3.847	11.001	2.852	2.863	5.171	2.764	2.428	6.164	5.195	2.044	2.601	0	3.927
FBgn0025394	inc	protein_coding	2048	0.1374	0.4389	0.02188	0.8453	0.05929	0.8165	0.0001967	1	0.00945	0.9719	0.01003	0.9759	5.57	6.395	8.872	8.87	5.191	8.029	6.367	9.466	5.208	5.295	5.113	9.473	31.331	34.717	35.405	29.619	31.348	34.327	31.061	31.061	31.519	29.484	29.803	29.931	30.185	32.05	31.091	13.732	12.721	12.395	13.645
FBgn0053513	Nmdar2	protein_coding	2.957	0.02175	0.9045	-0.02634	0.8773	0.4139	0.158	-0.01986	1	-0.5749	0.08708	1.333	0.02963	0.009	0	0.009	0.006	0	0	0.007	0	0.009	0	0.011	0.003	0.031	0.044	0.04	0.004	0.013	0.021	0.006	0.007	0.02	0.042	0.015	0.037	0.004	0.01	0	0.102	0.069	0	0.012
FBgn0025393	CG14795	protein_coding	1.293	0.02457	1	0.03816	1	0.5455	0.1143	-0.01655	1	-0.04884	0.8225	0.1255	1	0	0	0	0.102	0	0.439	0.125	0.045	0	0	0	0.047	0.315	0.459	0.232	0	0	0.092	0.217	0	0	0.395	0.428	0.161	0.314	0.06	0.062	0.318	0.202	0	0.102
FBgn0283451	br	protein_coding	384.6	0.2172	0.2184	0.01109	0.9484	0.4953	0.02052	-0.000211	1	0.06945	0.5154	0.4341	0.04358	0.256	0.124	0.106	0.199	0.15	0.193	0.09	0.137	0.154	0.133	0.094	0.129	1.015	1.879	1.78	0.772	0.939	1.163	1.696	1.542	1.593	1.594	1.845	1.64	2.255	2.08	2.215	0.683	0.67	0.276	0.47
FBgn0000482	dor	protein_coding	688.7	0.3191	0.01285	-0.01797	0.8693	0.1428	0.388	0.0003457	1	0.004107	0.9967	0.1268	0.5279	9.198	5.906	8.578	6.451	4.874	5.951	5.363	4.525	5.989	6.687	5.1	4.884	11.762	12.319	11.707	11.354	10.047	10.27	13.419	13.723	13.653	12.962	12.528	12.108	12.325	13.395	12.351	9.275	9.948	9.25	7.556
FBgn0023530	CG3740	protein_coding	717.1	-0.2003	0.1621	-0.01563	0.8948	-0.6218	0.0001464	-0.000158	1	-0.02156	0.8899	-0.3442	0.05111	32.651	36.446	28.782	45.566	44.233	31.98	35.714	48.295	40.901	35.806	46.542	50.988	20.083	17.725	20.248	35.345	34	26.983	35.858	35.948	33.603	35.419	36.167	38.532	30.118	34.577	37.784	29.881	23.895	39.012	39.462
FBgn0001189	hfw	protein_coding	726.6	0.2695	0.05465	-0.00593	0.9792	0.2637	0.1169	0.0001	1	0.004986	0.9965	0.08855	0.6896	7.098	5.923	6.093	6.045	3.796	6.06	4.863	4.064	4.905	5.403	4.9	4.327	15.02	20.142	15.748	11.504	13.051	16.105	12.67	13.814	13.628	13.167	13.124	12.687	13.117	13.433	13.094	13.744	15.017	12.745	13.261
FBgn0023531	CG32809	protein_coding	379.1	0.685	0.0005553	-1.08	2.448e-05	-0.2332	0.2754	0.0003364	1	-0.151	0.2194	0.09356	0.684	2.12	1.137	1.966	1.343	0.533	0.237	0.466	0.353	0.659	0.817	1.296	0.819	3.283	4.591	4.452	6.206	3.795	5.612	2.861	2.727	2.353	2.649	2.26	2.433	2.023	1.62	1.547	2.256	2.469	2.107	1.972
FBgn0029587	CG14797	protein_coding	0.9093	0.01877	1	0.03124	1	0.08219	0.7404	-0.005312	1	-0.01615	0.9685	0.05764	1	0.024	0	0	0.005	0.029	0	0.055	0	0	0	0	0.007	0.023	0.056	0.034	0.039	0.021	0	0.008	0.01	0	0.007	0.008	0.023	0	0.017	0.009	0	0.015	0	0
FBgn0024897	b6	protein_coding	0.3474	0.01271	1	0.01109	1	0.0004843	1	0	1	0.01068	1	0.0003211	1	0	0.029	0	0	0.084	0	0.027	0.01	0	0	0	0	0	0.016	0	0.014	0	0	0	0	0	0	0	0	0	0	0.013	0	0.022	0	0.022
FBgn0029588	CG14798	protein_coding	194	0.4401	0.009507	-0.4231	0.02935	0.005076	0.9984	-0.001625	1	-1.256	0.002496	0.03172	0.9052	16.81	18.327	9.179	21.788	8.528	4.771	6.568	6.512	10.498	11.269	9.123	11.406	10.611	16.675	12.383	12.376	14.718	12.362	0.47	0.836	0.551	0.704	0.954	0.628	0.192	0.274	0.316	12.446	16.454	12.926	14.593
FBgn0023130	a6	protein_coding	798.8	0.01503	0.9153	0.01247	0.9045	-0.2613	0.008492	0.0004306	1	-0.1201	0.1296	-0.2366	0.07381	12.405	11.462	14.963	11.654	11.658	14.005	12.651	13.246	11.894	10.916	12.511	13.746	16.407	17.304	18.057	22.342	20.719	19.736	19.437	19.45	18.657	18.208	18.296	16.99	14.431	15.797	15.798	10.514	11.325	13.063	13.618
FBgn0025378	CG3795	protein_coding	0.07864	0	1	0	1	-0.01411	1	0	1	0	1	0	1	0	0	0	0	0	0	0	0	0	0	0	0	0	0	0	0	0	0.034	0	0	0	0	0	0	0	0	0	0	0	0	0
FBgn0025391	Scgdelta	protein_coding	6.995	-0.02966	0.884	0.002752	0.9976	0.1353	0.6099	-0.03715	1	0.01761	0.9559	0.1443	0.4573	0.095	0.031	0.037	0.092	0.092	0.137	0.029	0.073	0.078	0.115	0	0.094	0.129	0.09	0.218	0.078	0.121	0.118	0.019	0.008	0.012	0.052	0.025	0.05	0.066	0.007	0.08	0.211	0.106	0.068	0.095
FBgn0026086	Adar	protein_coding	1877	-0.1428	0.116	-0.007984	0.956	-0.2003	0.04658	1.468e-05	1	0.02094	0.8797	0.06158	0.7078	9.425	10.062	9.246	9.169	11.275	10.679	9.913	9.427	11.128	10.733	10.249	10.207	5.916	6.36	6.186	7.08	6.394	7.992	7.46	7.241	7.379	7.17	7.288	7.555	7.814	7.829	7.254	10.021	10.961	10.547	9.397
FBgn0052806	CG32806	protein_coding	0.5439	0.003986	1	-0.002313	1	0	1	-0.001067	1	-0.004703	1	0.01272	1	0	0	0	0.058	0	0	0	0	0	0	0	0.027	0	0	0	0	0	0	0	0	0	0	0	0.031	0	0	0	0.362	0.23	0.221	0.058
FBgn0029589	CG14810	protein_coding	3.039	0.08799	0.5855	-0.013	0.956	3.536	0.001506	-0.0104	1	-0.006372	0.9967	1.143	0.04362	0.103	0	0	0.087	0	0	0	0	0	0	0	0.03	0.849	0.923	1.672	0.084	0	0	0.034	0	0	0.031	0.068	0.034	0.08	0	0.039	1.21	0.834	0	0.065
FBgn0029590	CG14811	protein_coding	12.89	4.074	0.0001253	0	1	7.044	1.921e-08	0.004988	1	0.04056	0.8658	7.721	4.343e-07	0.613	0.434	0.341	0.312	0	0	0	0	0	0	0	0	2.584	4.162	3.42	0.036	0	0	0	0	0.027	0	0	0	0	0.032	0	4.046	6.091	0	0
FBgn0026090	CG14812	protein_coding	632.4	-0.1158	0.3649	-0.03969	0.5578	0.2636	0.03951	-0.0001158	1	-0.01413	0.9462	0.2081	0.1869	29.578	28.331	27.677	34.193	30.556	27.965	24.992	33.662	34.41	31.404	31.963	34.912	44.029	46.808	39.607	33.128	40.021	33.063	25.02	22.737	24.241	24.783	24.659	24.87	23.537	23.43	24.764	46.753	53.084	40.657	41.775
FBgn0028969	deltaCOP	protein_coding	5376	-0.2439	0.0137	0.005726	0.9756	0.1663	0.1784	3.385e-05	1	-0.02423	0.8551	0.0376	0.8555	123.33	119.82	98.392	110.48	156.152	130.534	146.624	128.972	132.394	141.279	148.454	127.262	99.739	90.673	97.654	89.525	92.802	70.518	73.277	71.753	71.092	73.11	69.772	71.328	68.175	66.803	68.016	69.206	72.262	69.68	67.133
FBgn0023515	CG14814	protein_coding	5815	-0.05258	0.7643	-0.01594	0.8916	-0.755	1.437e-06	0.0002988	1	-0.0797	0.3942	-0.191	0.314	54.737	47.195	50.432	51.712	40.98	53.323	52.624	50.587	53.432	54.358	49.032	57.541	48.715	67.184	53.351	97.773	76.479	131.549	115.824	116.293	114.571	112.295	108.501	100.967	91.689	90.344	84.134	37.899	34.105	47.622	41.272
FBgn0026873	MED18	protein_coding	628.3	0.3351	0.03355	-0.005262	0.9837	-0.1855	0.3742	-0.0001091	1	-0.0008344	1	-0.1931	0.3417	20.89	19.168	43.716	15.86	17.29	18.034	15.492	16.182	16.963	16.291	21.081	15.496	39.533	31.791	34.798	45.529	45.525	36.175	44.844	44.94	47.812	47.784	47.96	45.891	46.702	46.071	48.348	19.409	20.338	29.757	22.402
FBgn0023516	Pex5	protein_coding	1542	-0.0954	0.436	-0.002683	0.9966	-0.1785	0.1645	6.799e-05	1	-0.0179	0.9163	-0.07681	0.6854	35.713	34.009	35.698	30.355	43.876	29.481	37.981	33.833	38.558	38.319	37.369	32.55	20.995	18.45	21.105	24.005	25.853	19.762	20.958	22.713	22.915	22.04	22.203	21.145	21.259	21.121	20.319	26.079	25.075	28.648	26.193
FBgn0023513	CG14803	protein_coding	1784	-0.197	0.1045	-0.03058	0.6787	-0.213	0.1372	6.605e-05	1	-0.05593	0.5465	-0.09927	0.6184	20.096	15.483	14.592	14.924	16.891	17.349	18.944	15.709	19.701	20.74	17.34	19.102	18.153	18.47	15.091	17.46	20.235	23.769	29.904	30.656	29.043	29.761	29.615	28.552	26.555	27.12	23.866	23.972	23.189	25.617	26.34
FBgn0023517	Pgam5	protein_coding	2938	-0.3243	0.001138	0.05105	0.4352	0.06066	0.6799	-0.0005176	1	-0.03016	0.798	-0.1048	0.5607	100.05	115.004	100.107	116.018	142.433	154.955	160.815	176.057	124.127	126.405	160.084	148.589	116.44	92.426	103.533	96.365	116.808	83.894	77.21	74.53	76.73	81.784	85.486	83.682	73.423	78.673	82.409	76.883	73.082	84.94	79.968
FBgn0014411	Vps26	protein_coding	2998	-0.1188	0.1411	0.07219	0.2068	0.01578	0.8916	0.0004967	1	0.005523	0.9897	0.2729	0.01338	40.119	36.923	41.852	38.586	48.573	54.364	44.543	44.716	45.92	42.475	38.07	45.123	59.785	67.716	62.651	62.997	61.637	63.156	64.443	64.288	66.151	60.708	59.99	61.541	61.328	64.609	57.995	18.265	18.72	15.174	14.564
FBgn0026089	CG14817	protein_coding	1026	-0.06247	0.6721	0.004743	0.9837	-0.318	0.0186	-0.0003802	1	-0.000824	1	-0.1343	0.4747	50.194	47.593	51.162	56.327	52.099	55.742	56.146	57.692	51.482	49.619	57.642	58.02	41.626	29.32	36.798	50.002	46.945	41.298	43.405	44.931	39.72	43.209	48.844	47.067	46.595	42.9	49.313	23.35	22.234	26.63	25.406
FBgn0023514	CG14805	protein_coding	2050	-0.2283	0.02184	0.01028	0.9319	-0.3062	0.007891	-6.675e-07	1	-0.02888	0.8092	-0.278	0.04529	50.84	58.022	47.141	60.621	83.222	67.223	59.014	62.487	66.432	69.591	59.864	64.696	36.169	32.543	35.807	42.624	42.362	46.93	36.158	34.607	37.278	36.279	35.937	35.865	35.577	34.254	31.703	42.221	40.159	54.13	50.941
FBgn0026088	CG14818	protein_coding	486.5	-0.1671	0.2742	-0.01218	0.9225	0.003389	1	-7.547e-05	1	-0.06833	0.4795	-0.01031	0.974	23.628	30.606	25.306	38.723	38.945	23	28.356	40.552	35.315	30.467	38.646	36.568	36.944	26.578	31.357	30.462	36.543	27.499	26.115	25.002	27.691	26.995	25.502	28.055	22.846	23.205	20.685	45.651	39.77	41.659	44.82
FBgn0029594	CG14806	protein_coding	974.7	-0.4659	5.754e-08	0.01723	0.8529	-0.3872	8.945e-05	-9.009e-06	1	-0.1541	0.06388	-0.4527	0.0001046	29.044	35.315	31.859	28.365	53.58	46.516	43.948	43.689	42.377	44.577	46.855	42.969	33.7	28.703	29.991	40.048	44.336	38.601	42.722	37.411	39.041	36.95	40.232	42.302	32.425	32.559	35.278	32.761	31.901	48.042	45.557
FBgn0023518	trr	protein_coding	1502	0.1507	0.3973	-0.03435	0.703	-0.1494	0.5227	0.0002146	1	-0.01306	0.9553	0.3612	0.07597	6.628	2.718	3.835	4.393	3.446	3.245	3.079	2.169	3.777	4.959	2.988	2.862	9.221	11.442	10.201	12.384	10.442	13.417	14.815	14.721	14.913	14.991	13.689	13.553	13.937	13.475	12.169	3.8	3.604	2.302	2.102
FBgn0023519	mRpL16	protein_coding	715.9	-0.1309	0.3919	-0.01573	0.8937	-0.1115	0.4998	-0.0002086	1	-0.02193	0.8845	-0.1319	0.4973	7.602	8.104	5.712	8.983	7.703	9.333	6.44	8.654	8.479	7.315	6.877	11.371	58.082	46.594	48.643	57.765	60.255	50.494	39.374	39.701	37.454	40.576	39.192	43.367	37.196	39.223	39.289	37.68	35.06	42.079	41.2
FBgn0000117	arm	protein_coding	15770	-0.01936	0.8402	-0.02334	0.7078	0.009855	0.9316	0.0001905	1	-0.03823	0.6463	-0.07165	0.5631	217.305	238.299	224.557	213.373	202.968	200.507	241.134	215.536	223.338	226.492	230.285	226.126	216.86	180.024	190.933	191.429	199.151	192.654	126.022	128.543	128.329	124.404	124.787	123.37	118.426	119.698	114.621	146.476	146.103	165.215	143.878
FBgn0052803	CG32803	protein_coding	659.3	0.02619	0.8554	-0.02518	0.7294	0.1476	0.1931	-0.0001121	1	-0.01209	0.9548	0.113	0.4814	28.841	24.089	29.64	25.375	21.603	23.007	26.324	25.125	24.277	29.486	24.821	26.32	47.6	42.215	41.125	41.033	37.962	37.77	24.367	28.282	28.543	26.879	28.451	28.031	25.493	27.654	28.09	39.026	45.869	38.575	38.51
FBgn0267591	CR45929	ncRNA	1.509	-0.08837	1	0.09309	1	0.1208	0.6128	-0.02328	1	-0.01295	0.9801	0.1201	0.5397	0	0	0	0	0.684	0.678	0.725	0.103	0.192	0	0	0.055	0	0.089	0.179	0.077	0	0	0.063	0	0	0	0.062	0.497	0.218	0	0.215	0.857	0.468	0.224	0.118
FBgn0264446	CR43864	ncRNA	2.945	0.3654	0.119	0.2153	0.1682	0.9254	0.029	-0.0004589	1	0.1786	0.3434	0.4695	0.1361	0	0.074	0	0.094	0.054	0.161	0.069	0.049	0	0	0	0.013	0.368	0.127	0.277	0.055	0.061	0.051	0.03	0.036	0.054	0.041	0.059	0.03	0.104	0.148	0.12	0.175	0.139	0	0.028
FBgn0052801	CG32801	protein_coding	4.971	-0.03482	0.8539	0.006515	0.9863	0.05178	0.8592	0.0003575	1	0.03739	0.8572	0.3507	0.1657	0	0.066	0.231	0.116	0.096	0.071	0.367	0.087	0.081	0.32	0	0.116	0.422	0.149	0.454	0.194	0.504	0.179	0.239	0.096	0.168	0.145	0.183	0.157	0.245	0.117	0.333	0.361	0.986	0.142	0.248
FBgn0023511	Edem1	protein_coding	2052	-0.2687	0.0002001	-0.02207	0.7514	0.1879	0.0311	0.0001362	1	0.006106	0.9858	0.1503	0.2154	19.185	18.57	18.091	16.823	20.476	20.809	22.837	19.629	21.854	22.21	25.007	19.877	17.124	18.48	18.384	15.642	15.73	15.656	14.915	14.61	14.883	14.925	14.622	13.8	14.723	15.074	14.013	17.207	17.617	14.544	16.37
FBgn0023509	mip130	protein_coding	1768	0.06776	0.5595	0.0166	0.8657	-0.2775	0.007977	0.0004066	1	-0.09339	0.2396	0.007767	0.9759	23.153	19.156	20.945	17.487	20.264	19.645	21.788	18.991	20.176	19.503	17.19	19.244	22.59	21.342	22.881	30.241	25.167	26.776	28.409	26.029	27.751	26.224	25.395	24.725	22.651	23.398	20.572	15.302	12.468	13.192	14.388
FBgn0023510	Rbcn-3B	protein_coding	2066	0.1073	0.5715	-0.003123	0.9966	0.02994	0.9265	3.134e-05	1	0.00575	0.9926	0.07129	0.7668	12.656	10.369	14.125	6.901	9.149	10.706	12.108	5.13	9.645	10.982	11.792	5.717	11.801	12.789	13.963	14.196	11.707	11.327	19.982	20.044	19.902	20.831	20.058	18.601	20.984	20.681	19.733	7.377	8.594	6.808	7.203
FBgn0023512	eIF2Bepsilon	protein_coding	2517	0.002394	0.993	0.007428	0.9661	0.04619	0.7986	0.0001666	1	0.007948	0.9794	0.01997	0.9369	58.225	60.331	49.758	52.943	69.514	50.943	62.415	46.42	57.756	60.438	60.335	42.627	31.344	29.138	31.693	30.066	30.918	27.579	29.167	28.617	29.095	27.7	27.696	27.632	28.274	28.894	27.77	38.733	37.683	37.658	37.239
FBgn0023508	Ocrl	protein_coding	1718	0.07808	0.6269	-0.001644	0.9976	-0.167	0.3112	8.666e-05	1	-0.03288	0.7816	0.0704	0.7552	13.852	9.758	15.115	10.42	11.042	12.562	12.469	9.198	12.657	12.601	10.581	9.835	28.188	28.289	25.983	31.83	29.949	33.292	29.13	30.595	29.28	29.666	29.599	27.534	27.368	26.907	24.726	15.703	16.965	15.304	14.994
FBgn0023522	CG11596	protein_coding	5236	-0.2692	0.006054	-0.01321	0.9009	0.1257	0.325	-0.000134	1	-0.2109	0.03264	0.1994	0.1839	126.949	133.401	103.333	143.96	150.858	132.8	148.797	166.121	142.526	159.78	149.688	177.23	125.797	121.36	123.869	96.741	120.801	118.231	64.854	66.259	67.552	69.025	67.152	69.322	54.897	54.761	53.806	83.262	85.589	60.694	80.829
FBgn0023520	CG3857	protein_coding	534.4	-0.1065	0.5421	0.007694	0.9681	0.1914	0.3443	0.0006811	1	-0.036	0.7591	0.2115	0.2855	12.039	13.851	10.408	12.513	16.741	11.754	14.629	14.491	14.127	14.345	13.923	12.386	5.176	5.29	4.992	2.542	5.358	5.01	7.871	7.353	7.699	6.985	6.242	6.896	6.038	5.818	5.769	7.606	7.002	3.615	7.444
FBgn0023521	CG3587	protein_coding	1205	-0.1967	0.05934	-0.008677	0.9498	-0.2462	0.04658	3.993e-05	1	-0.02362	0.8623	-0.211	0.1592	59.018	64.077	49.663	57.648	75.338	55.679	67.839	62.563	62.333	71.769	71.429	64.944	23.137	24.506	23.299	30.831	26.82	28.129	21.44	21.722	23.194	22.423	21.995	21.248	20.801	20.619	20.772	42.252	43.584	56.611	46.973
FBgn0023545	PIG-K	protein_coding	767.7	-0.04542	0.8007	-0.01926	0.8563	-0.06946	0.6844	-8.967e-05	1	0.03471	0.757	-0.09403	0.6448	7.356	5.258	7.813	4.834	6.665	6.066	6.046	4.912	7.457	7.415	6.151	5.13	44.208	38.359	37.061	43.085	41.254	42.586	38.004	39.456	37.54	40.386	37.517	40.053	41.581	42.926	44.481	57.23	50.589	62.569	55.778
FBgn0267034	CR45478	ncRNA	2.305	-0.0547	0.7563	-0.04075	0.7504	0.4993	0.1264	-0.01097	1	-0.02889	0.923	0.1247	0.5184	0	0.371	0.437	0.283	0	0	0.346	0.185	0.919	0.453	0.266	0.131	0.109	0.634	0.642	0	0.102	0.127	0.075	0	0	0	0.222	0.074	0.087	0	0.086	1.169	1.535	0.669	0.421
FBgn0262297	mir-2496	pre_miRNA	0.4882	0.009267	1	-0.001016	1	0.1011	1	-0.00335	1	-0.03178	1	0.08446	1	0	0.52	0	0.528	0	0.567	0	0.173	0	0	0.747	0.184	0.305	0	0.6	0	0	0	0.21	0	0	0	0.622	0	0	0	0	0	1.565	0	0
FBgn0261954	east	protein_coding	11860	0.02378	0.8783	0.003949	0.9885	-0.641	3.135e-08	0.000158	1	-0.02578	0.8465	-0.07252	0.7088	66.488	60.658	71.164	52.513	61.258	67.118	66.554	55.181	63.384	61.103	62.327	59.066	21.627	23.631	24.401	39.676	30.299	42.717	45.623	46.5	44.561	46.008	45.567	39.674	43.462	42.951	37.178	24.184	21.559	25.737	23.142
FBgn0000667	Actn	protein_coding	3436	0.06598	0.6555	-0.01932	0.837	-0.105	0.4976	0.0001531	1	-0.03792	0.719	-0.04942	0.8228	15.022	15.446	21.326	16.862	11.894	16.432	14.371	16.943	16.901	15.839	14.955	17.075	39.13	34.309	41.868	46.047	39.19	40.627	40.958	41.233	40.709	39.891	39.424	38.592	35.615	37.007	34.804	26.999	25.767	27.076	28.294
FBgn0263542	mir-4954	pre_miRNA	4.29	0.02663	0.8935	0.01197	0.9613	0.08705	0.7517	0.001441	1	0.007384	0.993	0.0673	0.7249	0.817	0.675	3.178	1.713	0.99	2.943	0.629	2.239	0.835	2.471	1.936	0.952	1.185	4.998	3.113	2.336	1.852	3.222	2.456	2.971	3.956	4.219	1.614	1.887	3.157	2.705	2.494	1.595	1.015	0	1.532
FBgn0003964	usp	protein_coding	4137	-0.06631	0.4484	-0.002989	0.9945	-0.1966	0.01645	3.249e-05	1	-0.0611	0.3987	0.007524	0.9691	50.863	58.135	57.714	49.454	54.983	57.913	58.567	53.492	55.579	51.814	63.038	56.495	52.162	50.728	48.678	58.589	58.497	57.843	61.953	61.744	62.335	63.158	61.18	60.68	55.373	58.286	56.4	49.481	53.561	51.477	50.966
FBgn0025632	CG4313	protein_coding	260.9	0.2641	0.06434	-0.01934	0.8614	-0.2781	0.1068	-0.0001318	1	-0.9947	8.043e-08	-0.2308	0.2154	5.263	3.305	5.863	3.373	2.889	3.529	3.103	2.749	3.699	3.371	3.896	2.802	3.194	3.856	3.485	4.6	4.238	4.57	4.906	5.492	5.292	5.495	5.485	5.299	2.446	2.772	2.719	3.602	4.17	5.585	4.556
FBgn0026878	CG4325	protein_coding	43.76	0.2441	0.1974	1.417	0.0008131	0.02325	0.9501	-0.001847	1	-0.02759	0.8595	-0.1233	0.5573	1.409	0.753	0.806	0.799	1.406	3.06	1.341	1.431	0.509	1.003	0.589	0.338	2.566	2.769	3.158	4.401	2.255	1.494	2.741	2.545	2.91	3.198	3.711	3.501	3.395	3.171	2.246	2.751	1.493	3.161	2.59
FBgn0025631	moody	protein_coding	165.7	0.2705	0.1371	0.9164	0.002776	1.736	6.471e-08	-0.001209	1	0.2067	0.1891	1.106	0.002279	1.038	0.873	0.698	1.278	1.098	2.821	0.872	1.122	0.753	0.609	0.47	0.77	2.839	5.64	4.594	0.902	1.036	1.744	1.526	1.533	1.491	1.669	1.777	2.037	3.406	2.722	2.665	3.476	3.611	1.383	1.227
FBgn0025625	Sik2	protein_coding	22.64	0.4659	0.04134	0.002816	0.9969	2.327	8.788e-09	-0.002011	1	0.03009	0.8582	0.3277	0.1462	0.27	0.2	0.111	0.298	0.189	0.102	0.099	0.101	0.087	0.086	0.051	0.174	0.461	1.017	0.697	0.116	0.135	0.144	0.062	0.075	0.073	0.06	0.122	0.089	0.115	0.11	0.108	0.241	0.23	0.076	0.142
FBgn0266201	CR44896	ncRNA	1.869	0.1453	0.4002	0.004135	1	0.1353	0.5791	0.002705	1	-0.08181	0.6504	0.1116	0.5648	0.175	0.724	0.853	0.147	0.425	0.158	0.135	0.144	0.359	0	0	0.255	0.085	0.083	0.251	0	0	0.198	0.059	0.071	0.265	0.107	0	0.174	0.068	0	0	0.342	0.327	0.104	0.11
FBgn0025626	CG4281	protein_coding	2474	-0.01971	0.9121	-0.001381	0.9987	-0.1853	0.2235	6.766e-05	1	-0.06558	0.4719	-0.07543	0.7232	33.831	29.829	30.126	28.652	32.196	33.449	35.921	22.371	31.106	32.836	35.845	25.028	35.553	41.841	37.034	43.973	39.942	49.469	49.984	52.403	51.279	51.659	49.024	50.007	43.421	44.857	41.781	42.643	39.952	44.984	44.131
FBgn0029596	CG14054	protein_coding	1.023	0.1012	1	0.002671	1	0.2084	0.4005	-0.01464	1	-0.08223	0.6485	0.0442	1	0	0.2	0.157	0.051	0	0.073	0.062	0.022	0.083	0	0.096	0	0.078	0.114	0	0	0	0.046	0.027	0	0.024	0.025	0.027	0.213	0	0	0.062	0.053	0.05	0	0.051
FBgn0265531	CR44381	ncRNA	93.83	0.2589	0.0739	-0.221	0.08862	-0.4578	0.009653	0.0001025	1	-1.325	2.97e-10	-0.05288	0.8302	12.052	9.953	11.967	8.628	5.437	5.194	5.825	6.288	7.471	9.564	9.113	6.907	4.836	4.464	4.274	7.591	6.162	6.356	6.38	6.474	5.587	6.698	5.233	5.922	1.982	2.547	2.299	7.758	8.28	9.013	8.092
FBgn0025628	CG4199	protein_coding	3576	-0.2352	0.04919	0.008306	0.9573	-0.8861	7.941e-11	-8.579e-05	1	-0.0212	0.8899	-0.8122	1.764e-06	51.108	55.664	44.128	44.991	68.177	53.369	73.377	54.489	59.869	57.423	74.078	48.453	22.587	22.314	22.425	49.978	42.793	37.313	37.757	36.597	39.576	39.999	38.113	38.648	34.282	38.043	37.853	20.679	21.213	43.728	35.192
FBgn0025627	CG4194	protein_coding	16.41	0.2194	0.2434	-0.02358	0.88	0.006376	0.9968	0.009524	1	0.02083	0.9225	0.1621	0.4118	0.881	0.728	0.989	0.497	0.246	0.183	0.47	0.353	0.139	0.205	0.803	0.572	0.295	0.893	0.484	0.36	0.553	0.764	1.358	1.616	1.149	0.515	0.803	1.185	0.707	1.047	1.164	0.353	0.716	0.283	0.297
FBgn0265532	CR44382	ncRNA	60.83	0.4328	0.01615	-0.03794	0.6825	-0.1805	0.4381	0.0007234	1	-0.24	0.1346	0.1805	0.3818	11.464	8.316	10.092	6.691	3.003	6.276	3.579	4.499	5.385	5.778	7.341	4.376	3.596	4.665	5.164	6.958	4.144	5.236	5.588	5.445	3.985	4.188	4.13	4.753	2.753	3.362	2.246	6.35	5.868	3.969	4.937
FBgn0025630	Rtca	protein_coding	3318	-0.1558	0.3673	-0.02081	0.8581	0.1794	0.4158	-0.0001663	1	-0.6533	0.008767	0.2723	0.1651	93.58	111.635	78.346	99.512	107.244	82.958	99.954	111.038	114.183	102.804	131.284	111.358	47.788	41.172	42.957	19.993	51.143	38.551	33.088	35.266	32.752	35.484	33.284	36.611	20.293	20.441	18.915	39.009	38.479	15.495	36.748
FBgn0025629	CG4045	protein_coding	394.9	0.3287	0.01836	-0.005411	0.9811	-0.2562	0.1136	3.566e-06	1	0.07135	0.4422	-0.3189	0.06093	13.293	10.246	12.22	8.395	8.102	6.818	8.872	7.152	9.225	9.42	8.112	5.889	23.063	21.34	23.48	28.851	31.231	24.054	22.574	20.212	19.308	21.559	19.464	20.998	24.218	23.47	25.975	29.407	27.114	42.143	36.752
FBgn0025624	CG4025	protein_coding	226.8	-0.05805	0.7715	-0.02059	0.859	-0.02203	0.9403	-0.0004085	1	-0.04045	0.7137	-0.0139	0.9622	4.258	5.646	4.548	4.375	2.252	3.617	5.357	5.751	3.863	4.111	5.328	6.409	9.889	10.721	8.453	9.354	9.598	10.777	8.592	8.819	7.767	9.217	9.237	9.18	7.994	8.404	7.436	12.72	14.746	15.434	12.554
FBgn0040394	CG16903	protein_coding	3558	-0.2263	0.03841	0.002389	0.9966	-0.1296	0.3555	-2.894e-05	1	0.01871	0.9123	-0.04112	0.8497	85.692	101.98	75.328	99.539	118.949	99.489	107.405	116.103	102.06	106.938	117.074	111.18	67.199	57.159	63.984	73.589	73.595	62.013	40.56	43.293	38.029	41.148	42.314	39.386	43.543	42.511	42.647	52.181	50.539	53.25	53.501
FBgn0040395	Unc-76	protein_coding	2828	-0.339	0.01995	0.004654	0.9857	-0.03457	0.89	-5.822e-05	1	-0.04195	0.6982	0.08372	0.7182	30.155	24.888	36.399	19.251	29.563	45.537	46.557	36.412	37.771	37.296	37.335	40.94	23.896	23.993	20.395	22.647	22.57	25.373	21.711	23.015	21.37	22.239	22.414	22.527	20.602	19.285	18.329	20.21	20.01	18.485	17.653
FBgn0086043	snoRNA:Me18S-C1024	snoRNA	0.3207	0.01452	1	0.01126	1	0.03001	1	-0.002715	1	-0.003863	1	0.0266	1	0	0	0	0.315	0.91	0.676	0	0.412	0	0	0	0	0.363	0	0	0	0	0	0	0	0.227	0	0.247	0.496	0.58	0	0	0.489	0	0	0
FBgn0004860	ph-d	protein_coding	687.5	0.2101	0.154	0.09659	0.2799	-0.3316	0.05865	-5.854e-05	1	-0.0004146	1	-0.00525	0.9884	5.936	4.822	5.488	5.881	4.515	6.546	6.067	5.771	4.046	4.209	4.731	4.991	2.988	4.62	3.694	4.054	3.764	7.303	4.865	5.247	5.006	5.081	5.494	4.798	5.506	5.327	4.516	2.44	2.306	2.343	2.435
FBgn0004861	ph-p	protein_coding	156.5	0.2937	0.0885	0.02334	0.8375	1.425	2.065e-08	0.0003226	1	0.1492	0.2278	1.227	0.0002191	0.756	0.428	0.598	0.785	0.628	0.515	0.482	0.527	0.508	0.446	0.281	0.528	1.53	2.789	2.273	0.503	0.769	1.058	1.222	1.274	1.16	1.194	1.116	1.083	1.665	1.585	1.582	1.384	1.22	0.341	0.648
FBgn0023507	D2hgdh	protein_coding	315.6	-0.03961	0.8475	-0.02643	0.7745	-0.1194	0.5717	0.0001524	1	-0.1622	0.1708	0.02192	0.9369	4.511	5.199	3.011	5.378	4.405	2.819	4.822	4.372	4.302	5.836	3.469	5.343	9.132	8.489	8.32	7.491	11.111	10.506	6.667	6.977	7.151	7.157	6.282	6.519	5.047	4.581	4.958	6.089	5.456	4.312	6.9
FBgn0004654	Pgd	protein_coding	6958	-0.09928	0.5131	-1.008	5.741e-13	0.139	0.4144	1.105e-05	1	-0.04048	0.7016	-0.1638	0.3902	192.829	244.473	208.896	241.755	101.126	95.636	116.165	157.569	225.706	230.924	270.314	245.352	115.086	106.435	123.28	110.192	120.272	75.291	103.882	99.683	94.304	101.622	97.282	97.992	87.499	88.795	88.861	101.768	97.491	124.936	112.187
FBgn0013432	bcn92	protein_coding	710.3	-0.385	0.00322	-0.4463	0.004234	-0.01383	0.9586	0.0001373	1	-0.06268	0.5048	-0.09545	0.6558	22.467	18.144	17.399	19.612	16.742	21.928	15.006	20.865	21.75	31.065	20.02	34.711	57.928	51.637	60.031	50.214	60.444	61.099	55.61	56.106	55.562	52.239	51.568	57.136	46.286	48.487	43.204	38.615	45.187	46.139	46.717
FBgn0004655	wapl	protein_coding	4200	-0.1071	0.5218	-0.02416	0.7886	-0.3338	0.05651	6.92e-05	1	-0.07788	0.4169	0.1436	0.4878	8.771	4.684	4.428	4.725	6.437	6.482	5.236	4.104	6.725	5.441	7.28	5.694	33.196	33.91	32.486	50.471	39.15	43.547	60.049	58.809	59.97	61.945	58.277	55.115	48.291	50.066	44.465	12.14	11.344	9.628	10.112
FBgn0005670	Cyp4d1	protein_coding	1.402	-0.01884	1	0.006126	1	0.151	0.5329	-0.0007871	1	-0.08968	0.6052	0.2246	0.3223	0.033	0	0.032	0.02	0.079	0	0.05	0.018	0	0.033	0	0.057	0.016	0.107	0.015	0.013	0.03	0	0	0.039	0	0	0.043	0	0	0	0	0.127	0.121	0	0.02
FBgn0023540	CG3630	protein_coding	599.4	0.165	0.35	-1.396	3.499e-08	-0.6137	0.004956	3.13e-05	1	-0.2966	0.08928	-0.1348	0.5354	11.387	9.948	12.567	12.781	3.194	1.846	3.299	5.126	9.246	7.234	9.412	11.899	9.596	10.835	9.537	14.995	16.75	21.904	18.206	18.77	18.967	19.562	17.582	18.373	11.133	13.13	10.799	14.222	14.914	16.098	20.409
FBgn0263630	mir-3641	pre_miRNA	0.04633	0	1	0	1	-0.02695	1	0	1	0	1	0	1	0	0	0	0	0	0	0	0	0	0	0	0	0	0	0	0	0.977	0	0	0	0	0	0	0	0	0	0	0	0	0	0
FBgn0025839	ND-B14.5A	protein_coding	1154	-0.2274	0.09673	-0.01953	0.8489	-0.1138	0.5369	-0.0004096	1	0.008028	0.9794	-0.1476	0.4573	46.073	53.039	42.647	57.318	60.175	47.121	50.525	65.618	53.792	64.276	66.04	62.441	60.064	43.093	53.404	54.783	72.402	45.887	58.992	57.179	53.061	61.155	60.354	64.207	61.024	59.414	70.281	72.123	64.77	79.327	81.881
FBgn0023541	Cyp4d14	protein_coding	4.228	0.02982	0.8756	-0.02537	0.8836	0.2863	0.2797	0.0009201	1	-0.01804	0.959	-0.01022	0.9655	0.044	0.073	0.171	0.074	0	0	0	0.096	0.045	0.133	0.104	0.038	0.297	0.207	0.314	0.143	0.08	0.124	0.176	0.124	0.053	0.08	0.101	0.13	0.068	0.016	0.167	0.171	0.055	0.026	0.219
FBgn0267035	CR45479	ncRNA	26.84	0.01719	0.942	-0.00789	0.9749	0.8402	0.008055	0.01291	1	0.08566	0.5317	0.3257	0.1278	0.751	0.414	0.396	0.577	0.91	0.31	0.265	0.489	0.608	0.536	0.482	0.474	0.272	0.442	0.462	0.141	0.17	0.159	0.136	0.228	0.256	0.124	0.072	0.165	0.206	0.161	0.191	1.812	1.477	0.615	1.173
FBgn0265901	CR44690	ncRNA	126.4	0.142	0.4094	0.02355	0.8141	0.2063	0.3041	0.000735	1	-0.2994	0.05895	0.1773	0.3859	1.005	0.958	1.293	1.167	1.349	1.392	1.06	0.712	0.806	1.013	1.117	0.883	1.047	1.601	1.163	1.004	0.96	1.176	1.337	1.324	1.109	1.198	1.054	1.036	0.645	0.887	0.684	1.509	1.431	1.078	1.237
FBgn0011576	Cyp4d2	protein_coding	17.67	-0.05189	0.795	0.02262	0.884	0.5053	0.06512	-0.0002414	1	0.05577	0.6962	0.2523	0.2315	0.151	0.1	0.205	0.253	0.183	0.299	0.395	0.273	0.154	0.213	0.107	0.325	0.714	0.539	0.632	0.16	0.287	0.475	0.312	0.134	0.173	0.211	0.208	0.229	0.443	0.322	0.161	0.745	0.562	0.341	0.301
FBgn0015036	Cyp4ae1	protein_coding	85.95	-0.002682	0.994	-0.02312	0.8231	-0.07712	0.7532	-0.0004245	1	-0.02355	0.8787	-0.1067	0.6354	3.387	3.101	2.421	3.08	2.621	1.58	2.923	3.131	3.588	2.551	2.659	3.185	1.658	1.536	1.574	1.35	2.147	1.678	1.05	1.105	1.025	1.215	0.981	1.293	1.325	1.066	0.747	0.903	0.634	0.827	1.046
FBgn0003116	pn	protein_coding	884.3	-0.218	0.07398	-0.1176	0.1661	-0.1751	0.2447	5.033e-05	1	-0.03988	0.7016	-0.02915	0.9036	19.748	21.22	22.247	24.717	26.347	17.085	19.054	24.194	27.848	23.11	27.804	27.683	20.438	17.813	18.139	21.93	22.6	20.587	20.149	19.312	19.301	18.119	22.398	17.404	18.488	16.297	17.616	26.17	24.638	28.264	24.029
FBgn0023542	Nmd3	protein_coding	2291	0.06424	0.645	0.008127	0.9573	-0.2275	0.08544	6.667e-05	1	0.006082	0.9887	-0.2389	0.1232	64.895	65.01	53.854	61.594	73.747	53.604	59.665	54.481	64.394	62.318	55.333	50.829	44.451	39.811	45.793	48.844	57.773	48.953	40.766	41.833	39.4	42.474	38.824	38.451	39.496	41.738	40.396	57.432	49.475	64.537	68.782
FBgn0040899	CG17776	protein_coding	592.2	-0.1386	0.2653	-0.02701	0.7166	0.02498	0.8805	-3.091e-05	1	0.01045	0.9644	0.04114	0.8435	29.522	24.955	31.006	26.771	28.682	28.083	28.097	28.769	29.897	33.548	32.993	29.684	76.024	63.879	64.658	65.675	78.101	56.324	47.389	46.299	46.099	44.919	45.192	50.859	44.12	49.786	50.582	89.063	70.386	70.602	83.017
FBgn0040900	CG17777	protein_coding	3.198	0.0039	0.9865	0.003769	0.9966	0.1811	0.4752	-0.001408	1	0.04304	0.8412	0.509	0.1185	0.109	0.181	0	0	0.132	0.197	0	0	0.112	0	0	0.064	0.264	0.463	0.521	0.268	0.248	0.123	0.256	0.221	0.132	0.365	0.288	0.072	0.718	0.322	0.125	0.356	0.815	0.065	0.068
FBgn0024984	CG3457	protein_coding	589	0.1452	0.3727	-0.0287	0.744	-0.2444	0.1509	0.0002873	1	-0.05571	0.5719	-0.1516	0.4482	6.625	5.918	6.179	7.497	4.177	6.208	3.28	5.686	4.492	6.201	5.125	6.595	47.857	41.124	40.692	52.778	61.27	45.965	23.66	25.917	23.32	21.888	22.428	23.463	19.381	17.754	20.815	43.192	48.106	52.76	55.636
FBgn0023549	Mct1	protein_coding	1226	-0.3702	0.01033	-0.08061	0.3462	0.8717	1.182e-06	0.0001918	1	0.07547	0.435	0.3905	0.03434	11.072	12.39	7.961	14.088	15.951	9.905	13.345	12.275	15.362	17.796	13.612	17.97	24.925	32.753	29.209	11.378	18.519	13.915	17.237	18.145	17.406	15.656	18.489	16	22.917	19.301	19.436	10.942	12.277	5.973	8.895
FBgn0029603	CG14053	protein_coding	60.2	-0.5699	0.01072	-0.2298	0.1339	0.3091	0.1792	0.002214	1	-0.01724	0.9335	0.06286	0.7917	0.441	0.696	0.273	1.026	0.535	0.614	0.773	0.935	1.313	1.416	1.093	1.274	1.63	3.663	2.236	1.688	1.838	1.763	2.05	1.443	2.077	1.451	1.294	1.602	1.427	1.107	1.409	1.462	1.395	1.291	1.204
FBgn0263628	CR43637	ncRNA	1.036	-0.05125	1	0.007479	1	0.132	0.5923	-0.01187	1	-0.0384	0.8772	0.03302	1	0	0	0	0	0	0	0.051	0.018	0	0	0	0.019	0.161	0.125	0.095	0.054	0.121	0	0.044	0.027	0	0.061	0.11	0.066	0.026	0.073	0.025	0.087	0.041	0	0.083
FBgn0023550	FarO	protein_coding	6.22	0.0606	0.7359	0.00541	0.9922	0.005182	0.9993	-0.006558	1	0.05895	0.7416	0.179	0.3756	0.088	0.037	0.086	0.185	0.054	0	0.136	0.133	0.045	0.045	0.157	0.077	0.364	0.229	0.19	0.181	0.221	0.374	0.089	0.036	0.08	0.148	0.029	0.204	0.137	0.049	0.473	0.748	0.275	0.211	0.194
FBgn0053548	SmydA-8	protein_coding	4.67	0.02006	0.9212	0.005659	0.9903	0.02975	0.9281	-0.02745	1	0.02644	0.9209	-0.02085	0.9226	0.072	0.059	0.07	0.09	0	0.064	0.184	0.052	0.098	0.048	0.057	0.07	0.012	0.067	0.102	0.029	0.119	0.013	0.008	0.01	0.014	0.029	0.047	0.039	0.018	0.079	0.055	0.093	0.059	0.1	0.075
FBgn0004397	Vinc	protein_coding	2018	0.03476	0.8465	0.00114	1	0.08593	0.6286	9.888e-05	1	0.02548	0.854	0.146	0.452	12.819	9.056	11.747	9.783	12.324	11.83	9.858	8.392	10.148	10.311	13.304	8.38	41.353	42.156	40.797	40.779	38.096	36.469	30.927	31.729	30.134	29.311	30.742	30.135	34.634	31.281	31.251	14.663	15.474	13.472	12.347
FBgn0029606	CG14052	protein_coding	1.731	0.04758	1	0	1	0.06185	0.8133	-0.005158	1	-0.01415	0.9739	0.02643	0.8971	0	0	0	0.035	0	0	0	0	0	0	0	0	0.121	0.196	0.278	0.136	0.151	0.141	0.139	0.067	0.05	0.228	0.192	0.055	0.193	0	0.191	0.108	0.103	0	0.156
FBgn0001330	kz	protein_coding	3354	-0.07973	0.5887	-0.01248	0.9104	-0.5617	5.141e-05	0.0002006	1	-0.07395	0.4135	-0.3449	0.03115	65.764	57.172	46.895	51.8	63.643	53.173	59.877	47.593	55.329	69.689	63.841	48.944	12.032	12.277	11.894	19.454	18.656	18.092	18.757	18.222	17.728	18.026	17.401	16.437	14.355	15.525	14.298	13.17	11.311	14.779	19.56
FBgn0000810	fs(1)K10	protein_coding	1194	0.1214	0.5184	0.03	0.7633	0.0216	0.9506	0.000205	1	0.005283	0.995	-0.02165	0.9373	4.581	2.435	4.43	3.147	2.657	5.33	3.359	3.685	3.014	3.095	2.655	3.477	24.777	39.651	34.055	24.793	30.412	40.888	26.811	29.441	27.648	26.894	26.785	26.358	27.884	27.065	27.406	18.072	18.775	16.577	21.742
FBgn0023523	Or2a	protein_coding	12.65	-0.217	0.2484	0.008783	0.9717	-0.01298	0.9779	-0.05279	0.7846	-0.03008	0.8739	-0.2091	0.3122	0.587	0.339	0.457	0.443	0.569	0.634	1.04	1.077	0.96	0.828	0.626	0.649	0.17	0.304	0.196	0.12	0.346	0.231	0.196	0.19	0.195	0.553	0.367	0.465	0.612	0.194	0.291	0.229	0.219	0.175	0.807
FBgn0000377	crn	protein_coding	2237	-0.1661	0.1583	-0.005308	0.981	-0.1193	0.4146	0.0001207	1	0.01779	0.9173	0.05655	0.7933	56.441	55.142	40.864	49.912	66.722	48.977	56.849	54.676	54.149	58.243	67.956	52.474	26.784	26.299	24.798	30.612	27.556	27.717	28.135	26.55	27.075	27.42	25.525	26.175	27.192	28.055	27.545	17.967	15.623	15.863	15.941
FBgn0023525	CG3191	protein_coding	76.56	1.557	4.204e-11	-0.03665	0.6935	2.072	5.312e-15	-0.01461	1	0.04728	0.6883	2.14	2.069e-06	6.44	7.338	5.508	7.701	2.457	1.611	1.47	1.601	2.682	2.104	1.978	2.049	6.805	5.723	7.014	0.73	2.001	1.78	0.657	0.313	0.433	0.652	0.805	0.767	0.899	0.812	1.069	2.444	1.851	0.426	0.447
FBgn0029608	CG3091	protein_coding	43.71	0.09291	0.6401	-0.04438	0.6474	0.814	0.001305	-0.2184	0.1879	0.4238	0.06495	0.6726	0.01249	1.735	1.958	1.012	2.037	0.56	1.249	1.069	1.378	1.419	1.865	0.959	1.633	2.265	2.857	2.396	1.322	0.76	1.466	0.29	0.28	0.297	0.58	0.704	0.591	1.206	1	1.191	4.101	4.021	2.205	1.518
FBgn0023524	CG3078	protein_coding	3.127	-1.042	0.0137	-0.3855	0.09824	0.00494	1	-0.2841	0.2333	-0.3332	0.1789	-0.1675	0.4023	0.037	0.015	0.018	0.016	0	0.034	0.043	0.015	0.134	0.113	0.044	0.092	0.045	0.018	0.053	0.031	0.042	0.042	0	0.008	0	0.028	0.043	0.037	0	0.014	0.007	0.024	0.035	0.067	0.082
FBgn0027296	temp	protein_coding	697.9	-0.05065	0.7959	-0.003368	0.996	-0.1153	0.5878	-3.897e-05	1	-0.01236	0.9564	-0.04965	0.8437	8.663	4.883	9.928	6.263	6.914	7.893	8.287	7.376	8.154	7.936	6.394	8.61	14.114	19.361	14.358	14.291	16.71	22.485	18.634	19.236	17.675	18.431	19.293	18.42	17.096	17.88	18.456	19.594	19.896	21.158	21.011
FBgn0023527	CG3071	protein_coding	4641	-0.2286	0.04347	-0.3891	0.001599	-0.2196	0.1128	-8.968e-05	1	-0.09801	0.268	-0.294	0.05502	135.948	149.065	103.241	147.175	119.08	99.534	118.17	138.455	149.476	161.036	173.383	164.623	62.782	54.655	55.414	65.423	78.365	62.148	48.426	46.821	46.397	50.076	47.804	47.356	40.906	40.109	40.927	83.995	78.047	100.344	113.111
FBgn0023528	CG2924	protein_coding	5775	-0.05572	0.7578	0.01096	0.9359	-0.3999	0.01607	0.000109	1	0.01611	0.9351	-0.1783	0.3622	39.389	37.118	43.49	34.396	46.342	57.247	32.502	37.418	45.729	39.02	36.053	42.023	45.57	72.906	64.122	84.601	64.691	106.639	132.29	135.401	133.349	126.828	138.401	123.589	140.78	135.115	135.038	93.764	106.395	130.204	115.352
FBgn0267036	CR45480	ncRNA	2.025	-0.01575	0.9295	0.03902	1	0.7005	0.07512	0.001552	1	0.02884	0.9206	0.111	0.5643	0.145	0	0	0	0	0.131	0	0.239	0	0	0.172	0	0.421	0.137	0.277	0	0.066	0	0.194	0.176	0.264	0.088	0.191	0.24	0.449	0	0.332	0.756	0.812	0.26	0.363
FBgn0023529	CG2918	protein_coding	8979	0.0284	0.75	-0.007586	0.9568	0.1745	0.01535	-0.0002704	1	-0.04082	0.6045	0.1323	0.1974	98.179	92.638	97.097	84.476	88.787	89.663	92.417	86.54	91.374	94.927	90.845	87.253	117.033	117.278	124.591	120.397	98.406	97.49	126.298	130.173	128.82	133.697	132.691	132.753	125.181	125.82	126.429	90.59	94.335	84.857	82.348
FBgn0085362	Vml	protein_coding	8471	1.742	0.0007533	0.03937	0.7418	0.5898	0.06304	-4.931e-05	1	-0.02234	0.9351	0.06586	0.7401	25.381	2.444	3.172	6.475	2.344	3.518	1.958	5.063	1.862	0.65	3.371	2	72.724	285.278	241.708	40.806	82.344	90.32	608.084	643.939	598.954	624.773	627.856	611.451	429.525	490.082	587.254	38.681	70.864	36.617	41.466
FBgn0023526	CG2865	protein_coding	3015	-0.1139	0.4316	0.3409	0.0119	-0.2168	0.1598	-4.942e-05	1	0.0459	0.6485	0.008648	0.9788	8.338	9.354	9.91	8.768	11.735	18.461	12.164	12.615	10.243	9.602	9.182	11.161	19.379	20.06	25.368	28.953	19.319	29.279	39.153	40.583	39.695	40.051	40.915	40.198	46.19	46.504	43.648	23.158	26.061	25.14	23.643
FBgn0003079	Raf	protein_coding	2966	-0.1582	0.09115	-0.004385	0.9841	-0.5959	7.17e-10	0.00019	1	-0.1271	0.1188	-0.4026	0.0005919	33.6	38.058	32.891	34.26	41.537	40.103	39.657	33.544	38.129	41.07	42.313	35.722	15.35	14.853	14.45	24.358	20.783	24.027	21.255	21.525	22.088	21.682	20.551	20.016	17.725	17.962	17.343	21.861	19.918	31.962	26.216
FBgn0054052	CR34052	ncRNA	0.01488	-0.008047	1	-0.001654	1	0	1	0	1	0	1	0	1	0	0	0	0	0	0	0	0	0	0	0	0.049	0	0	0	0	0	0	0	0	0	0	0	0	0	0	0	0	0	0	0
FBgn0040392	CG14050	protein_coding	14.91	0.045	0.8329	0.02006	0.8948	1.004	0.002748	0.0006519	1	0.9659	0.007147	0.02513	0.9198	0.268	0.443	0.209	0.462	0.651	0.338	0.413	0.382	0.329	0.325	0.318	0.36	0.571	0.783	0.614	0.153	0.292	0.302	0.233	0.477	0.487	0.391	0.336	0.337	0.726	0.928	0.86	0.524	0.633	0.608	0.47
FBgn0040391	CG2854	protein_coding	2.391	0.1174	0.4944	-0.02096	0.9039	0.6348	0.08406	-0.001658	1	-0.01871	0.959	0.08313	0.663	0.181	0.037	0.044	0.104	0.055	0	0	0.037	0	0	0.161	0.04	0.131	0.085	0.086	0.018	0.021	0	0.045	0.018	0.041	0	0.074	0.06	0.017	0.05	0.035	0.118	0.281	0.162	0.057
FBgn0053218	CR33218	ncRNA	3.48	0.06188	0.7314	0.03734	0.7742	-0.09052	0.7354	0.0006542	1	0.0466	0.8225	-0.01504	0.9452	0	0.402	0.473	0.23	0.147	0.329	0.656	0.333	0.249	0	0	0.354	0.294	0.286	0.116	0.398	0.331	0.206	0.041	0.197	0.074	0.074	0.08	0.12	0.188	0.045	0.232	0.158	0.302	0.29	0.228
FBgn0044047	Ilp6	protein_coding	170	-0.06713	0.7451	0.0006665	1	1.148	0.0002222	-0.0001598	1	2.77	6.289e-15	0.8355	0.01105	0.308	0.484	0.449	0.497	0.597	0.694	0.451	0.38	0.725	0.404	0.475	0.458	4.59	12.948	9.084	1.825	4.164	4.097	1.626	1.394	1.473	1.17	1.552	1.922	14.193	10.417	9.124	4.572	6.41	1.524	2.773
FBgn0040389	mRpL14	protein_coding	1204	-0.1146	0.4123	-0.00101	1	-0.1566	0.3177	-0.000133	1	0.007602	0.9807	-0.1657	0.3662	72.881	88.494	71.639	82.963	96.994	75.253	87.347	88.832	82.893	83.452	100.771	83.434	57.049	45.969	55.803	65.378	66.14	49.331	74.007	67.719	68.228	67.518	74.588	75.818	75.327	71.499	75.906	68.239	65.479	82.363	75.645
FBgn0264598	PsGEF	protein_coding	5.153	-0.1125	0.5174	-0.03987	0.7563	0.248	0.3373	-0.01693	1	0.005841	0.9967	0.2215	0.3085	0	0.004	0.015	0.006	0	0	0.02	0.001	0.021	0	0.006	0.014	0.038	0.012	0.027	0.017	0.01	0.012	0.014	0.017	0.014	0.051	0.017	0.035	0.043	0.031	0.036	0.01	0.033	0.009	0.003
FBgn0040385	CG12496	protein_coding	0.1256	0.01028	1	0	1	0	1	0	1	0	1	-0.02	1	0.048	0	0	0.01	0	0	0	0	0	0	0	0	0	0	0	0	0	0	0	0	0	0	0	0	0	0	0	0	0	0	0.06
FBgn0052797	CG32797	protein_coding	0.06516	0	1	0	1	0	1	0	1	0	1	0.0004751	1	0	0	0	0	0	0	0	0	0	0	0	0	0	0	0	0	0	0	0	0	0	0	0	0	0	0	0	0.052	0	0	0.05
FBgn0001150	gt	protein_coding	5.271	-0.1069	0.5174	0.01541	0.9416	1.635	0.002531	-0.002881	1	-0.146	0.3919	0.1274	0.5104	0.042	0	0	0	0	0.075	0.032	0.023	0.043	0	0	0.024	0.283	0.806	0.398	0.085	0.076	0.141	0.209	0.219	0.215	0.33	0.261	0.303	0.21	0.092	0.128	0.136	0.052	0.05	0.026
FBgn0003714	tko	protein_coding	1248	-0.08462	0.5085	-0.01081	0.9247	-0.216	0.07757	-0.000259	1	0.007844	0.9784	-0.2336	0.1157	25.626	25.703	21.7	27.859	28.056	24.036	23.215	28.456	26.437	26.864	26.604	28.506	43.619	32.772	40.161	44.614	53.868	39.187	36.099	35.293	35.331	38.295	36.989	37.969	38.651	37.12	39.59	28.071	27.659	34.087	34.618
FBgn0040388	boi	protein_coding	2621	-0.2254	0.002346	-0.1035	0.1018	-0.3869	2.072e-06	0.0001764	1	0.01348	0.9439	-0.0972	0.4784	22.458	23.48	24.12	22.246	23.458	23.272	25.163	24.067	28.153	24.946	27.683	28.335	18.689	17.403	15.413	23.633	20.864	23.698	17.883	18.436	19.05	18.271	17.91	17.487	18.705	19.242	16.987	14.927	16.297	17.473	16.272
FBgn0004050	z	protein_coding	3284	-0.367	1.581e-08	-0.009568	0.935	-0.322	3.296e-05	0.0002622	1	-0.09294	0.1809	-0.2439	0.02035	58.854	61.315	56.724	60.602	78.309	69.138	77.538	78.081	74.679	74.986	76.837	84.235	36.941	31.486	34.881	44.734	44.846	40.713	33.386	33.763	33.679	32.077	33.685	31.009	28.699	29.488	28.318	24.2	25.175	31.058	28.732
FBgn0263531	mir-4955	pre_miRNA	1.218	0.09284	1	0.006832	1	0.06688	0.7847	-0.01113	1	0.007066	0.9967	0.02826	1	0.44	0.727	0	0.092	0.533	0	0	0.121	0	0	0	0.128	0	0.207	0	0	0	0	0	0	0.133	0	0.434	0.29	0	0	0.839	2.004	1.093	1.311	0.825
FBgn0260753	Pdfr	protein_coding	19	0.5104	0.05613	0.02925	0.8426	0.7295	0.02486	-0.003791	1	0.0009663	1	0.1281	0.5155	0.048	0.013	0.139	0.14	0.058	0.086	0.025	0.039	0.016	0.048	0.019	0.032	0.57	0.495	0.645	0.098	0.368	0.179	0.043	0.097	0.164	0.111	0.147	0.189	0.117	0.188	0.146	0.435	0.485	0.171	0.398
FBgn0040377	Vha36-3	protein_coding	11.34	0.335	0.1355	-0.002622	0.9976	3.505	1.406e-07	-0.003404	1	0.02118	0.9453	3.504	0.0001211	0.057	0.095	0.056	0.06	0	0	0	0.016	0	0	0	0.017	2.39	1.622	2.572	0.094	0.078	0.324	0.134	0.07	0.035	0.14	0.019	0.19	0.133	0.211	0.088	2.094	1.82	0.068	0.18
FBgn0040376	CG13759	protein_coding	0.321	0.01529	1	0.0003789	1	0.02051	1	0	1	0	1	0.01225	1	0	0.101	0	0.013	0	0.055	0	0	0	0	0	0.018	0	0	0.029	0	0	0	0	0	0	0	0	0	0	0	0	0	0.076	0.037	0
FBgn0040375	CG13760	protein_coding	1422	-0.2481	0.009193	-0.02124	0.7878	-0.2184	0.06929	-0.0001305	1	-0.05767	0.5064	-0.06692	0.726	52.014	54.6	56.077	48.294	63.493	55.703	65.271	54.694	65.848	64.186	66.877	59.649	17.012	13.751	16.707	19.924	19.734	16.41	22.145	22.137	20.243	22.512	21.296	22.795	19.418	20.083	20.33	17.27	18.24	17.442	20.277
FBgn0040066	wds	protein_coding	1839	-0.09323	0.2984	-0.009691	0.935	-0.3023	0.0001219	2.049e-05	1	-0.009062	0.9673	-0.1982	0.07097	24.159	22.379	26.019	22.449	27.353	25.551	22.64	23.576	27.512	25.302	23.887	24.859	50.283	48.959	53.756	59.959	59.296	71.296	49.655	49.592	47.489	47.76	50.08	48.371	47.59	45.914	50.518	41.663	40.277	47.177	48.565
FBgn0001404	egh	protein_coding	3788	-0.01146	0.9288	0.05203	0.3748	-0.08568	0.4244	-1.461e-06	1	0.01752	0.9133	0.2632	0.0319	32.029	34.617	37.95	33.557	41.434	40.195	37.465	35.689	33.805	32.977	37.488	35.069	22.846	26.693	28.158	26.039	26.382	30.694	40.979	41.601	42.416	42.31	41.984	40.742	45.575	43.456	40.149	12.848	12.668	10.349	10.187
FBgn0011606	Klp3A	protein_coding	3532	-0.1515	0.1003	-0.01612	0.8688	-0.5225	1.782e-08	0.0003637	1	-0.06568	0.4089	-0.06894	0.6805	29.649	28.555	29.659	25.615	28.798	30.982	32.7	28.539	32.764	32.42	31.874	30.413	30.724	28.278	27.731	46.14	38.318	42.741	42.064	42.006	44.566	41.686	40.241	38.51	36.284	37.611	34.634	19.098	18.778	21.54	18.579
FBgn0004643	Zw10	protein_coding	5701	-0.2555	0.01641	-0.01251	0.907	-0.3275	0.009094	0.0001839	1	-0.03279	0.771	-0.1772	0.2814	104.054	105.858	93.597	94.026	137.934	100.357	122.074	105.089	126.549	119.663	136.614	107.285	69.381	63.103	61.154	91.175	83.494	74.625	76.175	77.777	79.996	76.391	73.817	73.008	68.085	71.432	67.312	65.288	62.4	76.8	73.586
FBgn0011566	Smyd3	protein_coding	1452	-0.09017	0.362	-0.05007	0.396	-0.2552	0.009909	0.0002519	1	-0.06862	0.386	-0.1491	0.2972	54.484	46.911	42.881	49.637	51.184	42.593	46.704	47.167	46.987	51.9	61.293	48.397	22.469	22.358	20.44	26.659	26.195	26.009	18.675	19.181	19.143	18.523	18.211	17.474	16.029	16.408	16.247	19.001	20.1	22.88	21.415
FBgn0029629	eIF3g1	protein_coding	6324	-0.03135	0.7536	-0.0003808	1	-0.05602	0.555	-0.0003167	1	0.0159	0.9203	-0.0582	0.6806	336.834	319.786	275.272	303.45	335.381	298.432	320.181	309.57	316.608	336.396	325.342	287.412	239.419	230.083	238.612	257.43	257.477	224.541	178.503	175.128	174.951	184.871	180.408	189.58	183.413	193.272	192.862	198.428	183.53	195.889	203.882
FBgn0040334	Tsp3A	protein_coding	406.4	-0.1491	0.2967	-0.01585	0.8914	-0.1131	0.5146	-5.195e-05	1	0.2249	0.05877	0.0552	0.8138	8.851	10.793	8.565	8.107	10.423	10.798	8.886	8.488	10.063	9.797	12.003	9.779	10.8	10.002	8.745	12.412	9.976	10.158	6.298	6.65	6.345	6.243	7.392	5.949	8.789	7.971	9.389	10.36	11.017	11.433	8.71
FBgn0040333	brv3	protein_coding	8.062	0.2785	0.1662	0.3721	0.09683	1.474	0.002783	-0.001404	1	1.181	0.01829	1.191	0.02458	0.184	0.127	0.119	0.244	0.297	0.359	0.26	0.151	0.094	0.124	0.036	0.089	0.282	0.274	0.233	0.1	0.028	0.052	0	0.037	0.037	0.037	0.02	0.03	0.107	0.113	0.187	0.299	0.19	0.037	0.038
FBgn0267350	PI4KIIIalpha	protein_coding	7000	-0.1362	0.1139	-0.002177	0.9966	-0.1251	0.2135	0.0001264	1	-0.03763	0.6883	0.3188	0.005198	58.222	60.13	53.761	59.787	64.717	56.262	72.115	62.413	60.483	66.913	67.348	62.643	26.502	21.932	24.162	26.339	27.626	25.88	26.436	26.634	26.623	27.037	25.797	24.85	25.685	24.847	22.291	13.265	12.823	9.553	10.586
FBgn0003371	sgg	protein_coding	4165	-0.05856	0.7139	0.01591	0.8862	-0.04005	0.8319	4.527e-05	1	0.02655	0.8447	0.04545	0.8454	9.483	11.295	10.481	13.394	11.837	13.836	10.57	14.427	11.607	10.281	10.717	14.43	17.018	13.533	17.75	17.772	14.239	18.001	18.54	18.406	18.35	18.238	18.147	18.186	19.55	20.165	19.048	7.542	6.949	7.219	6.609
FBgn0266707	CR45197	ncRNA	230	0.208	0.1682	0.07067	0.3895	0.5227	0.0004966	-0.001105	1	0.1052	0.2566	0.3303	0.06958	3.288	3.384	3.591	3.182	3.003	4.645	3.078	2.994	2.586	2.652	3.056	2.622	8.806	7.164	11.081	6.155	5.734	5.87	12.197	10.77	11.45	13.306	12.92	13.635	15.46	16.095	17.159	3.094	4.146	2.11	2.845
FBgn0011276	HLH3B	protein_coding	0.1145	0	1	0	1	0.01466	1	0	1	0.01309	1	0.01216	1	0	0	0	0	0	0	0	0	0	0	0	0	0	0.024	0	0	0	0	0	0	0	0	0	0	0.02	0	0.04	0	0.032	0	0
FBgn0025838	CG2652	protein_coding	0.3058	0	1	0.001469	1	0.04819	1	-0.00367	1	0.001649	1	0	1	0	0	0	0	0	0	0	0.022	0	0	0	0	0.114	0.074	0	0	0	0.044	0	0	0	0.048	0	0.052	0.03	0.087	0	0	0	0	0
FBgn0265663	CR44470	ncRNA	0.09005	0.003294	1	0	1	-0.01411	1	0	1	0.01307	1	0	1	0	0	0	0.015	0	0	0	0	0	0	0	0	0	0	0	0.03	0	0	0	0	0	0	0	0	0	0	0.084	0	0	0	0
FBgn0003068	per	protein_coding	132.9	0.1706	0.3567	-0.002888	0.9966	0.215	0.3864	0.0005009	1	0.07177	0.5577	0.1074	0.618	0.986	0.434	0.559	0.899	0.915	0.473	0.291	0.45	0.588	0.563	0.428	0.555	2.176	4.962	3.004	1.891	2.532	3.192	1.328	1.095	1.243	1.083	1.141	1.116	1.511	1.504	1.648	0.759	1.642	0.509	1.334
FBgn0000092	CG2650	protein_coding	3.768	0.1823	0.3195	0.02973	0.8442	0.4004	0.1656	0.00299	1	-0.01206	0.9784	0.1785	0.382	0.22	0.061	0.285	0.277	0	0.198	0.283	0.181	0.15	0.074	0	0.128	0.213	0.173	0.245	0.03	0.1	0.083	0.221	0.119	0.155	0.156	0.169	0.024	0.057	0.081	0.168	0.191	0.228	0.044	0.092
FBgn0024992	CG2658	protein_coding	3471	-0.2344	0.0621	-0.009712	0.9465	-0.2833	0.06131	3.623e-05	1	-0.02126	0.8903	-0.1971	0.2763	59.799	49.585	45.856	50.435	78.271	48.458	61.869	52.283	66.748	63.513	66.644	55.857	27.279	22.907	27.687	35.217	34.558	28.363	34.841	35.039	35.547	35.123	33.821	35.369	31.716	33.717	32.628	12.787	12.025	17.299	13.152
FBgn0024993	CG2662	protein_coding	1155	-0.2371	0.02213	-0.01317	0.9009	-0.9306	2.503e-15	0.0004587	1	-0.09809	0.2503	-0.2719	0.06146	29.07	36.776	33.632	28.345	38.233	36.755	38.708	33.292	39.757	37.075	42.223	35.776	11.816	10.288	10.794	25.719	18.548	20.34	20.247	19.982	19.952	18.479	17.722	18.918	15.269	15.9	15.802	21.683	22.76	29.82	26.907
FBgn0024994	Csat	protein_coding	1562	0.007899	0.9577	-0.01293	0.9009	0.08592	0.4565	-2.056e-05	1	-0.05975	0.4646	-0.157	0.2642	31.059	25.705	31.537	30.758	28.935	28.175	27.071	29.05	31.857	28.637	28.569	29.312	27.232	28.058	28.161	25.639	29.123	23.165	30.838	30.123	30.043	30.105	29.344	31.981	26.347	28.153	28.334	29.374	31.137	35.61	33.389
FBgn0024996	eIF2Bbeta	protein_coding	1426	0.05954	0.5577	0.02664	0.6804	-0.07546	0.4696	-0.0001426	1	-0.04007	0.6532	-0.2185	0.06622	49.921	52.585	46.515	56.351	58.891	50.816	46.463	55.269	46.892	47.946	49.011	52.66	38.979	35.063	35.778	37.614	42.461	36.333	37.37	36.173	37.757	37.916	39.265	37.225	34.957	36.966	35.147	36.438	37.123	44.401	43.352
FBgn0024995	CG2680	protein_coding	8.496	0.008596	0.9651	-0.03379	0.7974	0.1083	0.6639	-0.02993	1	-0.0076	0.9967	-0.00935	0.9691	0.378	0.052	0	0.04	0	0	0	0.086	0	0	0	0.33	1.949	0.504	0.96	0.488	0.885	0.461	0	0	0.019	0.057	0.062	0.104	0.17	0	0.024	1.188	0.274	0.488	1.141
FBgn0024997	CG2681	protein_coding	5.057	0.08704	0.6202	-0.02269	0.8952	0.1892	0.4569	-0.0558	0.9632	-0.09977	0.5755	0.05827	0.7646	0.195	0.134	0.063	0.246	0.079	0	0.075	0.089	0.167	0.033	0.077	0.133	0.378	0.199	0.155	0.027	0.251	0.11	0	0.013	0.01	0.03	0.086	0.054	0	0.048	0.012	0.064	0.101	0.019	0.081
FBgn0024998	CG2685	protein_coding	1686	-0.08116	0.5376	-0.004344	0.9855	-0.7073	2.322e-09	0.0002271	1	-0.003551	0.9974	-0.2905	0.05287	43.962	42.628	44.856	39.23	49.848	43.352	44.886	41.104	46.113	46.157	47.204	43.02	25.661	21.741	23.53	49.591	30.796	39.937	33.981	28.41	32.415	30.085	30.043	29.586	30.454	30.182	28.285	16.755	16.606	24.353	19.235
FBgn0024991	CG2694	protein_coding	2259	-0.0944	0.5073	-0.2127	0.05088	-0.3668	0.008168	0.0001878	1	-0.136	0.1566	-0.279	0.08489	25.102	28.094	28.421	30.245	22.038	25.169	20.621	26.845	26.773	27.752	30.267	36.514	27.585	24.186	24.223	39.583	36.475	25.45	44.412	44.032	43.34	42.493	41.954	40.91	33.663	34.458	32.9	16.255	15.147	21.842	19.431
FBgn0024973	CG2701	protein_coding	3600	-0.19	0.08796	0.08288	0.2535	0.6399	9.131e-08	-0.0001223	1	-0.02146	0.8849	0.4292	0.002539	93.005	86.733	65.624	82.032	125.168	106.041	113.14	106.117	93.424	98.975	102.475	88.279	55.784	48.735	50.497	34.258	33.618	27.725	25.95	24.999	25.638	25.996	26.282	26.871	25.237	25.885	23.962	31.563	27.819	20.754	19.699
FBgn0000928	fs(1)Yb	protein_coding	131.7	1.167	6.209e-06	0.05698	0.5426	1.335	1.568e-06	-9.438e-05	1	0.04578	0.695	1.515	7.055e-05	2.909	2.683	1.961	3.041	1.981	1.759	1.276	0.995	1.216	1.006	1.182	1.002	3.296	3.517	3.65	0.728	1.762	1.316	0.964	0.858	0.919	0.761	1.097	0.946	1.526	0.929	1.013	2.459	2.321	0.481	1.035
FBgn0000927	fs(1)Ya	protein_coding	10840	-0.6648	1.426e-10	-0.03354	0.6258	-0.5366	6.819e-06	6.462e-05	1	-0.148	0.111	-0.1213	0.4954	168.386	200.77	176.341	210.775	301.851	250.57	272.113	290.726	308.077	295.537	320.908	314.992	164.073	121.785	128.42	217.711	218.252	186.696	149.369	151.268	143.214	148.061	140.096	147.893	114.104	122.121	119.254	136.097	119.434	138.973	146.828
FBgn0283545	vilya	protein_coding	49.05	1.936	3.783e-06	0.1074	0.3631	1.148	0.001847	-0.01131	1	0.05422	0.6959	1.124	0.01025	5.305	4.307	1.923	6.749	3.159	1.781	1.731	1.207	1.011	0.725	1.598	0.943	3.652	6.43	5.01	0.844	2.731	1.52	0.871	0.908	0.707	1.448	1.687	1.127	1.737	2.117	2.093	2.925	7.203	0.911	2.023
FBgn0000520	dwg	protein_coding	1927	-0.3115	0.002608	-0.008581	0.9519	-0.4302	0.0004477	7.999e-05	1	-0.09218	0.2849	-0.1945	0.2295	55.492	54.723	44.819	54.02	74.795	53.84	64.876	66.091	63.189	64.549	75.77	65.742	21.679	19.206	19.015	31.138	27.097	25.004	15.654	16.731	15.308	15.298	16.443	14.902	13.749	13.416	12.5	20.759	21.68	26.068	24.766
FBgn0250874	ttm50	protein_coding	2695	0.0933	0.4244	-0.02302	0.7645	-0.2015	0.09099	-5.699e-05	1	-0.02317	0.865	-0.224	0.1232	84.154	76.466	81.36	82.94	67.186	62.003	74.189	75.478	73.664	82.1	69.086	76.474	57.056	47.497	53.517	53.966	71.04	59.651	42.635	41.395	41.437	43.408	41.758	42.159	39.452	42.199	39.339	41.182	37.251	44.279	51.245
FBgn0024975	CG2712	protein_coding	345.9	-0.004622	0.9855	0.01627	0.8916	-0.2333	0.1321	0.0001523	1	-0.07409	0.4164	-0.1968	0.2917	3.256	3.983	3.166	2.783	3.096	4.75	3.397	3.151	3.414	3.324	2.93	3.313	11.9	10.569	11.68	16.192	14.877	10.263	15.321	14.937	15.517	15.412	14.069	14.402	11.961	12.63	12.614	5.873	5.145	7.22	6.414
FBgn0000376	crm	protein_coding	3264	-0.1631	0.1226	0.008679	0.9495	-0.2342	0.04639	0.0001039	1	-0.02756	0.8219	0.2612	0.07256	29.947	27.228	33.063	27.637	29.676	37.351	35.235	36.482	33.063	32.367	28.948	39.508	42.26	40.793	37.016	48.867	45.463	49.317	42.842	48.649	41.482	42.563	46.602	40.342	43.534	38.712	39.77	11.28	10.052	8.881	8
FBgn0024980	Syx4	protein_coding	90.82	0.4577	0.01004	0.01956	0.8796	0.7094	0.0008357	-6.633e-05	1	0.8966	0.0005407	0.2692	0.1706	2.828	2.623	1.904	2.828	2.267	1.41	1.843	1.86	1.824	1.579	0.928	1.85	2.777	2.907	2.901	2.008	1.302	1.226	1.686	1.635	1.448	1.308	1.704	1.838	3.329	3.025	3.221	3.171	3.377	2.722	1.686
FBgn0263505	CR43494	ncRNA	0.06236	0	1	0	1	0	1	0	1	0	1	-0.01971	1	0	0	0	0	0	0	0	0	0	0	0	0	0	0	0	0	0	0	0	0	0	0	0	0	0	0	0	0	0	0.089	0.093
FBgn0040384	CG32795	protein_coding	1813	-0.2197	0.02039	-0.03006	0.6542	-0.2806	0.007369	-5.255e-05	1	0.01877	0.9049	-0.1182	0.4479	18.803	22.253	21.034	18.339	24.267	23.949	19.783	19.832	26.809	24.563	23.242	21.096	33.739	31.391	33.256	44.153	40.872	36.24	42.359	45.475	46.24	45.775	42.524	47.439	46.566	46.399	48.047	32.118	33.191	38.533	33.677
FBgn0003996	w	protein_coding	1425	2.217	5.369e-43	2.253	7.646e-44	1.835	1.558e-34	0.7434	4.605e-05	0.4927	0.0019	1.542	3.494e-16	7.398	8.146	6.763	7.404	8.351	6.632	8.692	7.034	1.681	1.721	1.573	1.418	50.773	43.346	44.401	12.716	16.958	8.602	66.667	70.224	65.926	40.842	39.502	39.867	57.085	59.75	61.546	46.058	38.008	13.374	14.956
FBgn0040356	CG12498	protein_coding	0.1743	0	1	0	1	0.01466	1	-0.0008166	1	0.005245	1	0.02541	1	0	0	0	0	0	0	0	0	0	0	0	0	0.037	0	0	0	0	0	0	0	0	0	0.025	0	0	0.057	0	0	0.143	0	0
FBgn0040352	CG14416	protein_coding	0.7783	0.1037	1	0.01752	1	0.5048	1	-0.002528	1	-0.03634	1	0.04666	1	0	0.067	0.079	0.017	0	0.073	0	0.022	0	0	0	0	0.039	0.115	0.077	0	0	0	0.054	0.033	0.074	0.099	0.027	0.107	0.031	0.09	0	0.053	0.05	0	0.051
FBgn0040353	CG14417	protein_coding	3.365	0.1471	0.3986	0.0165	0.9346	0.1973	0.4341	0.003305	1	0.2879	0.2081	0.03713	0.8515	0.134	0.278	0.458	0.155	0	0.484	0.104	0.074	0	0	0.398	0.059	0.228	0.19	0.256	0.055	0.152	0.076	0.045	0.027	0	0.02	0	0.022	0.026	0.049	0.308	0.219	0.083	0.04	0.168
FBgn0029639	CG14419	protein_coding	0.5922	-0.007646	1	-0.0091	1	-0.1012	1	0.0002889	1	0.02028	1	0.1196	1	0.102	0	0	0	0	0	0	0	0	0.103	0	0	0	0.048	0.049	0.167	0	0.172	0	0	0.031	0	0.034	0	0	0.038	0.039	0.133	0.127	0	0
FBgn0040355	CG3526	protein_coding	0.9173	0	1	0	1	0.1829	0.411	0.0002057	1	-0.0083	0.9907	0.06255	1	0	0	0	0	0	0	0	0	0	0	0	0	0.06	0.029	0.266	0	0	0	0.021	0	0	0	0.02	0	0	0	0	0.121	0.462	0	0.077
FBgn0025643	CG3588	protein_coding	6.182	0.1886	0.304	-0.03456	0.7997	3.019	3.688e-05	-0.003702	1	0.03227	0.9107	0.4018	0.1406	0.043	0.054	0.042	0.068	0	0.019	0	0.012	0	0.022	0.026	0.031	0.366	0.6	0.422	0.097	0	0.024	0.007	0	0	0	0	0.014	0.008	0.008	0.008	0.169	0.242	0.077	0.027
FBgn0025644	CG14424	protein_coding	1.395	0.02732	1	0.006329	1	0.3003	0.2667	-0.01515	1	-0.05095	0.8107	0.06163	0.7507	0	0.059	0	0	0	0	0	0.019	0	0	0	0	0.103	0.268	0.237	0.058	0	0.04	0	0	0.022	0.022	0	0.141	0	0.052	0	0.37	0.221	0.127	0.133
FBgn0052793	CG32793	protein_coding	1.72	0.1144	1	-0.00697	1	0.4187	0.1675	0	1	0.1761	0.3392	0.156	0.4429	0.055	0.023	0.027	0.012	0.034	0	0	0	0	0	0	0.016	0.094	0.091	0.145	0	0.05	0	0	0	0	0	0	0	0	0.031	0.021	0.072	0.103	0.033	0
FBgn0029642	CG3592	protein_coding	0.3285	0.01172	1	0	1	0.04095	1	0	1	0.01099	1	0.01328	1	0	0	0	0.074	0	0	0	0	0	0	0	0	0.086	0.042	0	0	0	0	0	0	0	0	0	0	0.034	0.033	0	0	0.055	0	0
FBgn0025645	CG3598	protein_coding	0.2524	0	1	0	1	0.02904	1	-0.0008166	1	-0.00344	1	0	1	0	0	0	0	0	0	0	0	0	0	0	0	0	0.033	0.101	0	0.032	0	0	0	0	0	0	0.023	0	0	0	0	0	0	0
FBgn0029643	CG14420	protein_coding	0.3143	0	1	0	1	0.04045	1	-0.001061	1	0.001575	1	0.01702	1	0	0	0	0	0	0	0	0	0	0	0	0	0.023	0	0.068	0	0	0.027	0	0.019	0	0	0.031	0	0.037	0	0	0	0.029	0	0
FBgn0029644	CG14421	protein_coding	1.062	0.002219	1	-0.0108	1	0.9443	0.04801	0.003327	1	0.007048	0.9967	0.05728	1	0	0.072	0	0.037	0	0	0	0.024	0	0	0.104	0.025	0.338	0.453	0.333	0	0	0.049	0.029	0.071	0	0.053	0	0	0	0.032	0.033	0.057	0	0	0
FBgn0029645	CG14422	protein_coding	0.3368	0.006092	1	0.007081	1	0.06131	1	0.002921	1	0.01054	1	0.02261	1	0	0	0	0.015	0	0.128	0	0	0	0	0	0	0.034	0.067	0.068	0	0	0.04	0	0	0.043	0	0	0	0.027	0	0	0.046	0	0	0
FBgn0029646	CG14423	protein_coding	1.286	-0.1114	1	-0.02767	1	0.5598	0.1089	0.007965	1	0.006147	0.9971	0.1803	1	0	0	0	0	0	0	0	0	0	0.063	0.074	0	0.303	0.206	0.119	0.026	0	0.035	0.021	0	0.095	0	0.041	0	0.024	0.023	0	0.082	0.039	0	0
FBgn0029647	CG17959	protein_coding	0.2518	0.00698	1	0.001599	1	0.01466	1	0	1	0	1	0.02042	1	0.153	0	0	0	0	0.137	0	0	0	0	0	0	0	0.072	0	0	0	0	0	0	0	0	0	0	0	0	0	0	0.19	0	0
FBgn0029648	CG3603	protein_coding	956.7	-0.355	0.006646	-0.02515	0.7701	0.141	0.4345	0.0001371	1	0.03001	0.8127	0.07915	0.726	46.165	51.456	39.419	50.629	64.518	37.617	66.661	61.084	65.42	61.041	68.62	62.943	28.823	21.961	24.107	18.224	25.899	22.015	25.858	28.507	25.397	24.561	25.918	26.245	27.8	28.104	28.317	26.805	24.221	21.542	25.106
FBgn0003285	rst	protein_coding	821.9	1.238	8.575e-09	-0.003502	0.996	1.319	4.646e-08	-0.004923	1	-0.2119	0.14	1.524	1.137e-06	9.909	8.341	14.909	7.502	2.724	5.751	4.104	3.416	5.023	4.844	3.1	3.495	7.035	7.035	7.427	2.118	2.95	3.022	2.352	2.696	2.7	3.331	3.649	3.422	2.142	2.328	2.555	15.031	13.429	3.678	5.694
FBgn0029649	CG4116	protein_coding	3.642	0.8585	0.0302	0.01815	0.9203	0	1	-0.01045	1	-0.1302	0.464	0.3726	0.1688	0.863	0.194	0.305	0.263	0	0.282	0	0.043	0	0.079	0.093	0.023	0	0	0	0	0	0	0.026	0	0	0.024	0	0.078	0	0	0	1.378	1.072	0.234	0.196
FBgn0028746	CG18508	protein_coding	362	-0.5333	0.001251	-0.5186	0.008867	-0.2581	0.0554	0.0001167	1	-0.09482	0.2743	-0.08961	0.6549	3.372	1.656	1.949	1.7	1.435	3.61	1.895	1.623	3.447	3.858	4.102	2.574	25.647	24.996	23.391	31.443	29.46	29.826	39.777	40.939	41.584	39.084	40.792	38.634	33.802	32.547	34.075	23.657	23.257	26.549	24.601
FBgn0000644	Fcp3C	protein_coding	1802	0.7561	0.002961	0.02369	0.8529	0.03297	0.9222	0.0001136	1	-0.008331	0.9807	-0.212	0.2982	76.06	48.401	93.776	44.633	18.899	54.296	32.707	47.732	35.525	21.639	47.201	21.205	55.375	83.414	98.221	102.664	82.17	41.498	155.784	145.09	136.995	156.933	147.107	124.018	139.929	133.463	131.669	60.842	79.067	135.346	87.533
FBgn0040396	CG3939	protein_coding	1160	0.04654	0.7886	-0.02311	0.7886	0.07909	0.6667	4.209e-05	1	0.006617	0.986	0.06538	0.7745	42.412	51.186	46.519	54.942	34.548	37.465	40.536	55.062	37.318	42.35	50.905	56.148	69.87	52.46	59.604	54.629	59.138	55.973	55.269	51.402	52.616	50.244	51.238	55.866	55.674	48.681	56.288	67.09	58.177	59.197	57.599
FBgn0010296	ng4	protein_coding	0.0525	0	1	0	1	0	1	-0.001723	1	-0.003334	1	0	1	0	0	0	0	0	0	0	0	0	0	0	0	0	0	0	0	0	0	0	0	0	0	0	0.184	0	0.102	0	0	0	0	0
FBgn0003086	Pig1	protein_coding	0.01706	0	1	0	1	0	1	0.001012	1	0	1	0	1	0	0	0	0	0	0	0	0	0	0	0	0	0	0	0	0	0	0	0.036	0	0	0	0	0	0	0	0	0	0	0	0
FBgn0003374	Sgs4	protein_coding	0.1516	-0.01484	1	-0.001817	1	0	1	0	1	0.01022	1	0.01216	1	0	0	0	0	0	0	0	0.021	0	0.079	0	0.023	0	0	0	0	0	0	0	0	0	0	0	0	0.06	0	0	0	0.049	0	0
FBgn0266180	CR44886	ncRNA	19.44	0.2366	0.2196	0.06837	0.5458	0.264	0.2892	0.02368	0.9767	1.341	0.0007808	0.2284	0.263	3.142	0.288	2.376	0.805	0.846	1.572	1.344	1.531	1.785	0.352	0.827	0.407	7.597	7.391	5.486	3.136	6.49	4.523	5.363	5.783	3.909	3.181	2.758	2.534	8.363	8.989	7.859	9.54	9.755	5.2	6.109
FBgn0029656	CG10793	protein_coding	1.562	-0.006995	1	0.023	1	1.139	0.03233	-0.00255	1	0.01997	0.9564	0.2215	0.3195	0	0	0	0.028	0.054	0.081	0.035	0	0	0	0.053	0.013	0.065	0.105	0.213	0	0	0.025	0.045	0	0.014	0.041	0.015	0.03	0.035	0.066	0.017	0.087	0.223	0.027	0.028
FBgn0267963	CR46243	ncRNA	0.3045	0.00698	1	0	1	0.01466	1	0.003688	1	0.01516	1	0.01216	1	0.288	0	0	0	0	0	0	0	0	0	0	0	0	0	0.137	0	0	0	0.674	0	0	0	0	0	0	0	0.44	0	0.179	0	0
FBgn0262656	Myc	protein_coding	5790	0.3888	0.01631	0.2447	0.08848	-0.03748	0.8915	0.0001439	1	0.02341	0.8795	0.007611	0.9826	25.763	22.722	29.923	22.076	20.181	31.839	22.963	23.723	19.367	17.051	12.969	17.824	15.034	16.833	22.298	14.593	16.516	25.221	31.875	30.621	30.258	30.267	31.111	28.044	32.326	33.958	32.85	44.594	44.513	36.814	51.278
FBgn0052493	tRNA:Gln-TTG-2-1	tRNA	0.03245	0	1	0	1	0	1	-0.0008166	1	-0.00344	1	0	1	0	0	0	0	0	0	0	0	0	0	0	0	0	0	0	0	0	0	0	0	0	0	0	0.341	0	0	0	0	0	0	0
FBgn0029658	CG14269	protein_coding	1.24	-0.115	1	-0.02775	1	0.2129	0.3828	0.003271	1	0.1001	0.5317	0.1993	1	0	0	0	0	0	0	0	0	0	0	0.204	0.05	0.166	0.081	0.123	0	0	0.048	0	0	0.026	0	0	0	0	0.032	0.164	0.392	0.747	0	0.054
FBgn0029659	CG16782	protein_coding	0.9627	-0.03022	1	-0.01167	1	0.155	0.5192	0.0003694	1	0.02967	0.918	0.002766	1	0	0.053	0.063	0.013	0	0	0.099	0	0.066	0.13	0	0	0.062	0.061	0	0	0.029	0	0.022	0	0	0	0.021	0	0.025	0	0.025	0.042	0.12	0.115	0.04
FBgn0029660	CG10801	protein_coding	5.936	-0.0202	0.9141	-0.05207	0.6565	0.3901	0.1869	0.00811	1	0.007409	0.9967	-0.004386	0.9871	0.127	0	0.082	0.071	0	0	0	0.058	0	0.213	0.05	0.062	0	0.08	0	0	0	0	0.014	0.034	0.026	0	0	0.028	0.016	0	0.016	0.771	1.156	0.756	1.242
FBgn0029661	CG16781	protein_coding	0.208	0	1	0	1	0.02816	1	0	1	0.005722	1	-0.01263	1	0	0	0	0	0	0	0	0	0	0	0	0	0	0.023	0.023	0	0	0	0	0	0	0	0	0	0	0	0.019	0	0.03	0.058	0.031
FBgn0029662	CG12206	protein_coding	130.1	0.4888	0.01135	0.01123	0.9473	0.3986	0.07487	-0.0001753	1	-0.05002	0.6601	-0.08371	0.7182	2.831	2.428	3.255	1.723	1.418	1.887	1.719	1.514	1.503	1.646	1.935	0.983	1.711	1.972	2.709	1.734	1.518	0.889	2.427	2.276	2.619	2.712	2.213	2.703	1.756	1.862	2.503	1.789	2.383	2.497	2.381
FBgn0029663	CG10804	protein_coding	1.564	0.2037	1	-0.004772	1	3.175	0.003289	0.04556	1	0.3247	0.1745	0.474	0.1385	0.015	0.025	0.03	0.026	0	0	0	0.008	0.016	0	0	0.004	0.127	0.029	0.044	0	0	0	0.015	0.012	0.005	0	0	0	0.018	0.023	0	0.04	0.029	0	0
FBgn0029664	CG10802	protein_coding	1605	-0.1006	0.3965	0.0003427	1	0.009972	0.9622	0.0001763	1	-0.01137	0.959	0.0709	0.7089	46.728	59.24	49.463	52.966	62.553	53.031	56.333	55.048	54.643	54.079	60.382	57.255	37.424	31.563	33.199	37.769	35.708	27.718	37.892	39.837	35.556	35.752	35.915	36.8	35.876	34.728	35.042	38.423	36.074	35.484	34.409
FBgn0029665	CG14270	protein_coding	1109	-0.1019	0.4249	-0.02453	0.752	0.08223	0.577	-6.549e-05	1	0.009722	0.9685	0.1288	0.4631	47.653	64.107	53.433	61.494	58.434	50.341	54.381	62.941	57.558	58.591	66.694	64.684	66.342	48.501	57.511	54.451	60.374	46.057	50.02	55.619	53.434	53.928	55.054	52.934	57.872	50.392	57.625	81.574	73.02	68.915	68.322
FBgn0029666	CG10803	protein_coding	1902	-0.07757	0.5585	0.002613	0.9966	0.1246	0.3648	0.0005052	1	0.02673	0.8339	0.291	0.05105	11.989	15.471	14.133	14.977	13.002	15.98	14.743	17.239	14.83	13.338	14.293	17.77	16.623	19.269	17.67	15.82	14.033	18.605	21.893	22.399	22.043	20.524	19.841	20.013	22.29	20.985	20.999	10.966	8.932	7.531	7.701
FBgn0029667	Gas8	protein_coding	2.066	0.05061	0.7683	-0.01817	1	1.53	0.01703	0.0004198	1	0.04936	0.8119	0.1686	0.4046	0.032	0.027	0.032	0.027	0	0.029	0	0.009	0.033	0	0	0.028	0.063	0.153	0.062	0	0.015	0	0.022	0.026	0.039	0.03	0.043	0.011	0.088	0.036	0.025	0.042	0.202	0.039	0.041
FBgn0029669	CG13021	protein_coding	0.696	0.0508	1	0	1	-0.1893	1	0.0005387	1	-0.06632	1	-0.0253	1	0	0	0.114	0.025	0	0	0	0	0	0	0	0	0	0	0	0.096	0.053	0	0.079	0.048	0	0.036	0.039	0.039	0	0	0	0.153	0.146	0.14	0.294
FBgn0267910	MRE16	ncRNA	35150	0.06231	0.7632	0.01245	0.9318	0.6494	0.004392	0.7662	0.01577	0.9918	0.0009733	0.329	0.1059	5377.91	6298.17	4816.45	4960.93	6368.85	4304.17	6072.34	5073.77	5138.07	4992.45	5439.39	4176.73	160.867	123.953	166.174	28.177	131.872	81.807	1551.52	1391.13	1181.98	631.236	666.734	710.932	1395.36	1371.75	1586.19	14842.4	13467.4	7522.23	9479.33
FBgn0052792	ppk8	protein_coding	0.8015	-0.0367	1	-0.01582	1	0.007783	1	-0.01852	1	0.007498	1	-0.1004	1	0	0.03	0	0.008	0.044	0	0	0	0.037	0	0	0.021	0	0.034	0	0.029	0	0	0	0	0	0.011	0.012	0.024	0.014	0.026	0.014	0.023	0.022	0.043	0.112
FBgn0029672	CG2875	protein_coding	1763	0.0492	0.7675	0.0156	0.8916	-0.7876	4.051e-08	0.0001887	1	-0.004058	0.9967	-0.5425	0.0008146	35.414	35.455	38.198	29.635	36.758	38.28	37.695	30.14	34.822	37.138	33.668	27.139	17.307	25.046	23.149	36.704	33.92	48.985	38.908	42.267	41.545	38.447	39.794	38.376	38.232	36.077	40.895	42.291	39.171	64.707	68.928
FBgn0266429	AstA-R1	protein_coding	1.797	0.1328	0.4228	0.08437	1	-0.04877	0.8535	0.003273	1	0.175	0.3549	0.07918	0.6802	0.04	0	0	0.025	0.024	0.018	0.093	0.006	0	0.02	0	0	0.01	0	0.038	0.016	0.027	0.023	0.034	0.016	0	0.03	0	0	0.101	0.022	0.054	0.013	0.025	0	0.013
FBgn0044046	Ilp7	protein_coding	205.9	-0.8219	0.002079	-0.02028	0.8849	-0.1774	0.49	-0.2359	0.1745	-0.1266	0.3527	-0.09155	0.673	5.2	8.823	7.964	8.661	18.123	12.184	15.03	10.539	18.715	22.616	18.141	7.84	3.513	4.993	2.714	7.591	3.036	3.732	2.141	1.525	2.586	4.175	5.369	4.089	3.247	2.803	2.663	3.754	3.848	6.705	2.893
FBgn0023215	Mnt	protein_coding	3573	0.01978	0.9274	0.03329	0.6906	-0.232	0.2394	1.249e-05	1	0.01208	0.9588	0.07028	0.7715	12.013	10.419	11.141	11.248	9.492	20.161	10.081	12.101	11.397	10.579	8.894	12.904	38.381	31.899	50.46	55.483	37.6	57.162	62.449	62.126	60.743	62.559	63.681	58.442	68.708	65.221	60.158	30.913	33.851	28.9	30.007
FBgn0266549	CR45102	ncRNA	815.6	0.06841	0.7139	0.05229	0.5167	-0.01398	0.9635	0.0001082	1	0.04354	0.6842	0.2566	0.1698	8.326	7.134	8.045	7.157	7.251	12.837	7.815	7.086	7.501	7.291	5.795	7.653	23.1	19.39	30.184	22.268	19.465	31.982	52.187	53.502	59.175	55.242	53.49	51.196	63.013	63.661	57.023	14.592	15.93	10.789	11.609
FBgn0015286	Rala	protein_coding	4007	-0.1365	0.1918	-0.005245	0.9804	-0.02094	0.8936	-0.0006846	1	-0.04468	0.6289	-0.04933	0.7961	45.628	48.686	58.215	40.808	53.023	62.86	48.711	46.43	59.222	51.606	52.707	51.605	45.343	48.085	48.62	50.044	47.123	47.326	71.73	64.418	74.179	76.077	77.688	78.898	69.203	73.574	70.71	82.835	89.429	91.923	87.853
FBgn0283657	Tlk	protein_coding	13500	-0.2651	0.003558	0.009853	0.9369	-0.4284	3.558e-05	0.0004626	1	0.004932	0.9943	-0.1841	0.1983	48.655	55.496	55.833	51.642	60.29	75.08	68.247	66.185	65.89	62.16	63.296	68.907	29.801	25.716	32.452	40.895	33.943	46.206	42.083	43.14	42.046	40.647	39.946	36.629	40.395	41.789	36.297	25.864	24.373	30.676	28.139
FBgn0263532	mir-4962	pre_miRNA	2.079	0.1781	0.3193	0.07561	1	0.001491	1	0.008542	1	-0.01279	0.9807	0.3324	0.1923	0	0.99	1.166	1.132	0.727	2.16	0.924	0.822	0	0.604	0	0.349	0.29	0	0	0	0.272	0	0.401	0.242	0.726	0.182	0	0.396	0	0.441	0	3.512	3.724	0.715	0.749
FBgn0029676	HIP-R	protein_coding	1359	-0.373	0.00234	-0.00498	0.9829	0.1241	0.4348	-0.0001778	1	-0.02211	0.8824	-0.09113	0.6604	8.591	8.732	7.981	9.436	11.504	13.621	9.08	12.541	13.086	11.64	9.353	13.643	43.174	40.01	46.56	46.938	37.137	32.74	45.962	43.277	44.487	46.135	47.772	46.394	44.657	43.599	43.766	21.747	24.513	27.622	23.104
FBgn0021738	Crg-1	protein_coding	5.986	-0.02319	0.9001	0.009784	0.973	-0.1837	0.4618	-0.01397	1	-0.03895	0.8739	0.02282	0.9127	0.181	0.25	0.235	0.292	0	0.816	0.326	0.381	0.185	0.122	0.286	0.528	0.205	0.028	0.115	0.864	0	0	0	0	0	0.018	0	0.04	0	0.022	0	0.118	0.3	0.324	0
FBgn0053221	CR33221	pseudogene	1.204	0.3821	1	0	1	0.167	0.4967	-0.01265	1	-0.07315	0.6883	0.1834	1	0.049	0.12	0.047	0.071	0	0	0	0	0	0	0	0	0.141	0.114	0.092	0	0.044	0.082	0	0	0	0.015	0.016	0.016	0	0	0	0.126	0.121	0	0.03
FBgn0264954	fd3F	protein_coding	0.7174	0.1828	1	0.006008	1	0.1795	1	-0.02394	1	-0.1271	1	0.1859	1	0.025	0.041	0	0.026	0	0	0	0.007	0	0	0	0	0.012	0.023	0.024	0	0.011	0	0	0.01	0	0.023	0.057	0.016	0.01	0	0	0.048	0.015	0	0
FBgn0000542	ec	protein_coding	253	0.8693	5.045e-07	0.04072	0.6143	0.9584	9.371e-08	0.001095	1	0.07838	0.414	0.5786	0.003521	1.806	1.228	1.472	1.459	0.847	1.02	0.982	0.864	0.805	0.758	0.776	0.755	1.635	2.237	1.952	0.701	1.164	0.933	1.744	1.828	1.522	1.355	1.672	1.314	1.816	1.631	1.875	1.538	1.303	0.607	0.985
FBgn0052785	tRNA:Gln-CTG-2-1	tRNA	0.02142	0.006499	1	0	1	0	1	0	1	0	1	0	1	0	0	0	0.433	0	0	0	0	0	0	0	0	0	0	0	0	0	0	0	0	0	0	0	0	0	0	0	0	0	0	0
FBgn0025118	tRNA:Pro-CGG-3-1	tRNA	2.392	0.2037	0.2706	0.05681	0.6258	-0.07244	0.7684	0	1	0	1	-0.04327	0.8272	4.131	4.265	4.017	4.547	7.508	0.93	3.181	5.094	1.056	0	0	3.008	0	0	0	0	0.468	0	0	0	0	0	0	0	0	0	0	0.672	0	0.615	0.645
FBgn0029679	CG2901	protein_coding	1.182	0.106	1	0.0169	1	0	1	-0.004438	1	0.004196	1	0.02142	1	0	0	0.08	0.011	0	0.025	0	0.022	0	0	0	0	0	0	0	0	0	0	0	0	0.008	0	0	0.027	0.021	0.01	0	0.124	0.136	0.065	0.102
FBgn0019661	roX1	ncRNA	17.46	-0.04016	0.8397	-0.04188	0.7286	2.304	3.137e-05	-0.0006336	1	-0.01635	0.9479	0.5057	0.06896	0.014	0	0.026	0.048	0	0	0.031	0.026	0.042	0	0.032	0.048	0.164	0.16	0.22	0.017	0.043	0.031	0.241	0.368	0.288	0.343	0.345	0.31	0.257	0.395	0.233	0.345	0.245	0.073	0.153
FBgn0265575	yin	protein_coding	7887	-0.08279	0.5432	0.00699	0.9688	-0.7202	3.682e-09	0.002033	1	0.01952	0.9048	-1.198	3.138e-14	38.564	30.649	33.284	28.474	34.878	44.442	33.735	31.774	36.945	32.242	38.966	32.198	66.739	58.178	67.541	114.028	120.708	95.575	203.533	222.175	208.678	183.917	181.833	174.901	188.615	194.64	184.448	116.483	91.11	263.626	220.066
FBgn0028491	CG2930	protein_coding	39.78	0.8323	0.004436	-0.04624	0.6693	1.869	3.583e-08	0.0002176	1	0.02857	0.8567	1.096	0.002944	0.462	0.135	0.304	0.256	0.09	0.08	0.08	0.073	0.107	0.15	0.106	0.117	1.074	1.178	1.178	0.274	0.378	0.218	0.154	0.175	0.149	0.181	0.167	0.108	0.202	0.214	0.131	1.193	1.351	0.284	0.643
FBgn0285910	VhaAC39-1	protein_coding	5042	0.07893	0.6084	0.0003839	1	0.077	0.6655	1.957e-05	1	-0.02366	0.8693	-0.01082	0.9711	85.109	59.457	100.788	69.981	69.281	81.257	76.505	67.071	77.17	83.03	63.364	69.894	159.606	188.284	165.739	141.773	167.504	171.23	143.334	149.452	146.712	146.12	145.855	144.998	137.374	136.208	134.516	140.772	163.106	152.018	155.301
FBgn0029681	CG15239	protein_coding	5.5	0.006029	0.9762	-0.006185	0.9885	-0.5048	0.1227	0.003309	1	0.0742	0.6896	-0.3504	0.1928	0	0.031	0.036	0.008	0	0	0.029	0.01	0	0	0.088	0	0.09	0.07	0.071	1.292	0.051	0	0.124	0.135	0.169	0.057	0.086	0.135	0.144	0.356	0.242	0.073	0	0.643	0.047
FBgn0260658	CG42541	protein_coding	31.95	2.916	7.601e-11	0.02272	0.884	3.298	1.795e-12	0.002693	1	0.04877	0.7466	3.131	3.14e-07	0.383	0.329	0.358	0.329	0.149	0.041	0.018	0.044	0.039	0.039	0.045	0.045	0.4	0.375	0.518	0.034	0.042	0.043	0.046	0.028	0.051	0.042	0.033	0.018	0.027	0.073	0.029	0.464	0.404	0.018	0.067
FBgn0029686	CG2941	protein_coding	822.3	0.2641	0.03206	0.04271	0.5482	0.2048	0.1702	0.0001536	1	0.001622	1	0.1116	0.5724	7.88	6.275	8.247	5.402	6.38	7.535	6.141	5.333	5.787	5.991	5.124	5.044	9.021	10.574	10.81	7.856	7.853	10.033	10.005	10.705	10.403	10.162	9.923	9.741	11.256	9.698	9.013	15.087	14.703	12.672	13.985
FBgn0052786	CG32786	protein_coding	6.011	0.1569	0.3684	-0.04772	0.6787	3.671	1.988e-05	0.02733	1	0.007232	0.9967	0.2637	0.2441	0.022	0.074	0.022	0.019	0	0	0	0	0	0.045	0	0.007	0.457	0.645	0.418	0.037	0	0.051	0	0.027	0.02	0.007	0	0	0	0	0.009	0.234	0.335	0.08	0.098
FBgn0052783	CG32783	protein_coding	8.084	3.636	0.0004389	0.02364	0.8918	4.386	2.674e-07	-0.003709	1	0.02265	0.9454	3.229	0.0008586	0.135	0.074	0.087	0.075	0	0.02	0.017	0	0	0	0	0	0.522	0.741	0.482	0	0.02	0.051	0.008	0	0.027	0.007	0.007	0.045	0.035	0.033	0.009	0.571	0.517	0.027	0.042
FBgn0029687	Vap33	protein_coding	9989	-0.02557	0.8146	0.03058	0.6077	0.126	0.1728	-2.545e-05	1	0.004024	0.9967	0.171	0.1462	89.054	107.188	102.378	101.213	103.043	116.546	103.527	114.704	96.918	94.961	99.664	115.735	102.671	97.677	112.989	95.752	90.028	99.259	122.703	117.428	122.791	120.027	121.988	122.649	123.656	122.889	120.713	90.619	99.352	82.83	83.028
FBgn0029688	lva	protein_coding	5942	-0.0349	0.8421	0.002693	0.9966	-0.04125	0.8325	-0.0002348	1	-0.0623	0.5057	0.2475	0.1512	31.442	24.763	29.164	26.396	29.889	31.132	30.222	25.781	28.411	33.332	28.033	25.58	14.282	24.042	19.738	18.698	16.236	25.288	32.965	33.989	32.683	35.88	36.336	33.718	30.851	31.366	28.861	18.207	18.66	13.978	14.571
FBgn0029689	CG6428	protein_coding	1031	-0.2233	0.05736	-0.01477	0.8948	-0.3331	0.015	7.556e-05	1	0.0007453	1	0.08836	0.6737	16.448	18.703	19.609	17.225	21.064	20.117	22.83	17.657	19.267	22.357	27.971	17.739	11.604	9.903	9.617	13.77	13.479	13.223	15.66	15.004	14.506	14.896	14.6	14.717	15.329	14.573	14.402	5.79	5.355	5.203	4.976
FBgn0029690	CG6414	protein_coding	0.5655	0.03009	1	-0.008808	1	0.2202	1	0.004976	1	0.004693	1	0.0789	1	0.036	0	0	0.015	0	0	0	0	0	0	0	0.01	0.035	0.017	0.017	0	0	0	0.024	0	0.032	0	0	0.024	0.014	0.013	0	0.046	0.044	0.021	0
FBgn0267037	CR45481	ncRNA	116.8	0.2484	0.1595	-1.609	5.315e-07	0.09509	0.7247	-0.0008557	1	-0.2916	0.1118	0.4157	0.05969	2.212	1.651	2.332	2.811	0.226	0.264	0.534	0.767	1.471	0.994	2.368	1.63	1.005	1.154	1.307	1.535	0.701	0.826	2.243	1.927	1.911	2.275	2.562	2.234	1.637	1.323	1.302	4.127	5.048	2.684	2.215
FBgn0262990	CR43298	ncRNA	0.03172	0	1	0	1	0	1	0	1	0	1	0.01216	1	0	0	0	0	0	0	0	0	0	0	0	0	0	0	0	0	0	0	0	0	0	0	0	0	0	0	0	0	0.146	0	0
FBgn0267038	CR45482	ncRNA	0.014	0	1	0.001006	1	0	1	0	1	0	1	0	1	0	0	0	0	0	0	0	0.013	0	0	0	0	0	0	0	0	0	0	0	0	0	0	0	0	0	0	0	0	0	0	0
FBgn0263772	CG43689	protein_coding	213.1	0.5605	0.00136	-1.459	1.365e-09	0.6407	0.001243	-0.0001417	1	-0.06963	0.4917	0.08838	0.7047	1.434	1.584	1.317	1.441	0.288	0.214	0.213	0.425	0.768	0.827	1.007	0.849	1.186	1.572	1.723	1.183	0.641	0.713	1.978	1.973	1.876	2.036	1.933	2.078	1.467	1.76	1.615	0.965	0.97	1.001	0.692
FBgn0029693	CG6379	protein_coding	2030	-0.2274	0.0001582	0.05912	0.2425	0.1756	0.02501	0.0001794	1	0.2896	6.947e-05	-0.004142	0.9841	36.591	38.714	34.971	36.699	47.868	42.687	48.931	49.677	43.579	42.406	41.262	45.942	12.202	11.882	13.512	11.258	10.875	10.94	8.137	7.755	7.804	7.549	7.799	7.708	9.224	10.035	9.687	15.91	15.046	16.439	14.599
FBgn0029694	CG15375	protein_coding	9.502	0.174	0.3322	-0.0388	0.7613	1.617	0.002101	0.002525	1	-0.01935	0.9453	0.8908	0.03774	0.241	0.15	0	0.051	0	0	0	0.017	0	0.061	0	0.053	0.613	1.136	0.92	0.394	0.082	0.068	0.484	0.951	0.804	0.678	0.656	0.319	0.443	0.488	0.461	0.785	0.825	0.144	0.189
FBgn0004832	Xpac	protein_coding	922	-0.2482	0.03254	-0.01262	0.9073	-0.3788	0.004675	-6.703e-05	1	-0.03913	0.7067	-0.1296	0.4979	36.802	35.032	32.407	29.989	45.889	34.952	42.342	33.503	40.658	41.169	47.036	36.783	29.212	27.977	25.522	41.551	38.008	31.613	27.68	28.129	28.805	28.377	29.753	28.116	25.293	27.003	26.109	16.346	14.425	19.03	15.976
FBgn0000221	brn	protein_coding	896.7	-0.4488	0.0005248	0.0251	0.7681	0.0745	0.7049	0.0001891	1	-0.04788	0.6361	0.07536	0.7414	31.95	31.213	24.633	30.148	54.989	44.371	51.896	42.801	35.391	43.992	56.074	38.127	13.863	12.957	13.481	13.214	11.882	12.596	11.903	11.063	12.011	11.667	10.887	10.676	9.828	10.318	8.864	12.646	13.725	12.68	11.537
FBgn0026084	cib	protein_coding	7879	0.1352	0.4699	-0.008074	0.9715	-0.09305	0.7304	0.0001114	1	0.0218	0.9003	-0.1269	0.5562	38.335	15.153	38.866	20.344	14.041	30.696	16.556	24.033	22.451	26.241	15.171	28.074	227.527	232.693	237.45	269.865	226.545	287.34	425.412	386.94	432.903	400.934	395.407	419.344	467.236	475.541	434.897	173.64	165.405	233.57	205.711
FBgn0026079	Nsun2	protein_coding	2919	0.02306	0.8945	-0.001563	0.9982	-0.148	0.334	0.0002787	1	0.01839	0.9156	-0.1744	0.328	68.55	81.712	52.452	72.292	78.52	60.155	64.741	64.392	65.573	73.731	69.6	60.967	31.221	27.213	30.761	31.669	38.585	30.595	35.858	34.208	35.833	33.556	32.237	33.096	33.199	34.805	36.011	36.623	30.134	37.161	42.153
FBgn0026085	dgt4	protein_coding	327.6	-0.2257	0.1314	-0.01672	0.8887	-0.5594	0.0009073	-0.0003132	1	-0.05877	0.5485	-0.1329	0.5301	8.172	7.641	8.274	10.138	11.538	7.54	9.414	10.826	10.91	9.736	8.401	13.669	14.109	10.582	14.377	23.607	22.018	16.589	15.27	14.27	14.838	16.268	16.028	15.665	13.753	14.011	12.705	10.898	11.827	14.365	12.366
FBgn0026080	Tip60	protein_coding	1114	-0.03872	0.7484	-0.02098	0.7824	-0.3094	0.001755	0.000184	1	-0.01702	0.9173	-0.2849	0.01688	23.544	20.385	20.046	23.123	19.154	22.473	21.075	21.54	23.126	21.745	21.794	23.162	11.415	13.557	11.535	15.113	13.958	16.909	17.877	16.546	16.627	16.362	16.533	16.257	16.039	15.302	16.226	19.89	22.561	28.66	24.977
FBgn0026083	tyf	protein_coding	16370	-0.06125	0.475	-0.02569	0.6787	-0.3329	1.111e-05	0.0002081	1	-0.1858	0.01092	-0.2155	0.03679	77.542	72.018	74.026	66.683	71.677	71.729	74.233	68.667	78.201	76.861	75.987	72.685	44.179	41.32	47.759	60.198	53.89	55.31	54.384	54.497	54.708	54.643	52.314	51.348	43.424	47.436	42.95	28.782	30.471	35.814	34.239
FBgn0066114	GlcAT-I	protein_coding	1076	-0.1612	0.1463	-0.008576	0.9514	-0.2146	0.08162	0.0002076	1	0.003647	0.9971	-0.03422	0.8715	27.17	27.359	29.709	22.296	33.67	29.483	28.266	25.795	31.141	31.953	31.735	26.485	26.554	27.181	25.311	26.627	33.931	32.867	26.664	26.556	25.343	25.931	24.193	24.597	25.085	24.809	25.481	35.48	35.43	37.97	35.149
FBgn0262980	CG43288	protein_coding	0.02064	0	1	0	1	0	1	0.001012	1	0	1	0	1	0	0	0	0	0	0	0	0	0	0	0	0	0	0	0	0	0	0	0	0.088	0	0	0	0	0	0	0	0	0	0	0
FBgn0029696	CG15571	protein_coding	691.9	1.332	0.0001043	0.0238	0.8627	0.04544	0.8852	0.001398	1	0.0753	0.5582	-0.009588	0.9744	31.91	26.823	45.293	15.232	7.939	21.29	11.848	10.226	7.428	4.739	21.432	7.509	72.399	55.562	61.056	45.488	90.23	40.526	116.176	109.921	104.404	88.962	100.762	80.087	128.853	138.173	123.654	87.31	74.658	66.963	99.436
FBgn0029697	CG15570	protein_coding	11290	1.15	0.0001682	0.04065	0.6825	0.1523	0.5604	0.001204	1	0.01092	0.9685	0.01072	0.9715	74.883	60.161	100.156	85.209	25.904	52.332	34.818	55.795	19.441	10.618	58.15	37.351	98.991	128.494	101.461	95.209	113.866	56.441	247.484	272.351	277.15	197.783	243.999	220.78	234.388	251.394	227.577	85.081	80.509	67.438	93.687
FBgn0041252	Femcoat	protein_coding	5430	0.3689	0.04514	0.007065	0.9757	0.09588	0.7225	0.0006936	1	0.009152	0.9747	0.06365	0.789	363.237	290.757	321.414	235.702	203.337	298.013	169.463	141.352	178.242	133.448	346.439	102.605	232.629	145.572	185.862	195.234	166.553	138.242	523.893	449.031	483.067	421.119	477.255	382.701	347.23	556.554	450.01	300.921	203.545	201.781	239.595
FBgn0052774	Muc4B	protein_coding	1381	0.1343	0.443	0.04271	0.7293	0.06126	0.8198	0.0009814	1	0.006441	0.9967	0.01919	0.9288	3.48	0.896	0.182	0.479	0.272	4.549	0.231	0.39	0.344	0.566	1.463	0.24	15.093	39.458	22.313	17.512	28.489	13.977	88.137	109.4	97.922	73.603	88.614	97.221	78.459	98.422	104.966	6.112	5.275	4.526	5.215
FBgn0262608	CG43134	protein_coding	12840	0.03545	0.8421	-0.003381	0.9936	0.6141	3.309e-05	-0.001718	1	0.0954	0.3022	0.386	0.01913	873.883	900.929	1015.97	938.193	940.804	793.018	850.137	960.118	936.762	876.652	1173.31	626.329	1488.79	1153.5	1187.41	901.896	821.675	631.025	1477.58	1508.33	1429.04	1698.05	1802.76	1749.78	1904.13	2150.69	2353.04	3059.48	2610.06	2059.58	1788.3
FBgn0262609	CG43135	protein_coding	201	0.06913	0.7386	-0.01815	0.8948	0.7755	0.002436	-0.001282	1	-0.07377	0.5159	0.2916	0.1531	33.428	30.142	34.825	25.53	24.797	23.647	21.278	25.328	33.13	21.318	43.641	15.099	45.195	21.345	26.803	13.65	15.311	15.372	50.009	42.03	50.164	56.881	55.575	59.984	25.173	43.035	59.869	123.396	86.842	57.715	69.063
FBgn0029700	CG15576	protein_coding	0.149	0	1	0.001599	1	0	1	0.001012	1	0	1	0.02097	1	0	0	0	0	0.098	0	0	0	0	0	0	0	0	0	0	0	0	0	0	0.033	0	0	0	0	0	0	0	0.105	0	0	0
FBgn0029701	CG12691	protein_coding	0.5553	0	1	0	1	0	1	0.001707	1	0.02966	1	0	1	0	0	0	0	0	0	0	0	0	0	0	0	0	0	0	0	0	0	0	0	0.079	0	0	0	0.602	0.334	0.396	0	0	0	0
FBgn0029702	CG15572	protein_coding	0.1056	0	1	0	1	0.01466	1	0	1	0	1	0.01216	1	0	0	0	0	0	0	0	0	0	0	0	0	0	0.015	0	0	0	0	0	0	0	0	0	0	0	0	0	0	0.019	0	0
FBgn0267039	CR45483	ncRNA	0.1283	0.001759	1	-0.002308	1	0	1	0	1	0	1	0.0125	1	0	0	0	0.085	0	0	0	0	0.104	0	0	0	0	0	0	0	0	0	0	0	0	0	0	0	0	0	0	0.066	0	0	0
FBgn0040904	CG15577	protein_coding	0.08565	0	1	0.001006	1	0.01466	1	0	1	0	1	0.01216	1	0	0	0	0	0	0	0	0.04	0	0	0	0	0	0	0.07	0	0	0	0	0	0	0	0	0	0	0	0	0	0.091	0	0
FBgn0040905	CG15578	protein_coding	0.1426	0	1	0.001599	1	0	1	-0.0008166	1	-0.00344	1	0.0004751	1	0	0	0	0	0.217	0	0	0	0	0	0	0	0	0	0	0	0	0	0	0	0	0.054	0	0	0	0	0	0.117	0	0	0.112
FBgn0029703	CG12692	protein_coding	0.5845	0.01966	1	0	1	0.1148	1	0	1	0	1	0.03183	1	0	0	0	0.032	0	0	0	0	0	0	0	0	0.037	0.108	0.018	0	0	0	0	0	0	0	0	0	0	0	0	0.124	0.071	0.023	0.024
FBgn0040906	CG15579	protein_coding	3.07	0.35	0.1269	0.03344	0.8102	0.5456	0.09856	-0.001219	1	-0.00387	1	0.04498	0.8195	0.428	0.118	0.139	0.269	0.346	0	0	0.156	0	0	0	0.083	0.414	0.94	0.272	0.117	0.194	0.08	0.095	0.404	0.475	0.39	0.376	0.377	0.717	0.052	0.327	0.371	0.266	0.17	0.268
FBgn0266262	CR44957	ncRNA	118.5	0.0797	0.6493	-0.00672	0.9727	-0.3615	0.02161	-4.425e-05	1	-0.03576	0.7513	-0.01278	0.9671	3.525	3.958	3.321	3.003	2.469	3.174	3.521	2.807	3.154	3.387	3.263	2.887	3.995	4.432	3.804	6.365	4.695	5.399	4.341	4.584	4.884	4.685	4.406	4.907	4.235	4.7	3.699	1.756	1.676	1.838	1.652
FBgn0267868	CR46156	ncRNA	1.075	0.03474	1	0	1	0.126	0.5736	0	1	0	1	0.1398	1	0	0	0.122	0.053	0	0	0	0	0	0	0	0	0.73	0.355	0.18	0.103	0	0.071	0	0	0	0	0	0	0	0	0	0.409	0.625	0	0
FBgn0002707	mei-9	protein_coding	1720	-0.06605	0.6118	-0.0125	0.9061	-0.3521	0.002673	0.0004498	1	-0.04591	0.6265	-0.1505	0.3621	23.715	23.757	22.397	20.592	24.435	21.648	22.567	22.177	25.447	22.512	24.991	22.489	15.476	16.29	15.389	24.024	18.111	19.481	16.645	17.278	17.69	15.791	16.195	15.369	14.461	15.291	13.313	15.228	15.584	19.534	15.747
FBgn0266570	CG2982	protein_coding	9381	0.03198	0.7911	-0.02661	0.6901	-0.1293	0.229	-4.855e-06	1	-0.1065	0.1764	-0.2106	0.1004	210.172	188.55	207.058	175.918	194.352	161.38	187.914	164.45	203.804	211.222	169.003	178.21	175.421	152.888	160.917	170.599	190.793	178.955	151.811	155.944	155.367	157.503	153.478	152.642	130.483	138.365	133.538	155.335	157.397	177.881	194.398
FBgn0040907	mRpL33	protein_coding	343.1	-0.01674	0.9302	0.01085	0.9346	0.03041	0.8501	6.738e-05	1	0.04787	0.6072	-0.05171	0.7934	11.932	14.781	13.466	15.769	12.908	17.648	13.127	16.872	13.07	16.108	13.125	15.326	56.256	46.715	47.792	45.59	56.707	44.531	48.671	48.204	50.548	47.244	51.125	46.537	50.219	52.352	57.07	107.3	110.607	116.151	111.977
FBgn0029705	CG12693	protein_coding	0.1794	0	1	0	1	0.02271	1	0	1	0.005722	1	0.02042	1	0	0	0	0	0	0	0	0	0	0	0	0	0.022	0.021	0.022	0	0.021	0	0	0	0	0	0	0	0.017	0	0	0	0.056	0	0
FBgn0262339	mir-982	pre_miRNA	0.1018	0	1	0.001006	1	0.01466	1	0	1	0	1	0.02042	1	0	0	0	0	0	0	0	0.219	0	0	0	0	0	0	0.381	0	0	0	0	0	0	0	0	0	0	0	0	0	0.993	0	0
FBgn0262390	mir-303	pre_miRNA	0.09673	0	1	0	1	0.04388	1	0	1	0	1	0	1	0	0	0	0	0	0	0	0	0	0	0	0	0	1	1.012	0	0	0	0	0	0	0	0	0	0	0	0	0	0	0	0
FBgn0029706	CG3626	protein_coding	1529	-0.2061	0.03194	-0.03056	0.6481	-0.3292	0.001834	7.178e-05	1	-0.0007263	1	-0.1318	0.3973	13.91	16.76	15.549	13.671	16.924	14.893	18.05	14.642	18.298	15.883	20.411	15.979	15.324	15.464	15.016	19.839	18.911	19.844	16.849	16.985	15.576	16.291	16.037	16.224	16.427	17.011	15.037	16.08	18.006	19.769	18.403
FBgn0262235	mir-983-1	pre_miRNA	0.03324	0	1	0	1	0	1	0	1	0	1	0.0125	1	0	0	0	0	0	0	0	0	0	0	0	0	0	0	0	0	0	0	0	0	0	0	0	0	0	0	0	0.532	0	0	0
FBgn0262279	mir-983-2	pre_miRNA	0.1235	0	1	0	1	-0.01411	1	0	1	0.005722	1	0.0207	1	0	0	0	0	0	0	0	0	0	0	0	0	0	0	0	0	0.341	0	0	0	0	0	0	0	0.29	0	0	0.489	0.466	0	0
FBgn0262282	mir-984	pre_miRNA	0.1465	-0.011	1	-0.002308	1	0.01466	1	-0.002303	1	-0.006163	1	0	1	0	0	0	0	0	0	0	0	0.845	0	0	0	0	0.389	0	0	0	0	0	0	0	0	0.816	0	0.319	0	0	0	0	0	0
FBgn0263589	CR43614	ncRNA	19.52	0.0607	0.7243	0.01625	0.9368	7.003	2.558e-07	-0.00478	1	-0.03287	0.896	6.246	3.363e-07	0.08	0.066	0.078	0.134	0	0.36	0.062	0.022	0	0.081	0.095	0.07	2.864	0.678	1.677	0	0	0	0.187	0	0.048	0.17	0.079	0.158	0.155	0.118	0	14.843	8.151	0	0.2
FBgn0267040	CR45484	ncRNA	6.302	0.6025	0.05526	-0.0225	0.8948	2.949	0.001159	-0.01841	1	-0.2202	0.2743	2.224	0.01305	0.065	0.134	0.095	0.068	0	0	0	0	0	0	0	0.019	0.519	0.842	0.744	0	0.074	0.055	0	0.013	0	0.01	0.054	0	0	0	0	0.635	0.606	0	0.041
FBgn0029707	CG12688	protein_coding	4.767	0.05078	0.7633	-0.02478	0.8836	4.988	8.909e-06	-0.5578	0.09777	-0.2618	0.2329	0.6891	0.08488	0	0.041	0.049	0.021	0	0	0	0	0	0	0	0.029	0.821	1.504	1.189	0	0.023	0.056	0	0	0	0.046	0.099	0.115	0	0	0.038	0.162	0.372	0	0.031
FBgn0029708	CG3556	protein_coding	6.546	3.301	0.0005596	1.718	0.005201	4.299	4.002e-05	-0.01089	1	0.07437	0.669	0.1613	0.4174	0.184	0.061	0.089	0.173	0.067	0.248	0.057	0.075	0.019	0	0	0.005	0.355	0.181	0.245	0	0.025	0	0.012	0.007	0.011	0.056	0.006	0.012	0.057	0.061	0.028	0.072	0.103	0.011	0.057
FBgn0003210	rb	protein_coding	4916	-0.2669	0.0002108	-0.008401	0.9493	-0.4566	1.516e-08	0.0001947	1	-0.03434	0.7125	-0.1985	0.0845	43.384	45.18	42.724	41.526	55.577	48.754	53.709	47.845	52.126	56.051	53.718	49.149	27.105	27.404	26.193	39.543	34.759	38.017	43.558	43.885	42.628	42.16	41.323	42.211	39.328	40.701	38.848	22.296	23.658	25.433	28.395
FBgn0029709	CHOp24	protein_coding	2805	-0.2473	0.04269	-0.01739	0.8705	-0.1558	0.322	-0.0001939	1	-0.0505	0.6045	-0.3321	0.03981	114.397	117.528	91.859	106.482	136.066	94.939	125.039	136.782	133.367	136.036	138.223	125.696	82.931	71.673	81.551	98.243	102.095	68.625	88.253	85.638	86.838	88.149	91.428	95.057	77.59	81.145	83.689	47.309	45.426	64.148	64.667
FBgn0029710	CG3568	protein_coding	102.1	0.4867	0.01484	-0.0859	0.3985	0.6829	0.005207	-0.0002995	1	-1.319	0.0001444	0.426	0.05687	2.899	3.845	2.605	4.954	1.171	1.621	0.947	1.829	1.527	1.727	1.821	3.019	3.42	5.208	3.075	1.632	1.812	2.524	1.643	1.899	1.462	1.974	1.475	1.869	0.679	0.84	0.385	5.458	6.6	3.376	2.964
FBgn0029711	Usf	protein_coding	979.5	-0.08729	0.6011	-0.006493	0.9743	-0.3685	0.02512	0.0002093	1	-0.1429	0.1755	-0.1456	0.4749	6.846	7.47	9.935	6.082	5.903	8.847	9.531	7.284	7.525	7.751	9.888	7.765	13.67	13.725	13.031	17.78	17.906	19.457	17.233	17.757	17.475	16.317	16.504	16.781	12.487	13.052	12.692	6.193	7.443	8.562	7.58
FBgn0029712	CG15912	protein_coding	306.5	-1.185	7.574e-10	0.02618	0.7753	-0.4347	0.03949	-0.0003823	1	-0.2657	0.08647	-0.1764	0.395	12.394	13.831	8.224	12.026	34.598	21.939	37.404	33.017	22.345	27.94	32.24	27.458	2.511	1.773	1.914	2.462	3.797	3.302	5.537	4.736	5.549	5.443	5.595	6.272	4.077	4.097	3.419	4.413	2.912	4.939	4.657
FBgn0029713	CG11436	protein_coding	1402	-0.7201	7.125e-15	-0.007298	0.9644	-0.9212	5.609e-18	-9.812e-05	1	-0.08106	0.3213	-0.7149	6.229e-08	26.786	28.305	23.799	23.924	45.951	39.176	43.007	40.137	42.659	40.934	46.252	43.005	15.151	12.55	11.727	28.113	25.32	23.107	21.537	21.688	21.002	22.575	22.268	20.945	19.073	20.199	18.365	14.326	13.695	24.793	23.863
FBgn0029714	CG3527	protein_coding	641.3	-0.2242	0.06566	0.001908	0.9976	-0.4747	8.636e-05	-0.0002141	1	-0.08462	0.3208	-0.5779	2.657e-05	11.959	11.522	11.032	9.884	16.626	12.354	14.405	11.364	14.499	15.146	12.532	11.653	27.506	24.887	23.036	34.246	38.755	35.369	33.205	36.979	34.68	35.976	36.032	38.495	31.516	33.019	30.596	48.332	47.412	78.511	76.362
FBgn0029715	CG11444	protein_coding	5357	-0.2187	0.06744	0.009482	0.9472	-0.5253	8.468e-05	-0.0002363	1	-0.03334	0.771	-0.47	0.002017	162.992	202.72	154.25	227.817	245.339	227.896	207.983	261.98	210.401	220.312	222.424	248.823	124.508	93.933	126.098	178.75	191.246	148.477	147.123	138.115	143.961	150.143	149.983	155.756	131.108	143.777	143.523	74.12	77.006	120.121	112.51
FBgn0029716	CG3546	protein_coding	0.2225	0.00427	1	0	1	0.03627	1	-0.00201	1	-0.0036	1	0.0006202	1	0	0	0	0.007	0	0	0	0	0	0	0	0	0.016	0	0.016	0	0	0	0	0	0	0.02	0	0	0.013	0	0	0	0.021	0.02	0
FBgn0029717	CG12684	protein_coding	0.1721	0.00698	1	0	1	0.01466	1	0	1	0	1	0.0256	1	0.084	0	0	0	0	0	0	0	0	0	0	0	0	0	0.04	0	0	0	0	0	0	0	0	0	0	0	0	0.055	0.104	0	0
FBgn0003053	peb	protein_coding	1147	0.2708	0.03657	0.007736	0.9647	0.6605	7.47e-06	-0.0001509	1	0.1687	0.1135	0.7339	6.54e-05	5.433	5.221	4.884	5.481	4.102	5.314	3.976	3.853	4.492	4.681	3.549	3.798	8.495	10.003	10.23	4.543	6.267	6.301	9.392	8.783	8.885	9.355	10.229	8.639	11.422	13.463	11.626	5.66	5.308	2.362	3.57
FBgn0025387	CG12184	protein_coding	12.25	0.1188	0.5085	0.007386	0.9825	0.08575	0.7553	-0.001681	1	-0.03737	0.8516	0.06769	0.731	0.18	0.186	0.109	0.08	0.027	0.061	0.26	0.043	0.023	0.091	0.106	0.105	0.076	0.19	0.214	0.037	0.194	0.152	0.233	0.263	0.156	0.314	0.311	0.185	0.278	0.107	0.197	0.292	0.223	0.134	0.225
FBgn0025388	CG12179	protein_coding	887.4	0.1676	0.3536	-0.0003957	1	-0.4121	0.06974	0.0004943	1	-0.01694	0.9351	-0.0389	0.878	7.152	5.527	8.82	4.452	3.324	5.911	7.23	3.95	4.977	5.403	5.429	4.701	4.003	6.521	5.377	7.214	5.745	12.025	12.674	13.198	12.64	11.859	11.765	11.223	10.662	11.065	9.978	9.967	10.192	10.922	10.832
FBgn0025739	pon	protein_coding	791.9	-0.4243	0.00469	-0.8174	1.337e-05	0.02533	0.9278	0.007869	0.9906	1.352	8.571e-11	-0.03149	0.9052	13.323	14.119	13.482	13.252	12.228	12.303	10.612	8.452	21.922	19.136	21.404	18.391	8.723	14.715	11.532	8.58	13.468	12.095	8.297	9.609	7.795	6.843	5.938	6.423	16.647	17.961	16.504	8.352	13.51	9.402	13.399
FBgn0025613	CG3081	protein_coding	0.2295	0.00698	1	0	1	-0.03608	1	0.001492	1	0.001137	1	-0.01154	1	0	0.023	0	0	0	0	0	0	0	0	0	0	0	0	0	0	0.039	0	0	0.011	0.017	0.009	0	0	0	0.01	0	0	0	0	0.018
FBgn0025612	CG3062	protein_coding	0.05495	0	1	0	1	0	1	9.734e-05	1	0.001137	1	0	1	0	0	0	0	0	0	0	0	0	0	0	0	0	0	0	0	0	0	0	0.032	0	0.024	0	0	0	0.029	0	0	0	0	0
FBgn0011277	HLH4C	protein_coding	0.1409	0.01028	1	0	1	0	1	-0.0008166	1	-0.00344	1	0.0207	1	0	0	0.051	0.011	0	0	0	0	0	0	0	0	0	0	0	0	0	0	0	0	0	0.016	0	0	0	0	0	0.034	0.032	0	0
FBgn0029718	mRpL30	protein_coding	2162	-0.2044	0.04886	0.01272	0.9043	-0.2369	0.05201	-0.0002412	1	0.01597	0.9315	-0.285	0.04339	128.743	135.349	111.363	141.049	163.104	154.77	155.591	167.477	144.621	154.007	161.625	150.274	88.966	69.318	85.275	93.317	115	83.9	120.458	118.87	116.646	125.167	128.144	123.197	130.573	122.571	137.46	102.186	98.586	128.516	129.858
FBgn0025615	Torsin	protein_coding	2357	-0.2939	0.001415	-0.02955	0.664	-0.06122	0.6399	4.19e-05	1	-0.005269	0.9929	-0.09535	0.5739	58.769	70.335	56.253	73.328	70.031	67.917	77.267	83.547	72.121	76.204	86.944	90.877	75.791	63.749	65.115	70.981	77.109	66.879	58.574	63.341	60.232	59.529	59.817	60.899	56.799	59.568	61.812	75.809	74.12	86.171	76.608
FBgn0022942	Cbp80	protein_coding	4750	-0.009938	0.9606	9.675e-05	1	-0.08731	0.6272	6.513e-05	1	0.01405	0.9487	-0.04213	0.8612	84.546	91.242	85.963	67.35	73.569	83.506	104.659	70.393	77.093	88.203	97.785	69.048	32.221	43.575	37.123	40.473	35.21	46.206	40.519	41.981	41.144	40.202	41.393	39.722	43.919	41.826	40.924	44.033	44.1	46.795	45.375
FBgn0029719	CG15473	protein_coding	0.5087	-0.03702	1	-0.003249	1	-0.03666	1	0.004457	1	0.03871	1	0.001526	1	0	0	0	0	0	0	0	0.009	0.033	0	0	0	0	0	0.015	0.013	0.015	0	0.033	0.026	0	0	0	0.021	0	0.06	0.025	0.021	0	0	0.02
FBgn0029720	CG3009	protein_coding	28.28	0.28	0.1375	0.004367	0.9928	1.292	0.0006228	-0.001997	1	0.2055	0.2279	2.059	0.0003773	0.721	0.868	0.876	0.813	0.692	0.595	0.509	0.428	0.553	0.363	0.534	0.577	0.509	0.891	0.401	0.074	0.327	0.186	0.191	0.134	0.218	0.173	0.257	0.278	0.546	0.42	0.287	0.626	0.914	0.072	0.225
FBgn0262699	fzr	protein_coding	3907	-0.0965	0.3634	-0.01873	0.8248	0.0127	0.9408	3.614e-05	1	-0.01114	0.959	-0.05075	0.786	75.694	90.915	101.105	81.684	88.351	87.256	91.249	87.753	99.194	87.939	94.691	94.887	25.283	27.484	29.559	30.092	26.994	24.332	33.587	31.215	34.87	33.916	32.295	32.618	30.092	32.824	33.622	28.068	29.172	33.549	26.225
FBgn0022768	Pp2C1	protein_coding	4823	-0.1241	0.358	-0.02408	0.7701	-0.357	0.01115	8.248e-05	1	-0.04807	0.6233	0.1883	0.2885	52.282	37.116	41.942	41.657	41.452	45.313	44.552	43.546	51.201	56.624	38.62	46.213	23.083	24.617	23.5	33.51	26.794	34.265	34.881	37.177	35.971	35.752	36.603	33.15	31.85	33.333	28.653	13.717	12.009	10.586	10.718
FBgn0011760	ctp	protein_coding	7867	-0.1184	0.3161	0.01301	0.9039	0.01381	0.9425	-4.985e-05	1	0.009306	0.9686	-0.05722	0.7745	28.864	31.214	32.781	28.817	36	45.704	28.405	31.161	37.235	34.986	29.433	32.349	93.941	99.821	101.587	102.022	93.619	96.333	104.334	101.875	106.278	104.871	104.899	106.918	105.055	111.279	107.462	90.192	96.962	99.545	97.529
FBgn0028325	l(1)G0334	protein_coding	7393	-0.1368	0.1393	-0.009305	0.9416	-0.103	0.3462	1.531e-05	1	-0.04562	0.6063	-0.1685	0.2108	142.12	153.996	158.488	135.127	160.882	170.406	158.648	145.266	171.028	171.66	164.427	148.39	154.014	123.825	146.457	155.787	160.191	143.645	125.346	125.43	123.46	124.116	124.22	124.619	107.594	117.862	118.938	125.555	114.524	143.226	132.773
FBgn0029722	CG7024	protein_coding	14.23	0.6312	0.02721	-0.02485	0.8775	3.936	1.488e-07	0.008513	1	-0.0878	0.6227	3.464	5.1e-05	0.871	0.621	0.462	0.623	0.144	0.107	0.183	0.206	0.283	0.2	0.469	0.104	1.015	0.913	0.566	0.032	0.018	0.089	0.093	0	0.12	0.036	0.026	0.052	0.031	0	0.015	0.927	1.574	0.024	0.148
FBgn0029724	CG15472	protein_coding	0.06496	0	1	0	1	0	1	0	1	0	1	0.0207	1	0	0	0	0	0	0	0	0	0	0	0	0	0	0	0	0	0	0	0	0	0	0	0	0	0	0	0	0.034	0.033	0	0
FBgn0029725	CG2871	protein_coding	0.01682	0	1	0	1	0	1	-0.0008166	1	-0.00344	1	0	1	0	0	0	0	0	0	0	0	0	0	0	0	0	0	0	0	0	0	0	0	0	0	0.018	0	0	0	0	0	0	0	0
FBgn0029727	CG6978	protein_coding	0.08998	-0.011	1	-0.0009707	1	0	1	0.001012	1	0	1	0	1	0	0	0	0	0	0	0	0.01	0	0	0.044	0	0	0	0	0	0	0	0	0	0.011	0	0	0	0	0	0	0	0	0	0
FBgn0029728	CG2861	protein_coding	22.32	1.679	0.007904	0.01807	0.9223	3.198	2.686e-05	-0.005109	1	0.3095	0.1926	3.516	0.0004933	0.085	0.04	0	0.068	0.015	0.011	0	0.007	0	0	0	0.007	0.374	1.155	1.249	0.005	0.038	0.184	0.024	0.01	0.011	0.026	0.024	0.028	0.117	0.084	0.074	0.661	0.848	0.022	0.06
FBgn0267072	CR45516	ncRNA	1.112	0.05206	1	0.0001813	1	0.9485	0.04808	0.003727	1	0.07766	0.6534	0.3294	1	0	0.273	0	0.277	0	0.298	0	0	0	0	0	0.096	0.639	0.311	2.203	0	0	0	0.11	0	0	0	0	0	0.128	0	0.252	0.645	1.437	0	0
FBgn0029729	CG12682	protein_coding	0.138	0	1	0.002487	1	0	1	0	1	0.005722	1	0.0207	1	0	0	0	0	0	0	0.067	0.024	0	0	0	0	0	0	0	0	0	0	0	0	0	0	0	0	0.033	0	0	0.056	0.054	0	0
FBgn0263506	CR43495	ncRNA	0.03172	0	1	0	1	0	1	0	1	0	1	0.01216	1	0	0	0	0	0	0	0	0	0	0	0	0	0	0	0	0	0	0	0	0	0	0	0	0	0	0	0	0	0.121	0	0
FBgn0029730	boil	protein_coding	0.07945	0	1	0.001006	1	0	1	0	1	0	1	0	1	0	0	0	0	0	0	0	0.013	0	0	0	0	0	0	0	0	0	0	0	0	0	0	0	0	0	0	0	0	0	0	0
FBgn0029733	CG6927	protein_coding	6494	-0.3364	1.059e-06	-0.02186	0.753	-0.3974	6.887e-07	0.0001816	1	-0.1274	0.07983	-0.2594	0.01385	151.35	165.096	141.238	176.121	186.028	194.609	179.342	209.889	201.456	191.246	211.69	209.995	108.607	91.829	92.095	128.771	131.721	129.549	103.589	112.059	103.811	105.581	100.653	103.217	87.564	91.338	90.191	104.12	108.491	134.331	126.47
FBgn0052772	CG32772	protein_coding	2564	-0.2326	0.003753	-0.02716	0.6784	-0.3147	0.0005551	0.0001598	1	-0.06291	0.4172	-0.1375	0.3151	30.91	30.431	32.158	36.073	37.156	37.35	34.295	35.686	37.583	36.7	37.245	43.135	21.641	24.858	24.057	31.293	27.269	30.323	30.541	29.167	32.035	30.808	29.628	28.474	26.121	29.219	25.433	21.936	22.484	26.637	23.055
FBgn0029736	CG4041	protein_coding	1559	0.08531	0.4455	0.002931	0.996	0.3392	0.001152	4.807e-05	1	0.03154	0.772	0.2147	0.1245	29.275	25.304	29.367	25.758	26.139	22.029	29.296	25.949	25.742	29.509	23.519	23.714	25.724	27.701	26.218	19.826	21.866	20.137	22.079	23.72	21.675	22.288	22.318	22.074	23.319	23.977	23.673	18.674	18.144	15.359	15.256
FBgn0029737	CG6903	protein_coding	2713	-0.2317	0.008374	-0.09907	0.1472	0.006095	0.9776	-0.0001846	1	-0.3325	0.0009484	0.03184	0.8691	62.691	64.171	53.829	68.561	66.803	56.442	66.403	68.718	70.897	75.411	79.026	73.483	46.219	42.186	37.954	38.634	47.155	39.934	22.418	23.781	22.803	24.793	23.608	23.441	18.26	17.986	18.363	35.539	33.099	32.197	34.615
FBgn0285992	hpRNA:CR46342	ncRNA	740.9	0.2497	0.1716	0.03168	0.7701	0.3133	0.186	0.0002074	1	0.1534	0.2721	0.08272	0.715	0.691	0.361	1.053	0.316	0.349	0.871	0.514	0.344	0.377	0.302	0.628	0.319	7.908	6.637	8.314	6.786	4.193	4.626	10.292	9.84	10.873	10.337	9.738	9.624	15.516	15.779	14.804	3.821	3.819	3.485	2.879
FBgn0266000	CG44774	protein_coding	2346	0.3141	0.08356	0.01037	0.956	0.3243	0.1651	0.0002935	1	0.2066	0.1902	0.08009	0.7265	2.272	1.061	2.46	0.849	0.842	1.747	1.226	0.932	0.909	1.019	1.456	0.937	18.548	15.445	18.085	14.93	10.075	10.505	21.829	21.511	21.743	20.973	20.593	19.656	34.238	32.918	31.241	10.261	10.722	10.258	7.476
FBgn0004368	Ptp4E	protein_coding	2447	0.1817	0.1216	0.01193	0.9131	0.1633	0.2483	0.0001404	1	0.03028	0.8017	-0.04069	0.8537	15.203	14.552	17.623	15.305	11.665	16.392	12.944	15.566	14.492	13.573	11.065	14.579	11.873	12.617	13.133	10.946	10.275	11.752	13.861	14.599	13.291	13.851	13.451	12.896	15.234	13.704	14.349	17.468	17.387	17.356	18.873
FBgn0061196	CG15468	protein_coding	9.672	0.02389	0.9095	-0.01482	0.9397	0.654	0.04285	-0.0005538	1	0.1578	0.3204	0.08662	0.6607	0.248	0.205	0.181	0.299	0.075	0.391	0.143	0.136	0.19	0.25	0.147	0.271	0.449	0.379	0.354	0.177	0.112	0.14	0.31	0.601	0.581	0.527	0.428	0.675	0.503	1.322	1.064	0.282	0.385	0.332	0.116
FBgn0267442	CR45792	ncRNA	0.1195	-0.011	1	-0.002308	1	0	1	0	1	0.01312	1	0	1	0	0	0	0	0	0	0	0	0	0	0.121	0	0	0	0	0	0	0	0	0	0	0	0	0	0.079	0	0.039	0	0	0	0
FBgn0029740	CG12680	protein_coding	0.05109	0.00698	1	0	1	0	1	0	1	0	1	0	1	0.078	0	0	0	0	0	0	0	0	0	0	0	0	0	0	0	0	0	0	0	0	0	0	0	0	0	0	0	0	0	0
FBgn0003028	ovo	protein_coding	10730	-0.01915	0.8801	-0.001521	0.9976	0.009448	0.9547	-6.555e-05	1	-0.03924	0.6758	-0.01141	0.9548	51.822	57.667	68.678	55.397	52.572	65.682	57.925	59.492	59.813	52.389	60.258	64.401	66.538	56.332	67.011	62.189	62.314	63.939	68.857	69.497	67.438	71.3	70.059	67.355	64.58	66.904	63.298	41.255	40.621	41.908	40.742
FBgn0052767	CG32767	protein_coding	5376	0.006416	0.9743	0.005691	0.9783	-0.296	0.03611	0.0001509	1	-0.02484	0.8563	-0.008106	0.9798	18.562	15.572	20.08	17.912	17.556	22.374	16.062	17.746	17.578	18.208	16.113	19.767	11.544	15.18	16.434	17.186	15.194	22.292	27.404	26.251	27.439	27.269	25.74	24.801	24.632	26.254	21.922	12.738	13.26	12.346	13.864
FBgn0029745	Rpn13R	protein_coding	1.219	0.06177	1	-0.0019	1	0	1	-0.005826	1	0.04682	0.8334	0.02302	1	0.068	0	0	0.057	0	0	0	0.019	0	0	0	0.02	0	0	0	0	0	0	0.023	0	0	0	0.022	0.045	0.053	0.075	0.052	0.267	0.424	0.163	0.342
FBgn0029747	CG5062	protein_coding	0.7512	0.02314	1	0	1	0.09837	1	-0.0033	1	0.002984	1	0.05675	1	0.035	0	0	0.007	0	0	0	0	0	0	0	0	0.017	0	0.05	0	0	0	0	0	0	0.021	0	0	0	0.026	0	0.228	0.087	0	0.044
FBgn0266097	CR44834	ncRNA	0.5559	0.01682	1	0	1	0	1	0	1	0	1	0.02273	1	0.237	0	0	0	0	0	0	0	0	0	0	0	0	0	0	0	0	0	0	0	0	0	0	0	0	0	0	0.617	0.295	0.141	0
FBgn0261803	CG42749	protein_coding	1.818	0.04965	0.7575	-0.005333	1	-0.201	0.4157	-0.002956	1	0.005202	0.9993	-0.1544	0.4492	0.041	0	0	0.069	0	0	0	0.022	0	0	0	0.036	0.04	0.058	0.039	0	0.354	0.254	0	0	0	0	0.014	0	0.016	0	0	0.027	0.025	0.024	0.385
FBgn0029750	CG3323	protein_coding	71.65	0.1221	0.5183	0.1199	0.3269	-0.264	0.2995	0.001796	1	-0.04289	0.7771	-0.0555	0.8012	1.104	0.981	1.156	1.133	1.543	1.732	1.46	1.24	0.81	0.742	1.006	0.791	1.642	1.85	1.388	0.635	3.579	3.236	0.737	0.697	0.651	0.524	0.559	0.56	0.284	0.448	0.497	1.141	1.3	0.371	2.564
FBgn0029751	CG17764	protein_coding	27.71	0.1171	0.5432	0.01497	0.9168	1.601	6.901e-06	0.05991	0.5784	0.08409	0.5123	1.685	0.0004527	1.414	1.911	1.312	1.024	0.779	1.852	1.138	1.356	0.657	1.231	1.142	1.348	1.865	1.391	1.561	0.42	0.408	0.615	0.515	0.779	0.642	0.351	0.444	0.212	0.422	0.52	0.539	1.631	1.836	0.536	0.361
FBgn0263237	Cdk7	protein_coding	2039	-0.1779	0.1036	-0.01345	0.9	-0.08454	0.5503	2.19e-05	1	-0.01746	0.9182	-0.07955	0.6775	56.798	67.262	56.424	74.655	70.994	59.227	74.471	75.575	65.576	69.936	75.801	84.09	57.216	53.735	54.88	57.478	66.499	53.664	45.054	47.863	45.904	45.485	46.466	46.034	42.542	44.05	45.792	38.826	36.704	39.713	41.526
FBgn0003449	snf	protein_coding	2533	-0.09296	0.257	0.01962	0.7886	-0.004542	0.9803	-7.184e-06	1	0.02201	0.8582	-0.06626	0.6354	144.27	147.31	136.639	134.727	170.373	153.54	161.719	149.431	143.581	147.401	164.892	147.613	105.937	96.201	99.155	104.365	104.376	93.412	97.193	94.873	98.387	93.863	95.498	101.513	95.279	100.464	105.675	127.126	132.165	145.482	127.608
FBgn0029752	TrxT	protein_coding	16.65	0.05337	0.7845	2.29	2.32e-05	1.735	0.0007783	-0.1092	0.5011	0.6466	0.05115	0.06303	0.7572	0.201	0.333	0.457	0.31	1.464	2.84	1.085	1.287	0	0.338	0.477	0.274	0.746	1.042	1.023	0.11	0.183	0.34	0.224	0.244	0.162	0.55	0.641	0.509	1.556	1.703	1.178	0.175	0.75	0.28	0.419
FBgn0011761	dhd	protein_coding	62950	-0.3863	5.401e-05	0.006271	0.9717	-0.5106	4.934e-06	-4.316e-05	1	0.1417	0.1119	-0.4176	0.001493	2318.36	2709.75	2754.62	2100.02	3458.64	3326.04	3693.08	3248.77	3483.67	3318.14	3678.39	2901.06	2802.99	2297.16	2178.85	4048.98	3419.19	3217.28	1970.08	1803.16	1766.36	1884.41	1890.4	1828.41	2055.96	2312.48	2404.89	2524.38	2389.43	3795.69	3244.33
FBgn0029753	CG4198	protein_coding	154.8	0.3213	0.01088	0.05418	0.4647	0.3063	0.04067	-0.005386	0.9524	-0.0726	0.4277	0.3162	0.07109	4.74	5.526	3.95	5.787	4.005	4.16	5.122	4.725	3.42	3.935	4.388	3.735	4.045	4.31	4.325	3.285	3.323	3.276	2.128	2.188	2.013	2.492	2.937	2.47	2.108	2.051	2.523	2.617	3.413	1.97	2.315
FBgn0029754	CG15930	protein_coding	66.31	2.238	1.458e-07	1.559	0.0006666	5.701	1.048e-47	-0.004455	1	0.134	0.3421	4.483	8.895e-24	0.948	0.75	0.538	0.778	0.526	0.747	0.578	0.314	0.121	0.239	0	0.161	7.944	10.015	8.331	0.065	0.233	0.2	0.132	0.191	0.119	0.144	0.247	0.248	0.366	0.291	0.362	6.552	8.239	0.188	0.444
FBgn0029755	Sas10	protein_coding	2133	-0.06191	0.7046	0.003743	0.9911	-0.4109	0.005877	-7.506e-05	1	-0.04445	0.6648	-0.2387	0.1764	72.662	65.324	48.347	68.322	84.136	67.351	62.157	61.737	62.63	75.498	72.04	59.625	44.11	35.848	43.313	55.981	65.14	50.656	44.799	44.89	43.88	46.192	43.078	47.238	39.305	41.545	40.315	16.03	13.827	16.277	22.186
FBgn0014024	Rnp4F	protein_coding	2582	-0.07532	0.5697	-0.0121	0.9106	0.4309	0.0003541	6.145e-05	1	-0.01203	0.9564	0.3661	0.0113	28.576	34.965	28.177	33.68	30.529	30.019	34.674	31.859	30.245	31.603	40.294	31.696	37.647	41.071	44.929	32.923	27.81	28.2	37.979	37.111	37.202	36.425	37.151	36.848	35.493	37.953	33.752	16.554	15.299	11.279	11.565
FBgn0284442	Mcm3	protein_coding	9655	-0.4222	0.0002168	-0.04955	0.4805	-0.8194	1.583e-09	0.0002189	1	-0.05371	0.5729	-0.5507	0.0004062	200.237	214.744	171.769	189.015	272.977	194.021	260.65	221.289	270.804	265.202	321.127	240.39	55.816	45.111	50.727	106.545	93.401	80.776	72.928	72.331	73.206	70.547	68.401	67.412	59.242	62.42	60.092	45.036	40.09	78.316	60.593
FBgn0029756	CG3309	protein_coding	974.6	0.05052	0.7898	-0.01891	0.8675	-0.1366	0.4836	0.0002232	1	-0.02076	0.8964	-0.01615	0.9542	11.407	6.249	10.566	7.801	8.755	7.222	6.616	8.036	10.092	10.036	5.931	7.978	26.233	21.535	22.786	26.612	27.627	25.737	23.931	23.824	23.578	22.345	22.294	22.619	20.411	21.168	20.862	15.085	14.944	15.219	15.412
FBgn0026751	XRCC1	protein_coding	1201	-0.1689	0.1118	-0.03281	0.6258	-0.486	7.623e-06	0.0002416	1	0.02139	0.8814	-0.1899	0.2028	16.001	19.49	17.179	18.393	19.814	19.516	16.027	18.732	21.342	19.103	19.563	21.449	18.576	19.19	16.584	28.361	21.503	28.378	25.508	25.909	25.393	24.427	23.198	25.105	25.895	25.795	24.506	21.927	21.982	28.542	23.324
FBgn0010014	CanB	protein_coding	3.274	-0.02141	0.9045	-0.002621	0.9976	0.2773	0.2919	-0.002254	1	-0.0316	0.9004	0.4161	0.141	0	0	0.059	0.013	0	0.054	0	0.017	0	0	0.071	0.018	0.408	0.34	0.344	0.074	0.164	0.272	0.161	0.049	0.036	0.128	0.06	0.139	0.047	0.089	0.092	0.706	0.187	0.072	0.113
FBgn0029762	NAAT1	protein_coding	3.848	0.04907	0.7652	0	1	-0.1393	0.5782	-0.00281	1	0.0566	0.7779	-0.2759	0.2443	0	0	0	0.013	0	0	0	0	0	0	0	0	0.087	0.028	0.157	0.061	0.393	0.051	0.03	0	0.027	0.036	0.01	0.039	0.092	0.066	0.023	0.117	0.074	0.285	0.654
FBgn0263987	spoon	protein_coding	9606	-0.04932	0.7673	0.01288	0.9073	-0.4737	0.001102	0.0001821	1	-0.02184	0.8855	-0.2742	0.1026	44.421	45.447	52	53.224	47.614	68.286	43.756	57.61	53.184	51.426	39.56	59.702	53.783	58.737	68.013	80.086	79.823	103.678	99.052	104.72	99.397	98.043	98.056	92.415	88.537	93.662	88.44	69.312	68.092	85.996	95.666
FBgn0029763	Usp16-45	protein_coding	13720	-0.2438	0.006074	-0.01561	0.8781	-0.5829	3.065e-09	5.1e-05	1	0.01279	0.9508	-0.3095	0.01347	182.049	182.702	165.901	169.185	214.222	181.225	213.254	194.131	208.018	209.063	229.009	199.625	48.962	44.332	43.392	75.301	65.718	68.903	49.444	49.841	50.944	50.683	50.516	47.216	51.29	52.931	48.205	40.989	38.54	53.026	50.092
FBgn0029765	CG16756	protein_coding	6.033	-0.1871	0.3087	-0.007682	0.9811	0.04212	0.8859	-0.002265	1	0.2723	0.2218	0.0671	0.7314	0.285	0.118	0.139	0.299	0.173	0.128	0.769	0.547	0.73	0.719	0.338	0.333	0.483	0.134	0.34	0.35	0	0.482	0.143	0	0.216	0.217	0	0.283	0.331	0.367	1.035	2.229	2.038	1.105	1.784
FBgn0267073	CR45517	ncRNA	19.38	-0.07655	0.654	-0.00607	0.9892	0.7342	0.01113	0.00967	1	0.04187	0.7735	0.3632	0.1137	0.192	0	0	0.04	0.116	0	0.074	0.079	0.196	0.097	0.114	0.028	2.741	3.752	3.706	0.863	1.873	1.786	1.476	0.776	1.57	0.875	0.822	0.666	1.225	0.848	1.026	3.688	3.997	1.202	2.462
FBgn0029766	CG15784	protein_coding	164.3	0.4304	0.0441	0.03469	0.7535	0.5487	0.02365	0.001551	1	0.2419	0.1636	0.6101	0.02529	0.478	0.499	0.66	0.49	0.305	0.294	0.523	0.393	0.231	0.178	0.179	0.432	7.226	9.764	7.907	2.373	4.87	6.42	2.789	2.185	2.489	2.254	1.896	1.867	3.966	3.479	2.64	3.634	5.358	1.124	2.877
FBgn0265664	CR44471	ncRNA	0.03104	0	1	0	1	0	1	-0.00161	1	-0.007398	1	0	1	0	0	0	0	0	0	0	0	0	0	0	0	0	0	0	0	0	0	0	0	0	0.064	0	0	0	0	0	0	0	0	0
FBgn0029768	SPR	protein_coding	31.47	0.02671	0.9038	0.007292	0.9801	0.3972	0.1268	-0.00326	1	0.727	0.03833	0.06012	0.783	0.598	0.379	0.465	0.38	0.725	0.251	0.461	0.442	0.306	0.563	0.236	0.546	0.521	0.338	0.484	0.391	0.172	0.157	0.067	0.072	0.133	0.157	0.112	0.118	0.393	0.323	0.297	0.597	0.409	0.558	0.262
FBgn0029769	frma	protein_coding	16.77	-0.129	0.4776	0.02266	0.8887	0.2504	0.333	0.0007956	1	0.1394	0.4146	0.1329	0.4916	0.175	0.062	0.365	0.257	0.182	0.428	0.674	0.555	0.332	0.277	0.059	0.604	0.205	0.223	0.095	0.092	0.125	0.056	0.175	0.121	0.121	0.159	0.074	0.14	0.222	0.147	0.429	0.439	0.31	0.194	0.203
FBgn0052762	CG32762	protein_coding	0.01552	0	1	0	1	0	1	-0.0008166	1	-0.00344	1	0	1	0	0	0	0	0	0	0	0	0	0	0	0	0	0	0	0	0	0	0	0	0	0.026	0	0	0	0	0	0	0	0	0
FBgn0029771	CG12730	protein_coding	68.98	0.1003	0.5885	-0.01509	0.9039	0.2698	0.1706	0.000159	1	0.06793	0.4964	0.2581	0.1799	1.258	2.077	1.108	1.566	1.571	1.097	1.211	1.109	1.165	1.664	1.35	1.282	1.863	2.182	1.647	1.444	1.426	1.55	1.221	1.381	1.499	1.003	1.526	1.413	1.534	1.417	1.905	2.48	2.611	1.78	1.842
FBgn0267074	CR45518	ncRNA	0.1684	-0.01153	1	0.001986	1	0	1	0	1	0	1	-0.01154	1	0	0	0	0	0	0	0.225	0.08	0	0	0	0.085	0	0	0	0	0	0	0	0	0	0	0	0	0	0	0	0	0	0	0.091
FBgn0086667	snoRNA:Psi28S-3342	snoRNA	7586	0.1397	0.4482	0.005136	0.991	0.08643	0.7461	2.529	0.0006164	-0.02422	0.9274	0.09142	0.6478	4206.86	5383.1	3509.78	6255.18	4531.71	979.325	4017.75	4896.04	2633.5	2710.81	4152.59	3890.93	1.535	0.64	0.432	0.37	0.822	0.766	3.029	23.08	3.705	1.24	1.194	1.496	1.226	1.167	0.692	1479.49	1377.36	696.415	1265.7
FBgn0263512	Vsx2	protein_coding	10.73	1.773	0.007088	0.03671	0.7745	5.767	2.429e-12	-0.01123	1	-0.03942	0.8674	4	0.0006343	0.063	0.052	0.03	0.079	0	0.028	0	0.017	0	0	0	0	1.273	1.666	1.91	0.013	0.028	0.035	0	0	0.019	0	0.01	0.052	0.012	0.012	0.012	0.469	0.662	0.019	0.02
FBgn0263511	Vsx1	protein_coding	0.4072	-0.02026	1	-0.004453	1	0.1027	1	-0.005105	1	-0.02717	1	0.07565	1	0	0	0	0	0	0	0	0	0	0	0	0.006	0.02	0.029	0.019	0	0	0.012	0	0	0	0.012	0.007	0	0	0	0	0.027	0.025	0	0
FBgn0085464	CG34435	protein_coding	0.08951	0.00698	1	0	1	0	1	0	1	0	1	0.01216	1	0	0.057	0	0	0	0	0	0	0	0	0	0	0	0	0	0	0	0	0	0	0	0	0	0	0	0	0	0	0.043	0	0
FBgn0250904	CG34434	protein_coding	22.56	-0.05433	0.7668	0.4542	0.07884	6.898	8.795e-12	0.01119	1	1.34	0.01435	6.501	3.063e-05	0.088	0.036	0.128	0.046	0.32	0.831	0.169	0.12	0.045	0.044	0.208	0.077	3.636	3.021	3.351	0.054	0	0	0.073	0.089	0.16	0.067	0.029	0.058	0.323	0.226	0.285	3.033	2.539	0	0.027
FBgn0029778	RhoGAP5A	protein_coding	911	-0.1636	0.1752	0.004697	0.9838	0.05202	0.7423	9.812e-05	1	-0.001751	1	0.05649	0.7887	14.657	13.724	14.251	14.63	14.076	16.278	17.568	18.857	13.726	15.046	15.996	20.366	33.373	24.543	28.652	29.83	26.093	26.937	19.99	20.872	20.104	19.572	19.525	20.256	20.007	19.428	19.654	19.974	19.994	20.146	17.741
FBgn0004687	Mlc-c	protein_coding	2708	-0.009785	0.9692	0.008149	0.9689	0.2265	0.3146	-0.0001765	1	0.02346	0.8812	0.04166	0.8715	14.298	15.715	9.199	9.662	13.91	21.391	8.637	9.175	14.455	15.538	10.515	9.055	175.474	161.35	177.24	122.737	158.864	120.819	130.08	131.073	129.01	131.564	137.738	137.434	155.591	145.536	155.715	111.566	117.07	100.829	111.903
FBgn0263631	mir-3645	pre_miRNA	3.308	0.2689	0.186	0.02017	0.9062	0.3831	0.1884	0.002127	1	0.04096	0.8571	-0.008724	0.9719	0.543	2.241	1.056	0.114	0	0.489	0.418	0.446	0	0.547	0	0.158	0.525	1.021	1.809	0	0.738	0	0.544	1.096	0.657	0.824	0	0.895	1.887	0.599	0.414	4.944	3.37	5.497	3.392
FBgn0026702	l(1)G0045	protein_coding	2253	-0.197	0.07612	-0.07265	0.3032	-0.2844	0.02807	0.0001188	1	-0.0502	0.5975	-0.2559	0.09518	45.757	52.239	39.729	54.332	52.942	44.11	46.221	50.611	54.248	54.296	60.164	57.576	18.361	16.492	16.183	18.629	25.793	19.264	16.452	16.258	16.315	16.467	15.739	15.273	13.813	13.946	14.814	18.681	16.532	21.41	23.226
FBgn0259150	CG42265	protein_coding	2.557	0.05333	0.7584	-0.01013	0.9717	0.1362	0.5947	-0.007219	1	0.01942	0.9559	0.2692	0.2469	0.027	0	0	0.01	0	0.008	0.007	0.002	0	0.009	0.011	0.005	0.044	0.034	0.026	0.015	0.025	0.026	0	0.007	0.008	0.011	0.006	0.015	0.004	0.03	0.007	0.047	0.045	0.005	0.017
FBgn0267076	CR45520	ncRNA	1.048	-0.1445	1	-0.00997	1	0.0186	0.9558	-0.005894	1	-0.03474	0.8939	-0.1067	1	0	0	0	0.019	0.036	0.054	0.023	0	0.031	0	0.071	0.052	0.029	0.014	0.071	0.049	0	0.05	0	0	0.009	0	0.02	0.01	0.012	0	0	0	0	0.018	0.019
FBgn0029783	Sirt4	protein_coding	483	-0.1221	0.4183	0.01157	0.9247	0.02398	0.9221	0.0001933	1	0.004082	0.9967	0.1515	0.452	21.602	24.652	18.638	23.192	28.618	20.143	27.559	28.782	23.359	23.211	30.301	22.415	9.585	8.712	8.761	9.475	9.256	7.689	8.621	9.063	7.92	7.986	7.813	8.478	8.094	8.208	8.31	8.842	9.213	7.814	7.343
FBgn0028474	CG4119	protein_coding	4275	-0.1625	0.1805	0.0007602	1	-0.2589	0.05873	0.0004112	1	-0.03881	0.709	-0.02182	0.9289	57.685	56.283	49.208	50.929	72.53	57.853	63.859	52.477	61.517	64.754	63.904	55.548	34.774	31.104	34.283	50.612	35.35	36.981	42.958	42.729	44.857	40.465	39.934	39.233	37.082	36.726	35.162	13.773	14.15	15.966	12.554
FBgn0015794	Rab18	protein_coding	937.8	-0.09665	0.5584	-0.01782	0.8779	-0.1728	0.3402	-0.0004235	1	-0.01238	0.9564	-0.06608	0.7796	35.172	41.284	31.681	48.847	39.802	33.032	31.486	52.588	39.883	39.233	41.666	52.017	52.405	41.622	42.98	55.734	56.502	47.472	44.212	41.978	42.788	46.827	47.158	47.978	43.287	46.297	46.391	66.794	72.228	72.65	77.485
FBgn0029785	RpL35	protein_coding	21110	-0.02887	0.846	-0.01386	0.897	0.05856	0.6937	-0.0002181	1	0.02108	0.8871	0.1261	0.4616	932.971	974.839	781.799	1050.64	999.054	806.399	836.861	986.229	947.604	990.83	873.922	1018.02	1311.45	1598.98	1397.73	1179.85	1521.7	1403.71	1414.47	1419.61	1351.66	1433.63	1484.41	1494.94	1457.08	1527.02	1651.93	1398.52	1368.52	1060.48	1408.34
FBgn0046687	Tre1	protein_coding	1758	-0.3734	5.389e-07	-0.004282	0.9841	-0.2668	0.005084	2.916e-05	1	-0.1401	0.07091	-0.5293	3.294e-06	48.792	50.818	47.953	50.816	66.469	66.293	63.405	63.031	61.754	63.579	74.191	63.42	18.918	15.799	18.072	20.997	23.608	19.6	26.306	27.737	26.97	26.777	26.926	26.816	22.823	22.947	23.093	11.661	10.903	18.608	15.801
FBgn0003747	Gr5a	protein_coding	1.791	0.0518	0.7517	-0.0001413	1	-0.04725	0.8579	0.002722	1	-0.0072	0.9967	0.02903	0.8862	0	0	0	0.094	0	0	0	0.041	0	0	0.059	0.015	0.169	0	0.024	0	0.023	0.253	0.067	0.181	0.136	0.045	0.082	0.132	0.058	0.11	0.057	0.065	0.031	0	0.062
FBgn0266263	CR44958	ncRNA	0.7742	0.01375	1	-0.02001	1	0.255	1	0.0003583	1	0.005484	1	0.1691	1	0.057	0.093	0	0.012	0	0	0	0.015	0	0.114	0	0.016	0.055	0.027	0.027	0	0	0	0	0.023	0	0	0	0.019	0	0.021	0	0.221	0.105	0	0.035
FBgn0259926	CG42449	protein_coding	0.2465	0	1	0.002804	1	0.06296	1	-0.001224	1	-0.02218	1	0.02062	1	0	0	0	0	0	0	0.047	0	0	0	0	0	0.03	0.029	0.029	0	0	0	0.02	0.025	0	0.037	0.04	0	0	0	0	0	0.038	0	0
FBgn0029789	PGAP1	protein_coding	1709	-0.0669	0.5174	-0.01095	0.9185	0.03891	0.7458	0.0002675	1	-0.01182	0.9547	-0.0519	0.7575	21.576	20.793	24.737	22.201	22.365	21.721	22.741	23.752	23.465	22.402	24.025	24.024	14.211	14.37	13.831	11.645	15.224	14.286	16.723	17.654	17.559	17.17	16.674	15.552	15.734	16.624	15.955	17.62	18.689	19.547	18.34
FBgn0267081	CR45525	ncRNA	23.53	-0.009602	0.9696	-0.01187	0.9495	1.358	0.0003241	0.003474	1	0.002032	1	0.7417	0.02493	0.732	0.93	0.657	0.838	0.818	0.71	0.65	0.694	0.921	0.851	0.867	0.688	1.579	1.112	0.965	0.391	0.587	0.159	0.658	0.659	0.647	0.41	0.334	0.669	0.718	0.352	0.365	1.392	1.503	0.738	0.317
FBgn0000394	cv	protein_coding	699.7	0.04605	0.7925	0.009068	0.9517	0.3571	0.02529	-0.0001296	1	0.04976	0.619	0.1088	0.6102	17.784	22.584	16.553	18.476	22.118	20.023	17.936	16.137	19.812	16.613	21.411	14.756	11.122	10.446	12.368	8.135	10.231	6.815	9.35	9.292	9.47	9.362	9.323	10.48	10.342	11.577	11.512	14.376	12.235	10.854	12.743
FBgn0027564	CG3149	protein_coding	891	-0.1902	0.08495	-0.02956	0.6787	0.04911	0.7565	-0.0001243	1	-0.0125	0.9547	-0.1926	0.2373	25.069	25.415	23.158	22.351	26.449	19.952	29.144	25.963	29.318	26.384	31.965	24.785	15.078	12.557	13.341	12.206	14.871	12.235	10.155	10.574	10.482	11.796	10.65	9.801	10.156	10.48	10.633	12.263	11.315	15.111	13.089
FBgn0261927	CR42794	ncRNA	0.5042	0.07108	1	0.007215	1	0.0732	1	-0.01017	1	-0.02608	1	-0.03645	1	0.157	0	0.152	0.066	0	0	0	0.086	0	0	0	0	0.227	0	0	0	0.071	0	0	0	0.047	0	0.412	0.052	0.06	0.058	0.06	0	0	0	0.098
FBgn0029791	CG4096	protein_coding	12.86	0.03844	0.8587	-0.01295	0.9472	0.1136	0.6822	-0.0004853	1	-0.02324	0.9096	-0.02003	0.9318	0.224	0.154	0.235	0.137	0.068	0.134	0.172	0.153	0.19	0.225	0.177	0.103	0.171	0.079	0.213	0.145	0.127	0.105	0.149	0.098	0.141	0.13	0.153	0.141	0.086	0.164	0.107	0.036	0.15	0.1	0.105
FBgn0053080	CG33080	protein_coding	177.5	-1.122	1.282e-07	-0.1299	0.2247	0.4952	0.01491	-0.01159	0.9767	0.9899	0.0001318	0.3471	0.08338	1.144	1.641	2.088	1.713	2.796	2.494	2.829	2.805	4.945	4.067	3.78	2.455	2.339	1.945	2.093	1.729	0.974	1.289	0.677	0.568	0.802	1	0.865	1.073	2.334	1.735	2.106	1.632	1.52	1.244	0.677
FBgn0052758	CG32758	protein_coding	2743	-0.2467	0.00222	0.01771	0.8363	-0.04418	0.7047	0.0001892	1	-0.04374	0.619	0.1726	0.193	23.702	23.338	24.787	24.238	32.405	31.672	30.363	27.98	28.476	28.897	31.221	27.49	26.371	21.797	27.164	28.589	25.198	24.2	25.274	26.345	26.004	24.797	25.311	24.679	23.599	23.406	22.478	13.239	12.494	11.328	10.986
FBgn0029795	CG15773	protein_coding	0.212	0.008836	1	0	1	0.02862	1	9.734e-05	1	-0.00344	1	0.02579	1	0	0	0	0.026	0	0	0	0	0	0	0	0	0.04	0	0	0	0	0	0	0	0.013	0	0.014	0	0	0	0	0.054	0.026	0	0
FBgn0261383	IntS6	protein_coding	3686	-0.06514	0.6385	-0.001662	0.9976	-0.4005	0.001216	0.0002048	1	-0.1008	0.2457	-0.05694	0.7862	28.412	23.237	31.2	21.469	25.054	26.94	30.301	26.813	29.279	27.98	25.525	27.17	17.076	16.34	15.95	25.059	19.075	23.029	30.937	30.575	31.286	30.718	29.903	27.521	25.054	26.826	22.557	12.123	10.55	12.901	11.011
FBgn0029798	CG4078	protein_coding	3263	-0.3941	0.0007333	-0.0125	0.9104	-0.6017	1.657e-05	0.0002841	1	0.002214	1	-0.3493	0.02915	53.392	56.365	47.118	48.28	76.018	56.431	71.921	64.404	70.939	68.966	79.166	66.027	11.427	10.875	10.92	21.709	14.261	17.172	12.696	12.532	12.172	12.005	11.874	10.976	11.97	11.934	11.182	14.664	13.905	23.51	16.741
FBgn0029799	CG15772	protein_coding	4.148	0.01788	0.9287	0.0418	0.7347	0.4843	0.1021	-6.973e-05	1	0.1873	0.3155	0.2634	0.2408	0	0.036	0.086	0.083	0.213	0.04	0.135	0.084	0	0.089	0.052	0.064	0.234	0.166	0.293	0.072	0.14	0.05	0.088	0.053	0.067	0.067	0.072	0.073	0.238	0.113	0.151	0.286	0.191	0.052	0.11
FBgn0029800	lin-52	protein_coding	780.7	-0.1797	0.2915	-0.008654	0.9643	-0.4152	0.0422	-2.206e-05	1	-0.01145	0.9605	-0.2103	0.2983	9.24	12.056	9.516	17.94	15.568	12.159	9.769	19.326	15.261	12.181	12.436	20.651	27.339	25.313	26.82	42.644	38.946	37.023	27.262	27.192	27.631	27.685	26.905	27.961	25.605	27.291	25.327	35.788	36.94	54.662	44.76
FBgn0267084	CR45528	ncRNA	6.346	-0.02661	0.8974	0.005016	0.9928	0.01037	0.9859	-0.001011	1	-0.0261	0.8942	0.1849	0.3656	0	0.202	0.178	0.153	0.148	0.165	0.141	0.201	0.062	0	0.434	0.16	0.265	0.144	0.232	0.224	0.194	0.206	0.306	0.296	0.48	0.445	0.422	0.403	0.354	0.359	0.326	0.079	0.303	0.109	0.038
FBgn0029801	CG15771	protein_coding	3026	-0.0948	0.4384	-0.0003844	1	-0.2205	0.07183	-7.286e-05	1	-0.07871	0.3482	0.0001919	1	24.855	31.724	36.139	29.814	26.477	37.7	33.855	33.912	30.04	32.081	33.542	36.508	54.842	56.758	52.168	64.873	62.586	66.783	59.591	67.092	60.746	62.583	65.882	62.572	55.773	53.543	57.182	18.969	18.23	18.749	18.441
FBgn0013987	MAPk-Ak2	protein_coding	3124	-0.222	0.01632	-0.009065	0.9472	0.01457	0.9298	-7.424e-05	1	-0.006527	0.9851	0.2367	0.07827	48.717	56.353	51.25	52.451	65.256	62.654	56.668	56.211	61.221	57.292	69.454	60.707	71.083	70.561	71.486	72.899	68.934	68.762	60.728	56.474	57.073	59.2	58.327	59.861	57.241	59.83	57.881	45.609	46.616	34.467	40.951
FBgn0259149	CG42264	protein_coding	0.3817	0.008797	1	-0.0004269	1	0.04228	1	-0.001905	1	-0.008945	1	0.0005332	1	0.071	0	0	0	0	0.032	0	0	0	0	0.042	0	0.052	0	0	0	0	0	0	0	0	0	0	0.024	0	0	0	0.023	0	0	0.022
FBgn0029807	CG3108	protein_coding	10.48	0.3082	0.1531	-0.02751	0.8657	-0.1928	0.4419	0.002944	1	0.1005	0.575	-0.06256	0.7453	0.291	0.069	0.121	0.083	0	0.037	0.016	0	0.042	0	0.074	0.012	0.07	0.147	0.119	0.798	0.009	0.023	0.118	0.126	0.208	0.082	0.15	0.075	0.153	0.229	0.563	0.095	0.103	0.371	0
FBgn0029809	CG15767	protein_coding	0.6529	0.03488	1	-0.007926	1	-0.2384	1	-0.004648	1	-0.007357	1	0.1168	1	0.052	0.043	0	0	0	0	0	0	0	0	0	0.015	0	0	0	0	0.047	0.088	0.017	0	0	0.016	0.034	0	0.02	0.019	0	0.135	0.129	0	0.032
FBgn0266095	CR44832	ncRNA	0.216	-0.02009	1	-0.002374	1	-0.02487	1	0	1	0	1	-0.0112	1	0	0	0	0	0	0	0.098	0	0.26	0	0	0	0	0	0	0.104	0	0	0	0	0	0	0	0	0	0	0	0	0	0.076	0
FBgn0029810	CG12239	protein_coding	0.5952	0.007136	1	-0.001661	1	0.2774	1	-0.001377	1	-0.003186	1	0.1114	1	0	0.026	0	0.007	0	0.029	0	0	0	0	0.038	0	0.046	0.045	0.015	0	0	0	0	0	0.029	0.029	0.01	0	0.012	0.023	0	0.041	0.02	0	0
FBgn0029811	Cpr5C	protein_coding	0.2731	0.003387	1	0.001645	1	0.03879	1	9.962e-05	1	-0.003534	1	0.02156	1	0	0	0	0.026	0	0	0.095	0	0	0	0	0	0.178	0	0	0	0	0	0.041	0	0	0.037	0	0	0	0	0	0.16	0	0	0
FBgn0029812	Prosbeta2R1	protein_coding	0.0664	0	1	0	1	0	1	0.001012	1	0.005722	1	0	1	0	0	0	0	0	0	0	0	0	0	0	0	0	0	0	0	0	0	0	0	0.021	0	0	0	0.027	0	0	0	0	0	0
FBgn0267085	CR45529	ncRNA	0.2012	0	1	0.005705	1	0	1	0.001012	1	0	1	0	1	0	0	0	0	0.525	0	0	0	0	0	0	0	0	0	0	0	0	0	0	0	0.044	0	0	0	0	0	0	0	0	0	0
FBgn0265417	CG44329	protein_coding	19.99	1.271	0.015	0	1	7.856	1.273e-09	0.004893	1	0.1556	0.3954	6.278	1.8e-06	0.125	0.206	0	0.393	0	0	0	0	0	0	0	0	7.01	12.701	8.392	0	0	0.07	0	0	0.038	0	0	0	0.048	0.046	0.048	5.936	13.736	0.074	0.078
FBgn0029813	CG15766	protein_coding	120.2	0.8005	1.084e-08	0.02197	0.8134	-0.118	0.4298	5.121e-05	1	0.2402	0.04401	-0.05695	0.7976	8.392	7.123	5.742	6.972	4.613	4.197	4.428	4.215	4.051	4.073	3.682	3.801	6.914	8.299	7.105	8.027	8.526	8.054	3.14	3.422	2.892	2.879	3.197	3.204	3.993	4.116	4.24	7.735	6.707	7.129	8.157
FBgn0029814	CG15765	protein_coding	0.2611	-0.02009	1	-0.004317	1	-0.02568	1	-0.003149	1	-0.005721	1	0	1	0	0	0	0	0	0	0	0	0.017	0	0	0.015	0	0	0	0.014	0	0	0	0	0	0	0.011	0.017	0	0.006	0.006	0	0	0	0
FBgn0262945	CR43264	ncRNA	817.5	2.823	7.337e-29	1.552	1.004e-08	4.485	1.14e-58	-0.005728	1	0.03734	0.7638	3.319	5.961e-23	102.89	88.253	91.402	100.158	39.381	71.58	26.292	26.462	13.627	15.086	13.02	11.304	435.572	271.416	362.143	13.272	23.961	9.353	16.556	17.004	16.982	22.018	23.013	25.459	25.118	27.954	31.138	809.866	782.501	73.838	78.617
FBgn0262610	CG43136	protein_coding	0.01552	0	1	0	1	0	1	-0.0008166	1	-0.00344	1	0	1	0	0	0	0	0	0	0	0	0	0	0	0	0	0	0	0	0	0	0	0	0	0.032	0	0	0	0	0	0	0	0	0
FBgn0029817	CG15764	protein_coding	0.6549	0	1	0.01011	1	0	1	0	1	0	1	0.0132	1	0	0	0	0	0.231	0.343	0.098	0	0	0	0	0	0	0	0	0	0	0	0	0	0	0	0	0	0	0	0	0	0.039	0	0
FBgn0029818	GAA1	protein_coding	8277	-0.7366	1.685e-09	0.01224	0.9129	0.1934	0.2034	-8.591e-05	1	-0.01121	0.9603	0.06336	0.7745	165.04	169.314	122.988	160.45	313.751	230.507	310.986	276.067	247.716	267.248	287.326	265.766	68.89	60.039	61.379	52.374	60.527	49.31	48.523	49.377	46.511	49.6	48.951	49.458	47.706	48.713	46.884	53.366	47.586	48.532	46.138
FBgn0014340	mof	protein_coding	5616	-0.4455	2.028e-05	-0.01616	0.8797	0.176	0.2106	-0.0006792	1	-0.1777	0.07447	0.6056	6.961e-05	136.485	114.405	103.297	111.24	160.642	143.382	165.378	151.493	171.269	171.452	152.419	167.603	18.838	18.398	15.967	12.603	14.799	18.832	16.495	16.107	16.141	18.862	18.62	17.053	16.034	14.674	12.586	13.372	11.23	6.57	8.125
FBgn0029819	Usp30	protein_coding	1827	-0.3237	0.03539	-0.008316	0.9644	0.01578	0.9622	-9.09e-05	1	-0.0216	0.8924	-0.05009	0.843	29.885	16.563	18.669	25.158	36.504	28.39	20.17	33.858	36.046	33.786	21.408	34.562	42.439	35.575	35.5	39.04	37.162	35.527	32.704	32.434	33.41	35.048	32.543	33.386	29.77	31.686	30.935	30.288	28.319	32.172	30.674
FBgn0029820	CG16721	protein_coding	1436	-0.1464	0.2354	-0.07711	0.2959	0.1323	0.3554	-0.000226	1	-0.05638	0.5373	0.1595	0.3606	18.914	16.258	20.026	13.798	17.004	18.195	15.798	14.898	21.367	17.51	22.243	16.821	33.399	28.111	30.305	29.565	28.09	24.727	27.347	25.731	26.306	27.025	28.405	28.573	24.204	25.039	25.238	21.976	19.364	19.104	16.42
FBgn0000042	Act5C	protein_coding	68490	-0.07367	0.4618	0.02116	0.7742	-0.05138	0.6541	0.0001417	1	0.09891	0.196	0.07136	0.6533	935.31	903.64	984.95	1069.42	1028.84	1080.59	1038.84	1226.91	965.494	948.269	1089.5	1116.46	1049.11	978.243	1050.04	1204.8	1043.76	956.97	1098.08	1113.52	1106.65	1084.57	1061.28	1077.07	1240.6	1235.21	1197.92	150.914	137.718	138.873	133.351
FBgn0029821	CG4020	protein_coding	182.6	-0.007417	0.9759	0.04308	0.5916	0.1659	0.3867	-0.001074	1	-0.1317	0.2162	0.2729	0.141	3.194	2.312	2.875	3.439	4.013	4.437	3.128	3.209	3.104	3.1	2.896	2.974	6.768	4.897	5.182	5.909	4.129	4.398	3.595	3.632	4.271	4.611	3.919	4.969	3.489	2.596	4.212	7.824	6.17	5.262	4.829
FBgn0029822	CG12236	protein_coding	1717	0.0009992	0.9986	-0.002676	0.9966	-0.4984	4.098e-06	0.0004112	1	-0.03125	0.7816	-0.1216	0.4653	11.34	9.863	12.514	9.568	10.249	12.095	10.16	10.088	10.666	10.72	10.713	10.886	18.651	22.809	19.903	30.043	24.967	34.141	33.336	32.417	33.984	32.246	29.938	29.963	28.078	30.811	27.389	18.215	17.772	20.759	19.307
FBgn0029823	Shmt	protein_coding	6905	-0.1608	0.3132	-0.008212	0.9644	-0.231	0.2274	-0.0002984	1	-0.05735	0.5702	-0.1804	0.3711	112.31	132.282	92.001	182.652	141.799	115.711	126.201	197.517	141.089	147.712	135.984	188.053	112.117	96.802	103.439	114.993	157.128	114.341	77.933	76.415	72.893	82.991	79.258	82.448	65.257	68.455	70.346	67.923	61.542	67.985	94.875
FBgn0264939	CR44108	ncRNA	6.646	-0.1089	0.5465	-0.02066	0.9	0.0008435	1	-0.0153	1	-0.06724	0.692	0.07677	0.6908	0.667	1.102	1.945	1.119	2.424	0.3	0.514	1.827	4.091	1.008	1.58	0.971	1.451	1.412	1.906	2.587	1.512	0.564	0.557	0.269	0.605	0.81	1.317	1.21	0.515	0.123	1.272	1.302	2.485	0.993	1.459
FBgn0029824	CG3726	protein_coding	805	0.08226	0.6434	-0.01234	0.9225	0.06484	0.7695	0.0001002	1	0.01715	0.9264	0.03618	0.8887	10.498	7.657	12.869	9.106	8.432	8.241	7.631	9.728	10.058	10.297	7.993	8.471	10.61	9.834	11.123	12.485	10.001	7.163	14.962	16.174	14.278	13.873	15.367	14.913	16.143	15.246	15.663	8.319	8.453	8.897	7.121
FBgn0029825	CG12728	protein_coding	1426	-0.1581	0.01985	-0.05703	0.2806	-0.005946	0.9763	0.0003142	1	-0.01381	0.939	-0.297	0.001355	35.583	41.957	36.517	36.952	42.05	35.871	39.44	37.995	44.513	41.647	41.262	42.26	5.029	5.305	4.893	5.001	5.411	4.87	10.231	10.174	10.085	10.152	9.392	9.497	9.319	9.355	9.716	24.293	24.624	32.042	29.42
FBgn0052756	CG32756	protein_coding	842.4	-0.08163	0.356	-0.02872	0.6393	0.02579	0.8551	0.000136	1	0.0007174	1	-0.3169	0.001488	18.024	23.186	21.356	19.831	20.222	20.361	21.239	19.975	20.996	21.765	22.491	22.206	3.72	4.539	4.388	4.104	3.868	4.456	6.859	6.642	6.928	6.784	6.841	6.284	6.593	6.835	6.51	17.641	19.63	23.99	23.787
FBgn0029826	CG6041	protein_coding	11.89	0.4091	0.07664	0.05216	0.6431	0.7184	0.01912	-0.001719	1	-0.01153	0.9718	0.3244	0.1557	0.603	0.443	0.587	0.309	0.244	0.423	0.516	0.239	0.206	0.135	0.159	0.234	1.07	1.325	0.958	0.219	0.547	0.642	0.291	0.054	0.304	0.204	0.265	0.376	0.285	0.173	0.307	1.265	0.791	0.439	0.461
FBgn0052755	CG32755	protein_coding	0.9026	0.05179	1	0.01567	1	-0.02438	0.9354	-0.001428	1	-0.009272	0.9922	0.404	1	0.055	0.091	0	0	0.067	0.05	0	0.03	0	0	0	0.032	0.027	0.052	0.026	0.045	0.05	0.031	0	0.045	0	0.034	0.018	0	0.021	0.02	0	0.144	0.137	0	0
FBgn0029827	CG6048	protein_coding	0.1222	0	1	0	1	0.04926	1	0	1	0	1	0	1	0	0	0	0	0	0	0	0	0	0	0	0	0.093	0.06	0	0	0	0	0	0	0	0	0	0	0	0	0	0	0	0	0
FBgn0029828	CG6067	protein_coding	17.97	0.02941	0.8906	0.02971	0.8202	1.063	0.01036	0.0001761	1	0.1889	0.2977	0.1039	0.6028	0.792	0.654	0.514	0.509	0.32	0.713	1.098	0.984	0.594	0.213	0.188	1.046	0.945	0.497	0.453	0.28	0.096	0.149	0.088	0.32	0.272	0.257	0.052	0.348	0.449	0.369	0.584	1.031	1.115	0.755	0.66
FBgn0005390	fs(1)M3	protein_coding	7947	0.1846	0.08059	0.01976	0.8166	0.1296	0.3191	9.276e-05	1	-0.6016	1.085e-06	-0.0968	0.5916	45.728	55.733	54.627	53.472	48.753	47.24	47.102	50.651	50.197	47.517	44.479	38.502	43.112	45.34	55.77	38.363	49.566	42.14	78.547	83.624	78.633	79.518	80.519	75.011	48.147	52.266	52.267	90.157	80.347	86.456	99.47
FBgn0029830	Grip	protein_coding	417.7	2.005	1.331e-52	-0.3677	0.01263	1.79	2.243e-31	-0.002534	1	-0.002274	1	2.385	8.008e-36	11.933	14.047	12.179	12.662	1.723	2.294	2.556	2.241	3.494	3.107	3.276	2.744	6.907	6.358	5.636	1.928	1.46	2.014	1.267	1.5	1.429	1.854	1.509	1.727	2.023	1.715	1.319	10.604	9.802	2.083	1.741
FBgn0029831	CG5966	protein_coding	1899	0.07572	0.5823	-0.5082	3.181e-05	0.1551	0.2894	-0.003155	1	-0.7268	2.766e-07	0.000326	1	37.765	38.768	42.291	33.495	24.908	20.061	27.175	25.53	36.705	35.51	39.078	31.619	9.117	8.45	8.289	9.261	7.964	5.483	9.117	9.587	9.7	10.815	11.628	11.583	6.878	6.577	6.785	23.875	22.798	25.37	21.283
FBgn0027546	CG4766	protein_coding	0.0605	0	1	0	1	-0.01411	1	0	1	0	1	0.01216	1	0	0	0	0	0	0	0	0	0	0	0	0	0	0	0	0	0	0.016	0	0	0	0	0	0	0	0	0	0	0.017	0	0
FBgn0265691	CR44498	ncRNA	0.014	0	1	0.001006	1	0	1	0	1	0	1	0	1	0	0	0	0	0	0	0	0.01	0	0	0	0	0	0	0	0	0	0	0	0	0	0	0	0	0	0	0	0	0	0	0
FBgn0029003	mab-21	protein_coding	27.3	2.599	5.238e-06	-0.05583	0.6251	4.304	3.122e-10	-0.00771	1	0.06711	0.7016	6.266	5.954e-05	2.25	1.386	0.833	1.752	0	0.161	0.193	0.078	0.146	0.36	0.042	0.27	1.796	3.193	1.293	0.175	0.032	0.06	0.012	0.014	0.022	0.065	0.035	0	0.041	0.039	0.109	1.789	2.085	0.021	0
FBgn0003302	rux	protein_coding	1369	-0.291	0.01586	-0.03147	0.6763	0.01747	0.9413	-8.735e-05	1	-0.174	0.1012	-0.1481	0.4434	55.657	62.711	52.88	56.488	73.284	62.921	64.195	59.857	73.322	70.5	86.103	63.246	15.165	13.153	16.823	15.441	18.252	10.651	17.552	17.68	18.518	18.712	18.336	18.077	12.824	14.676	15.224	13.46	13.13	16.837	14.23
FBgn0029833	MCTS1	protein_coding	2628	-0.1179	0.322	-0.02076	0.8019	-0.01686	0.9297	2.03e-05	1	-0.001699	1	-0.1544	0.3549	109.84	105.457	98.32	112.536	120.2	88.942	110.348	115.997	111.258	125.531	119.647	113.508	85.838	71.77	73.726	88.873	80.835	64.736	58.504	60.203	57.871	59.106	57.404	59.078	54.879	60.723	59.252	62.061	67.797	79.069	70.431
FBgn0029834	CG5937	protein_coding	12.43	2.441	6.972e-05	-0.01051	0.9693	2.306	1.62e-05	-0.002748	1	-0.07426	0.6233	3.275	0.0004406	0.169	0.11	0.043	0.132	0.022	0.008	0.014	0.012	0.018	0.009	0.032	0.013	0.219	0.288	0.186	0.018	0.036	0.065	0.027	0.036	0.051	0.049	0.061	0.047	0.021	0.052	0.024	0.139	0.182	0.016	0.006
FBgn0029835	CG5921	protein_coding	362.4	1.302	8.517e-16	0.08524	0.3238	1.159	3.725e-10	-0.0006793	1	-0.02237	0.884	0.3431	0.0588	7.36	6.354	6.784	7.07	2.683	3.858	3.435	3.714	2.541	3.485	2.51	2.422	2.819	3.178	3.968	1.607	1.733	0.879	2.644	2.22	2.637	2.893	2.737	2.896	2.376	2.555	2.96	3.161	3.037	2.04	2.14
FBgn0262575	CG43115	protein_coding	0.03324	0	1	0	1	0	1	0	1	0	1	0.0125	1	0	0	0	0	0	0	0	0	0	0	0	0	0	0	0	0	0	0	0	0	0	0	0	0	0	0	0	0.07	0	0	0
FBgn0029836	CG5928	protein_coding	1.288	0.1317	1	-0.0136	1	0.4914	0.1332	-0.003728	1	-0.0005803	1	0.06102	1	0	0.099	0.058	0.05	0	0	0	0	0.061	0	0	0	0.058	0.028	0.086	0	0	0	0.1	0.024	0	0.128	0.02	0.059	0.046	0.022	0.137	0.117	0.186	0.036	0.113
FBgn0029837	Tsp5D	protein_coding	5.339	0.4507	0.08549	0.04954	0.6776	0.166	0.5243	0.003128	1	0.2839	0.1976	-0.04025	0.8468	0.035	0.058	0.034	0.052	0.085	0	0.027	0.019	0.036	0	0	0	0.102	0.166	0.202	0.115	0.112	0.079	0.2	0.128	0.117	0.139	0.081	0.093	0.191	0.311	0.269	0.184	0.131	0.189	0.198
FBgn0029838	CG4666	protein_coding	170.3	0.5177	0.01321	0.08627	0.3985	0.6446	0.005216	-0.0003863	1	0.4859	0.03884	-0.01756	0.95	2.673	2.433	2.971	1.59	2.115	1.867	2.227	1.585	0.837	2.42	0.84	1.16	8.469	10.396	11.847	6.817	6.53	3.012	7.069	6.282	6.29	7.672	6.518	7.146	12.732	11.659	13.031	6.46	7.046	7.313	6.648
FBgn0029839	CG4660	protein_coding	1.086	0	1	0	1	-0.03744	0.888	-0.003421	1	-0.0009263	1	0.001906	1	0	0	0	0	0	0	0	0	0	0	0	0	0.056	0.027	0	0.119	0	0	0.039	0.141	0.035	0.053	0.173	0.154	0.09	0.236	0.045	0	0.036	0.035	0
FBgn0029840	raptor	protein_coding	4650	-0.09196	0.5323	-0.01004	0.9416	-0.1462	0.3582	4.602e-05	1	-0.09885	0.2778	0.03464	0.8844	23.743	20.36	19.377	16.622	23.562	22.187	21.157	15.85	23.588	22.983	23.36	16.995	28.495	26.822	27.628	32.264	31.981	29.554	43.029	44.73	42.917	45.043	43.623	40.266	35.055	37.337	34.085	18.182	18.048	17.622	17.345
FBgn0026060	Mipp2	protein_coding	2275	-0.1103	0.4423	-0.02235	0.7967	-0.1489	0.3541	-0.0001603	1	-0.1092	0.2391	-0.1173	0.5576	33.702	31.579	30.68	24.717	35.298	31.105	31.476	23.143	34.95	35.314	37.702	25.293	37.846	35.384	35.052	41.618	42.782	38.362	48.799	51.319	52.464	55.061	52.535	51.872	40.701	46.847	42.57	38.422	37.646	44.987	40.816
FBgn0266264	CR44959	ncRNA	4.414	-0.3141	0.1481	-0.1944	0.1964	-0.1019	0.7106	0.001731	1	-0.06334	0.6883	0.08139	0.6739	0	0	0	0.093	0	0.133	0	0	0.151	0.447	0	0.215	0.5	0.417	0.422	0.483	0.67	0.583	1.185	0.776	0.492	0.584	0.487	0.878	0.457	0.381	0.395	0.673	0.459	0.352	0.37
FBgn0029843	Nep1	protein_coding	123.4	0.5672	0.001691	-0.007524	0.9717	0.7964	6.049e-05	0.0002156	1	0.7929	0.0009646	0.2929	0.1363	1.474	1.192	0.981	1.142	0.94	0.573	0.693	0.527	0.619	0.923	0.772	0.56	2.168	1.803	2.904	1.064	1.463	1.014	1.036	0.997	0.986	0.961	0.996	0.901	2.014	1.638	1.592	0.888	1.021	0.49	0.766
FBgn0052750	CG32750	protein_coding	1.625	-0.0698	1	-0.01256	1	0.02238	0.9421	0.01176	1	0.02899	0.9203	-0.009459	0.9689	0.045	0	0.044	0.057	0	0.122	0.035	0.037	0.092	0	0	0.211	0.087	0.064	0.022	0.092	0	0.051	0	0	0.041	0	0	0	0	0	0.017	0.118	0	0.135	0
FBgn0052751	CG32751	protein_coding	0.07788	0	1	0	1	0	1	-0.0008166	1	-0.00344	1	-0.01971	1	0	0	0	0	0	0	0	0	0	0	0	0	0	0	0	0	0	0	0	0	0	0.013	0	0	0	0	0	0	0	0.025	0.026
FBgn0262536	CG43090	protein_coding	30.64	0.04214	0.7883	0.04194	0.6536	-0.0194	0.9498	-0.007012	1	-0.03896	0.8565	-0.0327	0.8716	3.456	0.197	0	0.75	8.374	0.215	1.01	10.971	0	0	0	2.047	3.63	3.532	0.057	6.618	2.593	0	0	0	0	0.109	0	0	0	0	0	3.954	0	5.609	2.532
FBgn0040069	vanin-like	protein_coding	1.317	-0.02323	1	-0.00548	1	-0.05124	0.8345	0.01528	1	0	1	-0.03428	1	0.04	0	0	0	0.048	0	0	0	0	0	0	0.035	0.096	0	0.038	0.049	0.09	0.112	0.093	0	0	0	0	0	0	0	0	0.13	0	0.048	0.224
FBgn0029848	Btnd	protein_coding	1.727	-0.1127	1	-0.01034	1	0.04513	0.8697	-0.00119	1	0.02965	0.9188	0.03995	0.8408	0	0	0	0.025	0	0	0.03	0.043	0.08	0	0	0.045	0.094	0.037	0.056	0.064	0.018	0.066	0.026	0.016	0.012	0	0.026	0.039	0	0.072	0.03	0.152	0.097	0.023	0.146
FBgn0029849	Efr	protein_coding	1365	-0.3175	0.0001441	-0.1275	0.08367	-0.3159	0.001545	-6.693e-05	1	-0.08019	0.3049	-0.2666	0.03193	31.062	33.166	31.69	36.952	38.918	34.887	33.013	38.547	41.621	44.12	42.28	42.178	22.208	17.308	19.256	22.917	27.669	23.685	19.464	20.55	19.368	21.3	19.286	19.668	18.321	17.989	17.089	29.779	25.036	34.956	33.405
FBgn0003514	sqh	protein_coding	2133	0.3657	0.01741	-0.0009439	1	0.3724	0.04698	-0.0002137	1	0.02736	0.8443	0.134	0.5345	18.425	14.827	20.848	10.7	7.537	15.443	10.742	10.536	13.104	10.878	10.551	10.196	123.371	122.029	126.637	80.913	101.829	82.771	87.516	82.927	86.227	88.543	90.829	91.916	98.467	100.393	102.576	78.582	85.063	63.169	73.855
FBgn0262730	dtn	protein_coding	2092	0.05052	0.678	-0.004311	0.9841	-0.3219	0.001383	0.0003432	1	-0.1135	0.1582	-0.06303	0.722	6.693	5.731	6.68	6.167	5.879	6.268	6.056	5.681	5.591	6.125	6.56	5.993	8.853	10.273	10.464	12.539	10.755	14.305	15.456	15.831	15.382	15.269	15.185	13.272	12.487	13.057	12.104	5.843	5.529	6.245	5.751
FBgn0029851	CG14445	protein_coding	0.4661	0.004318	1	-0.006726	1	0.0425	1	0.002408	1	0.05208	1	-0.02943	1	0	0.036	0	0.009	0	0	0	0	0.045	0	0	0	0.021	0.062	0.042	0.036	0	0.025	0.015	0	0	0	0	0	0	0	0.084	0	0	0.026	0
FBgn0023458	Rbcn-3A	protein_coding	5851	0.1356	0.449	-0.0209	0.8611	0.245	0.2624	8.412e-05	1	-0.03216	0.806	0.2275	0.256	32.665	22.703	29.196	18.347	20.439	22.028	21.665	11.478	22.386	27.826	23.393	13.573	20.021	18.33	20.998	15.421	16.572	13.967	31.741	31.802	30.014	31.837	31.493	28.302	27.695	27.435	24.068	11.354	11.25	7.338	8.523
FBgn0015818	Spx	protein_coding	1226	0.02195	0.8819	0.005783	0.9756	0.01124	0.9532	6.211e-05	1	0.03925	0.692	0.1199	0.5018	36.298	25.79	35.205	27.84	31.75	32.843	32.973	28.001	32.159	30.886	29.167	30.116	44.187	54.449	47.375	46.757	46.294	51.68	27.66	29.493	29.062	28.127	28.736	27.998	31.372	28.384	32.12	10.189	11.242	9.411	9.786
FBgn0040918	schlank	protein_coding	6505	-0.3283	8.003e-08	0.1199	0.04592	-0.04042	0.6618	-0.0001038	1	-0.008276	0.9706	-0.0578	0.6704	134.58	130.968	121.464	139.513	197.073	190.885	182.392	188.067	163.757	173.303	161.623	171.094	66.278	56.397	63.762	59.605	70.793	62.018	62.219	66.364	64.32	65.716	65.681	64.545	64.095	64.458	64.856	44.336	43.13	43.02	48.468
FBgn0029853	CG3781	protein_coding	292.3	0.07772	0.6327	-0.02022	0.8363	0.1873	0.194	0.0001665	1	0.06181	0.4974	0.09487	0.6407	7.585	8.265	7.451	8.443	7.769	6.758	6.443	6.406	8.714	7.409	7.41	6.694	24.729	21.632	20.927	22.222	19.038	16.386	15.851	14.657	14.93	14.678	13.718	15.066	18.037	16.595	15.096	18.722	17.819	18.914	14.317
FBgn0028982	Spt6	protein_coding	8584	-0.04313	0.74	-0.00397	0.9879	-0.01058	0.9565	0.0002409	1	-0.03112	0.7816	0.1838	0.216	88.134	77.614	86.362	68.147	88.401	81.107	86.346	70.502	87.565	83.029	88.262	72.567	37.02	39.241	38.313	38.76	35.175	41.652	50.638	47.8	48.576	48.272	46.319	44.73	44.086	44.638	41.924	17.647	16.4	14.894	14.108
FBgn0029854	CG3566	protein_coding	1475	-0.1883	0.06599	-0.01087	0.9247	-0.06083	0.6651	-0.0001696	1	-0.1395	0.114	-0.141	0.3809	43.96	51.054	38.154	45.771	55.784	45.368	49.641	49.232	49.626	52.521	58.763	47.877	29.067	24.558	27.722	29.419	29.477	26.536	22.67	22.003	22.46	22.783	22.846	24.35	18.004	18.841	21.275	40.042	39.652	48.245	41.987
FBgn0086558	Ubi-p5E	protein_coding	13700	-0.4654	7.901e-07	0.3956	0.0001972	-0.5941	5.887e-08	7.099e-05	1	-0.1628	0.07446	-0.3995	0.002272	190.819	219.611	174.646	206.107	402.679	423.988	368.544	335.272	265.322	287.504	279.898	300.063	142.389	185.952	143.502	247.22	218.825	269.2	156.847	164.774	158.65	161.423	155.833	154.213	129.329	130.155	125.967	224.622	266.905	357.09	336.09
FBgn0267086	CR45530	ncRNA	5.613	-0.06529	0.6968	-0.003248	0.9969	0.05411	0.8501	0.002789	1	-0.04329	0.836	0.1621	0.4136	0.223	0	0	0.094	0	0.402	0	0.122	0	0.225	0.265	0.13	2.16	1.681	0.851	0.274	2.329	1.384	0.746	0.992	0.676	0.475	0.661	0.589	0	0.411	0.682	3.051	2.912	1.064	1.535
FBgn0052745	CR32745	pseudogene	4.235	-0.0754	0.6708	-0.04492	0.7111	0.2475	0.3383	-0.02367	1	0.1126	0.5143	1.12	0.03564	0.158	0.522	0.307	0.265	0	0.426	0	0.303	0.323	0.796	0.374	0.368	1.069	0.669	0.376	0.322	0.573	0.089	0	0	0.143	0.144	0.416	0.052	0.427	0.581	0.422	1.335	1.569	0	0.296
FBgn0029856	CG11700	protein_coding	126.2	-0.1018	0.6008	0.8071	0.009577	0.5569	0.03465	-0.0005206	1	0.01432	0.954	0.7864	0.01952	1.747	2.345	1.486	3.033	7.872	5.702	4.919	5.67	2.4	3.082	2.587	2.576	1.848	2.62	2.574	0.312	1.56	1.722	6.947	6.22	5.881	7.28	6.847	6.827	8.375	7.792	6.895	2.913	3.424	0.39	1.945
FBgn0026015	Top3beta	protein_coding	3134	-0.1603	0.1109	-0.05086	0.4179	-0.03432	0.8064	0.0002224	1	-0.04747	0.6039	0.003053	0.9907	40.204	36.332	36.042	34.585	42.15	35.323	37.234	34.092	44.171	41.459	44.981	36.634	51.843	46.662	48.413	57.458	49.335	44.228	36.942	38.299	38.005	36.95	35.391	35.401	31.068	33.882	33.537	37.255	34.533	36.292	35.303
FBgn0029857	wuho	protein_coding	1481	-0.1611	0.2169	-0.0176	0.8681	-0.2227	0.1392	1.066e-05	1	-0.03776	0.7275	-0.1667	0.3656	54.081	53.854	43.639	51.544	65.832	43.107	52.061	55.484	57.785	56.103	66.354	54.025	31.559	27.907	31.249	33.374	42.772	32.727	26.378	28.44	24.378	27.064	26.801	25.053	23.901	21.78	25.774	30.623	26.101	32.523	34.653
FBgn0028685	Rpt4	protein_coding	4973	-0.02588	0.8756	-0.003806	0.9897	0.07456	0.6362	-6.018e-05	1	0.02154	0.8853	-0.003414	0.9907	108.674	102.154	113.217	130.86	97.845	107.574	108.983	142.039	105.292	113.434	110.218	135.972	163.912	175.025	168.989	178.06	145.493	153.577	168.479	174.936	168.6	173.693	175.705	171.384	177.627	189.333	183.366	131.837	142.401	151.899	123.229
FBgn0029859	CG15892	protein_coding	3.466	-0.01128	0.957	0.06254	0.5885	0.2188	0.391	0.000472	1	2.027	0.004556	0.06372	0.7401	0	0.209	0	0.08	0.23	0.171	0.244	0.191	0.13	0.064	0.075	0.074	0.184	0.089	0.121	0.078	0	0.107	0.085	0.077	0.038	0	0.104	0.084	0.343	0.606	0.556	0.165	0.039	0.038	0.079
FBgn0029860	CG15891	protein_coding	336.4	-0.259	0.04759	-0.01079	0.9349	-0.2072	0.09579	-0.0003574	1	-0.173	0.06428	-0.008167	0.9759	4.485	4.963	6.105	5.435	8.477	6.218	5.181	6.071	7.703	4.883	5.738	7.549	23.423	20.848	22.939	23.844	28.103	27.084	22.317	21.054	20.737	22.859	23.235	22.965	18.23	18.311	19.44	38.811	38.321	38.905	38.789
FBgn0029861	CG3815	protein_coding	3138	-0.1267	0.1153	0.001435	0.9982	-0.1337	0.14	0.0003491	1	-0.06283	0.3999	0.1627	0.1931	53.309	48.394	53.019	47.614	51.85	54.416	61.484	55.312	53.866	55.917	51.459	60.568	39.786	34.694	32.86	40.276	39.234	39.103	29.175	28.071	28.677	27.409	26.937	26.932	24.251	26.023	23.983	16.736	16.358	12.94	16.103
FBgn0043796	CG12219	protein_coding	1808	-0.161	0.05055	0.00746	0.9597	-0.4486	1.885e-07	5.79e-05	1	-0.03069	0.7689	-0.1773	0.1764	46.503	50.729	45.109	46.6	57.549	53.711	53.124	54.37	53.119	52.745	54.914	52.816	27.886	24.792	25.305	37.948	37.742	32.32	24.341	22.97	22.111	23.93	23.056	21.616	22.097	22.432	20.499	15.944	15.857	19.517	17.27
FBgn0029863	CG3823	protein_coding	125.1	0.4464	0.02222	0.09026	0.3783	0.5213	0.02883	-0.0008502	1	-0.1637	0.2384	0.03924	0.8749	5.046	5.03	6.429	4.512	2.881	5.692	4.378	4.847	1.957	2.923	4.81	2.736	2.496	3.575	4.088	2.629	2.104	0.948	5.869	6.163	5.371	6.554	6.892	6.755	3.631	4.246	5.334	2.264	3.854	3.698	1.921
FBgn0029864	CG15894	protein_coding	6.872	0.09191	0.6031	0.0001352	1	0.2028	0.4343	-0.006548	1	-0.06872	0.6209	0.2114	0.3209	0.02	0.008	0.01	0.025	0.012	0	0.031	0.008	0.02	0.02	0.012	0.006	0.034	0.066	0.057	0.033	0.041	0.028	0.084	0.085	0.061	0.115	0.125	0.119	0.07	0.099	0.073	0.013	0.043	0.006	0.012
FBgn0250869	CG42240	protein_coding	2407	-0.004375	0.988	0.1829	0.1593	-0.8295	0.0004945	-5.979e-05	1	-0.002619	1	-0.3026	0.134	8.874	10.333	10.447	12.118	15.613	20.173	12.176	15.651	9.351	9.974	9.345	13.298	45.281	44.504	47.46	114.056	74.322	98.088	93.158	92.596	95.027	95.159	94.891	94.724	91.713	98.976	90.086	31.06	31.48	57.227	43.855
FBgn0029866	CG3842	protein_coding	883	0.3243	0.06357	1.124	2.721e-05	-1.156	2.05e-05	-0.0009189	1	0.05073	0.6553	-0.6079	0.01611	10.623	12.769	13.089	14.428	24.137	18.422	19.568	18.434	7.931	6.594	9.67	9.95	6.379	5.71	6.539	15.022	16.067	15.806	13.288	14.152	14.559	15.559	16.975	16.65	21.222	21.157	19.317	8.477	8.778	19.55	16.419
FBgn0029867	CG3847	protein_coding	2630	-0.06104	0.6567	-0.01309	0.9039	-0.2117	0.1018	-1.032e-05	1	-0.001137	1	-0.248	0.09922	46.798	44.057	47.536	38.215	50.663	40.627	46.881	37.99	52.084	45.206	45.944	42.385	39.531	43.167	43.842	49.673	41.725	58.084	67.449	63.334	63.445	66.564	64.503	63.714	61.314	67.943	64.975	44.641	43.34	57.963	52.304
FBgn0029868	ND-B16.6	protein_coding	1460	0.06584	0.6646	0.002048	0.9971	0.03184	0.862	-9.352e-06	1	0.02085	0.8924	-0.0298	0.9009	27.452	28.593	34.637	34.754	27.42	27.785	25.804	38.124	26.744	28.324	25.278	37.403	86.158	83.247	83.982	80.795	88.646	77.124	62.035	59.204	59.909	60.689	60.173	60.781	61.734	64.39	65.874	35.302	37.268	36.913	37.836
FBgn0261955	kdn	protein_coding	3817	0.03726	0.7866	0.0416	0.5197	0.164	0.1666	3.768e-05	1	0.01179	0.9564	0.1486	0.3522	26.692	26.721	30.9	26.265	26.59	34.23	29.885	28.895	26.807	28.281	25.222	26.824	74.136	95.928	99.232	72.088	86.274	78.773	102.478	102.274	102.526	102.181	106.739	95.444	100.399	97.833	114.161	23.031	23.983	19.683	21.563
FBgn0016974	swaPsi	pseudogene	181	-0.1229	0.4696	0.004767	0.9855	0.3708	0.02468	-3.262e-05	1	0.1672	0.1305	0.185	0.3458	2.884	2.858	2.337	2.741	3.32	3.808	2.813	2.963	2.998	3.44	3.701	2.548	6.415	10.064	7.44	6.399	5.296	5.795	6.614	5.806	5.6	6.687	6.044	5.455	6.983	8.345	8.602	5.035	6.746	4.496	4.986
FBgn0003655	swa	protein_coding	12050	-0.3064	2.848e-07	-0.005462	0.9756	-0.4462	5.226e-11	5.225e-05	1	-0.1202	0.06576	-0.3417	6.541e-05	273.21	277.681	249.341	260.696	353.878	313.949	325.475	315.557	332.259	333.49	339.378	321.979	178.156	145.325	155.994	216.769	229.454	213.469	189.827	196.546	193.689	196.41	190.247	189.013	167.971	173.484	167.373	192.451	176.957	233.213	245.695
FBgn0029870	Marf	protein_coding	3466	0.2659	0.03994	-0.009993	0.944	-0.1647	0.3188	0.0001054	1	-0.001912	1	0.01134	0.9694	18.709	12.818	18.67	14.517	11.732	13.308	11.574	11.655	12.548	11.564	13.736	13.021	63.904	73.783	69.748	73.908	80.378	84.44	67.512	69.044	66.609	66.873	65.205	65.041	64.216	68.36	63.366	33.882	33.881	29.874	37.077
FBgn0266051	CR44816	ncRNA	9.091	0.03551	0.8571	0.001129	1	0.2108	0.4157	-0.006975	1	-0.06111	0.6753	0.03111	0.8857	0	0.41	0.322	0.59	0.201	0.746	0.255	0.272	0	0.501	0.196	0.482	1.602	0.857	1.814	1.15	1.051	0.56	0.83	0.937	1.804	2.012	1.526	2.295	1.664	1.279	1.011	1.078	1.028	0.691	1.138
FBgn0003139	PpV	protein_coding	2561	0.000999	0.9984	0.0161	0.8776	0.01656	0.9232	-8.443e-05	1	-0.0259	0.8391	-0.01445	0.9485	54.384	55.8	57.238	44.248	59.436	61.113	59.66	44.119	58.323	51.911	54.011	47.058	86.601	74.358	80.085	76.209	85.627	75.927	60.179	60.28	63.81	61.84	61.137	65.267	56.863	61.921	59.286	85.037	84.134	85.934	85.391
FBgn0259242	CG42340	protein_coding	59.79	0.07597	0.704	-0.3704	0.0507	0.4183	0.04717	-0.0006162	1	-1.758	2.213e-10	0.5357	0.02671	0.421	0.419	0.336	0.469	0.209	0.224	0.274	0.21	0.364	0.381	0.435	0.355	0.319	0.356	0.555	0.322	0.225	0.262	0.375	0.445	0.301	0.443	0.437	0.381	0.117	0.151	0.078	0.351	0.302	0.167	0.155
FBgn0053667	CG33667	protein_coding	0.03172	0	1	0	1	0	1	0	1	0	1	0.01216	1	0	0	0	0	0	0	0	0	0	0	0	0	0	0	0	0	0	0	0	0	0	0	0	0	0	0	0	0	0.071	0	0
FBgn0053666	CG33666	protein_coding	0.03324	0	1	0	1	0	1	0	1	0	1	0.0125	1	0	0	0	0	0	0	0	0	0	0	0	0	0	0	0	0	0	0	0	0	0	0	0	0	0	0	0	0.073	0	0	0
FBgn0029873	CG3918	protein_coding	2017	-0.1159	0.3273	0.005118	0.981	-0.3338	0.004951	2.146e-05	1	-0.1372	0.1244	-0.248	0.09208	48.039	45.955	45.989	41.053	51.825	56.321	53.719	41.696	48.272	50.953	54.959	44.914	41.11	46.287	40.133	56.11	49.827	58.618	46.316	45.294	45.003	44.036	46.46	45.336	38.044	37.049	37.317	35.965	36.265	44.229	46.006
FBgn0029874	CG3342	protein_coding	833.9	0.2428	0.06619	-0.001347	0.9996	-0.0919	0.6161	3.496e-05	1	0.001586	1	-0.01679	0.9504	32.851	23.68	33.126	19.248	21.615	22.133	23.155	19.445	19.974	25.351	23.556	18.309	20.43	18.813	16.66	21.214	19.925	19.462	16.391	17.244	18.789	16.097	17.615	18.188	17.686	17.973	16.502	14.863	15.725	15.554	15.607
FBgn0014031	Spat	protein_coding	26.49	-0.09604	0.6148	-0.02232	0.8846	0.2556	0.3164	-0.00128	1	0.007807	0.9859	0.1072	0.6016	0.475	0.479	0.462	0.564	0.319	0.332	0.894	0.405	0.647	0.532	0.5	0.814	2.04	1.265	0.653	0.948	0.956	0.683	0.493	0.618	1.005	1.201	0.451	0.905	0.693	0.543	1.489	1.544	1.146	1.1	0.791
FBgn0014026	RpL7A	protein_coding	43190	0.07576	0.4411	-0.04703	0.4179	-0.02463	0.842	-0.0001874	1	0.0106	0.9599	0.0967	0.509	1289.65	1344.85	1154.32	1192.94	1161.04	952.959	1114.68	1036.53	1222.35	1208.72	1184.36	1086.1	2014.41	2083.11	1970.23	1977.13	2328.38	1883.17	1486.68	1491.64	1451.53	1531.29	1547.18	1518.83	1529.99	1547.06	1613.05	950.127	824.472	732.862	907.356
FBgn0065071	snoRNA:Or-CD10	snoRNA	258	0.09999	0.5891	0.01637	0.9225	0.1385	0.5953	-0.003079	1	-0.04052	0.8347	1.388	0.01249	245.281	351.044	234.175	694.799	403.414	78.939	309.411	636.484	182.685	200.259	262.956	477.69	5.367	3.655	7.4	0.906	7.045	3.126	4.818	5.381	4.366	6.742	10.594	3.296	3.859	2.858	7.622	103.985	120.605	12.563	29.13
FBgn0000524	dx	protein_coding	2666	0.05799	0.6685	0.009046	0.9484	-0.2489	0.04199	0.000186	1	-0.01415	0.9454	-0.1461	0.381	22.631	24.096	29.427	21.292	21.677	26.793	25.058	22.727	25.778	22.479	19.123	25.145	35.639	34.109	33.96	42.135	39.229	44.297	37.302	38.038	36.856	36.187	37.563	33.404	35.592	36.154	31.893	20.058	17.985	22.279	21.146
FBgn0029877	CG17717	protein_coding	1.075	-0.07012	1	-0.03708	1	0.1989	0.4187	0.0004402	1	0.01865	0.9603	-0.06239	1	0	0.056	0.066	0.043	0	0	0.052	0.019	0.07	0	0.242	0.079	0	0.096	0.195	0	0.062	0	0.045	0.028	0	0	0.067	0	0.105	0	0	0	0.042	0.081	0.043
FBgn0029878	Pat1	protein_coding	2241	0.2816	0.04094	0.04886	0.5215	0.427	0.009673	6.992e-05	1	0.01288	0.9547	0.1722	0.3798	21.252	17.683	22.337	15.67	16.317	20.268	19.294	14.546	16.019	15.774	17.305	10.134	32.794	30.636	32.658	22.021	27.038	18.059	31.857	33.235	32.263	31.874	31.918	31.618	31.647	34.337	33.763	44.398	42.062	33.024	37.965
FBgn0264380	CR43832	ncRNA	0.028	0	1	0.001794	1	0	1	0	1	0	1	0	1	0	0	0	0	0	0	0	0.087	0	0	0	0	0	0	0	0	0	0	0	0	0	0	0	0	0	0	0	0	0	0	0
FBgn0029879	APC7	protein_coding	7261	-0.4087	1.795e-07	-0.02029	0.7886	-0.1627	0.1108	0.0001716	1	-0.08401	0.2741	-0.09779	0.5184	153.097	153.286	119.243	151.651	192.038	173.423	184.309	189.965	187.266	202.178	193.364	202.186	110.395	92.398	93.616	116.124	117.901	101.047	88.271	90.254	90.24	86.751	87.516	85.093	74.091	77.015	78.761	85.84	87.516	92.438	95.49
FBgn0029881	pigs	protein_coding	505.8	-0.03309	0.8744	-0.02674	0.7702	0.7797	3.45e-05	0.000252	1	-0.07478	0.4478	0.86	0.000299	2.312	1.617	3.421	2.431	1.769	2.839	1.9	2.219	2.85	2.677	2.163	2.433	3.536	4.607	4.384	1.884	2.624	2.1	4.415	4.157	4.858	4.06	4.49	4.048	3.775	3.427	2.938	4.73	5.737	2.043	3.001
FBgn0029880	CG14443	protein_coding	36.17	3.76	1.287e-18	-0.0008455	1	6.836	1.874e-08	-0.06012	0.9168	0.08448	0.6252	3.689	1.286e-09	3.464	3.638	2.191	2.616	0.163	0.182	0.207	0.23	0.206	0.136	0.319	0.186	0.764	1.661	0.785	0.014	0	0	0	0	0	0.02	0.033	0	0.065	0	0.051	2.298	2.819	0.1	0.252
FBgn0266052	CR44817	ncRNA	1.363	-0.0104	1	-0.01777	1	0	1	-0.002757	1	0.06247	0.7321	0.001223	1	0.349	0.577	0	0.037	0.423	0	0	0.048	0.714	0.176	0	0.203	0	0	0	0	0	0	0	0	0	0	0	0.058	0.337	0	0	0.227	0.542	0.208	0.545
FBgn0029882	CG3226	protein_coding	2219	-0.007572	0.9629	-0.005652	0.9767	-0.4095	4.785e-05	-0.0001238	1	-0.02682	0.8225	-0.3122	0.01182	34.353	27.614	34.372	25.355	29.226	33.1	29.466	26.938	29.763	29.262	32.122	29.89	97.337	101.201	93.205	152.873	116.985	125.295	200.503	188.648	202.363	201.486	207.658	199.397	192.734	191.002	193.403	143.631	150.558	196.289	185.666
FBgn0028360	Cdc7	protein_coding	2718	0.03926	0.8481	0.01932	0.8681	0.04093	0.8697	0.0002228	1	-0.009318	0.9723	0.08088	0.731	9.658	6.274	7.922	5.959	5.778	13.032	6.865	6.343	6.37	8.527	6.728	6.804	52.785	64.03	53.227	47.401	51.056	64.921	68.803	67.014	67.969	67.119	62.336	62.967	60.797	64.875	59.516	65.112	63.258	55.467	59.737
FBgn0029885	CG3224	protein_coding	1631	-0.1023	0.4171	-0.01244	0.9073	-0.3845	0.001839	-6.511e-05	1	-0.01924	0.9067	-0.3029	0.04096	96.119	100.738	75.107	115.377	111.164	82.21	91.519	116.455	104.433	102.791	102.686	112.776	61.353	56.898	61.587	82.244	85.734	73.59	55.854	52.281	55.95	55.445	56.515	55.121	51.656	51.682	56.045	51.964	49.864	64.241	70.167
FBgn0062413	Ctr1A	protein_coding	1023	0.1794	0.06822	-0.003273	0.9928	-0.03422	0.8018	0.0001392	1	-0.01777	0.915	-0.1763	0.2154	16.925	18.373	20.795	18.41	13.941	17.419	17.452	14.96	15.935	15.101	18.086	15.668	19.759	16.781	17.608	20.382	18.324	16.896	19.448	18.478	19.242	18.656	18.548	18.182	16.823	18.102	18.473	21.713	21.593	27.288	23.005
FBgn0029887	CG3198	protein_coding	1012	0.01336	0.9359	0.07582	0.2897	0.1237	0.3081	-0.0001359	1	-0.2069	0.02726	0.1877	0.2193	3.84	2.95	3.372	3.186	3.733	4.57	3.439	3.666	3.561	3.286	2.627	3.511	12.171	14.237	14.042	12.198	11.263	13.256	15.921	16.764	16.358	16.718	17.132	16.804	13.302	14.601	12.891	5.83	5.767	4.922	4.892
FBgn0025815	Mcm6	protein_coding	4448	-0.3207	0.0001653	-0.02111	0.7824	-0.3739	0.0001447	0.0001424	1	-0.05018	0.5628	-0.3355	0.005286	50.374	54.19	45.533	49.636	66.91	60.71	55.276	56.933	64.062	61.067	67.22	63.31	68.566	72.066	64.466	96.534	85.593	88.314	78.355	76.718	76.037	75.774	74.356	73.786	69.265	69.81	65.969	49.024	50.345	68.788	62.441
FBgn0029888	ND-ASHI	protein_coding	802.7	0.1567	0.2388	-0.01058	0.9367	0.01924	0.9127	-3.906e-05	1	0.01004	0.9657	-0.07557	0.6923	7.2	6.966	7.209	5.531	6.119	4.982	5.834	5.05	5.987	5.362	6.365	5.414	42.61	37.084	40.53	37.1	47.211	33.93	44.033	42.197	42.467	42.219	42.39	45.433	42.101	42.114	48.914	28.176	27.958	28.137	31.997
FBgn0028336	l(1)G0255	protein_coding	8512	-0.2495	0.01778	-0.01653	0.8758	-0.248	0.05098	4.488e-05	1	-0.02996	0.8022	-0.2394	0.1149	216.691	230.592	177.746	230.992	267.141	213.616	246.238	256.957	246.62	266.479	280.554	255.711	186.709	157.089	172.591	212.222	238.978	175.01	131.334	133.725	129.87	130.835	128.453	130.802	117.042	122.222	124.605	101.834	86.94	115.601	119.23
FBgn0029890	CG4095	protein_coding	70.35	-0.07878	0.6947	-0.01874	0.8862	0.385	0.1209	7.321e-05	1	-0.2329	0.2087	0.2658	0.208	4.109	3.691	2.766	2.811	3.665	2.927	2.886	3.34	4.2	3.004	4.332	3.34	0.568	0.212	0.71	0.295	0.246	0.356	0.181	0.31	0.355	0.37	0.253	0.209	0.087	0.183	0.172	0.499	0.421	0.188	0.282
FBgn0265362	CG44303	protein_coding	83.56	0.1297	0.4942	-0.04145	0.6787	-0.4889	0.02264	0.0005034	1	0.1304	0.269	-0.2225	0.2691	2.429	4.32	3.452	3.8	2.037	1.514	2.302	2.457	1.719	2.072	1.992	4.461	9.577	6.505	8.72	9.918	14.74	15.682	14.476	14.341	14.699	12.542	12.853	13.746	16.459	21.304	16.967	13.007	11.718	16.474	18.798
FBgn0029892	CG3184	protein_coding	561.4	-0.1703	0.212	-0.006575	0.9717	-0.2723	0.08518	-8.482e-05	1	0.04512	0.6605	-0.2058	0.2567	24.724	28.491	21.157	24.529	30.261	21.464	30.261	29.378	27.082	28.991	34.071	25.713	13.542	11.217	13.636	13.959	19.474	14.709	8.826	9.326	10.23	9.77	9.798	9.53	9.626	12.11	11.19	17.523	15.352	19.991	20.889
FBgn0029893	CG14442	protein_coding	6394	-0.004406	0.9825	-0.004773	0.9832	-0.4777	0.0001552	0.0001051	1	-0.1901	0.06219	-0.0806	0.6874	58.477	57.5	71.17	47.382	53.107	62.036	66.16	48.88	56.95	57.132	67.981	53.269	44.944	39.399	44.662	69.581	57.307	59.478	63.833	59.796	63.604	62.787	59.329	59.777	45.782	52.571	45.012	18.693	19.488	20.816	20.423
FBgn0029894	CG14440	protein_coding	965.1	-0.2423	0.019	-0.001615	0.9976	-0.3286	0.002758	0.0004736	1	-0.02312	0.8635	-0.2345	0.1014	8.559	8.023	8.161	8.066	9.67	9.96	9.092	10.685	10.073	8.794	10.204	10.619	14.732	17.506	17.955	23.801	18.193	22.278	24.457	24.56	24.109	23.071	22.048	22.1	21.225	22.553	20.235	10.744	11.894	15.052	12.761
FBgn0029895	CG14441	protein_coding	647.1	0.2467	0.09488	0.955	6.165e-08	0.4869	0.00517	0.00198	1	0.1066	0.285	0.4347	0.02019	3.453	3.047	4.107	2.665	4.258	7.55	5.208	3.925	2.406	2.528	2.593	2.78	3.633	4.777	5.129	2.556	3.187	3.19	5.035	5.032	5.262	4.167	4.353	4.045	5.432	5.696	4.925	2.601	2.667	1.476	1.766
FBgn0029896	CG3168	protein_coding	1653	0.8372	0.0017	0.01588	0.9078	0.3038	0.2107	0.002093	1	0.05213	0.6771	0.1013	0.642	8.369	4.786	10.389	6.518	2.718	6.694	2.68	3.928	2.837	2.45	4.48	3.995	19.241	15.25	18.025	7.91	15.713	11.779	29.502	26.724	28.959	20.617	24.901	20.515	25.948	33.514	27.341	21.333	15.136	10.17	18.467
FBgn0263415	CR43461	ncRNA	15.39	0.7169	0.03938	0.731	0.03263	0.4024	0.1259	-0.001226	1	-0.1034	0.4522	0.4655	0.07517	0.34	0.561	0.165	0.178	0.411	0.306	0.523	0.419	0	0	0	0.049	1.724	2.316	1.536	0.555	1.54	0.861	2.835	3.086	1.849	2.321	3.967	3.025	1.771	2.748	1.36	3.645	6.642	2.326	1.91
FBgn0029897	RpL17	protein_coding	19350	0.04253	0.8016	-0.002348	0.9966	0.04843	0.7991	-0.0002195	1	0.001316	1	0.07825	0.7189	255.247	269.786	250.443	254.775	316.664	235.905	198.975	228.201	299.885	228.155	228.531	234.948	1373.36	1426.76	1335.2	1147.7	1597.99	1217.99	970.224	901.585	881.52	982.648	944.763	990.378	932.255	997.049	1000.29	1170.03	1136.17	932.69	1192.4
FBgn0086602	snoRNA:Psi28S-3436b	snoRNA	256.5	0.07921	0.6717	0.006472	0.9841	0.05393	0.8519	0.001277	1	-0.01187	0.9757	0.01889	0.9325	110.762	212.143	74.831	327.171	221.774	13.109	90.105	290.519	105.264	97.497	88.09	260.459	4.526	6.116	3.962	2.548	6.13	3.808	6.078	3.991	5.193	3.475	6.162	3.26	3.617	4.208	3.571	43.645	42.946	24.165	53.943
FBgn0086668	snoRNA:Psi28S-3436a	snoRNA	79.89	0.1623	0.3826	-0.002693	0.9969	0.3115	0.2259	0.001832	1	0.02649	0.8885	0.007896	0.9811	13.185	23.519	12.307	24.435	22.364	7.122	5.686	17.774	16.715	12.227	8.122	16.586	5.356	5.211	4.27	3.015	3.826	1.783	3.346	4.474	5.107	2.883	5.208	2.088	2.853	4.074	5.433	143.774	127.062	88.605	176.646
FBgn0083013	snoRNA:Psi28S-1060	snoRNA	407.9	0.2093	0.2641	0.01881	0.9039	0.1716	0.5114	-0.002388	1	-0.02497	0.9173	0.03304	0.8797	104.106	286.579	158.102	441.195	183.795	85.694	140.876	353.163	93.763	86.951	125.088	289.736	4.555	4.898	4.013	1.822	5.394	1.676	2.318	2.804	3.3	3.915	3.1	4.252	3.256	3.282	2.459	264.488	231.489	131.431	299.257
FBgn0082997	snoRNA:Psi28S-1232	snoRNA	24.9	0.2379	0.2055	0.05588	0.5864	0.09844	0.7262	-0.002997	1	-0.00924	0.9763	0.07333	0.7425	5.801	7.84	6.153	7.519	11.502	8.072	5.28	4.046	3.235	6.911	4.998	3.225	6.121	5.211	10.046	4.953	6.934	6.536	4.932	7.457	6.224	8.009	10.589	6.612	9.577	5.044	9.055	15.784	12.117	7.855	15.16
FBgn0052740	tRNA:Phe-GAA-1-2	tRNA	0.03324	0	1	0	1	0	1	0	1	0	1	0.0125	1	0	0	0	0	0	0	0	0	0	0	0	0	0	0	0	0	0	0	0	0	0	0	0	0	0	0	0	0.663	0	0	0
FBgn0266200	CR44895	ncRNA	0.8063	0.04031	1	-0.01081	1	0.2895	1	0.006586	1	0.006537	1	0.0765	1	0	0	0.07	0.06	0	0	0	0	0.073	0	0	0	0.069	0	0.137	0	0	0	0.072	0.203	0	0.044	0	0.047	0.055	0	0.055	0.093	0.089	0.043	0
FBgn0266279	CR44964	ncRNA	6.532	-0.1181	0.5092	0.05691	0.6164	0.3498	0.2003	-0.001882	1	-0.3963	0.1372	0.06216	0.7535	0	0	0.186	0.16	0.405	0.387	0.368	0.17	0.049	0.145	0.283	0.181	0.139	0.27	0.182	0.059	0.065	0.135	0.096	0.251	0.246	0.218	0.33	0.205	0.092	0.018	0.128	0.28	0.178	0.142	0.179
FBgn0029898	CG14439	protein_coding	4.368	0.1133	0.4958	0.0487	0.679	0.6918	0.05452	-0.002525	1	-0.02986	0.8959	0.006249	0.9825	0.031	0	0	0.026	0.037	0.055	0	0.017	0	0	0	0.009	0.163	0.187	0.131	0.038	0.069	0.017	0.123	0.074	0.13	0.084	0.181	0.182	0.107	0.18	0.047	0.239	0.133	0.091	0.268
FBgn0029899	CG14438	protein_coding	2186	0.2313	0.184	0.002934	0.9966	-0.3479	0.1217	0.000193	1	-0.01432	0.9502	0.05169	0.8343	5.472	2.406	4.599	2.603	2.317	3.505	2.898	2.663	2.324	2.943	2.935	2.886	4.137	8.886	6.686	7.623	6.705	14.558	17.197	16.772	16.428	16.701	17.468	14.088	15.962	15.361	13.28	13.555	12.357	12.099	11.402
FBgn0263507	CR43496	ncRNA	136.7	0.02614	0.9031	-0.01957	0.8676	0.5479	0.003695	0.0006487	1	0.03713	0.7486	0.394	0.03802	7.335	8.285	6.64	6.328	6.538	7.135	6.882	4.366	7.499	7.224	7.291	5.892	8.765	8.092	6.785	3.649	6.422	4.512	4.843	5.484	4.72	3.739	4.662	4.84	4.463	5.272	5.469	11.739	16.124	9.393	8.061
FBgn0029502	COQ7	protein_coding	1220	-0.2481	0.007883	-0.02695	0.6947	-0.1681	0.1382	-9.594e-05	1	0.01201	0.9556	-0.08372	0.633	56.247	58.814	54.609	55.527	65.743	54.81	67.523	64.025	67.737	72.039	69.669	64.65	56.878	51.448	55.738	69.577	62.855	54.005	44.06	41.871	45.253	45.575	41.981	46.72	42.794	49.409	45.541	44.4	43.966	51.152	43.832
FBgn0003390	shf	protein_coding	37.6	0.5626	0.01246	0.005876	0.984	0.7367	0.00493	5.326e-05	1	-0.03203	0.8299	0.7819	0.01164	1.449	1.094	1.047	1.684	0.552	0.969	0.797	0.681	0.847	0.71	0.589	0.675	1.982	1.227	1.439	0.49	0.939	0.793	0.581	0.318	0.514	0.428	0.531	0.451	0.288	0.365	0.506	2.64	1.825	0.518	1.32
FBgn0259228	C3G	protein_coding	2144	0.05078	0.5793	0.02416	0.7047	0.1756	0.02829	0.0004319	1	0.1045	0.1229	0.4299	4.575e-06	9.357	9.473	9.671	9.756	9.102	10.798	9.684	9.496	8.86	8.94	9.059	9.874	11.998	13.734	12.45	11.115	11.158	11.325	11.318	12.011	10.911	10.883	10.737	10.673	12.815	12.429	11.074	7.376	8.221	5.555	5.637
FBgn0029903	pod1	protein_coding	2925	0.1165	0.4831	0.002959	0.9966	-0.1618	0.4024	5.913e-05	1	-0.01026	0.9671	0.04406	0.8625	9.88	10.646	14.037	12.274	7.11	12.037	10.339	12.844	9.203	9.153	9.361	13.8	23.689	23.514	24.557	27.914	24.686	30.683	26.341	28.425	26.772	27.029	27.266	25.887	27.289	25.753	24.098	18.526	16.749	17.891	15.501
FBgn0029905	Nf-YC	protein_coding	2036	0.003712	0.9842	0.007803	0.9583	-0.4839	6.416e-06	0.000143	1	-0.05087	0.5725	-0.223	0.1228	32.109	28.319	35.607	32.311	31.258	34.961	30.563	34.973	30.958	31.713	28.153	36.629	33.877	35.61	33.77	50.169	47.766	50.328	34.425	37.831	33.199	33.862	33.52	34.437	31.238	31.223	29.903	22.464	22.721	27.386	27.564
FBgn0029906	xit	protein_coding	352.7	0.3369	0.01958	-0.04032	0.6153	0.07916	0.6898	3.946e-05	1	0.00726	0.9822	-0.03402	0.8941	7.527	4.943	5.864	5.029	3.846	3.878	3.527	2.969	4.728	4.936	4.512	2.984	15.918	14.442	13.15	11.646	15.665	13.206	13.537	14.782	13.377	13.772	13.103	14.331	13.928	13.292	15.017	8.024	6.983	7.969	7.65
FBgn0029907	Atx-1	protein_coding	5.741	0.04083	0.8254	0.01136	0.9658	0.3353	0.2152	0.001328	1	0.01441	0.9685	0.003043	0.9907	0.251	0	0.162	0.21	0	0.376	0.257	0.069	0	0.168	0.396	0.049	0.606	1.179	0.836	0.239	0.53	0.377	0.195	0.304	0.278	0.076	0.193	0.386	0.484	0.154	0.128	0.054	0.104	0	0.157
FBgn0263968	nonC	protein_coding	1902	-0.04689	0.7886	-0.004217	0.988	0.2294	0.1563	-6.871e-05	1	-0.09642	0.2995	0.2547	0.1448	6.147	5.447	3.942	5.816	6.303	6.007	5.133	4.439	5.547	6.239	5.972	4.626	8.274	10.676	9.966	8.105	6.946	8.787	11.212	11.232	10.646	11.8	11.601	10.355	9.62	9.07	8.885	7.002	7.312	5.498	5.43
FBgn0029909	mAChR-C	protein_coding	0.2246	-0.011	1	-0.002308	1	-0.01037	1	-0.0008166	1	0.008387	1	0.01216	1	0	0	0	0	0	0	0	0	0	0.062	0	0	0	0.029	0	0.05	0	0	0	0	0	0	0	0.02	0.024	0	0.047	0	0.038	0	0
FBgn0029911	CG14435	protein_coding	2370	-0.1633	0.2225	0.006477	0.9717	-0.3175	0.03351	7.465e-05	1	-0.03362	0.7712	-0.2271	0.1917	22.497	22.762	21.176	24.954	27.727	27.908	23.917	29.794	26.949	25.984	24.742	28.047	28.909	14.438	25.762	33.891	28.672	26.833	28.25	28.551	27.582	27.816	27.453	27.307	25.417	26.066	23.781	15.647	14.524	19.278	18.825
FBgn0029912	CG4557	protein_coding	2179	-0.1488	0.1696	0.003023	0.996	-0.2598	0.0301	0.0002656	1	-0.009216	0.9691	0.04483	0.8338	39.705	42.153	36.955	36.944	48.218	40.789	45.919	42.932	43.737	43.031	47.117	41.785	19.311	16.629	17.564	26.512	19.386	19.342	17.238	16.513	16.598	15.887	15.607	15.901	16.069	15.28	15.036	6.75	6.214	7.015	5.407
FBgn0029913	Cht11	protein_coding	901.6	-0.2118	0.09168	-0.0172	0.8758	-0.1219	0.4751	-0.0001021	1	-0.1199	0.2081	-0.1853	0.3125	32.981	37.368	31.38	32.505	43.962	30.033	38.626	36.949	39.893	38.953	46.393	36.576	8.602	8.857	8.808	9.402	10.204	9.569	11.534	13.019	12.821	13.314	12.455	12.703	10.957	9.701	10.37	12.863	12.774	16.557	14.507
FBgn0029914	CG4558	protein_coding	1057	-0.2304	0.02049	-0.02612	0.7143	-0.1796	0.1184	-9.078e-05	1	-0.3095	0.003295	-0.1025	0.5473	13.22	17.566	14.905	17.912	16.997	19.404	15.352	18.93	18.943	17.082	20.159	20.661	30.501	26.715	28.129	33.709	30.957	33.314	18.822	20.269	19.097	19.159	20.784	19.546	15.473	14.704	15.239	20.519	20.675	23.691	21.356
FBgn0029915	CG14434	protein_coding	1492	-0.2426	0.04002	-0.01575	0.8862	-0.1929	0.1911	-0.0001835	1	-0.04335	0.6682	-0.1467	0.4238	41.4	43.806	34.448	41.835	56.078	34.252	50.731	44.67	47.875	50.436	55.064	45.694	30.041	24.4	27.916	35.522	32.597	28.214	40.11	42.959	37.254	40.122	43.478	42.718	36.72	36.045	40.911	39.425	34.746	43.274	42.398
FBgn0267087	CR45531	ncRNA	1.683	-0.0155	1	-0.06929	1	0.1472	0.5449	0.0181	1	0.04953	0.821	0.07622	0.6877	0.026	0.064	0.025	0.022	0.031	0	0	0.007	0.079	0.026	0	0.037	0.012	0.012	0.012	0	0.012	0	0.051	0.021	0	0.008	0.008	0	0.01	0.009	0.02	0.1	0.08	0.046	0.048
FBgn0263993	CG43736	protein_coding	3566	-0.1711	0.1918	-0.008621	0.956	-0.3062	0.0367	0.0003017	1	-0.01345	0.9508	0.06718	0.7611	9.249	8.754	8.635	10.504	7.914	12.557	8.61	12.252	10.084	10.223	9.58	13.264	22.398	19.748	21.704	25.505	26.635	29.616	24.221	25.455	23.792	23.163	22.797	22.298	23.441	22.447	19.756	14.049	12.391	11.533	13.15
FBgn0029920	CR4575	pseudogene	0.2393	-0.01058	1	-0.002201	1	0.02919	1	-0.002169	1	-0.0104	1	0.0001994	1	0	0	0	0	0	0	0	0	0	0	0	0.029	0.048	0.092	0	0	0.045	0	0	0	0	0	0.065	0	0	0	0	0	0.061	0	0.061
FBgn0052733	CR32733	pseudogene	0.1458	-0.01742	1	-0.003728	1	0	1	0	1	0	1	-0.02	1	0	0	0	0	0	0	0	0	0.16	0	0	0.091	0	0	0	0	0	0	0	0	0	0	0	0	0	0	0	0	0	0	0.196
FBgn0052732	CG32732	protein_coding	2531	-0.2851	0.0003019	-0.0207	0.7822	-0.3088	0.0009452	-0.0001531	1	-0.03293	0.7457	-0.07615	0.6502	68.179	62.925	54.268	60.031	78.571	70.955	71.525	66.439	75.191	78.245	81.893	69.672	34.776	32.173	31.384	37.66	42.88	42.923	28.918	29.547	28.607	30.841	30.413	28.58	28.049	29.126	27.517	14.389	13.943	14.187	16.027
FBgn0029924	CG4586	protein_coding	5287	-0.4112	0.00134	-0.0286	0.7162	-0.4963	0.001293	5.795e-05	1	-0.07876	0.3968	-0.3928	0.02007	123.028	126.932	105.065	101.676	161.971	111.302	169.397	134.183	162.638	156.34	188.489	144.263	46.906	41.062	45.009	77.049	69.974	52.026	64.257	66.238	66.108	61.327	67.559	64.423	53.795	51.602	55.225	41.233	43.371	69.48	57.173
FBgn0029925	CG3040	protein_coding	857.2	-0.1432	0.1163	-0.01622	0.8662	-0.1596	0.1184	0.0002297	1	-0.03142	0.7638	-0.125	0.3782	34.748	36.616	35.205	34.968	38.312	37.917	34.842	38.96	41.494	37.899	42.893	36.63	26.65	25.373	24.094	29.74	29.02	27.013	27.944	29.199	27.948	27.294	27.358	26.712	26.288	24.565	26.066	30.838	37.803	40.949	35.134
[truncated: 15,138 more rows]

## Sheet: Table S2 (TEs)
		pTOsk-Gal4 (ribo-depleted)				nos-Gal4 (polyA)		MTD-Gal4 [(polyA) Baumgartner et al., 2022]				nos-Gal4 (ribo-depleted)		pTOsk-Gal4 (ribo-depleted)												nos-Gal4 (polyA)						MTD-Gal4 [(polyA) Baumgartner et al., 2022]									nos-Gal4 (ribo-depleted)
[truncated: 180 more rows]

## Sheet: Table S3
Genotype	Gene	source	purpose
[truncated: 160 more rows]

## Sheet: Table S4
Primers for Taqman qPCR
[truncated: 120 more rows]

[truncated: 10 more sheets: Table S5, Table S6, Table S7 (RNA-seq ovary), Table S7 (sRNA-seq ovary), Table S7 (C&R ovary), Table S7 (ChIP-seq ovary), Table S7 (C&R S2 HM), Table S7 (C&R S2 CD), Table S7 (C&R species), Table S7 (sRNA-seq species)]
