# Supplementary material for: Binding of heterochromatin protein Rhino to a subset of piRNA clusters depends on a combination of two histone marks
Source: Nat Struct Mol Biol. 2025 Jun 17;32(8):1517–27. doi: 10.1038/s41594-025-01584-8 (PMC12350163; doi:10.1038/s41594-025-01584-8)
Supplement: Supplementary file 5 — Statistical source data. [file 41594_2025_1584_MOESM5_ESM.xlsx]

## Sheet: Sheet1
Figure 1d
TEs				Genes
Name	log2FC	padj		EnsemblID	Symbol	Biotype	log2FC	padj
ACCORD	2.622	1.369e-08		FBgn0264607	CaMKII	protein_coding	-0.1499	0.06203
ACCORD2	0.3611	0.2157		FBgn0259216	RhoGAP102A	protein_coding	0.5801	0.03317
BAGGINS1	-0.08487	0.7457		FBgn0262636	dati	protein_coding	0.4129	0.08543
BARI_DM	0.6435	0.007319		FBgn0004607	zfh2	protein_coding	0.08182	0.7753
BATUMI	0.846	0.05605		FBgn0051992	gw	protein_coding	-0.3535	0.0002563
BEL	0.5057	0.06159		FBgn0039923	MED26	protein_coding	-0.4677	5.829e-05
BEL-5_DMel	4.418	4.623e-11		FBgn0023213	eIF4G1	protein_coding	-0.2214	0.2803
BEL-6_DMel	0	1		FBgn0002521	pho	protein_coding	-0.2934	0.0159
BEL-7_DMel	0	1		FBgn0267363	JYalpha	protein_coding	-0.1245	0.603
Bica	2.791	5.554e-08		FBgn0052011	CR32011	pseudogene	-0.06223	1
BLASTOPIA	-0.9763	2.164e-05		FBgn0052010	CR32010	pseudogene	-0.0001929	1
BLOOD	-0.2387	0.2679		FBgn0052009	CR32009	pseudogene	-0.09377	0.704
BS	5.532	4.306e-07		FBgn0025740	PlexB	protein_coding	-0.4382	0.04721
BS2	1.276	0.01368		FBgn0266617	CR45124	ncRNA	0.2385	0.3555
BS3_DM	0	1		FBgn0265633	CR44440	ncRNA	0.01859	0.9569
BS4_DM	0	1		FBgn0004859	ci	protein_coding	0.1856	0.4145
BURDOCK	2.457	1.068e-16		FBgn0264617	CR43957	ncRNA	-0.01119	0.9834
Chimpo	0.3956	0.127		FBgn0017545	RpS3A	protein_coding	-0.08339	0.5539
Chouto	0	1		FBgn0263851	snoRNA:CD-24	snoRNA	0.03593	0.8994
COPIA_DM	2.248	1.276e-31		FBgn0085432	pan	protein_coding	0.1917	0.3048
Copia-2_DMel	0	1		FBgn0011747	Ank	protein_coding	-0.2802	0.1227
Copia-2B_DMel-I	0	1		FBgn0052000	CG32000	protein_coding	-0.0702	0.6327
Copia-4_DMel	0	1		FBgn0264616	CR43956	ncRNA	0.002517	1
Copia1_DM	1.997	2.725e-05		FBgn0052006	CG32006	protein_coding	0.002756	1
COPIA2_DM	1.933	2.45e-05		FBgn0051997	CG31997	protein_coding	0.3548	0.0988
DIVER	0.642	0.0169		FBgn0053978	CG33978	protein_coding	0.2241	0.3846
DIVER2	0	1		FBgn0266725	CR45198	ncRNA	0.1217	1
DM1731	0.2051	0.433		FBgn0039889	Arl4	protein_coding	-0.06054	0.6421
DM176	0.2553	0.3334		FBgn0039890	CG2316	protein_coding	-0.184	0.07326
DM297	0.3088	0.2425		FBgn0265634	CR44441	ncRNA	-0.1862	0.4613
DM412	-1.944	2.196e-12		FBgn0051998	CG31998	protein_coding	-0.06738	0.7444
DM412B_LTR	0	1		FBgn0024811	Crk	protein_coding	0.02956	0.8342
DMCR1A	0	1		FBgn0051999	CG31999	protein_coding	-0.03425	0.9189
DMRP1	0	1		FBgn0039896	yellow-h	protein_coding	0.3069	0.2394
DMRT1A	0.3071	0.2593		FBgn0267734	CR46065	ncRNA	0.04205	1
DMRT1B	0.3161	0.2162		FBgn0039897	CG1674	protein_coding	0.8644	4.489e-05
DMRT1C	0	1		FBgn0053481	dpr7	protein_coding	0.2093	0.4101
DMTOM1_LTR	0	1		FBgn0042696	NfI	protein_coding	-0.1578	0.5494
DNAREP1_DM	0	1		FBgn0264793	CR44023	ncRNA	0	1
DOC	0.2272	0.3888		FBgn0039900	Syt7	protein_coding	-0.1841	0.4803
DOC2_DM	0.8411	0.02991		FBgn0026777	Rad23	protein_coding	-0.2678	0.02846
DOC3_DM	0	1		FBgn0039902	Zip102B	protein_coding	0.03318	0.7854
DOC4_DM	0	1		FBgn0052850	CG32850	protein_coding	0.3926	0.006667
DOC5_DM	0	1		FBgn0259214	PMCA	protein_coding	-0.3223	0.005735
DOC6_DM	2.169	7.472e-08		FBgn0039904	Hcf	protein_coding	-0.3483	0.001938
FB4_DM	-0.04825	0.864		FBgn0266618	CR45125	ncRNA	0	1
FROGGER	0.05892	0.8334		FBgn0264819	CR44027	ncRNA	0	1
FW	0.6263	0.02729		FBgn0283557	mir-9385	pre_miRNA	0	1
FW2_DM	0	1		FBgn0263385	CR43437	ncRNA	0	1
FW3_DM	0	1		FBgn0264794	CR44024	ncRNA	-0.6401	0.0882
G_DM	0.5788	0.1069		FBgn0039907	lgs	protein_coding	-0.2125	0.06929
G2_DM	0.05713	0.8411		FBgn0016126	CaMKI	protein_coding	0.01767	0.861
G3_DM	0	1		FBgn0266619	CR45126	ncRNA	-0.2304	0.3007
G4_DM	0.1989	0.4384		FBgn0026262	bip2	protein_coding	-0.3537	0.1358
G5_DM	0.7348	0.05237		FBgn0262731	CG33941	protein_coding	-0.1438	0.3764
G5A_DM	0	1		FBgn0039908	Asator	protein_coding	-0.0125	0.9768
G6_DM	0.1433	0.5702		FBgn0026869	Thd1	protein_coding	-0.1593	0.5133
G6-fl	0.001459	1		FBgn0264618	CR43958	ncRNA	-0.0853	0.7262
G7_DM	0	1		FBgn0022361	Pur-alpha	protein_coding	0.0181	0.9413
GTWIN	0.5752	0.04889		FBgn0039909	ND-49	protein_coding	0.04829	0.7104
GTWIN2	0.0747	0.7744		FBgn0040324	Ephrin	protein_coding	-0.1949	0.1213
GYPSY	-0.1614	1		FBgn0039911	CG1909	protein_coding	4.003	2.31e-19
Gypsy-10_DMel	0.04584	0.8609		FBgn0266726	CR45199	ncRNA	0.01466	1
Gypsy-11_DMel	0.6081	0.1015		FBgn0028996	onecut	protein_coding	0.1508	0.5492
Gypsy-12_DMel	0.2928	0.2872		FBgn0025936	Eph	protein_coding	-0.2879	0.1013
Gypsy-13_DMel	0.193	0.4502		FBgn0039914	mav	protein_coding	-0.5881	0.02012
Gypsy-14_DMel	0	1		FBgn0262302	mir-954	pre_miRNA	0.0314	0.9058
Gypsy-15_DMel	0	1		FBgn0039915	Gat	protein_coding	0.2934	0.2471
Gypsy-16_DMel	1.003	0.0207		FBgn0039916	Ekar	protein_coding	3.395	3.024e-05
Gypsy-17_DMel	0.07788	0.7657		FBgn0024728	Slip1	protein_coding	-0.157	0.5451
Gypsy-18_DMel	0	1		FBgn0039920	CG11360	protein_coding	0.077	0.7644
Gypsy-19_DMel	0.02677	1		FBgn0026199	myo	protein_coding	-0.1865	0.151
Gypsy-20_DMel	0	1		FBgn0005558	ey	protein_coding	3.535	1.405e-16
Gypsy-21_DMel	0.2441	0.3536		FBgn0005666	bt	protein_coding	0.345	0.1638
Gypsy-22_DMel	-0.1147	0.6365		FBgn0266727	CR45200	ncRNA	0.3053	0.2612
Gypsy-23_DMel	0.07998	0.7657		FBgn0039938	Sox102F	protein_coding	4.016	1.431e-24
Gypsy-24_DMel	0	1		FBgn0039937	fd102C	protein_coding	-0.3129	0.2525
Gypsy-25_DMel	0	1		FBgn0053797	CR33797	pseudogene	-0.06876	0.7796
Gypsy-26_DMel	0	1		FBgn0266616	CR45123	ncRNA	0.06526	0.7891
Gypsy-27_DMel	-0.1833	0.4897		FBgn0039936	Gyf	protein_coding	-0.4456	0.008328
Gypsy-28_DMel	0.08855	0.7349		FBgn0263344	CR43425	ncRNA	-0.2335	0.3639
Gypsy-29_DMel	0.1724	0.4951		FBgn0025726	unc-13	protein_coding	-0.4611	0.02038
Gypsy-3_DMel	1.876	0.007466		FBgn0264821	CR44029	ncRNA	0.8609	0.0005187
Gypsy-30_DMel	0	1		FBgn0263093	CR43361	pseudogene	-1.579	3.187e-16
Gypsy-31_DMel	0.3471	0.2312		FBgn0019985	mGluR	protein_coding	-0.0007137	1
Gypsy-32_DMel	0	1		FBgn0052016	4E-T	protein_coding	-0.2302	0.1734
Gypsy-33_DMel-LTR	0	1		FBgn0266728	CR45201	ncRNA	0	1
Gypsy-34_DMel-LTR	0	1		FBgn0264822	CR44030	ncRNA	-0.1892	0.4456
Gypsy-4_DMel	0.08162	0.7748		FBgn0039932	fuss	protein_coding	1.797	7.408e-14
Gypsy-5_DMel	-0.09938	0.7105		FBgn0083990	sphinx	ncRNA	-0.1439	0.5899
Gypsy-6_DMel	-0.2095	0.4185		FBgn0019650	toy	protein_coding	0.03789	0.9017
Gypsy-7_DMel	0.2076	0.4214		FBgn0025741	PlexA	protein_coding	-0.3736	0.0207
Gypsy-8_DMel	2.315	0.005555		FBgn0264823	CR44031	ncRNA	0.07218	0.7903
Gypsy-9_DMel	0.3068	0.2725		FBgn0039930	CG11077	protein_coding	0.1993	0.3173
Gypsy1_DM	-0.09641	0.7424		FBgn0039929	CG11076	protein_coding	-0.1603	0.4613
GYPSY10	0.1003	0.7216		FBgn0010217	ATPsynbeta	protein_coding	-0.177	0.1344
GYPSY11	0.06041	0.8156		FBgn0011642	Zyx	protein_coding	0.08539	0.7212
GYPSY12	5.8	1.336e-06		FBgn0087002	apolpp	protein_coding	-0.006096	0.9975
GYPSY12A_LTR	0	1		FBgn0024913	Actbeta	protein_coding	0.6395	0.07335
GYPSY2	-0.04892	0.8655		FBgn0005561	sv	protein_coding	3.074	3.483e-05
Gypsy2_DM	0.8084	0.02611		FBgn0039928	Cals	protein_coding	0.2179	0.1646
GYPSY3	0	1		FBgn0013749	Arf102F	protein_coding	-0.04078	0.7883
GYPSY3B_LTR	0	1		FBgn0039927	CG11155	protein_coding	0.5458	0.02878
GYPSY3C_LTR	0	1		FBgn0052017	CG32017	protein_coding	0.05621	0.8522
GYPSY4	0.08792	0.7564		FBgn0039925	Kif3C	protein_coding	0.2602	0.3167
GYPSY5	0.1249	0.6315		FBgn0250819	CG33521	protein_coding	0.4418	0.06012
GYPSY6	0	1		FBgn0039924	PIP4K	protein_coding	-0.1338	0.2355
GYPSY6A_LTR	0	1		FBgn0263112	Mitf	protein_coding	-0.4141	0.0534
GYPSY6S_A	0.001436	1		FBgn0027101	Dyrk3	protein_coding	-0.08886	0.5027
GYPSY6S_B	0.08253	0.7511		FBgn0053653	Cadps	protein_coding	-0.1964	0.4264
GYPSY7	0.08191	0.7524		FBgn0030033	CG1387	protein_coding	7.368	4.046e-06
GYPSY8	0.3265	0.2509		FBgn0001250	if	protein_coding	0.2833	0.1462
GYPSY9	0.02802	0.9354		FBgn0266005	CR44779	ncRNA	0.5555	0.0009525
HELENA_RT	0	1		FBgn0000382	csw	protein_coding	-0.274	0.01417
HELITRON1_DM	0	1		FBgn0004647	N	protein_coding	0.3427	0.08235
HETA	1.875	0.0006166		FBgn0000635	Fas2	protein_coding	1.453	5.432e-17
HMSBEAGLE	0.9642	0.004237		FBgn0266098	rg	protein_coding	0.007382	0.9893
HOBO	0.4876	0.06533		FBgn0029746	CG15465	protein_coding	-0.003202	1
I_DM	0.3161	0.2509		FBgn0029858	mldr	protein_coding	-0.68	4.547e-06
IDEFIX	0.07141	0.7929		FBgn0265457	CR44357	ncRNA	2.584	1.254e-09
INVADER1	0.4107	0.1633		FBgn0029941	CG1677	protein_coding	-0.3518	0.002398
INVADER2	-0.02196	0.961		FBgn0026144	CBP	protein_coding	-0.1918	0.3232
INVADER3	2.651	1.168e-08		FBgn0261260	mgl	protein_coding	0.3692	0.07168
INVADER5	0	1		FBgn0052687	CG32687	protein_coding	0.5921	0.0002501
INVADER6	0.5458	0.1166		FBgn0052666	Drak	protein_coding	-0.03484	0.7822
IVK_DM	1.443	0.01024		FBgn0030400	CG11138	protein_coding	0.06679	0.7198
Jockey	0.9346	0.0007538		FBgn0030505	NFAT	protein_coding	-0.2477	0.03996
Jockey-3_DMel	0	1		FBgn0030575	CG5321	protein_coding	0.2677	0.3067
Jockey-4_DMel	0	1		FBgn0030674	CG8184	protein_coding	0.4084	0.0347
JOCKEY2	0.06655	0.7979		FBgn0030869	Socs16D	protein_coding	-0.2397	0.1062
LOOPER1_DM	-0.08275	0.7511		FBgn0085430	CG34401	protein_coding	0.1046	0.6191
M4DM	0.1982	0.4402		FBgn0039941	CG17167	protein_coding	2.351	5.003e-08
Mariner-3_DMel	0	1		FBgn0025836	RhoGAP1A	protein_coding	0.01111	0.9664
Mariner-4_DMel	0	1		FBgn0261446	CG13377	protein_coding	0.3411	0.0486
MARINER2_DM	0	1		FBgn0264507	CR43906	ncRNA	1.219	3.983e-06
MAX	0.7	0.002355		FBgn0052816	CG32816	protein_coding	2.154	7.546e-22
MDG1	0.3865	0.1218		FBgn0265966	CR44753	ncRNA	2.421	0.005319
MDG3_DM	3.951	4.467e-27		FBgn0023535	arg	protein_coding	0.1874	0.4662
MICROPIA	0.928	0.01764		FBgn0025639	Hmt4-20	protein_coding	-0.5211	0.0001354
NOMAD	0.6233	0.02113		FBgn0086368	tw	protein_coding	0.3822	0.1571
Phidippo_Dm	0.3399	0.2288		FBgn0264449	CG43867	protein_coding	0.4369	0.02112
Pifo_Dm_A	0	1		FBgn0025641	DAAM	protein_coding	-0.03814	0.813
Pifo_Dm_B	0.05413	0.8357		FBgn0259108	futsch	protein_coding	2.699	3.064e-06
PLACW_DM	0	1		FBgn0025390	Mur2B	protein_coding	0.1374	0.6082
POGO	-0.4332	0.04652		FBgn0283741	prage	protein_coding	0.6313	1.92e-13
POGON1	-0.09778	0.7163		FBgn0264562	Hr4	protein_coding	1.414	1.755e-08
PROTOP	-0.03982	0.8994		FBgn0003048	pcx	protein_coding	0.02823	0.9076
PROTOP_A	0.2565	0.3364		FBgn0003159	CG2841	protein_coding	-0.1265	0.5705
PROTOP_B	0	1		FBgn0284408	trol	protein_coding	0.3569	0.1185
QUASIMODO	0.3175	0.2238		FBgn0040336	Seipin	protein_coding	-0.3268	0.002682
QUASIMODO-u2	0.2061	0.4242		FBgn0028369	kirre	protein_coding	1.484	5.425e-11
QUASIMODO2_DM	0.05209	0.8595		FBgn0040354	CG14418	protein_coding	0.06546	1
R1_DM	0.492	0.1023		FBgn0000479	dnc	protein_coding	-0.1872	0.286
R1-2_DM	0	1		FBgn0266350	CR44999	ncRNA	-0.1583	0.4796
R2_DM	0.4095	0.1062		FBgn0029657	CG12535	protein_coding	2.537	7.331e-07
ROO	0.9533	5.176e-05		FBgn0052791	DIP-alpha	protein_coding	0.9215	0.000146
ROOA	0.00163	1		FBgn0023216	Parg	protein_coding	-0.124	0.5522
ROVER_DM	0.96	0.02249		FBgn0260484	HIP	protein_coding	0.07163	0.6962
S_DM	0.9512	0.04468		FBgn0029685	CG2938	protein_coding	0.2783	0.08352
S2_DM	0	1		FBgn0267969	CR46247	ncRNA	0	1
STALKER2	-0.0238	0.9553		FBgn0262738	norpA	protein_coding	-0.1248	0.4039
STALKER4	0.5753	0.09996		FBgn0052773	CR32773	ncRNA	4.288	3.187e-65
TABOR	1.263	0.009445		FBgn0000179	bi	protein_coding	3.381	0.001738
TAHRE	-0.03446	0.9216		FBgn0029723	Proc-R	protein_coding	1.068	9.903e-08
TART_B1	2.446	9.132e-07		FBgn0260971	CG42594	protein_coding	0.5223	0.1213
TART-A	0.07439	0.8018		FBgn0266096	CR44833	ncRNA	0.4739	0.003447
TC1_DM	0	1		FBgn0029761	SK	protein_coding	1.338	0.0002193
TC1-2_DM	0.3527	0.2251		FBgn0259994	CG42492	protein_coding	0.2352	0.3558
TIRANT	0.09674	0.7358		FBgn0261610	CG42699	protein_coding	0.4387	0.0003355
Transib-3_DMel	-0.068	0.7949		FBgn0029804	CG3097	protein_coding	1.063	0.01307
Transib-N1_DM	0	1		FBgn0267228	CR45668	ncRNA	0.1436	0.5902
Transib1	0.4821	0.1425		FBgn0264386	Ca-alpha1T	protein_coding	0.4707	0.07581
TRANSIB2	0	1		FBgn0085446	CG34417	protein_coding	0.3663	0.1091
TRANSIB3	0.465	0.151		FBgn0029891	Pink1	protein_coding	-0.05955	0.5227
Transib4	0	1		FBgn0086693	iav	protein_coding	0.2117	0.4069
Transib5	0	1		FBgn0029922	CG14431	protein_coding	0.07883	0.7852
TRANSPAC	5.034	3.407e-64		FBgn0264270	Sxl	protein_coding	0.007275	0.9882
ZAM	0.09222	0.7457		FBgn0029939	CG9650	protein_coding	3.346	3.395e-37
				FBgn0029958	Pdp	protein_coding	-0.05962	0.5957
				FBgn0030001	cyr	protein_coding	0.1745	0.4865
				FBgn0030027	CG1632	protein_coding	0.1528	0.5576
				FBgn0264975	Nrg	protein_coding	0.7366	6.658e-07
				FBgn0026411	Lim1	protein_coding	5.436	7.685e-31
				FBgn0261549	rdgA	protein_coding	0.5727	0.0009493
				FBgn0264384	CR43836	ncRNA	0.2462	0.1824
				FBgn0259734	Nost	protein_coding	-0.6319	1.321e-07
				FBgn0026206	mei-P26	protein_coding	-0.3324	0.01944
				FBgn0052702	Cubn	protein_coding	0.7194	0.0006227
				FBgn0052698	CG32698	protein_coding	0.01657	0.9642
				FBgn0083940	RhoU	protein_coding	0.5508	2.434e-05
				FBgn0085437	CG34408	protein_coding	0.006914	0.9625
				FBgn0028331	l(1)G0289	protein_coding	0.09043	0.4796
				FBgn0263072	CG43347	protein_coding	-0.1265	0.6034
				FBgn0003204	ras	protein_coding	-0.1372	0.1829
				FBgn0017561	Ork1	protein_coding	-0.09261	0.5524
				FBgn0259241	CG42339	protein_coding	0	1
				FBgn0264863	CR44054	ncRNA	0.4024	0.1181
				FBgn0030270	CG15199	protein_coding	0.372	0.1834
				FBgn0265595	CG44422	protein_coding	-0.125	0.6176
				FBgn0001624	dlg1	protein_coding	0.2169	0.1359
				FBgn0004370	Ptp10D	protein_coding	0.3917	0.004239
				FBgn0000259	CkIIbeta	protein_coding	0.01186	0.967
				FBgn0030358	CG10362	protein_coding	0.3766	0.1967
				FBgn0264675	CR43960	ncRNA	2.509	1.132e-10
				FBgn0267001	Ten-a	protein_coding	2.658	1.049e-25
				FBgn0259680	Pkcdelta	protein_coding	0.4287	0.08999
				FBgn0265523	Smr	protein_coding	-0.1422	0.3063
				FBgn0259171	Pde9	protein_coding	2.885	1.615e-33
				FBgn0030439	CG12716	protein_coding	0.2523	0.3081
				FBgn0263005	CG43313	protein_coding	-0.2211	0.2101
				FBgn0004456	mew	protein_coding	0.5113	1.955e-05
				FBgn0030477	dmrt11E	protein_coding	-0.03779	1
				FBgn0265416	Neto	protein_coding	0.06279	0.8309
				FBgn0267033	mamo	protein_coding	0.5801	0.002754
				FBgn0052602	Muc12Ea	protein_coding	0.1619	0.5417
				FBgn0052600	dpr8	protein_coding	0.03375	0.9191
				FBgn0003301	rut	protein_coding	1.402	1.259e-13
				FBgn0027601	pdgy	protein_coding	0.311	0.1595
				FBgn0030608	Lsd-2	protein_coding	-0.04578	0.675
				FBgn0026428	HDAC6	protein_coding	-0.06533	0.5785
				FBgn0266349	CR44998	ncRNA	-0.08795	0.746
				FBgn0030641	CG6299	protein_coding	0.02286	0.9018
				FBgn0030640	CG6294	protein_coding	-0.01357	0.9506
				FBgn0030642	CG15642	protein_coding	0.11	0.6564
				FBgn0030719	eIF5	protein_coding	-0.332	0.05827
				FBgn0284228	CG46312	protein_coding	-0.3384	0.05416
				FBgn0285879	disco-r	protein_coding	0.3793	0.135
				FBgn0030744	CG9992	protein_coding	0.03413	0.7794
				FBgn0285944	para	protein_coding	0.7092	0.06439
				FBgn0030766	mthl1	protein_coding	0.2058	0.04992
				FBgn0267826	CR46147	ncRNA	0.5896	0.02482
				FBgn0265967	CR44754	ncRNA	0.04172	1
				FBgn0266354	CG45002	protein_coding	0.2105	0.4161
				FBgn0000163	baz	protein_coding	0.1223	0.2679
				FBgn0030838	CG5445	protein_coding	-0.1129	0.2551
				FBgn0024238	Fim	protein_coding	0.2149	0.04254
				FBgn0040877	CG12994	protein_coding	0.09501	1
				FBgn0263258	chas	protein_coding	1.632	1.741e-61
				FBgn0003380	Sh	protein_coding	0.2896	0.2797
				FBgn0030890	CG7536	protein_coding	-0.1473	0.2
				FBgn0030891	Ada3	protein_coding	-0.2001	0.1311
				FBgn0053639	CG33639	protein_coding	0	1
				FBgn0030913	CG6123	protein_coding	0.3826	0.1918
				FBgn0030925	Hayan	protein_coding	0.1546	0.481
				FBgn0030940	CG15040	protein_coding	0.1333	0.5733
				FBgn0264090	CG43759	protein_coding	0.2436	0.03434
				FBgn0261461	RhoGAP18B	protein_coding	0.409	0.001606
				FBgn0040068	Vav	protein_coding	0.3099	0.008221
				FBgn0031008	CG8010	protein_coding	-0.1158	0.5357
				FBgn0031016	kek5	protein_coding	0.2859	0.07763
				FBgn0261573	CoRest	protein_coding	-0.4123	1.155e-08
				FBgn0031053	CG14223	protein_coding	1.112	0.0001856
				FBgn0053517	Dop2R	protein_coding	0	1
				FBgn0053497	Sdic2	protein_coding	0.1004	0.6906
				FBgn0031100	CG1504	protein_coding	0.04098	1
				FBgn0085387	shakB	protein_coding	0.1359	0.6121
				FBgn0031159	CG11566	protein_coding	4.494	4.677e-13
				FBgn0064123	stg1	protein_coding	4.494	4.677e-13
				FBgn0052521	CG32521	protein_coding	0.04347	0.7795
				FBgn0024182	waw	protein_coding	-0.3302	0.1292
				FBgn0024251	bbx	protein_coding	-0.331	0.1278
				FBgn0024807	DIP1	protein_coding	-0.08836	0.6884
				FBgn0267704	flam	ncRNA	0.917	0.009469
				FBgn0266348	CR44997	ncRNA	0	1
				FBgn0267020	CR45464	ncRNA	0.0004925	1
				FBgn0058469	CR40469	ncRNA	0.3275	0.1355
				FBgn0025837	CG17636	protein_coding	-0.2087	0.4179
				FBgn0263567	mir-4915	pre_miRNA	0	1
				FBgn0267029	CR45473	ncRNA	0.2936	0.2259
				FBgn0284435	tyn	protein_coding	1.68	2.045e-12
				FBgn0025835	CG17707	protein_coding	0.1127	0.6593
				FBgn0264445	CR43863	ncRNA	0	1
				FBgn0040373	CG3038	protein_coding	-0.3116	0.001673
				FBgn0040372	G9a	protein_coding	-0.4925	0.004443
				FBgn0259722	CG42376	protein_coding	-0.2485	0.06008
				FBgn0000316	cin	protein_coding	-0.1637	0.2014
				FBgn0029518	CG13376	protein_coding	0	1
				FBgn0005427	ewg	protein_coding	0.4258	5.502e-09
				FBgn0024989	CG3777	protein_coding	2.793	2.69e-38
				FBgn0262266	mir-980	pre_miRNA	0	1
				FBgn0040370	CG13375	protein_coding	4.006	1.381e-61
				FBgn0040371	CG12470	protein_coding	-0.01411	1
				FBgn0029521	Or1a	protein_coding	0	1
				FBgn0262810	CG43181	protein_coding	0	1
				FBgn0262811	CG43182	protein_coding	0	1
				FBgn0004034	y	protein_coding	0.2029	0.4207
				FBgn0266568	yar	ncRNA	0.05976	1
				FBgn0000022	ac	protein_coding	0.202	0.3888
				FBgn0265964	CR44751	ncRNA	0	1
				FBgn0265965	CR44752	ncRNA	0	1
				FBgn0004170	sc	protein_coding	0.2985	0.2614
				FBgn0002561	l(1)sc	protein_coding	0.2563	0.2978
				FBgn0011822	Pgcl	protein_coding	0.6279	0.0806
				FBgn0000137	ase	protein_coding	0	1
				FBgn0010019	Cyp4g1	protein_coding	0.6042	0.03733
				FBgn0266572	ebo	protein_coding	-0.06536	0.7955
				FBgn0029523	CR18275	pseudogene	0.4193	0.02667
				FBgn0029522	CG13373	protein_coding	-0.5458	2.488e-09
				FBgn0052817	CG32817	protein_coding	0.2797	0.2714
				FBgn0029526	CR18166	pseudogene	1.072	0.001021
				FBgn0029524	CG3176	protein_coding	0.3526	0.1613
				FBgn0029525	CG18273	protein_coding	-0.2351	0.09368
				FBgn0023536	CG3156	protein_coding	-0.3214	0.003435
				FBgn0267447	CR45797	ncRNA	-0.109	1
				FBgn0023537	CG17896	protein_coding	-0.1439	0.3375
				FBgn0023534	CG17778	protein_coding	0.1756	0.4908
				FBgn0004648	svr	protein_coding	0.08156	0.4256
				FBgn0266196	CR44891	ncRNA	0.3245	0.2408
				FBgn0266197	CR44892	ncRNA	0.2536	0.3196
				FBgn0260400	elav	protein_coding	1.106	1.017e-06
				FBgn0024983	CG4293	protein_coding	-0.01598	0.9589
				FBgn0000108	Appl	protein_coding	3.528	6.435e-28
				FBgn0263534	mir-4960	pre_miRNA	-0.01411	1
				FBgn0261930	vnd	protein_coding	3.87	0.0008681
				FBgn0025633	CG13366	protein_coding	-0.1927	0.4308
				FBgn0267030	CR45474	ncRNA	-0.08103	0.771
				FBgn0029529	CG13365	protein_coding	-0.06058	0.7661
				FBgn0016038	Vsp37A	protein_coding	0.004425	0.9852
				FBgn0025640	CG13369	protein_coding	0.09789	0.5521
				FBgn0026879	CG13364	protein_coding	-0.03583	0.8381
				FBgn0267031	CR45475	ncRNA	0.1116	0.6733
				FBgn0025635	CG17829	protein_coding	-0.3956	2.534e-07
				FBgn0002579	RpL36	protein_coding	0.0213	0.9369
				FBgn0001341	l(1)1Bi	protein_coding	-0.1581	0.1978
				FBgn0020381	Dredd	protein_coding	0.1718	0.1131
				FBgn0283549	mir-9372	pre_miRNA	0	1
				FBgn0003575	su(sable)	protein_coding	-0.1488	0.185
				FBgn0266102	CR44839	pseudogene	-0.03765	1
				FBgn0025634	CG13367	protein_coding	-0.1809	0.2442
				FBgn0025638	Roc1a	protein_coding	0.2235	0.03983
				FBgn0025637	SkpA	protein_coding	0.04859	0.6059
				FBgn0021764	sdk	protein_coding	-0.1902	0.1775
				FBgn0029531	CG13362	protein_coding	0.3935	0.1775
				FBgn0040383	CG5254	protein_coding	0.9558	1.395e-07
				FBgn0029532	CG13361	protein_coding	0.1236	1
				FBgn0040382	CG5273	protein_coding	-0.01425	0.967
				FBgn0266280	CR44965	ncRNA	0	1
				FBgn0015288	RpL22	protein_coding	-0.06846	0.7517
				FBgn0259993	CR42491	ncRNA	0.02238	0.9171
				FBgn0083027	snoRNA:Psi18S-531	snoRNA	0.9275	0.0003319
				FBgn0086666	snoRNA:Psi28S-2179	snoRNA	-0.05184	0.8626
				FBgn0266281	CR44966	ncRNA	1.21	0.00186
				FBgn0027343	fz3	protein_coding	0.3211	0.03801
				FBgn0025620	CG13360	protein_coding	0.2693	0.3034
				FBgn0265662	CR44469	ncRNA	0.01466	1
				FBgn0025621	CG16989	protein_coding	-0.1622	0.3197
				FBgn0015799	Rbf	protein_coding	-0.5364	4.532e-11
				FBgn0025616	CG13359	protein_coding	-0.03405	0.9018
				FBgn0026874	CG13358	protein_coding	1.721	0.006752
				FBgn0260855	Sec22	protein_coding	0.05363	0.7049
				FBgn0029535	CG14635	protein_coding	-0.01411	1
				FBgn0040343	CG3713	protein_coding	0	1
				FBgn0040892	CG14634	protein_coding	0	1
				FBgn0040344	CG3711	protein_coding	-0.0326	0.8162
				FBgn0040339	MED22	protein_coding	-0.1845	0.224
				FBgn0040345	CG3708	protein_coding	0	1
				FBgn0040342	CG3706	protein_coding	0.3274	0.2351
				FBgn0052815	CG32815	protein_coding	1.631	0.0002801
				FBgn0040340	TRAM	protein_coding	0.1816	0.3051
				FBgn0040346	CG3704	protein_coding	-0.2266	0.02802
				FBgn0040347	mus81	protein_coding	-1.083	1.518e-19
				FBgn0040348	CG3703	protein_coding	1.15	0.006004
				FBgn0040349	CG3699	protein_coding	0.3547	0.1859
				FBgn0040350	CG3690	protein_coding	0.03344	0.905
				FBgn0042146	CG18823	protein_coding	7.274	3.193e-10
				FBgn0040338	TfIIA-S-2	protein_coding	11.84	2.122e-24
				FBgn0029552	CG14631	protein_coding	0.1497	0.4444
				FBgn0003638	su(w[a])	protein_coding	-0.2989	0.0009502
				FBgn0040351	CG11638	protein_coding	5.129	1.742e-52
				FBgn0052814	CG32814	protein_coding	5.148	1.554e-31
				FBgn0040337	CG3021	protein_coding	0.05197	0.7576
				FBgn0026143	CDC45L	protein_coding	-0.7639	4.895e-15
				FBgn0053082	CG33082	protein_coding	0.4316	0.008575
				FBgn0014903	CG14630	protein_coding	0.494	0.007794
				FBgn0266569	CG42259	protein_coding	-0.3362	0.05191
				FBgn0040398	CG14629	protein_coding	1.371	1.341e-08
				FBgn0040397	CG3655	protein_coding	0.0994	0.5577
				FBgn0040365	CG14628	protein_coding	5.917	4.35e-06
				FBgn0040368	eIF4E7	protein_coding	2.266	0.007171
				FBgn0085349	CR34320	pseudogene	0	1
				FBgn0040364	CG11378	protein_coding	1.596	4.128e-09
				FBgn0040363	CG11384	protein_coding	-0.003829	1
				FBgn0040362	CG11379	protein_coding	0.01466	1
				FBgn0040361	CG14627	protein_coding	0.06173	1
				FBgn0040360	CG14626	protein_coding	0.03937	0.8936
				FBgn0040359	CG11380	protein_coding	0.2617	0.3079
				FBgn0040358	CG14625	protein_coding	-0.02629	0.9323
				FBgn0029568	CG11381	protein_coding	0.1024	0.7152
				FBgn0040357	CG14624	protein_coding	-0.0106	0.9858
				FBgn0040367	CG11382	protein_coding	1.088	1.568e-06
				FBgn0040366	CG11398	protein_coding	-0.1969	0.0627
				FBgn0261444	CG3638	protein_coding	-0.0327	0.8719
				FBgn0026876	CG11403	protein_coding	-0.4987	0.0001522
				FBgn0028550	Atf3	protein_coding	0.8961	0.0004661
				FBgn0025642	CG32812	protein_coding	4.112	4.531e-08
				FBgn0052811	CG32811	protein_coding	-0.02194	1
				FBgn0267970	CR46248	ncRNA	0.05382	1
				FBgn0004650	fs(1)N	protein_coding	-0.0524	0.7227
				FBgn0024366	CG11409	protein_coding	2.191	8.703e-15
				FBgn0024362	Naa30A	protein_coding	-0.06286	0.5662
				FBgn0024360	MTPAP	protein_coding	-0.2243	0.1039
				FBgn0024361	Tsp2A	protein_coding	0.08988	0.7283
				FBgn0024365	CG12773	protein_coding	-0.04869	0.5354
				FBgn0024364	CG11417	protein_coding	-0.5808	1.1e-09
				FBgn0000826	png	protein_coding	-0.4363	0.0001714
				FBgn0029573	CG14770	protein_coding	0.2084	0.4024
				FBgn0024987	ssx	protein_coding	0.2253	0.3176
				FBgn0263552	mir-4961	pre_miRNA	0.004696	1
				FBgn0023169	AMPKalpha	protein_coding	0.0006716	1
				FBgn0024986	CG3719	protein_coding	-0.2371	0.2551
				FBgn0052813	CG32813	protein_coding	2.034	1.709e-22
				FBgn0024985	CG11448	protein_coding	-0.1773	0.1265
				FBgn0265139	Gr2a	protein_coding	0.02862	1
				FBgn0027795	CG14785	protein_coding	0.8135	0.003647
				FBgn0027794	Lrpprc2	protein_coding	0.1137	0.4943
				FBgn0027793	CG14787	protein_coding	0.3087	0.2237
				FBgn0266284	Ns3	protein_coding	-0.3682	1.959e-05
				FBgn0027791	O-fut2	protein_coding	0.4914	0.0005352
				FBgn0026872	CG14777	protein_coding	0.324	0.06437
				FBgn0029580	CG14778	protein_coding	0.02444	0.946
				FBgn0052808	CG32808	protein_coding	0.9462	0.0001447
				FBgn0013720	pck	protein_coding	-0.0572	0.7528
				FBgn0025383	CG14780	protein_coding	0.3278	0.2364
				FBgn0025382	Rab27	protein_coding	0.2494	0.3084
				FBgn0260986	mei-38	protein_coding	-0.6348	7.9e-10
				FBgn0025381	rush	protein_coding	0.2162	0.03918
				FBgn0003517	sta	protein_coding	0.367	0.007742
				FBgn0044508	snoRNA:M	snoRNA	-0.0624	0.8303
				FBgn0086042	snoRNA:Me28S-G980	snoRNA	-0.1864	0.4661
				FBgn0025394	inc	protein_coding	0.05929	0.8165
				FBgn0053513	Nmdar2	protein_coding	0.4139	0.158
				FBgn0025393	CG14795	protein_coding	0.5455	0.1143
				FBgn0283451	br	protein_coding	0.4953	0.02052
				FBgn0000482	dor	protein_coding	0.1428	0.388
				FBgn0023530	CG3740	protein_coding	-0.6218	0.0001464
				FBgn0001189	hfw	protein_coding	0.2637	0.1169
				FBgn0023531	CG32809	protein_coding	-0.2332	0.2754
				FBgn0029587	CG14797	protein_coding	0.08219	0.7404
				FBgn0024897	b6	protein_coding	0.0004843	1
				FBgn0029588	CG14798	protein_coding	0.005076	0.9984
				FBgn0023130	a6	protein_coding	-0.2613	0.008492
				FBgn0025378	CG3795	protein_coding	-0.01411	1
				FBgn0025391	Scgdelta	protein_coding	0.1353	0.6099
				FBgn0026086	Adar	protein_coding	-0.2003	0.04658
				FBgn0052806	CG32806	protein_coding	0	1
				FBgn0029589	CG14810	protein_coding	3.536	0.001506
				FBgn0029590	CG14811	protein_coding	7.044	1.921e-08
				FBgn0026090	CG14812	protein_coding	0.2636	0.03951
				FBgn0028969	deltaCOP	protein_coding	0.1663	0.1784
				FBgn0023515	CG14814	protein_coding	-0.755	1.437e-06
				FBgn0026873	MED18	protein_coding	-0.1855	0.3742
				FBgn0023516	Pex5	protein_coding	-0.1785	0.1645
				FBgn0023513	CG14803	protein_coding	-0.213	0.1372
				FBgn0023517	Pgam5	protein_coding	0.06066	0.6799
				FBgn0014411	Vps26	protein_coding	0.01578	0.8916
				FBgn0026089	CG14817	protein_coding	-0.318	0.0186
				FBgn0023514	CG14805	protein_coding	-0.3062	0.007891
				FBgn0026088	CG14818	protein_coding	0.003389	1
				FBgn0029594	CG14806	protein_coding	-0.3872	8.945e-05
				FBgn0023518	trr	protein_coding	-0.1494	0.5227
				FBgn0023519	mRpL16	protein_coding	-0.1115	0.4998
				FBgn0000117	arm	protein_coding	0.009855	0.9316
				FBgn0052803	CG32803	protein_coding	0.1476	0.1931
				FBgn0267591	CR45929	ncRNA	0.1208	0.6128
				FBgn0264446	CR43864	ncRNA	0.9254	0.029
				FBgn0052801	CG32801	protein_coding	0.05178	0.8592
				FBgn0023511	Edem1	protein_coding	0.1879	0.0311
				FBgn0023509	mip130	protein_coding	-0.2775	0.007977
				FBgn0023510	Rbcn-3B	protein_coding	0.02994	0.9265
				FBgn0023512	eIF2Bepsilon	protein_coding	0.04619	0.7986
				FBgn0023508	Ocrl	protein_coding	-0.167	0.3112
				FBgn0023522	CG11596	protein_coding	0.1257	0.325
				FBgn0023520	CG3857	protein_coding	0.1914	0.3443
				FBgn0023521	CG3587	protein_coding	-0.2462	0.04658
				FBgn0023545	PIG-K	protein_coding	-0.06946	0.6844
				FBgn0267034	CR45478	ncRNA	0.4993	0.1264
				FBgn0262297	mir-2496	pre_miRNA	0.1011	1
				FBgn0261954	east	protein_coding	-0.641	3.135e-08
				FBgn0000667	Actn	protein_coding	-0.105	0.4976
				FBgn0263542	mir-4954	pre_miRNA	0.08705	0.7517
				FBgn0003964	usp	protein_coding	-0.1966	0.01645
				FBgn0025632	CG4313	protein_coding	-0.2781	0.1068
				FBgn0026878	CG4325	protein_coding	0.02325	0.9501
				FBgn0025631	moody	protein_coding	1.736	6.471e-08
				FBgn0025625	Sik2	protein_coding	2.327	8.788e-09
				FBgn0266201	CR44896	ncRNA	0.1353	0.5791
				FBgn0025626	CG4281	protein_coding	-0.1853	0.2235
				FBgn0029596	CG14054	protein_coding	0.2084	0.4005
				FBgn0265531	CR44381	ncRNA	-0.4578	0.009653
				FBgn0025628	CG4199	protein_coding	-0.8861	7.941e-11
				FBgn0025627	CG4194	protein_coding	0.006376	0.9968
				FBgn0265532	CR44382	ncRNA	-0.1805	0.4381
				FBgn0025630	Rtca	protein_coding	0.1794	0.4158
				FBgn0025629	CG4045	protein_coding	-0.2562	0.1136
				FBgn0025624	CG4025	protein_coding	-0.02203	0.9403
				FBgn0040394	CG16903	protein_coding	-0.1296	0.3555
				FBgn0040395	Unc-76	protein_coding	-0.03457	0.89
				FBgn0086043	snoRNA:Me18S-C1024	snoRNA	0.03001	1
				FBgn0004860	ph-d	protein_coding	-0.3316	0.05865
				FBgn0004861	ph-p	protein_coding	1.425	2.065e-08
				FBgn0023507	D2hgdh	protein_coding	-0.1194	0.5717
				FBgn0004654	Pgd	protein_coding	0.139	0.4144
				FBgn0013432	bcn92	protein_coding	-0.01383	0.9586
				FBgn0004655	wapl	protein_coding	-0.3338	0.05651
				FBgn0005670	Cyp4d1	protein_coding	0.151	0.5329
				FBgn0023540	CG3630	protein_coding	-0.6137	0.004956
				FBgn0263630	mir-3641	pre_miRNA	-0.02695	1
				FBgn0025839	ND-B14.5A	protein_coding	-0.1138	0.5369
				FBgn0023541	Cyp4d14	protein_coding	0.2863	0.2797
				FBgn0267035	CR45479	ncRNA	0.8402	0.008055
				FBgn0265901	CR44690	ncRNA	0.2063	0.3041
				FBgn0011576	Cyp4d2	protein_coding	0.5053	0.06512
				FBgn0015036	Cyp4ae1	protein_coding	-0.07712	0.7532
				FBgn0003116	pn	protein_coding	-0.1751	0.2447
				FBgn0023542	Nmd3	protein_coding	-0.2275	0.08544
				FBgn0040899	CG17776	protein_coding	0.02498	0.8805
				FBgn0040900	CG17777	protein_coding	0.1811	0.4752
				FBgn0024984	CG3457	protein_coding	-0.2444	0.1509
				FBgn0023549	Mct1	protein_coding	0.8717	1.182e-06
				FBgn0029603	CG14053	protein_coding	0.3091	0.1792
				FBgn0263628	CR43637	ncRNA	0.132	0.5923
				FBgn0023550	FarO	protein_coding	0.005182	0.9993
				FBgn0053548	SmydA-8	protein_coding	0.02975	0.9281
				FBgn0004397	Vinc	protein_coding	0.08593	0.6286
				FBgn0029606	CG14052	protein_coding	0.06185	0.8133
				FBgn0001330	kz	protein_coding	-0.5617	5.141e-05
				FBgn0000810	fs(1)K10	protein_coding	0.0216	0.9506
				FBgn0023523	Or2a	protein_coding	-0.01298	0.9779
				FBgn0000377	crn	protein_coding	-0.1193	0.4146
				FBgn0023525	CG3191	protein_coding	2.072	5.312e-15
				FBgn0029608	CG3091	protein_coding	0.814	0.001305
				FBgn0023524	CG3078	protein_coding	0.00494	1
				FBgn0027296	temp	protein_coding	-0.1153	0.5878
				FBgn0023527	CG3071	protein_coding	-0.2196	0.1128
				FBgn0023528	CG2924	protein_coding	-0.3999	0.01607
				FBgn0267036	CR45480	ncRNA	0.7005	0.07512
				FBgn0023529	CG2918	protein_coding	0.1745	0.01535
				FBgn0085362	Vml	protein_coding	0.5898	0.06304
				FBgn0023526	CG2865	protein_coding	-0.2168	0.1598
				FBgn0003079	Raf	protein_coding	-0.5959	7.17e-10
				FBgn0054052	CR34052	ncRNA	0	1
				FBgn0040392	CG14050	protein_coding	1.004	0.002748
				FBgn0040391	CG2854	protein_coding	0.6348	0.08406
				FBgn0053218	CR33218	ncRNA	-0.09052	0.7354
				FBgn0044047	Ilp6	protein_coding	1.148	0.0002222
				FBgn0040389	mRpL14	protein_coding	-0.1566	0.3177
				FBgn0264598	PsGEF	protein_coding	0.248	0.3373
				FBgn0040385	CG12496	protein_coding	0	1
				FBgn0052797	CG32797	protein_coding	0	1
				FBgn0001150	gt	protein_coding	1.635	0.002531
				FBgn0003714	tko	protein_coding	-0.216	0.07757
				FBgn0040388	boi	protein_coding	-0.3869	2.072e-06
				FBgn0004050	z	protein_coding	-0.322	3.296e-05
				FBgn0263531	mir-4955	pre_miRNA	0.06688	0.7847
				FBgn0260753	Pdfr	protein_coding	0.7295	0.02486
				FBgn0040377	Vha36-3	protein_coding	3.505	1.406e-07
				FBgn0040376	CG13759	protein_coding	0.02051	1
				FBgn0040375	CG13760	protein_coding	-0.2184	0.06929
				FBgn0040066	wds	protein_coding	-0.3023	0.0001219
				FBgn0001404	egh	protein_coding	-0.08568	0.4244
				FBgn0011606	Klp3A	protein_coding	-0.5225	1.782e-08
				FBgn0004643	Zw10	protein_coding	-0.3275	0.009094
				FBgn0011566	Smyd3	protein_coding	-0.2552	0.009909
				FBgn0029629	eIF3g1	protein_coding	-0.05602	0.555
				FBgn0040334	Tsp3A	protein_coding	-0.1131	0.5146
				FBgn0040333	brv3	protein_coding	1.474	0.002783
				FBgn0267350	PI4KIIIalpha	protein_coding	-0.1251	0.2135
				FBgn0003371	sgg	protein_coding	-0.04005	0.8319
				FBgn0266707	CR45197	ncRNA	0.5227	0.0004966
				FBgn0011276	HLH3B	protein_coding	0.01466	1
				FBgn0025838	CG2652	protein_coding	0.04819	1
				FBgn0265663	CR44470	ncRNA	-0.01411	1
				FBgn0003068	per	protein_coding	0.215	0.3864
				FBgn0000092	CG2650	protein_coding	0.4004	0.1656
				FBgn0024992	CG2658	protein_coding	-0.2833	0.06131
				FBgn0024993	CG2662	protein_coding	-0.9306	2.503e-15
				FBgn0024994	Csat	protein_coding	0.08592	0.4565
				FBgn0024996	eIF2Bbeta	protein_coding	-0.07546	0.4696
				FBgn0024995	CG2680	protein_coding	0.1083	0.6639
				FBgn0024997	CG2681	protein_coding	0.1892	0.4569
				FBgn0024998	CG2685	protein_coding	-0.7073	2.322e-09
				FBgn0024991	CG2694	protein_coding	-0.3668	0.008168
				FBgn0024973	CG2701	protein_coding	0.6399	9.131e-08
				FBgn0000928	fs(1)Yb	protein_coding	1.335	1.568e-06
				FBgn0000927	fs(1)Ya	protein_coding	-0.5366	6.819e-06
				FBgn0283545	vilya	protein_coding	1.148	0.001847
				FBgn0000520	dwg	protein_coding	-0.4302	0.0004477
				FBgn0250874	ttm50	protein_coding	-0.2015	0.09099
				FBgn0024975	CG2712	protein_coding	-0.2333	0.1321
				FBgn0000376	crm	protein_coding	-0.2342	0.04639
				FBgn0024980	Syx4	protein_coding	0.7094	0.0008357
				FBgn0263505	CR43494	ncRNA	0	1
				FBgn0040384	CG32795	protein_coding	-0.2806	0.007369
				FBgn0003996	w	protein_coding	1.835	1.558e-34
				FBgn0040356	CG12498	protein_coding	0.01466	1
				FBgn0040352	CG14416	protein_coding	0.5048	1
				FBgn0040353	CG14417	protein_coding	0.1973	0.4341
				FBgn0029639	CG14419	protein_coding	-0.1012	1
				FBgn0040355	CG3526	protein_coding	0.1829	0.411
				FBgn0025643	CG3588	protein_coding	3.019	3.688e-05
				FBgn0025644	CG14424	protein_coding	0.3003	0.2667
				FBgn0052793	CG32793	protein_coding	0.4187	0.1675
				FBgn0029642	CG3592	protein_coding	0.04095	1
				FBgn0025645	CG3598	protein_coding	0.02904	1
				FBgn0029643	CG14420	protein_coding	0.04045	1
				FBgn0029644	CG14421	protein_coding	0.9443	0.04801
				FBgn0029645	CG14422	protein_coding	0.06131	1
				FBgn0029646	CG14423	protein_coding	0.5598	0.1089
				FBgn0029647	CG17959	protein_coding	0.01466	1
				FBgn0029648	CG3603	protein_coding	0.141	0.4345
				FBgn0003285	rst	protein_coding	1.319	4.646e-08
				FBgn0029649	CG4116	protein_coding	0	1
				FBgn0028746	CG18508	protein_coding	-0.2581	0.0554
				FBgn0000644	Fcp3C	protein_coding	0.03297	0.9222
				FBgn0040396	CG3939	protein_coding	0.07909	0.6667
				FBgn0010296	ng4	protein_coding	0	1
				FBgn0003086	Pig1	protein_coding	0	1
				FBgn0003374	Sgs4	protein_coding	0	1
				FBgn0266180	CR44886	ncRNA	0.264	0.2892
				FBgn0029656	CG10793	protein_coding	1.139	0.03233
				FBgn0267963	CR46243	ncRNA	0.01466	1
				FBgn0262656	Myc	protein_coding	-0.03748	0.8915
				FBgn0052493	tRNA:Gln-TTG-2-1	tRNA	0	1
				FBgn0029658	CG14269	protein_coding	0.2129	0.3828
				FBgn0029659	CG16782	protein_coding	0.155	0.5192
				FBgn0029660	CG10801	protein_coding	0.3901	0.1869
				FBgn0029661	CG16781	protein_coding	0.02816	1
				FBgn0029662	CG12206	protein_coding	0.3986	0.07487
				FBgn0029663	CG10804	protein_coding	3.175	0.003289
				FBgn0029664	CG10802	protein_coding	0.009972	0.9622
				FBgn0029665	CG14270	protein_coding	0.08223	0.577
				FBgn0029666	CG10803	protein_coding	0.1246	0.3648
				FBgn0029667	Gas8	protein_coding	1.53	0.01703
				FBgn0029669	CG13021	protein_coding	-0.1893	1
				FBgn0267910	MRE16	ncRNA	0.6494	0.004392
				FBgn0052792	ppk8	protein_coding	0.007783	1
				FBgn0029672	CG2875	protein_coding	-0.7876	4.051e-08
				FBgn0266429	AstA-R1	protein_coding	-0.04877	0.8535
				FBgn0044046	Ilp7	protein_coding	-0.1774	0.49
				FBgn0023215	Mnt	protein_coding	-0.232	0.2394
				FBgn0266549	CR45102	ncRNA	-0.01398	0.9635
				FBgn0015286	Rala	protein_coding	-0.02094	0.8936
				FBgn0283657	Tlk	protein_coding	-0.4284	3.558e-05
				FBgn0263532	mir-4962	pre_miRNA	0.001491	1
				FBgn0029676	HIP-R	protein_coding	0.1241	0.4348
				FBgn0021738	Crg-1	protein_coding	-0.1837	0.4618
				FBgn0053221	CR33221	pseudogene	0.167	0.4967
				FBgn0264954	fd3F	protein_coding	0.1795	1
				FBgn0000542	ec	protein_coding	0.9584	9.371e-08
				FBgn0052785	tRNA:Gln-CTG-2-1	tRNA	0	1
				FBgn0025118	tRNA:Pro-CGG-3-1	tRNA	-0.07244	0.7684
				FBgn0029679	CG2901	protein_coding	0	1
				FBgn0019661	roX1	ncRNA	2.304	3.137e-05
				FBgn0265575	yin	protein_coding	-0.7202	3.682e-09
				FBgn0028491	CG2930	protein_coding	1.869	3.583e-08
				FBgn0285910	VhaAC39-1	protein_coding	0.077	0.6655
				FBgn0029681	CG15239	protein_coding	-0.5048	0.1227
				FBgn0260658	CG42541	protein_coding	3.298	1.795e-12
				FBgn0029686	CG2941	protein_coding	0.2048	0.1702
				FBgn0052786	CG32786	protein_coding	3.671	1.988e-05
				FBgn0052783	CG32783	protein_coding	4.386	2.674e-07
				FBgn0029687	Vap33	protein_coding	0.126	0.1728
				FBgn0029688	lva	protein_coding	-0.04125	0.8325
				FBgn0029689	CG6428	protein_coding	-0.3331	0.015
				FBgn0029690	CG6414	protein_coding	0.2202	1
				FBgn0267037	CR45481	ncRNA	0.09509	0.7247
				FBgn0262990	CR43298	ncRNA	0	1
				FBgn0267038	CR45482	ncRNA	0	1
				FBgn0263772	CG43689	protein_coding	0.6407	0.001243
				FBgn0029693	CG6379	protein_coding	0.1756	0.02501
				FBgn0029694	CG15375	protein_coding	1.617	0.002101
				FBgn0004832	Xpac	protein_coding	-0.3788	0.004675
				FBgn0000221	brn	protein_coding	0.0745	0.7049
				FBgn0026084	cib	protein_coding	-0.09305	0.7304
				FBgn0026079	Nsun2	protein_coding	-0.148	0.334
				FBgn0026085	dgt4	protein_coding	-0.5594	0.0009073
				FBgn0026080	Tip60	protein_coding	-0.3094	0.001755
				FBgn0026083	tyf	protein_coding	-0.3329	1.111e-05
				FBgn0066114	GlcAT-I	protein_coding	-0.2146	0.08162
				FBgn0262980	CG43288	protein_coding	0	1
				FBgn0029696	CG15571	protein_coding	0.04544	0.8852
				FBgn0029697	CG15570	protein_coding	0.1523	0.5604
				FBgn0041252	Femcoat	protein_coding	0.09588	0.7225
				FBgn0052774	Muc4B	protein_coding	0.06126	0.8198
				FBgn0262608	CG43134	protein_coding	0.6141	3.309e-05
				FBgn0262609	CG43135	protein_coding	0.7755	0.002436
				FBgn0029700	CG15576	protein_coding	0	1
				FBgn0029701	CG12691	protein_coding	0	1
				FBgn0029702	CG15572	protein_coding	0.01466	1
				FBgn0267039	CR45483	ncRNA	0	1
				FBgn0040904	CG15577	protein_coding	0.01466	1
				FBgn0040905	CG15578	protein_coding	0	1
				FBgn0029703	CG12692	protein_coding	0.1148	1
				FBgn0040906	CG15579	protein_coding	0.5456	0.09856
				FBgn0266262	CR44957	ncRNA	-0.3615	0.02161
				FBgn0267868	CR46156	ncRNA	0.126	0.5736
				FBgn0002707	mei-9	protein_coding	-0.3521	0.002673
				FBgn0266570	CG2982	protein_coding	-0.1293	0.229
				FBgn0040907	mRpL33	protein_coding	0.03041	0.8501
				FBgn0029705	CG12693	protein_coding	0.02271	1
				FBgn0262339	mir-982	pre_miRNA	0.01466	1
				FBgn0262390	mir-303	pre_miRNA	0.04388	1
				FBgn0029706	CG3626	protein_coding	-0.3292	0.001834
				FBgn0262235	mir-983-1	pre_miRNA	0	1
				FBgn0262279	mir-983-2	pre_miRNA	-0.01411	1
				FBgn0262282	mir-984	pre_miRNA	0.01466	1
				FBgn0263589	CR43614	ncRNA	7.003	2.558e-07
				FBgn0267040	CR45484	ncRNA	2.949	0.001159
				FBgn0029707	CG12688	protein_coding	4.988	8.909e-06
				FBgn0029708	CG3556	protein_coding	4.299	4.002e-05
				FBgn0003210	rb	protein_coding	-0.4566	1.516e-08
				FBgn0029709	CHOp24	protein_coding	-0.1558	0.322
				FBgn0029710	CG3568	protein_coding	0.6829	0.005207
				FBgn0029711	Usf	protein_coding	-0.3685	0.02512
				FBgn0029712	CG15912	protein_coding	-0.4347	0.03949
				FBgn0029713	CG11436	protein_coding	-0.9212	5.609e-18
				FBgn0029714	CG3527	protein_coding	-0.4747	8.636e-05
				FBgn0029715	CG11444	protein_coding	-0.5253	8.468e-05
				FBgn0029716	CG3546	protein_coding	0.03627	1
				FBgn0029717	CG12684	protein_coding	0.01466	1
				FBgn0003053	peb	protein_coding	0.6605	7.47e-06
				FBgn0025387	CG12184	protein_coding	0.08575	0.7553
				FBgn0025388	CG12179	protein_coding	-0.4121	0.06974
				FBgn0025739	pon	protein_coding	0.02533	0.9278
				FBgn0025613	CG3081	protein_coding	-0.03608	1
				FBgn0025612	CG3062	protein_coding	0	1
				FBgn0011277	HLH4C	protein_coding	0	1
				FBgn0029718	mRpL30	protein_coding	-0.2369	0.05201
				FBgn0025615	Torsin	protein_coding	-0.06122	0.6399
				FBgn0022942	Cbp80	protein_coding	-0.08731	0.6272
				FBgn0029719	CG15473	protein_coding	-0.03666	1
				FBgn0029720	CG3009	protein_coding	1.292	0.0006228
				FBgn0262699	fzr	protein_coding	0.0127	0.9408
				FBgn0022768	Pp2C1	protein_coding	-0.357	0.01115
				FBgn0011760	ctp	protein_coding	0.01381	0.9425
				FBgn0028325	l(1)G0334	protein_coding	-0.103	0.3462
				FBgn0029722	CG7024	protein_coding	3.936	1.488e-07
				FBgn0029724	CG15472	protein_coding	0	1
				FBgn0029725	CG2871	protein_coding	0	1
				FBgn0029727	CG6978	protein_coding	0	1
				FBgn0029728	CG2861	protein_coding	3.198	2.686e-05
				FBgn0267072	CR45516	ncRNA	0.9485	0.04808
				FBgn0029729	CG12682	protein_coding	0	1
				FBgn0263506	CR43495	ncRNA	0	1
				FBgn0029730	boil	protein_coding	0	1
				FBgn0029733	CG6927	protein_coding	-0.3974	6.887e-07
				FBgn0052772	CG32772	protein_coding	-0.3147	0.0005551
				FBgn0029736	CG4041	protein_coding	0.3392	0.001152
				FBgn0029737	CG6903	protein_coding	0.006095	0.9776
				FBgn0285992	hpRNA:CR46342	ncRNA	0.3133	0.186
				FBgn0266000	CG44774	protein_coding	0.3243	0.1651
				FBgn0004368	Ptp4E	protein_coding	0.1633	0.2483
				FBgn0061196	CG15468	protein_coding	0.654	0.04285
				FBgn0267442	CR45792	ncRNA	0	1
				FBgn0029740	CG12680	protein_coding	0	1
				FBgn0003028	ovo	protein_coding	0.009448	0.9547
				FBgn0052767	CG32767	protein_coding	-0.296	0.03611
				FBgn0029745	Rpn13R	protein_coding	0	1
				FBgn0029747	CG5062	protein_coding	0.09837	1
				FBgn0266097	CR44834	ncRNA	0	1
				FBgn0261803	CG42749	protein_coding	-0.201	0.4157
				FBgn0029750	CG3323	protein_coding	-0.264	0.2995
				FBgn0029751	CG17764	protein_coding	1.601	6.901e-06
				FBgn0263237	Cdk7	protein_coding	-0.08454	0.5503
				FBgn0003449	snf	protein_coding	-0.004542	0.9803
				FBgn0029752	TrxT	protein_coding	1.735	0.0007783
				FBgn0011761	dhd	protein_coding	-0.5106	4.934e-06
				FBgn0029753	CG4198	protein_coding	0.3063	0.04067
				FBgn0029754	CG15930	protein_coding	5.701	1.048e-47
				FBgn0029755	Sas10	protein_coding	-0.4109	0.005877
				FBgn0014024	Rnp4F	protein_coding	0.4309	0.0003541
				FBgn0284442	Mcm3	protein_coding	-0.8194	1.583e-09
				FBgn0029756	CG3309	protein_coding	-0.1366	0.4836
				FBgn0026751	XRCC1	protein_coding	-0.486	7.623e-06
				FBgn0010014	CanB	protein_coding	0.2773	0.2919
				FBgn0029762	NAAT1	protein_coding	-0.1393	0.5782
				FBgn0263987	spoon	protein_coding	-0.4737	0.001102
				FBgn0029763	Usp16-45	protein_coding	-0.5829	3.065e-09
				FBgn0029765	CG16756	protein_coding	0.04212	0.8859
				FBgn0267073	CR45517	ncRNA	0.7342	0.01113
				FBgn0029766	CG15784	protein_coding	0.5487	0.02365
				FBgn0265664	CR44471	ncRNA	0	1
				FBgn0029768	SPR	protein_coding	0.3972	0.1268
				FBgn0029769	frma	protein_coding	0.2504	0.333
				FBgn0052762	CG32762	protein_coding	0	1
				FBgn0029771	CG12730	protein_coding	0.2698	0.1706
				FBgn0267074	CR45518	ncRNA	0	1
				FBgn0086667	snoRNA:Psi28S-3342	snoRNA	0.08643	0.7461
				FBgn0263512	Vsx2	protein_coding	5.767	2.429e-12
				FBgn0263511	Vsx1	protein_coding	0.1027	1
				FBgn0085464	CG34435	protein_coding	0	1
				FBgn0250904	CG34434	protein_coding	6.898	8.795e-12
				FBgn0029778	RhoGAP5A	protein_coding	0.05202	0.7423
				FBgn0004687	Mlc-c	protein_coding	0.2265	0.3146
				FBgn0263631	mir-3645	pre_miRNA	0.3831	0.1884
				FBgn0026702	l(1)G0045	protein_coding	-0.2844	0.02807
				FBgn0259150	CG42265	protein_coding	0.1362	0.5947
				FBgn0267076	CR45520	ncRNA	0.0186	0.9558
				FBgn0029783	Sirt4	protein_coding	0.02398	0.9221
				FBgn0028474	CG4119	protein_coding	-0.2589	0.05873
				FBgn0015794	Rab18	protein_coding	-0.1728	0.3402
				FBgn0029785	RpL35	protein_coding	0.05856	0.6937
				FBgn0046687	Tre1	protein_coding	-0.2668	0.005084
				FBgn0003747	Gr5a	protein_coding	-0.04725	0.8579
				FBgn0266263	CR44958	ncRNA	0.255	1
				FBgn0259926	CG42449	protein_coding	0.06296	1
				FBgn0029789	PGAP1	protein_coding	0.03891	0.7458
				FBgn0267081	CR45525	ncRNA	1.358	0.0003241
				FBgn0000394	cv	protein_coding	0.3571	0.02529
				FBgn0027564	CG3149	protein_coding	0.04911	0.7565
				FBgn0261927	CR42794	ncRNA	0.0732	1
				FBgn0029791	CG4096	protein_coding	0.1136	0.6822
				FBgn0053080	CG33080	protein_coding	0.4952	0.01491
				FBgn0052758	CG32758	protein_coding	-0.04418	0.7047
				FBgn0029795	CG15773	protein_coding	0.02862	1
				FBgn0261383	IntS6	protein_coding	-0.4005	0.001216
				FBgn0029798	CG4078	protein_coding	-0.6017	1.657e-05
				FBgn0029799	CG15772	protein_coding	0.4843	0.1021
				FBgn0029800	lin-52	protein_coding	-0.4152	0.0422
				FBgn0267084	CR45528	ncRNA	0.01037	0.9859
				FBgn0029801	CG15771	protein_coding	-0.2205	0.07183
				FBgn0013987	MAPk-Ak2	protein_coding	0.01457	0.9298
				FBgn0259149	CG42264	protein_coding	0.04228	1
				FBgn0029807	CG3108	protein_coding	-0.1928	0.4419
				FBgn0029809	CG15767	protein_coding	-0.2384	1
				FBgn0266095	CR44832	ncRNA	-0.02487	1
				FBgn0029810	CG12239	protein_coding	0.2774	1
				FBgn0029811	Cpr5C	protein_coding	0.03879	1
				FBgn0029812	Prosbeta2R1	protein_coding	0	1
				FBgn0267085	CR45529	ncRNA	0	1
				FBgn0265417	CG44329	protein_coding	7.856	1.273e-09
				FBgn0029813	CG15766	protein_coding	-0.118	0.4298
				FBgn0029814	CG15765	protein_coding	-0.02568	1
				FBgn0262945	CR43264	ncRNA	4.485	1.14e-58
				FBgn0262610	CG43136	protein_coding	0	1
				FBgn0029817	CG15764	protein_coding	0	1
				FBgn0029818	GAA1	protein_coding	0.1934	0.2034
				FBgn0014340	mof	protein_coding	0.176	0.2106
				FBgn0029819	Usp30	protein_coding	0.01578	0.9622
				FBgn0029820	CG16721	protein_coding	0.1323	0.3554
				FBgn0000042	Act5C	protein_coding	-0.05138	0.6541
				FBgn0029821	CG4020	protein_coding	0.1659	0.3867
				FBgn0029822	CG12236	protein_coding	-0.4984	4.098e-06
				FBgn0029823	Shmt	protein_coding	-0.231	0.2274
				FBgn0264939	CR44108	ncRNA	0.0008435	1
				FBgn0029824	CG3726	protein_coding	0.06484	0.7695
				FBgn0029825	CG12728	protein_coding	-0.005946	0.9763
				FBgn0052756	CG32756	protein_coding	0.02579	0.8551
				FBgn0029826	CG6041	protein_coding	0.7184	0.01912
				FBgn0052755	CG32755	protein_coding	-0.02438	0.9354
				FBgn0029827	CG6048	protein_coding	0.04926	1
				FBgn0029828	CG6067	protein_coding	1.063	0.01036
				FBgn0005390	fs(1)M3	protein_coding	0.1296	0.3191
				FBgn0029830	Grip	protein_coding	1.79	2.243e-31
				FBgn0029831	CG5966	protein_coding	0.1551	0.2894
				FBgn0027546	CG4766	protein_coding	-0.01411	1
				FBgn0265691	CR44498	ncRNA	0	1
				FBgn0029003	mab-21	protein_coding	4.304	3.122e-10
				FBgn0003302	rux	protein_coding	0.01747	0.9413
				FBgn0029833	MCTS1	protein_coding	-0.01686	0.9297
				FBgn0029834	CG5937	protein_coding	2.306	1.62e-05
				FBgn0029835	CG5921	protein_coding	1.159	3.725e-10
				FBgn0262575	CG43115	protein_coding	0	1
				FBgn0029836	CG5928	protein_coding	0.4914	0.1332
				FBgn0029837	Tsp5D	protein_coding	0.166	0.5243
				FBgn0029838	CG4666	protein_coding	0.6446	0.005216
				FBgn0029839	CG4660	protein_coding	-0.03744	0.888
				FBgn0029840	raptor	protein_coding	-0.1462	0.3582
				FBgn0026060	Mipp2	protein_coding	-0.1489	0.3541
				FBgn0266264	CR44959	ncRNA	-0.1019	0.7106
				FBgn0029843	Nep1	protein_coding	0.7964	6.049e-05
				FBgn0052750	CG32750	protein_coding	0.02238	0.9421
				FBgn0052751	CG32751	protein_coding	0	1
				FBgn0262536	CG43090	protein_coding	-0.0194	0.9498
				FBgn0040069	vanin-like	protein_coding	-0.05124	0.8345
				FBgn0029848	Btnd	protein_coding	0.04513	0.8697
				FBgn0029849	Efr	protein_coding	-0.3159	0.001545
				FBgn0003514	sqh	protein_coding	0.3724	0.04698
				FBgn0262730	dtn	protein_coding	-0.3219	0.001383
				FBgn0029851	CG14445	protein_coding	0.0425	1
				FBgn0023458	Rbcn-3A	protein_coding	0.245	0.2624
				FBgn0015818	Spx	protein_coding	0.01124	0.9532
				FBgn0040918	schlank	protein_coding	-0.04042	0.6618
				FBgn0029853	CG3781	protein_coding	0.1873	0.194
				FBgn0028982	Spt6	protein_coding	-0.01058	0.9565
				FBgn0029854	CG3566	protein_coding	-0.06083	0.6651
				FBgn0086558	Ubi-p5E	protein_coding	-0.5941	5.887e-08
				FBgn0267086	CR45530	ncRNA	0.05411	0.8501
				FBgn0052745	CR32745	pseudogene	0.2475	0.3383
				FBgn0029856	CG11700	protein_coding	0.5569	0.03465
				FBgn0026015	Top3beta	protein_coding	-0.03432	0.8064
				FBgn0029857	wuho	protein_coding	-0.2227	0.1392
				FBgn0028685	Rpt4	protein_coding	0.07456	0.6362
				FBgn0029859	CG15892	protein_coding	0.2188	0.391
				FBgn0029860	CG15891	protein_coding	-0.2072	0.09579
				FBgn0029861	CG3815	protein_coding	-0.1337	0.14
				FBgn0043796	CG12219	protein_coding	-0.4486	1.885e-07
				FBgn0029863	CG3823	protein_coding	0.5213	0.02883
				FBgn0029864	CG15894	protein_coding	0.2028	0.4343
				FBgn0250869	CG42240	protein_coding	-0.8295	0.0004945
				FBgn0029866	CG3842	protein_coding	-1.156	2.05e-05
				FBgn0029867	CG3847	protein_coding	-0.2117	0.1018
				FBgn0029868	ND-B16.6	protein_coding	0.03184	0.862
				FBgn0261955	kdn	protein_coding	0.164	0.1666
				FBgn0016974	swaPsi	pseudogene	0.3708	0.02468
				FBgn0003655	swa	protein_coding	-0.4462	5.226e-11
				FBgn0029870	Marf	protein_coding	-0.1647	0.3188
				FBgn0266051	CR44816	ncRNA	0.2108	0.4157
				FBgn0003139	PpV	protein_coding	0.01656	0.9232
				FBgn0259242	CG42340	protein_coding	0.4183	0.04717
				FBgn0053667	CG33667	protein_coding	0	1
				FBgn0053666	CG33666	protein_coding	0	1
				FBgn0029873	CG3918	protein_coding	-0.3338	0.004951
				FBgn0029874	CG3342	protein_coding	-0.0919	0.6161
				FBgn0014031	Spat	protein_coding	0.2556	0.3164
				FBgn0014026	RpL7A	protein_coding	-0.02463	0.842
				FBgn0065071	snoRNA:Or-CD10	snoRNA	0.1385	0.5953
				FBgn0000524	dx	protein_coding	-0.2489	0.04199
				FBgn0029877	CG17717	protein_coding	0.1989	0.4187
				FBgn0029878	Pat1	protein_coding	0.427	0.009673
				FBgn0264380	CR43832	ncRNA	0	1
				FBgn0029879	APC7	protein_coding	-0.1627	0.1108
				FBgn0029881	pigs	protein_coding	0.7797	3.45e-05
				FBgn0029880	CG14443	protein_coding	6.836	1.874e-08
				FBgn0266052	CR44817	ncRNA	0	1
				FBgn0029882	CG3226	protein_coding	-0.4095	4.785e-05
				FBgn0028360	Cdc7	protein_coding	0.04093	0.8697
				FBgn0029885	CG3224	protein_coding	-0.3845	0.001839
				FBgn0062413	Ctr1A	protein_coding	-0.03422	0.8018
				FBgn0029887	CG3198	protein_coding	0.1237	0.3081
				FBgn0025815	Mcm6	protein_coding	-0.3739	0.0001447
				FBgn0029888	ND-ASHI	protein_coding	0.01924	0.9127
				FBgn0028336	l(1)G0255	protein_coding	-0.248	0.05098
				FBgn0029890	CG4095	protein_coding	0.385	0.1209
				FBgn0265362	CG44303	protein_coding	-0.4889	0.02264
				FBgn0029892	CG3184	protein_coding	-0.2723	0.08518
				FBgn0029893	CG14442	protein_coding	-0.4777	0.0001552
				FBgn0029894	CG14440	protein_coding	-0.3286	0.002758
				FBgn0029895	CG14441	protein_coding	0.4869	0.00517
				FBgn0029896	CG3168	protein_coding	0.3038	0.2107
				FBgn0263415	CR43461	ncRNA	0.4024	0.1259
				FBgn0029897	RpL17	protein_coding	0.04843	0.7991
				FBgn0086602	snoRNA:Psi28S-3436b	snoRNA	0.05393	0.8519
				FBgn0086668	snoRNA:Psi28S-3436a	snoRNA	0.3115	0.2259
				FBgn0083013	snoRNA:Psi28S-1060	snoRNA	0.1716	0.5114
				FBgn0082997	snoRNA:Psi28S-1232	snoRNA	0.09844	0.7262
				FBgn0052740	tRNA:Phe-GAA-1-2	tRNA	0	1
				FBgn0266200	CR44895	ncRNA	0.2895	1
				FBgn0266279	CR44964	ncRNA	0.3498	0.2003
				FBgn0029898	CG14439	protein_coding	0.6918	0.05452
				FBgn0029899	CG14438	protein_coding	-0.3479	0.1217
				FBgn0263507	CR43496	ncRNA	0.5479	0.003695
				FBgn0029502	COQ7	protein_coding	-0.1681	0.1382
				FBgn0003390	shf	protein_coding	0.7367	0.00493
				FBgn0259228	C3G	protein_coding	0.1756	0.02829
				FBgn0029903	pod1	protein_coding	-0.1618	0.4024
				FBgn0029905	Nf-YC	protein_coding	-0.4839	6.416e-06
				FBgn0029906	xit	protein_coding	0.07916	0.6898
				FBgn0029907	Atx-1	protein_coding	0.3353	0.2152
				FBgn0263968	nonC	protein_coding	0.2294	0.1563
				FBgn0029909	mAChR-C	protein_coding	-0.01037	1
				FBgn0029911	CG14435	protein_coding	-0.3175	0.03351
				FBgn0029912	CG4557	protein_coding	-0.2598	0.0301
				FBgn0029913	Cht11	protein_coding	-0.1219	0.4751
				FBgn0029914	CG4558	protein_coding	-0.1796	0.1184
				FBgn0029915	CG14434	protein_coding	-0.1929	0.1911
				FBgn0267087	CR45531	ncRNA	0.1472	0.5449
				FBgn0263993	CG43736	protein_coding	-0.3062	0.0367
				FBgn0029920	CR4575	pseudogene	0.02919	1
				FBgn0052733	CR32733	pseudogene	0	1
				FBgn0052732	CG32732	protein_coding	-0.3088	0.0009452
				FBgn0029924	CG4586	protein_coding	-0.4963	0.001293
				FBgn0029925	CG3040	protein_coding	-0.1596	0.1184
				FBgn0004646	ogre	protein_coding	0.5093	0.03061
				FBgn0264893	CR44084	ncRNA	0.09915	0.687
				FBgn0261284	bou	protein_coding	0.3049	0.06139
				FBgn0027106	Inx7	protein_coding	1.136	1.021e-08
				FBgn0264385	CR43837	ncRNA	0.2571	0.2719
				FBgn0027108	Inx2	protein_coding	0.2481	0.1638
				FBgn0000330	cm	protein_coding	-0.1721	0.04862
				FBgn0259204	CG42308	protein_coding	-0.2969	0.02368
				FBgn0052736	CG32736	protein_coding	-0.2969	0.02368
				FBgn0029928	CG3032	protein_coding	-0.7997	6.269e-06
				FBgn0029929	CG4593	protein_coding	0.03666	0.8
				FBgn0029930	CG12541	protein_coding	0.4946	0.06201
				FBgn0029931	CG14427	protein_coding	0.01466	1
				FBgn0004143	nullo	protein_coding	-0.02695	1
				FBgn0029932	CG4607	protein_coding	0.869	0.0002995
				FBgn0263563	mir-4956	pre_miRNA	0.02605	0.9344
				FBgn0029935	CG4615	protein_coding	-0.3661	0.01788
				FBgn0029936	CG4617	protein_coding	-0.2538	0.1244
				FBgn0029937	CG8300	protein_coding	-0.05991	0.6946
				FBgn0027342	fz4	protein_coding	-0.3701	0.00655
				FBgn0267088	CR45532	ncRNA	0.1426	1
				FBgn0267965	CR46245	ncRNA	0	1
				FBgn0047092	CR32730	ncRNA	0.03529	1
				FBgn0029940	CG1958	protein_coding	0.01466	1
				FBgn0029942	CG2059	protein_coding	-0.6332	8.043e-08
				FBgn0025549	unc-119	protein_coding	0.2226	0.01452
				FBgn0024250	brk	protein_coding	0.7508	4.52e-05
				FBgn0029943	Atg5	protein_coding	-0.1096	0.5711
				FBgn0029944	Dok	protein_coding	-0.2039	0.2083
				FBgn0029945	CG18155	protein_coding	0.702	0.01798
				FBgn0261848	CG42780	protein_coding	-0.1062	0.669
				FBgn0029946	CG15034	protein_coding	0.07137	0.7632
				FBgn0029947	CG1999	protein_coding	0	1
				FBgn0029948	CheA7a	protein_coding	0.01466	1
				FBgn0261849	CG42781	protein_coding	0	1
				FBgn0029949	CG15035	protein_coding	-0.05913	0.8165
				FBgn0265265	CG32727	protein_coding	0.04938	1
				FBgn0259098	CG42246	protein_coding	0.3014	0.2609
				FBgn0261615	CG42704	protein_coding	-0.02776	0.9135
				FBgn0261616	CG42705	protein_coding	-0.01417	0.9621
				FBgn0029950	CG9657	protein_coding	0	1
				FBgn0040922	CG15036	protein_coding	0	1
				FBgn0052726	CG32726	protein_coding	0	1
				FBgn0040923	CG11368	protein_coding	0.01466	1
				FBgn0262827	CG43198	protein_coding	0	1
				FBgn0265693	CR44500	ncRNA	0.02124	1
				FBgn0267090	CR45534	ncRNA	0	1
				FBgn0262967	CR43278	ncRNA	0.1549	0.5299
				FBgn0262968	CR43279	ncRNA	0	1
				FBgn0264383	CR43835	ncRNA	0.01466	1
				FBgn0052719	CG32719	protein_coding	0.6408	0.05375
				FBgn0052720	CG32720	protein_coding	0	1
				FBgn0265694	CR44501	ncRNA	-0.01411	1
				FBgn0265695	CR44502	ncRNA	0	1
				FBgn0029951	CG11369	protein_coding	0	1
				FBgn0029952	CG12689	protein_coding	0.01466	1
				FBgn0004198	ct	protein_coding	0.3135	0.1477
				FBgn0267227	CR45667	ncRNA	1.246	0.02591
				FBgn0267226	CR45666	ncRNA	0.4327	0.1537
				FBgn0267225	CR45665	ncRNA	0.3563	0.2081
				FBgn0029504	CHES-1-like	protein_coding	-0.07075	0.7191
				FBgn0262979	CR43287	ncRNA	0.2856	0.2594
				FBgn0029955	CG15478	protein_coding	0.01466	1
				FBgn0022786	Hira	protein_coding	-0.4167	1.089e-05
				FBgn0027553	NELF-B	protein_coding	-0.3629	0.01135
				FBgn0029957	CG12155	protein_coding	-0.1151	0.4976
				FBgn0029959	Rab39	protein_coding	-0.2431	0.01826
				FBgn0016041	Tom40	protein_coding	-0.2145	0.08975
				FBgn0029961	Ir7a	protein_coding	0	1
				FBgn0052718	CG32718	protein_coding	0.01466	1
				FBgn0029962	CG1402	protein_coding	-0.02442	1
				FBgn0029963	CG10920	protein_coding	0	1
				FBgn0029964	CG1409	protein_coding	0	1
				FBgn0029965	Ir7b	protein_coding	-0.1605	0.541
				FBgn0000427	dec-1	protein_coding	0.2831	0.2232
				FBgn0263590	CR43615	ncRNA	-0.07313	0.7884
				FBgn0029966	Ir7c	protein_coding	0.6146	0.00913
				FBgn0259190	Ir7d	protein_coding	0	1
				FBgn0259189	Ir7e	protein_coding	0.0294	1
				FBgn0259188	Ir7f	protein_coding	0.4224	0.166
				FBgn0029968	Ir7g	protein_coding	0.09363	1
				FBgn0029969	CG10932	protein_coding	-0.6993	1.861e-05
				FBgn0029970	Nek2	protein_coding	-0.6856	5.046e-09
				FBgn0029971	ND-MNLL	protein_coding	-0.05703	0.6674
				FBgn0266490	CG45089	protein_coding	-0.05703	0.6674
				FBgn0040087	p115	protein_coding	0.02364	0.8822
				FBgn0260447	CR11386	pseudogene	0.0007662	1
				FBgn0053222	CR33222	pseudogene	0.1773	0.4765
				FBgn0261592	RpS6	protein_coding	0.09445	0.674
				FBgn0082924	snoRNA:Or-aca2	snoRNA	0.07716	0.7543
				FBgn0010292	bys	protein_coding	-0.06938	0.738
				FBgn0029974	dpr14	protein_coding	0.2682	0.2795
				FBgn0029975	spidey	protein_coding	0.2119	0.107
				FBgn0029976	snz	protein_coding	0.06501	0.543
				FBgn0029977	hdm	protein_coding	0.8395	0.02858
				FBgn0260858	Ykt6	protein_coding	-0.1501	0.1797
				FBgn0029979	mahe	protein_coding	-0.002603	1
				FBgn0029980	CG10778	protein_coding	-0.2457	0.08784
				FBgn0004403	RpS14a	protein_coding	0.02774	0.9091
				FBgn0004404	RpS14b	protein_coding	0.2512	0.115
				FBgn0260970	Ubr3	protein_coding	0.08882	0.4395
				FBgn0027280	l(1)G0193	protein_coding	0.1005	0.4686
				FBgn0029986	CG15332	protein_coding	4.005	4.005e-05
				FBgn0029987	CG15330	protein_coding	1.059	0.0357
				FBgn0003656	sws	protein_coding	-0.04781	0.7072
				FBgn0267180	CR45620	ncRNA	0.1775	0.4741
				FBgn0003447	sn	protein_coding	0.03709	0.842
				FBgn0010329	Tbh	protein_coding	3.546	0.0009919
				FBgn0029989	CG15333	protein_coding	0.06379	1
				FBgn0029990	CG2233	protein_coding	0.2192	0.3922
				FBgn0004656	fs(1)h	protein_coding	-0.5575	0.0007271
				FBgn0004657	mys	protein_coding	0.2156	0.176
				FBgn0029992	Upf2	protein_coding	-0.1515	0.09679
				FBgn0029993	CG1571	protein_coding	0.03011	1
				FBgn0029994	CG2254	protein_coding	0.3421	0.1879
				FBgn0029995	CG2256	protein_coding	0.2369	0.3524
				FBgn0267091	CR45535	ncRNA	0.02832	1
				FBgn0029996	UbcE2H	protein_coding	-0.3048	0.07735
				FBgn0029997	CG2258	protein_coding	-0.1738	0.1184
				FBgn0040319	Gclc	protein_coding	-0.3848	7.927e-06
				FBgn0029999	CG1575	protein_coding	-0.4471	0.0001243
				FBgn0030000	CG2260	protein_coding	-0.4154	2.394e-06
				FBgn0030003	CG2116	protein_coding	-0.4782	0.0008628
				FBgn0030004	CG10958	protein_coding	0.1119	0.6138
				FBgn0030005	CG2120	protein_coding	0.05589	0.8297
				FBgn0025800	Smox	protein_coding	0.06599	0.7252
				FBgn0030006	CG17982	protein_coding	-0.3767	0.008968
				FBgn0030007	alpha-PheRS	protein_coding	-0.1286	0.4215
				FBgn0030008	CG2129	protein_coding	-0.2535	0.009796
				FBgn0030009	CG15336	protein_coding	0.02847	1
				FBgn0030010	CG10959	protein_coding	-0.3947	0.001178
				FBgn0030011	Gbeta5	protein_coding	1.081	4.185e-06
				FBgn0030012	CG18262	protein_coding	-0.1579	0.5024
				FBgn0265464	Traf6	protein_coding	-0.1562	0.1328
				FBgn0030013	GIIIspla2	protein_coding	-0.5193	4.694e-11
				FBgn0030014	CG15337	protein_coding	0	1
				FBgn0030015	CG10761	protein_coding	4.629	0.0007605
				FBgn0267096	CR45536	ncRNA	-0.01411	1
				FBgn0030016	Or7a	protein_coding	1.124	0.03036
				FBgn0030017	CG2278	protein_coding	0.6612	0.009288
				FBgn0030018	slpr	protein_coding	-0.2928	0.05327
				FBgn0261873	sdt	protein_coding	0.2712	0.009013
				FBgn0030025	CG2147	protein_coding	-0.01999	0.8996
				FBgn0030026	sni	protein_coding	0.2894	0.002259
				FBgn0020653	Trxr-1	protein_coding	-0.07506	0.6364
				FBgn0017566	ND-75	protein_coding	0.123	0.4068
				FBgn0030028	Corp	protein_coding	0.004577	0.9936
				FBgn0030029	CG15343	protein_coding	0.1263	0.6388
				FBgn0030030	CG1636	protein_coding	0.07988	0.6286
				FBgn0015519	nAChRalpha3	protein_coding	0.1089	0.6945
				FBgn0263778	CR43695	ncRNA	0	1
				FBgn0040928	CR15345	pseudogene	-0.2031	0.1301
				FBgn0030034	CG10555	protein_coding	0.138	0.2011
				FBgn0030035	PIG-T	protein_coding	0.0744	0.5388
				FBgn0262976	lawc	protein_coding	-0.2785	0.0176
				FBgn0261793	Trf2	protein_coding	-0.1957	0.2945
				FBgn0052712	CG32712	protein_coding	0.37	0.1834
				FBgn0030037	Miga	protein_coding	-0.1141	0.2748
				FBgn0030038	CG1440	protein_coding	0.06428	0.6941
				FBgn0030039	CG12123	protein_coding	-0.326	0.04826
				FBgn0021767	org-1	protein_coding	0.2199	0.3896
				FBgn0052713	CG32713	protein_coding	0.1972	0.43
				FBgn0030040	CG15347	protein_coding	0.9599	1.631e-05
				FBgn0023506	Es2	protein_coding	-0.4908	4.017e-10
				FBgn0014032	Sptr	protein_coding	-0.486	1.284e-06
				FBgn0053223	CG33223	protein_coding	0.4065	0.06212
				FBgn0030041	CG12116	protein_coding	0.5871	0.01135
				FBgn0014464	Cp7Fa	protein_coding	-0.1061	0.6937
				FBgn0014465	Cp7Fb	protein_coding	0.1716	0.51
				FBgn0014466	Cp7Fc	protein_coding	0.2155	0.3947
				FBgn0000359	Cp36	protein_coding	0.07546	0.794
				FBgn0000360	Cp38	protein_coding	0.09763	0.7291
				FBgn0264382	CR43834	ncRNA	0.3687	0.1489
				FBgn0003023	otu	protein_coding	-0.3091	0.173
				FBgn0053181	CG33181	protein_coding	0.06903	0.485
				FBgn0024943	PIP82	protein_coding	0.2596	0.3186
				FBgn0026679	IntS4	protein_coding	-0.1872	0.1652
				FBgn0030048	CG12112	protein_coding	-0.3697	0.002434
				FBgn0030049	Trf4-1	protein_coding	-0.4017	0.0007312
				FBgn0267914	CR46195	ncRNA	1.49	8.346e-07
				FBgn0030050	CG12111	protein_coding	0.02845	1
				FBgn0030051	spirit	protein_coding	0.5377	0.1044
				FBgn0030052	CG12065	protein_coding	0.7478	2.524e-09
				FBgn0030053	CG12081	protein_coding	-0.09506	0.3176
				FBgn0040929	CG12659	protein_coding	-0.2353	0.03149
				FBgn0025864	Crag	protein_coding	-0.1136	0.4925
				FBgn0030054	Caf1-180	protein_coding	-0.6884	9.139e-09
				FBgn0004102	oc	protein_coding	-0.09328	1
				FBgn0030055	CG12772	protein_coding	-0.02194	0.9384
				FBgn0030056	CG11284	protein_coding	-0.08168	0.555
				FBgn0030057	Ppt1	protein_coding	-0.1387	0.4926
				FBgn0027864	Ogg1	protein_coding	-0.0008989	1
				FBgn0030058	CG11294	protein_coding	0.04985	1
				FBgn0265700	CR44507	ncRNA	0	1
				FBgn0265701	CR44508	ncRNA	-0.01411	1
				FBgn0041629	Hexo2	protein_coding	0.3511	0.05064
				FBgn0030060	CG2004	protein_coding	-0.1279	0.3435
				FBgn0030061	CG1785	protein_coding	-0.3339	0.0009692
				FBgn0027330	l(1)G0020	protein_coding	-0.0888	0.6154
				FBgn0030063	CG1789	protein_coding	-0.421	0.0005074
				FBgn0262989	CR43297	ncRNA	0.04403	1
				FBgn0030065	CG12075	protein_coding	-0.1008	0.6736
				FBgn0011661	Moe	protein_coding	0.185	0.2014
				FBgn0030066	CG1885	protein_coding	0.2102	0.121
				FBgn0030067	Rbm13	protein_coding	-0.4955	8.61e-06
				FBgn0011586	e(r)	protein_coding	-0.174	0.08298
				FBgn0264942	CR44111	ncRNA	-0.4077	0.07919
				FBgn0030071	CG12661	protein_coding	0.1138	0.6512
				FBgn0262900	CG43255	protein_coding	-0.01185	0.9763
				FBgn0263519	mir-4964	pre_miRNA	0	1
				FBgn0030073	CG10962	protein_coding	-0.1225	0.6537
				FBgn0030074	CG12662	protein_coding	0.0125	0.9778
				FBgn0262369	mir-31b	pre_miRNA	0	1
				FBgn0030077	CG15365	protein_coding	0.2143	0.3334
				FBgn0030078	CG10970	protein_coding	0.264	0.3062
				FBgn0267098	CR45538	ncRNA	0	1
				FBgn0265413	CG44325	protein_coding	0.9712	3.218e-07
				FBgn0030081	CG7246	protein_coding	-0.5329	0.0006389
				FBgn0030082	HP1b	protein_coding	-0.5009	1.303e-05
				FBgn0052707	APC4	protein_coding	-0.3059	0.01401
				FBgn0052708	CG32708	protein_coding	-0.05206	0.7578
				FBgn0052706	CG32706	protein_coding	0.4573	0.1092
				FBgn0030085	CG6999	protein_coding	0.7369	0.054
				FBgn0030086	CCT2	protein_coding	-0.1569	0.1626
				FBgn0262421	mir-13b-2	pre_miRNA	0.04806	1
				FBgn0030087	CG7766	protein_coding	-0.3658	5.34e-05
				FBgn0004856	Bx42	protein_coding	0.006355	0.9852
				FBgn0030088	Arfrp1	protein_coding	-0.2911	0.001815
				FBgn0030089	AP-1gamma	protein_coding	-0.1145	0.585
				FBgn0267099	CR45539	ncRNA	0	1
				FBgn0030090	fend	protein_coding	-0.2447	0.01743
				FBgn0265710	CR44517	ncRNA	0.7573	0.06733
				FBgn0030091	CG7065	protein_coding	0.6742	3.173e-15
				FBgn0030092	fh	protein_coding	-0.3368	0.01102
				FBgn0030093	Bap111	protein_coding	-0.4329	3.615e-07
				FBgn0004828	His3.3B	protein_coding	0.2728	0.05127
				FBgn0014868	Ost48	protein_coding	0.1192	0.4028
				FBgn0040467	Dlip1	protein_coding	-0.5495	2.606e-05
				FBgn0040931	CG9034	protein_coding	0.181	0.3274
				FBgn0030096	Zpr1	protein_coding	-0.2502	0.01269
				FBgn0265725	CG44532	protein_coding	0.293	0.2614
				FBgn0030097	CG12115	protein_coding	0.0243	1
				FBgn0030098	CG12057	protein_coding	0.08074	1
				FBgn0030099	CG12056	protein_coding	0.3067	0.08126
				FBgn0030100	CG12106	protein_coding	-0.4028	0.01698
				FBgn0030101	CG12118	protein_coding	-0.3788	0.0001249
				FBgn0086450	su(r)	protein_coding	0.5575	0.004736
				FBgn0030102	SmydA-9	protein_coding	0.1204	0.6534
				FBgn0030103	Obp8a	protein_coding	0	1
				FBgn0030105	CG15369	protein_coding	0	1
				FBgn0086367	t	protein_coding	0.6531	0.02115
				FBgn0030107	CG15370	protein_coding	5.409	1.647e-08
				FBgn0030108	Gr8a	protein_coding	0.01466	1
				FBgn0030109	CG12121	protein_coding	0.09973	0.3935
				FBgn0052704	Ir8a	protein_coding	0.7835	0.06488
				FBgn0260789	mxc	protein_coding	-0.7375	1.267e-06
				FBgn0260771	Larp7	protein_coding	-0.1546	0.2373
				FBgn0000077	amx	protein_coding	-0.2359	0.02549
				FBgn0010269	Dsor1	protein_coding	-0.05358	0.6961
				FBgn0030114	CG17754	protein_coding	0.05397	0.5232
				FBgn0028292	ric8a	protein_coding	-0.2036	0.07889
				FBgn0030116	CR17438	pseudogene	-0.01037	1
				FBgn0030117	ric8b	pseudogene	-0.00442	1
				FBgn0052703	Erk7	protein_coding	1.889	0.01181
				FBgn0030120	CG17440	protein_coding	-0.08577	0.743
				FBgn0030121	Cfp1	protein_coding	-0.4464	7.327e-07
				FBgn0030122	CG16892	protein_coding	-0.3622	0.004833
				FBgn0263475	snoRNA:CG16892-a	snoRNA	0.08607	0.7269
				FBgn0040236	c11.1	protein_coding	0.01442	0.9223
				FBgn0002576	lz	protein_coding	0.8188	0.05425
				FBgn0265727	CR44534	ncRNA	0	1
				FBgn0040235	c12.1	protein_coding	-0.04268	0.7421
				FBgn0040234	c12.2	protein_coding	-0.1886	0.2499
				FBgn0085478	CG34449	protein_coding	-0.1492	0.2978
				FBgn0085479	CG34450	protein_coding	0.5361	0.1108
				FBgn0026149	BCL7-like	protein_coding	-0.2837	0.02011
				FBgn0266050	CG44815	protein_coding	0	1
				FBgn0267253	CG32700	protein_coding	0.1776	0.4697
				FBgn0054028	CG34028	protein_coding	0	1
				FBgn0054026	CG34026	protein_coding	0.01466	1
				FBgn0028327	l(1)G0320	protein_coding	0.2392	0.1321
				FBgn0030136	RpS28b	protein_coding	0.1454	0.3217
				FBgn0030137	CG15317	protein_coding	-0.4346	0.000865
				FBgn0261835	CR42767	ncRNA	1.087	0.02506
				FBgn0052699	LPCAT	protein_coding	-0.4547	2.236e-06
				FBgn0259741	CG42395	protein_coding	2.604	2.042e-08
				FBgn0267100	CR45540	ncRNA	0.0694	1
				FBgn0267101	CR45541	ncRNA	0.1454	1
				FBgn0001186	Hex-A	protein_coding	-0.4801	8.055e-05
				FBgn0267102	CR45542	ncRNA	0.0638	1
				FBgn0267103	CR45543	ncRNA	-0.005829	1
				FBgn0030141	Gga	protein_coding	-0.3554	0.009749
				FBgn0264691	Lst8	protein_coding	0.2364	0.06129
				FBgn0027084	LysRS	protein_coding	-0.3991	0.004033
				FBgn0261931	CG42797	protein_coding	-0.04073	0.7704
				FBgn0028341	Ptpmeg2	protein_coding	-0.3841	0.005636
				FBgn0030148	CG3106	protein_coding	0.007452	0.9918
				FBgn0261617	nej	protein_coding	-0.4615	0.02268
				FBgn0261522	CR42657	ncRNA	0.02503	1
				FBgn0000233	btd	protein_coding	6.957	9.492e-09
				FBgn0020378	Sp1	protein_coding	-0.01159	1
				FBgn0030151	CG1354	protein_coding	0.03006	0.8153
				FBgn0019929	Ser7	protein_coding	0.1481	0.5557
				FBgn0266430	CG45060	protein_coding	-0.01241	1
				FBgn0052695	CG32695	protein_coding	-0.0002662	1
				FBgn0030156	CG15247	protein_coding	1.987	0.001273
				FBgn0030157	CG1468	protein_coding	0.3714	0.1775
				FBgn0030158	CG9686	protein_coding	0	1
				FBgn0030159	CG9689	protein_coding	0.07327	0.7673
				FBgn0030160	CG9691	protein_coding	0.8927	0.004278
				FBgn0030161	CG15249	protein_coding	0.1278	0.6164
				FBgn0030162	CG1986	protein_coding	-0.1129	1
				FBgn0026415	Idgf4	protein_coding	-0.7105	9.843e-08
				FBgn0086044	snoRNA:Me28S-U1688	snoRNA	-0.1468	0.5645
				FBgn0030163	CG1791	protein_coding	-0.01411	1
				FBgn0030164	CG1889	protein_coding	0	1
				FBgn0263216	CG43386	protein_coding	-0.1164	0.6286
				FBgn0030167	CG15252	protein_coding	0	1
				FBgn0052694	CG32694	protein_coding	0.1972	0.4463
				FBgn0053557	CG33557	protein_coding	-0.05947	0.8272
				FBgn0030170	CG2990	protein_coding	-0.8239	2.528e-06
				FBgn0263132	Cht6	protein_coding	0.5349	0.06773
				FBgn0267495	CR45185	ncRNA	0.6302	0.04303
				FBgn0005391	Yp2	protein_coding	0.9882	5.408e-05
				FBgn0004045	Yp1	protein_coding	0.9075	0.001023
				FBgn0267161	CR45601	ncRNA	0.389	0.1244
				FBgn0030174	CG15312	protein_coding	-0.09356	0.6961
				FBgn0052693	Gr9a	protein_coding	0	1
				FBgn0267162	CR45602	ncRNA	0.03397	1
				FBgn0052685	ZAP3	protein_coding	0.2452	0.03829
				FBgn0030177	CG2972	protein_coding	-0.1613	0.3211
				FBgn0030178	CG2974	protein_coding	-0.06425	0.6421
				FBgn0266199	CR44894	ncRNA	-0.09474	0.6307
				FBgn0086045	snoRNA:Me18S-A627	snoRNA	0	1
				FBgn0030181	CG12645	protein_coding	-0.1267	1
				FBgn0264503	CG43902	protein_coding	0.2849	0.2856
				FBgn0052690	CR32690	ncRNA	-0.02014	1
				FBgn0030183	CG15309	protein_coding	0.2595	0.1157
				FBgn0264500	CR43899	ncRNA	0.03812	0.909
				FBgn0028342	ATPsyndelta	protein_coding	-0.09336	0.6388
				FBgn0030186	CG2962	protein_coding	-0.08785	0.6923
				FBgn0267189	CR45629	ncRNA	0.4173	1
				FBgn0040941	CG15308	protein_coding	0.03736	1
				FBgn0030187	Ipod	protein_coding	2.284	1.2e-15
				FBgn0263220	Hk	protein_coding	0.7972	0.001116
				FBgn0264674	CR43959	ncRNA	0	1
				FBgn0040942	CG12643	protein_coding	1.708	1.907e-05
				FBgn0259170	alpha-Man-Ia	protein_coding	0.2166	0.07576
				FBgn0030189	CG2909	protein_coding	-0.4225	0.007171
				FBgn0011770	Gip	protein_coding	-0.07059	0.6937
				FBgn0030191	CG15306	protein_coding	0.1145	0.4902
				FBgn0263997	CG43740	protein_coding	0.7328	0.04375
				FBgn0065046	snoRNA:U3:9B	snoRNA	0.8146	0.009875
				FBgn0052679	CG32679	protein_coding	0.3272	0.2214
				FBgn0028480	CG17841	protein_coding	0.1403	0.3081
				FBgn0052686	CG32686	protein_coding	0	1
				FBgn0030195	CG2898	protein_coding	0.1064	0.6883
				FBgn0052681	CG32681	protein_coding	0.01466	1
				FBgn0030196	Psf3	protein_coding	-0.1706	0.06012
				FBgn0000711	flw	protein_coding	-0.06457	0.7391
				FBgn0052683	CG32683	protein_coding	0	1
				FBgn0030200	RabX2	protein_coding	0	1
				FBgn0086046	snoRNA:Me28S-A1705	snoRNA	0	1
				FBgn0030204	Or9a	protein_coding	3.696	0.0009525
				FBgn0083167	Neb-cGP	protein_coding	-0.159	0.3133
				FBgn0261710	nocte	protein_coding	-0.04636	0.7355
				FBgn0030206	CG2889	protein_coding	-0.1772	0.2658
				FBgn0030207	CG2887	protein_coding	0.1064	0.6817
				FBgn0030208	PPP4R2r	protein_coding	-0.4173	0.01615
				FBgn0085443	spri	protein_coding	-0.01539	0.962
				FBgn0030215	CG15296	protein_coding	-0.06774	0.7853
				FBgn0067052	Rab9D	protein_coding	0.00028	1
				FBgn0001206	Hmr	protein_coding	-0.4884	0.05404
				FBgn0030217	CG2124	protein_coding	0.05522	0.7556
				FBgn0030218	CG1628	protein_coding	0.3786	0.002365
				FBgn0030222	CG9806	protein_coding	0	1
				FBgn0052677	X11Lbeta	protein_coding	1.022	0.002026
				FBgn0030223	CG2111	protein_coding	0	1
				FBgn0052673	Rab9E	protein_coding	0	1
				FBgn0030224	CG12637	protein_coding	0	1
				FBgn0052676	stx	protein_coding	-0.1723	0.2511
				FBgn0265987	CR44766	ncRNA	0.2346	0.224
				FBgn0030230	Rph	protein_coding	2.57	9.349e-09
				FBgn0052675	Tango5	protein_coding	0.05097	0.6029
				FBgn0052672	Atg8a	protein_coding	0.2857	0.2621
				FBgn0030228	BTBD9	protein_coding	-0.2791	0.0003932
				FBgn0030234	CG15211	protein_coding	0.9389	2.097e-05
				FBgn0025111	Ant2	protein_coding	0.5119	0.02241
				FBgn0003360	sesB	protein_coding	0.1088	0.6281
				FBgn0285926	Imp	protein_coding	-0.1265	0.2612
				FBgn0266731	CR45204	ncRNA	0.1523	0.5554
				FBgn0267184	CR45624	ncRNA	0.01466	1
				FBgn0003321	sbr	protein_coding	-0.05467	0.7468
				FBgn0040850	CG15210	protein_coding	0.6061	0.002153
				FBgn0030237	CG15209	protein_coding	0.8994	0.0005982
				FBgn0052669	CG32669	protein_coding	0.4033	0.1175
				FBgn0030239	CG17333	protein_coding	-0.1906	0.1192
				FBgn0030240	CG2202	protein_coding	-0.2461	0.0194
				FBgn0030241	feo	protein_coding	-0.5835	6.079e-06
				FBgn0030242	sofe	protein_coding	-0.6017	1.753e-12
				FBgn0030243	CG2186	protein_coding	-0.3378	0.002729
				FBgn0030244	CG2157	protein_coding	-0.2211	0.3895
				FBgn0030245	CG1637	protein_coding	0.2846	0.009471
				FBgn0267176	CR45616	ncRNA	0.2256	0.3795
				FBgn0267177	CR45617	ncRNA	0.3265	0.2169
				FBgn0265717	CR44524	ncRNA	-0.1215	0.6502
				FBgn0030246	CG1582	protein_coding	-0.00982	0.9592
				FBgn0030247	CG15208	protein_coding	0.05729	1
				FBgn0264502	CG43901	protein_coding	0.4334	0.09678
				FBgn0003965	v	protein_coding	-0.03768	0.9091
				FBgn0030251	CG2145	protein_coding	0.06561	0.8221
				FBgn0263705	Myo10A	protein_coding	1.469	8.625e-10
				FBgn0052671	Rab9Fa	protein_coding	0	1
				FBgn0052670	Rab9Fb	protein_coding	0	1
				FBgn0021742	C901	protein_coding	-0.01037	1
				FBgn0030257	SmydA-4	protein_coding	0.1191	0.6438
				FBgn0030258	CG1552	protein_coding	0	1
				FBgn0030260	CG1537	protein_coding	0	1
				FBgn0267174	CR45614	ncRNA	0	1
				FBgn0030261	CG15203	protein_coding	0.01492	0.9699
				FBgn0003366	sev	protein_coding	1.25	7.476e-06
				FBgn0265458	CR44358	ncRNA	0	1
				FBgn0267164	CR45604	ncRNA	-0.3235	0.2179
				FBgn0030262	Vago	protein_coding	0.04218	0.8882
				FBgn0030263	CG2076	protein_coding	0.2787	0.003357
				FBgn0027498	CG2061	protein_coding	-0.3911	0.001627
				FBgn0259101	CG42249	protein_coding	0.2185	0.3925
				FBgn0015245	Hsp60A	protein_coding	-0.1298	0.4161
				FBgn0030266	CG11122	protein_coding	-0.08379	0.7172
				FBgn0028686	Rpt3	protein_coding	0.07032	0.6452
				FBgn0010391	Gtp-bp	protein_coding	-0.04608	0.7888
				FBgn0030268	Klp10A	protein_coding	-0.3299	3.524e-05
				FBgn0265535	CG44385	protein_coding	0.08551	0.7587
				FBgn0030269	CDK2AP1	protein_coding	-0.2053	0.03892
				FBgn0052667	ssp7	protein_coding	0.1744	0.4998
				FBgn0030271	CG15202	protein_coding	0.513	0.07307
				FBgn0030272	CG15201	protein_coding	0.03237	0.9146
				FBgn0020255	Ran	protein_coding	-0.1731	0.03673
				FBgn0030274	Lint-1	protein_coding	-0.4709	3.185e-11
				FBgn0261277	rtv	protein_coding	0.008095	0.9919
				FBgn0030276	Dlic	protein_coding	-0.1604	0.3747
				FBgn0052668	CG32668	protein_coding	0.01466	1
				FBgn0026268	antdh	protein_coding	0	1
				FBgn0030278	CG15200	protein_coding	0.01466	1
				FBgn0030280	CG11106	protein_coding	0	1
				FBgn0030283	CG15198	protein_coding	0.01466	1
				FBgn0083979	Ir10a	protein_coding	0	1
				FBgn0003411	sisA	protein_coding	-0.01252	0.9779
				FBgn0001491	l(1)10Bb	protein_coding	-0.1363	0.2011
				FBgn0030286	CG1657	protein_coding	0.2592	0.01723
				FBgn0028421	Kap3	protein_coding	-0.5694	3.094e-10
				FBgn0085377	CG34348	protein_coding	0.3277	0.003625
				FBgn0030289	GCS1	protein_coding	-0.128	0.2461
				FBgn0030290	CG11756	protein_coding	0.9783	0.03754
				FBgn0030291	CG1738	protein_coding	-0.3815	0.001173
				FBgn0030292	CG11752	protein_coding	0.1394	0.4042
				FBgn0030293	CG1737	protein_coding	-0.2607	0.001514
				FBgn0000499	dsh	protein_coding	-0.1546	0.1238
				FBgn0030294	Pa1	protein_coding	-0.152	0.3184
				FBgn0004864	hop	protein_coding	-0.3203	0.05723
				FBgn0027359	Tim8	protein_coding	-0.3111	0.0007381
				FBgn0030296	CG15196	protein_coding	0.1016	1
				FBgn0030297	Gr10b	protein_coding	0	1
				FBgn0045502	Gr10a	protein_coding	0.1042	0.6537
				FBgn0030298	Or10a	protein_coding	0.1042	0.6537
				FBgn0001145	Gs2	protein_coding	0.6669	0.006987
				FBgn0262740	Evi5	protein_coding	-0.3092	0.01255
				FBgn0030300	Sk1	protein_coding	0.5623	0.01646
				FBgn0030301	HP5	protein_coding	-0.2005	0.174
				FBgn0262685	CG43155	protein_coding	-0.03141	0.9159
				FBgn0030304	Cyp4g15	protein_coding	0.3546	0.1313
				FBgn0030305	Uba5	protein_coding	-0.2519	0.05989
				FBgn0030306	Spase25	protein_coding	0.07782	0.5937
				FBgn0030307	CG33235	protein_coding	0.01466	1
				FBgn0265749	CR44556	ncRNA	0.02118	1
				FBgn0262335	mir-2492	pre_miRNA	0.0004782	1
				FBgn0030309	CG1572	protein_coding	0.6178	0.003502
				FBgn0030310	PGRP-SA	protein_coding	0.3726	0.1779
				FBgn0003277	RpII215	protein_coding	-0.1628	0.4711
				FBgn0265252	CR44266	ncRNA	-0.1989	0.4342
				FBgn0030311	CG11699	protein_coding	-0.01626	0.9594
				FBgn0027259	Kmn1	protein_coding	-0.6621	1.519e-06
				FBgn0030313	CG11697	protein_coding	0.0003656	1
				FBgn0030314	CG11696	protein_coding	-0.3244	0.0008685
				FBgn0000618	e(y)2	protein_coding	-0.1456	0.456
				FBgn0030316	CG11695	protein_coding	-0.2978	0.0002079
				FBgn0019660	roX2	ncRNA	0.1813	0.4518
				FBgn0002948	nod	protein_coding	-0.5184	3.201e-07
				FBgn0030317	CG1561	protein_coding	0.1227	0.6427
				FBgn0262853	CR43217	pseudogene	0.01601	1
				FBgn0262848	CR43212	pseudogene	0.007407	0.9947
				FBgn0262847	CR43211	pseudogene	0	1
				FBgn0030318	rho-4	protein_coding	0.03126	0.8319
				FBgn0030319	CG2533	protein_coding	0.04181	0.8973
				FBgn0030320	CG2247	protein_coding	0.07584	0.7357
				FBgn0030321	CG1703	protein_coding	-0.3426	0.002265
				FBgn0266421	RPA3	protein_coding	-0.3088	0.0311
				FBgn0002723	Met	protein_coding	-0.02059	0.9088
				FBgn0030323	CG2371	protein_coding	-0.3228	0.00907
				FBgn0014133	bif	protein_coding	-0.4322	1.359e-06
				FBgn0011754	PhKgamma	protein_coding	0.1258	0.3993
				FBgn0030326	CG2444	protein_coding	0.9636	0.04507
				FBgn0030327	FucT6	protein_coding	-0.1474	0.2613
				FBgn0030328	Amun	protein_coding	-0.1334	0.3919
				FBgn0267178	CR45618	ncRNA	0.5848	0.1002
				FBgn0030329	prtp	protein_coding	0.1818	0.1326
				FBgn0030330	Tango10	protein_coding	-0.1607	0.2754
				FBgn0030331	CG15221	protein_coding	0.2525	0.2997
				FBgn0260812	inaF-D	protein_coding	1.464	4.077e-05
				FBgn0259918	inaF-B	protein_coding	1.214	0.0002487
				FBgn0085351	inaF-A	protein_coding	0.5184	0.06065
				FBgn0085350	inaF-C	protein_coding	0.5366	0.05327
				FBgn0002577	m	protein_coding	0.8554	0.02306
				FBgn0030332	CG9360	protein_coding	0.3456	0.1148
				FBgn0004511	dy	protein_coding	-0.0544	0.8312
				FBgn0030334	Karl	protein_coding	0.8431	0.01033
				FBgn0266277	CR44962	ncRNA	0.275	0.2993
				FBgn0001218	Hsc70-3	protein_coding	-0.1281	0.4801
				FBgn0030336	CG1578	protein_coding	-0.1223	0.3301
				FBgn0266019	rudhira	protein_coding	0.2997	0.06795
				FBgn0030338	CG15741	protein_coding	0.01466	1
				FBgn0264509	CR43908	ncRNA	0.1962	0.428
				FBgn0030339	Cyp28c1	protein_coding	0.2624	0.3133
				FBgn0030340	CG15740	protein_coding	0	1
				FBgn0267179	CR45619	ncRNA	0	1
				FBgn0030341	p24-1	protein_coding	-0.01768	0.9301
				FBgn0030342	CG10347	protein_coding	0.07433	0.6311
				FBgn0030343	ATP7	protein_coding	0.005276	0.9769
				FBgn0030344	Nrd1	protein_coding	0.1594	0.5118
				FBgn0030345	CG1847	protein_coding	0.2054	0.1036
				FBgn0030346	CG11802	protein_coding	-0.5077	1.568e-06
				FBgn0030347	CG15739	protein_coding	1.689	5.266e-11
				FBgn0030348	CG10352	protein_coding	0.2225	0.3808
				FBgn0030349	CG10353	protein_coding	0.4111	0.0001516
				FBgn0030350	SelG	protein_coding	0.145	0.4418
				FBgn0030351	CG1840	protein_coding	0.07217	0.7458
				FBgn0030352	sicily	protein_coding	0.02202	0.8891
				FBgn0260780	wisp	protein_coding	-0.2875	0.1313
				FBgn0030354	Upf1	protein_coding	0.1052	0.2
				FBgn0262686	CG43156	protein_coding	0.3145	0.174
				FBgn0250871	pot	protein_coding	0.582	0.005907
				FBgn0030356	CR32661	ncRNA	0.01466	1
				FBgn0262687	CR43157	ncRNA	0.01466	1
				FBgn0052660	CR32660	ncRNA	0.2601	0.3165
				FBgn0030357	Sclp	protein_coding	0.1865	0.4177
				FBgn0263111	cac	protein_coding	1.453	9.492e-09
				FBgn0000808	gd	protein_coding	-0.5818	9.646e-05
				FBgn0003865	tsg	protein_coding	-0.02646	1
				FBgn0030359	CG18130	protein_coding	0.1648	0.4954
				FBgn0001083	fw	protein_coding	1.148	0.01918
				FBgn0030360	CG1806	protein_coding	0.329	0.1548
				FBgn0030361	CG1492	protein_coding	-0.5509	0.0008245
				FBgn0030362	regucalcin	protein_coding	-0.2285	0.1951
				FBgn0043001	Chrac-16	protein_coding	-0.2196	0.09389
				FBgn0030364	Lsm12	protein_coding	-0.1887	0.001681
				FBgn0030365	Tango4	protein_coding	-0.1608	0.2371
				FBgn0030366	Usp7	protein_coding	-0.04609	0.6707
				FBgn0030367	Cyp311a1	protein_coding	0.4159	0.09197
				FBgn0030369	Cyp318a1	protein_coding	0.8085	0.008677
				FBgn0030370	Uch-L5R	protein_coding	0	1
				FBgn0052656	Muc11A	protein_coding	0.4047	0.1594
				FBgn0264676	CR43961	ncRNA	-2.067	2.17e-13
				FBgn0085352	CG34323	protein_coding	0.6837	0.0357
				FBgn0030373	CG12721	protein_coding	-2.684	1.281e-39
				FBgn0030374	CG15734	protein_coding	0	1
				FBgn0052657	CR32657	ncRNA	2.323	0.0009493
				FBgn0040859	CR32658	ncRNA	0.3809	0.1937
				FBgn0030375	CG11356	protein_coding	0	1
				FBgn0030376	CG2750	protein_coding	1.906	0.0004826
				FBgn0030377	CG1924	protein_coding	0.1459	0.5623
				FBgn0052655	CG32655	protein_coding	0.01466	1
				FBgn0267163	CG45603	protein_coding	0	1
				FBgn0030384	CG2577	protein_coding	0	1
				FBgn0052651	CG32651	protein_coding	0	1
				FBgn0030386	CG2574	protein_coding	0.01466	1
				FBgn0052652	CR32652	ncRNA	0.01466	1
				FBgn0030389	CG15927	protein_coding	0.07568	0.7884
				FBgn0267175	CR45615	ncRNA	0.1302	0.6077
				FBgn0030390	CG15731	protein_coding	-0.0563	0.835
				FBgn0030391	Rab40	protein_coding	-0.006933	0.9801
				FBgn0259143	CG42258	protein_coding	-0.1725	0.1933
				FBgn0030394	Cpr11A	protein_coding	0.58	0.1031
				FBgn0002562	Lsp1alpha	protein_coding	0.03987	0.8708
				FBgn0030395	Mks1	protein_coding	0.118	0.6455
				FBgn0030396	CG2556	protein_coding	-0.164	0.0948
				FBgn0086047	snoRNA:Me18S-G894	snoRNA	0.01466	1
				FBgn0264542	hwt	protein_coding	0.105	0.6964
				FBgn0030398	Cpr11B	protein_coding	-0.0846	1
				FBgn0283712	LIMK1	protein_coding	-0.04882	0.7282
				FBgn0030403	CG1824	protein_coding	0.2297	0.05429
				FBgn0052654	Sec16	protein_coding	-0.05965	0.7903
				FBgn0030406	CG1463	protein_coding	-0.3338	0.007177
				FBgn0030407	CG2543	protein_coding	-0.04456	0.8282
				FBgn0267181	CR45621	ncRNA	0.006004	1
				FBgn0030408	CG11085	protein_coding	0	1
				FBgn0265761	CR44568	ncRNA	2.401	0.0003558
				FBgn0030409	CG15728	protein_coding	0.4532	0.1472
				FBgn0030410	Aven	protein_coding	-0.1561	0.4466
				FBgn0030411	CG2540	protein_coding	-0.3927	0.000566
				FBgn0030412	Tomosyn	protein_coding	0.08896	0.3072
				FBgn0262187	mir-970	pre_miRNA	0	1
				FBgn0015024	CkIalpha	protein_coding	-0.03884	0.8297
				FBgn0011837	Tis11	protein_coding	-0.2163	0.2474
				FBgn0053963	CR33963	ncRNA	-0.08702	0.7331
				FBgn0283559	mir-9377	pre_miRNA	0	1
				FBgn0030417	CG15725	protein_coding	0.05733	1
				FBgn0264678	CR43963	ncRNA	0.5912	0.01837
				FBgn0267183	CR45623	ncRNA	0.2245	0.3776
				FBgn0030418	CG4004	protein_coding	-0.06902	0.7066
				FBgn0265830	CR44619	ncRNA	0.2077	0.4197
				FBgn0020513	ade5	protein_coding	0.01854	0.932
				FBgn0030420	CG12717	protein_coding	-0.3664	0.09614
				FBgn0030421	CG3812	protein_coding	-0.006998	0.9886
				FBgn0052647	CG32647	protein_coding	0.4071	0.1451
				FBgn0030425	CG3775	protein_coding	0.3468	0.1976
				FBgn0030429	CG4661	protein_coding	0	1
				FBgn0052650	CG32650	protein_coding	-0.1689	0.516
				FBgn0052649	CG32649	protein_coding	-0.4779	4.23e-05
				FBgn0030431	CG4407	protein_coding	-0.04887	0.7998
				FBgn0030432	CG4404	protein_coding	-1.753	2.356e-36
				FBgn0030433	mRpL49	protein_coding	-0.4329	0.004462
				FBgn0030434	Brms1	protein_coding	-0.5936	3.584e-10
				FBgn0030435	CG4645	protein_coding	0.08642	0.3652
				FBgn0267185	CR45625	ncRNA	0.04467	0.8774
				FBgn0267186	CR45626	ncRNA	-0.03608	1
				FBgn0086675	fne	protein_coding	-0.09202	0.7008
				FBgn0030437	hec	protein_coding	0.9825	0.006408
				FBgn0052642	CG32642	protein_coding	0.4218	0.09848
				FBgn0052644	Mur11Da	protein_coding	0.09492	0.7116
				FBgn0263627	CR43636	ncRNA	0.1528	0.5361
				FBgn0030438	CG15721	protein_coding	0.42	0.1141
				FBgn0262682	CR43152	ncRNA	0.07938	0.7585
				FBgn0052643	CG32643	protein_coding	-0.01411	1
				FBgn0265597	rad	protein_coding	0.1337	1
				FBgn0030440	CG15719	protein_coding	0	1
				FBgn0030441	CG2209	protein_coding	0.01466	1
				FBgn0030443	CG12715	protein_coding	0	1
				FBgn0010303	hep	protein_coding	-0.2019	0.1678
				FBgn0261524	lic	protein_coding	-0.0205	0.9127
				FBgn0030447	CG2200	protein_coding	0.05275	0.7282
				FBgn0030449	Fer3HCH	protein_coding	0	1
				FBgn0250862	CG42237	protein_coding	0.001626	1
				FBgn0052638	CG32638	protein_coding	-0.2301	0.02317
				FBgn0030451	CG15717	protein_coding	-0.2286	0.1474
				FBgn0030452	MFS10	protein_coding	-0.2118	0.1479
				FBgn0052645	CG32645	protein_coding	0.233	0.3492
				FBgn0030455	CG4318	protein_coding	0.7962	0.06149
				FBgn0030456	CG4332	protein_coding	0.07288	0.515
				FBgn0025463	Bap60	protein_coding	-0.3827	1.709e-06
				FBgn0030457	CG12096	protein_coding	0.6584	1.65e-12
				FBgn0085440	Lgr4	protein_coding	0.07195	0.7789
				FBgn0052640	CG32640	protein_coding	0.05727	0.8373
				FBgn0052641	CG32641	protein_coding	0.2872	0.2219
				FBgn0030459	CG12723	protein_coding	0.03291	1
				FBgn0030460	CG2453	protein_coding	-0.3738	0.006804
				FBgn0265630	sno	protein_coding	-0.6687	2.671e-11
				FBgn0265629	CG44437	protein_coding	0.01076	0.9847
				FBgn0029133	REG	protein_coding	0.07051	0.6106
				FBgn0052639	CG32639	protein_coding	-0.08151	0.7404
				FBgn0030462	CG15742	protein_coding	0.02694	1
				FBgn0000346	comt	protein_coding	0.5044	0.004593
				FBgn0041210	HDAC4	protein_coding	0.08211	0.3627
				FBgn0030465	CG15743	protein_coding	-0.1366	0.3191
				FBgn0030466	CG15744	protein_coding	0.123	0.2667
				FBgn0030467	CG1764	protein_coding	-0.2743	0.04852
				FBgn0030468	CG1622	protein_coding	-0.4793	2.794e-06
				FBgn0283680	IP3K2	protein_coding	1.237	4.762e-06
				FBgn0266376	CR45018	ncRNA	1.231	0.0002092
				FBgn0040309	Jafrac1	protein_coding	-0.09284	0.6413
				FBgn0052636	CR32636	ncRNA	0.1567	0.5307
				FBgn0010198	RpS15Aa	protein_coding	0.1058	0.519
				FBgn0030474	CG15747	protein_coding	-0.4181	0.0001044
				FBgn0267272	CR45708	ncRNA	-0.0192	1
				FBgn0267273	CR45709	ncRNA	0.01466	1
				FBgn0261085	Syt12	protein_coding	0	1
				FBgn0030478	CG1640	protein_coding	0.05968	0.5954
				FBgn0030479	Rbp1-like	protein_coding	0.1498	0.4042
				FBgn0030480	Tim9a	protein_coding	-0.02116	0.9576
				FBgn0026749	Yippee	protein_coding	-0.09545	0.3078
				FBgn0030481	CG1662	protein_coding	0.02194	0.8675
				FBgn0265831	CR44620	ncRNA	-0.02998	0.9298
				FBgn0265832	CR44621	ncRNA	0	1
				FBgn0030482	CG1673	protein_coding	2.312	3.434e-22
				FBgn0030483	CG12725	protein_coding	0.3399	0.2263
				FBgn0030484	GstT4	protein_coding	0.3191	0.1314
				FBgn0030485	CG1998	protein_coding	1.761	8.927e-16
				FBgn0030486	Set2	protein_coding	0.03145	0.8941
				FBgn0085353	CG34324	protein_coding	0.02004	1
				FBgn0030492	CG15754	protein_coding	0	1
				FBgn0030493	CG15756	protein_coding	0	1
				FBgn0030494	Cpr12A	protein_coding	0	1
				FBgn0030495	CG11816	protein_coding	0	1
				FBgn0052631	CG32631	protein_coding	0	1
				FBgn0052633	CG32633	protein_coding	-0.0637	0.777
				FBgn0284227	CG46311	protein_coding	-0.06734	0.7608
				FBgn0086674	Tango13	protein_coding	-0.05319	0.8107
				FBgn0004169	up	protein_coding	0.189	0.3712
				FBgn0265865	CR44654	ncRNA	0.3474	0.2202
				FBgn0030499	CG11178	protein_coding	-0.2036	0.1859
				FBgn0030500	Ndc80	protein_coding	-0.9391	1.074e-16
				FBgn0030501	BthD	protein_coding	-0.6254	2.432e-11
				FBgn0030502	tth	protein_coding	-0.005855	0.9823
				FBgn0030503	Tango2	protein_coding	0.1272	0.3027
				FBgn0030504	CG2691	protein_coding	0.008118	0.9671
				FBgn0030506	Lig4	protein_coding	-0.221	0.06986
				FBgn0030507	CG11164	protein_coding	-1.021	5.046e-16
				FBgn0030508	CG15760	protein_coding	3.179	4.149e-13
				FBgn0030509	CG11162	protein_coding	-0.04731	1
				FBgn0030510	CG12177	protein_coding	0.298	0.1203
				FBgn0030511	CG11158	protein_coding	0.5448	0.000949
				FBgn0030512	Nadsyn	protein_coding	-0.06145	0.5699
				FBgn0265726	Nna1	protein_coding	1.651	1.684e-10
				FBgn0030514	CG9941	protein_coding	-0.2163	0.05333
				FBgn0002878	mus101	protein_coding	-0.583	6.477e-06
				FBgn0001087	g	protein_coding	-0.371	0.001152
				FBgn0001612	Grip91	protein_coding	-0.2485	0.1652
				FBgn0030518	CG11134	protein_coding	0.02878	0.897
				FBgn0030519	CG11151	protein_coding	-0.1659	0.1649
				FBgn0262108	CR42861	ncRNA	-0.1515	0.3578
				FBgn0030520	Pdcd4	protein_coding	0.0889	0.5379
				FBgn0264381	CR43833	ncRNA	0.02621	0.9318
				FBgn0052625	CG32625	protein_coding	0.4887	0.005923
				FBgn0020909	Rtc1	protein_coding	-0.1967	0.2021
				FBgn0004047	Yp3	protein_coding	0.2621	0.2803
				FBgn0003218	rdgB	protein_coding	-0.3465	0.0002746
				FBgn0030521	CtsB1	protein_coding	0.2141	0.03655
				FBgn0030522	CG11103	protein_coding	-0.04746	0.837
				FBgn0261244	inaE	protein_coding	0.07108	0.4618
				FBgn0030524	CG10993	protein_coding	0.03727	1
				FBgn0030525	CG10996	protein_coding	0	1
				FBgn0030528	CG11095	protein_coding	-0.1866	0.1703
				FBgn0030529	Clic	protein_coding	0.3251	0.001921
				FBgn0027537	Nup93-1	protein_coding	-0.3359	0.003245
				FBgn0030530	jub	protein_coding	-0.1725	0.07368
				FBgn0052626	AMPdeam	protein_coding	0.3598	6.563e-05
				FBgn0030536	CG11068	protein_coding	0.05004	1
				FBgn0265866	CR44655	ncRNA	0.1378	1
				FBgn0000173	ben	protein_coding	-0.1094	0.4658
				FBgn0044817	Ste12DOR	protein_coding	0	1
				FBgn0011952	tRNA:Arg-TCG-2-1	tRNA	0	1
				FBgn0011975	tRNA:Ser-CGA-1-1	tRNA	0.03292	1
				FBgn0011976	tRNA:Ser-CGA-1-2	tRNA	0	1
				FBgn0011949	tRNA:Arg-TCG-3-2	tRNA	0	1
				FBgn0011950	tRNA:Arg-TCG-3-3	tRNA	0	1
				FBgn0011951	tRNA:Arg-TCG-3-4	tRNA	0	1
				FBgn0011980	tRNA:Ser-AGA-3-1	tRNA	0	1
				FBgn0011982	tRNA:Ser-AGA-2-1	tRNA	0.08342	0.7362
				FBgn0053236	Ste:CG33236	protein_coding	0	1
				FBgn0011974	tRNA:Ser-AGA-1-1	tRNA	0	1
				FBgn0011977	tRNA:Ser-CGA-1-3	tRNA	0	1
				FBgn0011981	tRNA:Ser-AGA-3-2	tRNA	0	1
				FBgn0265868	CR44657	ncRNA	-0.01411	1
				FBgn0011983	tRNA:Ser-AGA-2-2	tRNA	0	1
				FBgn0030537	CG12480	protein_coding	0	1
				FBgn0030538	betaNACtes1	protein_coding	0.04905	1
				FBgn0030539	CG1368	protein_coding	0	1
				FBgn0030540	CG11581	protein_coding	0	1
				FBgn0030541	CG11584	protein_coding	0.07377	1
				FBgn0267657	CR45995	ncRNA	0	1
				FBgn0052603	CG32603	protein_coding	0.01466	1
				FBgn0030542	CG12481	protein_coding	0	1
				FBgn0030543	CG11585	protein_coding	0.01466	1
				FBgn0030544	CG13403	protein_coding	0.1891	0.4599
				FBgn0004649	yl	protein_coding	-0.2809	0.009608
				FBgn0263530	mir-4917	pre_miRNA	0.02291	1
				FBgn0030545	CG11590	protein_coding	0.196	0.0786
				FBgn0026713	l(1)G0007	protein_coding	0.1154	0.5257
				FBgn0040153	l(1)G0469	protein_coding	0.01322	0.9625
				FBgn0030551	CG11674	protein_coding	-0.2742	0.09321
				FBgn0030552	mRpL38	protein_coding	-0.2763	0.005534
				FBgn0259166	CG42271	protein_coding	-0.195	0.06571
				FBgn0030555	Fbxl4	protein_coding	-0.2168	0.01279
				FBgn0030554	CG1434	protein_coding	-0.2858	0.01399
				FBgn0030556	mRNA-cap	protein_coding	-0.0697	0.5223
				FBgn0260482	CG32599	protein_coding	0.3223	0.2202
				FBgn0002873	mud	protein_coding	-0.4821	0.01054
				FBgn0284233	CG46317	protein_coding	0.03462	0.9073
				FBgn0030558	CG1461	protein_coding	0.008123	0.9904
				FBgn0030559	CG13404	protein_coding	0	1
				FBgn0002917	na	protein_coding	-0.02104	0.9559
				FBgn0030562	CG9400	protein_coding	0.2678	0.2853
				FBgn0266278	CR44963	ncRNA	0.1185	1
				FBgn0030563	betaNACtes2	protein_coding	0.1116	1
				FBgn0052598	betaNACtes6	protein_coding	7.865	1.697e-10
				FBgn0052601	betaNACtes3	protein_coding	8.062	1.386e-07
				FBgn0030566	betaNACtes4	protein_coding	5.879	0.0001884
				FBgn0030569	CG9411	protein_coding	0.2897	0.2777
				FBgn0030570	CG12540	protein_coding	-0.05066	1
				FBgn0267077	CR45521	ncRNA	0	1
				FBgn0030571	CG14414	protein_coding	-0.2949	0.02334
				FBgn0030572	mRpS25	protein_coding	-0.1651	0.2667
				FBgn0030573	nmdyn-D6	protein_coding	-0.3101	0.008816
				FBgn0030574	CG9413	protein_coding	0.5958	0.000579
				FBgn0015773	NetA	protein_coding	0.1415	0.5972
				FBgn0015774	NetB	protein_coding	0.2693	0.2677
				FBgn0262534	CG43088	protein_coding	12.63	4.063e-27
				FBgn0266710	hog	protein_coding	10.49	2.694e-32
				FBgn0030576	CG15890	protein_coding	0.1474	0.5765
				FBgn0030577	CG5334	protein_coding	0.02832	1
				FBgn0030578	CG5347	protein_coding	0.01466	1
				FBgn0020508	Ag5r2	protein_coding	0.0299	1
				FBgn0015010	Ag5r	protein_coding	0.03398	0.9043
				FBgn0267078	CR45522	ncRNA	0.01466	1
				FBgn0030581	CG14408	protein_coding	-0.4282	0.0001197
				FBgn0030582	CG14411	protein_coding	0.1401	0.08605
				FBgn0030583	CG14410	protein_coding	0.5744	0.01217
				FBgn0030584	CG14407	protein_coding	-0.1103	0.5699
				FBgn0052590	CG32590	protein_coding	-0.612	2.373e-05
				FBgn0264078	Flo2	protein_coding	-0.1118	0.4994
				FBgn0030586	CG12539	protein_coding	0.0002739	1
				FBgn0030587	CG9522	protein_coding	-0.06429	1
				FBgn0030588	CG9521	protein_coding	0.4688	0.1221
				FBgn0030589	CG9519	protein_coding	0.04412	1
				FBgn0030590	CG9518	protein_coding	-0.0838	0.7671
				FBgn0266435	CG45065	protein_coding	0.1596	0.5283
				FBgn0266434	CG45064	protein_coding	0.1596	0.5283
				FBgn0030592	CG9514	protein_coding	0.154	0.5337
				FBgn0030593	CG9512	protein_coding	1.113	4.169e-05
				FBgn0030594	CG9509	protein_coding	0.1515	1
				FBgn0030595	CG14406	protein_coding	0.218	0.3858
				FBgn0030596	CG12398	protein_coding	0.6947	0.0009124
				FBgn0030597	Eo	protein_coding	5.931	3.156e-07
				FBgn0030598	CG9503	protein_coding	1.044	5.881e-06
				FBgn0052591	CG32591	protein_coding	0.2341	1
				FBgn0266094	CR44831	ncRNA	0.3866	0.1815
				FBgn0030599	CG9030	protein_coding	0	1
				FBgn0000535	eag	protein_coding	0.4791	0.1031
				FBgn0030600	hiw	protein_coding	3.902	3.569e-26
				FBgn0052594	be	protein_coding	-0.02371	0.8902
				FBgn0030603	CG5541	protein_coding	-0.09107	0.436
				FBgn0030605	ND-B18	protein_coding	0.132	0.3543
				FBgn0264389	opm	protein_coding	-0.3138	0.02418
				FBgn0030607	dob	protein_coding	-0.3453	0.0003294
				FBgn0265873	CR44662	ncRNA	2.979	0.0009493
				FBgn0265872	CR44661	ncRNA	0.9724	0.04134
				FBgn0053177	CG33177	protein_coding	0.443	0.1148
				FBgn0266275	CR44960	ncRNA	0.4859	0.07191
				FBgn0053178	CG33178	protein_coding	0.1267	0.6323
				FBgn0030610	CG9065	protein_coding	-0.2633	0.03683
				FBgn0030611	CG15027	protein_coding	-0.2431	0.1273
				FBgn0030612	CG5599	protein_coding	-0.1787	0.1783
				FBgn0030613	Rab3-GEF	protein_coding	2.939	5.887e-08
				FBgn0030614	CG9072	protein_coding	0.01466	1
				FBgn0030615	Cyp4s3	protein_coding	0.2065	0.3206
				FBgn0260006	drd	protein_coding	0.3014	0.1851
				FBgn0030616	RpL37a	protein_coding	0.1127	0.5987
				FBgn0030617	CG9095	protein_coding	0.1089	0.6941
				FBgn0263994	CG43737	protein_coding	0.0493	1
				FBgn0262485	CG43075	protein_coding	0	1
				FBgn0262486	CG43076	protein_coding	0	1
				FBgn0030622	CG9101	protein_coding	0	1
				FBgn0030624	CG9106	protein_coding	0	1
				FBgn0265874	CR44663	ncRNA	0	1
				FBgn0030625	CG5877	protein_coding	-0.2207	0.2791
				FBgn0265611	CR44429	ncRNA	0.09476	0.7203
				FBgn0261703	gce	protein_coding	0.4542	0.0001447
				FBgn0266276	CR44961	ncRNA	0.05853	0.8227
				FBgn0004924	Top1	protein_coding	-0.2171	0.07875
				FBgn0263548	mir-4957	pre_miRNA	0.07765	1
				FBgn0015926	dah	protein_coding	-1.609	4.515e-38
				FBgn0030628	CG9114	protein_coding	-0.3291	0.0004748
				FBgn0030629	CG9123	protein_coding	1.048	3.971e-09
				FBgn0030630	CG12608	protein_coding	0.1823	0.1336
				FBgn0030631	CG6227	protein_coding	-0.2461	0.07968
				FBgn0000028	acj6	protein_coding	0.412	0.1598
				FBgn0003132	Pp1-13C	protein_coding	0.2189	1
				FBgn0030634	CG9164	protein_coding	-0.09502	0.7253
				FBgn0263257	Cngl	protein_coding	-0.1524	0.5052
				FBgn0040285	Scamp	protein_coding	-0.1094	0.3529
				FBgn0014455	Ahcy	protein_coding	-0.2417	0.141
				FBgn0030638	CG11655	protein_coding	-0.7534	6.658e-07
				FBgn0004391	shtd	protein_coding	0.1607	0.2136
				FBgn0030643	CG15641	protein_coding	0	1
				FBgn0026433	Grip128	protein_coding	-0.5009	0.002164
				FBgn0030645	CG6308	protein_coding	-0.1371	0.4052
				FBgn0267977	mh	protein_coding	-0.8455	2.12e-15
				FBgn0030647	CG6324	protein_coding	7.459	4.162e-30
				FBgn0030648	CG6340	protein_coding	-0.4054	4.097e-06
				FBgn0027287	Gmap	protein_coding	0.06156	0.5937
				FBgn0266182	CR44888	ncRNA	0.06989	1
				FBgn0262426	mir-283	pre_miRNA	0.0714	0.7889
				FBgn0262409	mir-304	pre_miRNA	0.00309	1
				FBgn0262395	mir-12	pre_miRNA	0.06038	1
				FBgn0022710	Ac13E	protein_coding	0.2823	0.09776
				FBgn0265453	CR44353	ncRNA	0	1
				FBgn0265454	CR44354	ncRNA	0	1
				FBgn0259196	CG42300	protein_coding	0.1353	1
				FBgn0030653	CG7860	protein_coding	0.5469	0.007597
				FBgn0030654	CG15643	protein_coding	-0.2047	0.1357
				FBgn0030655	CG9213	protein_coding	-0.4415	0.005107
				FBgn0259195	CG42299	protein_coding	0.2166	0.3932
				FBgn0262163	betaNACtes5	pseudogene	0.1722	1
				FBgn0030657	cerv	protein_coding	0.05603	0.7195
				FBgn0030658	CG7872	protein_coding	-0.1661	0.1652
				FBgn0030659	CG9215	protein_coding	0.05674	0.5994
				FBgn0030660	CG8097	protein_coding	0.287	0.05853
				FBgn0030662	CG9220	protein_coding	0.579	0.00153
				FBgn0030661	CG8105	protein_coding	0.4572	0.1489
				FBgn0003463	sog	protein_coding	0.2788	0.2166
				FBgn0265596	CR44423	ncRNA	0.1526	1
				FBgn0266198	CR44893	ncRNA	0.01466	1
				FBgn0030663	CG8117	protein_coding	0	1
				FBgn0262991	CR43299	ncRNA	0.01466	1
				FBgn0030664	CG8119	protein_coding	0.5414	0.1085
				FBgn0030665	CG15646	protein_coding	0.3808	0.1554
				FBgn0030666	CG12708	protein_coding	0.2119	0.3976
				FBgn0030667	CG15599	protein_coding	8.965	4.328e-19
				FBgn0262606	CR43132	ncRNA	8.099	2.301e-30
				FBgn0267079	CR45523	ncRNA	0.1848	0.3143
				FBgn0267080	CR45524	ncRNA	0	1
				FBgn0267082	CR45526	ncRNA	0.0534	1
				FBgn0030668	CG8128	protein_coding	-0.6911	4.207e-07
				FBgn0030669	CG9240	protein_coding	0.2786	0.01501
				FBgn0030670	Pis	protein_coding	0.1019	0.3587
				FBgn0030671	CG8134	protein_coding	-0.2173	0.01889
				FBgn0030672	CG9281	protein_coding	-0.08875	0.4344
				FBgn0030673	CG15601	protein_coding	-0.3454	0.03875
				FBgn0030675	CG8191	protein_coding	0.3016	0.07674
				FBgn0030676	CG12379	protein_coding	-0.1281	0.5672
				FBgn0026666	MagR	protein_coding	-0.3564	0.009267
				FBgn0011741	Arp6	protein_coding	0.02062	0.9106
				FBgn0030678	CG11679	protein_coding	-0.103	0.4279
				FBgn0030679	CG8206	protein_coding	-0.1048	0.4424
				FBgn0030680	CG8944	protein_coding	-0.2869	0.15
				FBgn0027329	CCT6	protein_coding	-0.08297	0.6588
				FBgn0030683	CG8239	protein_coding	-0.2235	0.08338
				FBgn0030685	Graf	protein_coding	-0.2601	0.01053
				FBgn0030684	CG8260	protein_coding	0	1
				FBgn0030686	mRpL3	protein_coding	-0.2106	0.04395
				FBgn0030687	CG17209	protein_coding	-0.1744	0.161
				FBgn0030688	CG8952	protein_coding	0.112	0.6391
				FBgn0053172	CG33172	protein_coding	-0.4766	1.208e-05
				FBgn0263747	CG43672	protein_coding	0.2684	0.1204
				FBgn0263748	CG43673	protein_coding	0.3621	0.1626
				FBgn0030691	Efhc1.1	protein_coding	1.234	0.003114
				FBgn0025809	Paf-AHalpha	protein_coding	-0.003463	1
				FBgn0030692	mRpS30	protein_coding	-0.2247	0.0004003
				FBgn0026374	Rhp	protein_coding	0.5474	0.009353
				FBgn0030693	CG8974	protein_coding	-0.1627	0.1849
				FBgn0265533	CR44383	pseudogene	0.2118	0.3314
				FBgn0052581	CG32581	protein_coding	-0.6005	0.0003129
				FBgn0030694	CG15602	protein_coding	-0.1212	0.5943
				FBgn0030695	PGRP-LE	protein_coding	-0.188	0.3645
				FBgn0003345	sd	protein_coding	0.8618	2.167e-11
				FBgn0265534	CR44384	ncRNA	0.0523	0.831
				FBgn0030696	CG8509	protein_coding	0.2001	0.4198
				FBgn0000319	Chc	protein_coding	0.2203	0.03541
				FBgn0052582	CR32582	ncRNA	2.762	6.004e-11
				FBgn0030697	CG8565	protein_coding	0.3377	0.2235
				FBgn0027093	ArgRS	protein_coding	-0.2313	0.001371
				FBgn0030699	CG8578	protein_coding	-0.3475	0.008404
				FBgn0014391	sun	protein_coding	-0.1147	0.3437
				FBgn0026076	UBL3	protein_coding	-0.1244	0.4902
				FBgn0030700	CG15914	protein_coding	-0.1915	0.2057
				FBgn0002914	Myb	protein_coding	-0.1815	0.03151
				FBgn0065035	AlkB	protein_coding	-0.3938	0.005819
				FBgn0001105	Gbeta13F	protein_coding	0.173	0.3555
				FBgn0001092	Gapdh2	protein_coding	-0.6391	1.75e-09
				FBgn0030701	CG16952	protein_coding	-0.378	8.601e-06
				FBgn0260938	tay	protein_coding	0.279	0.07648
				FBgn0030703	MSBP	protein_coding	-0.1206	0.2762
				FBgn0030704	CG15916	protein_coding	-0.4014	0.04638
				FBgn0003392	shi	protein_coding	0.09893	0.5796
				FBgn0010315	CycD	protein_coding	-0.3334	0.002164
				FBgn0030706	Lrp4	protein_coding	1.232	0.02727
				FBgn0030707	CG8916	protein_coding	0	1
				FBgn0010240	Lcch3	protein_coding	-0.07048	1
				FBgn0266351	CR45000	ncRNA	2.127	0.0008681
				FBgn0053180	Ranbp16	protein_coding	-0.1513	0.2868
				FBgn0045073	Stim	protein_coding	-0.3261	0.02387
				FBgn0030710	CG8924	protein_coding	-0.3294	0.08089
				FBgn0030711	Rrp47	protein_coding	-0.06773	0.6323
				FBgn0259110	mmd	protein_coding	-0.0399	0.8791
				FBgn0267083	CR45527	ncRNA	0	1
				FBgn0030715	Or13a	protein_coding	0	1
				FBgn0261834	CG42766	protein_coding	0	1
				FBgn0030716	CG9170	protein_coding	3.005	2.447e-33
				FBgn0030717	CG8931	protein_coding	-0.2349	0.2095
				FBgn0030718	ND-20	protein_coding	-0.01967	0.8879
				FBgn0000611	exd	protein_coding	0.01609	0.8871
				FBgn0030720	CG8939	protein_coding	-0.2662	0.0218
				FBgn0003969	vap	protein_coding	0.3571	0.002489
				FBgn0030721	CG12698	protein_coding	0.1484	0.5684
				FBgn0052580	Muc14A	protein_coding	1.669	0.01475
				FBgn0030722	CG12395	protein_coding	0.03921	0.8842
				FBgn0030723	dpr18	protein_coding	2.665	1.284e-05
				FBgn0030724	Nipsnap	protein_coding	0.1324	0.3468
				FBgn0028397	Tob	protein_coding	0.1164	0.6215
				FBgn0263516	mir-4958	pre_miRNA	-0.03736	0.8936
				FBgn0030725	CG8958	protein_coding	0.526	0.1034
				FBgn0259699	CG42353	protein_coding	0.02023	0.9351
				FBgn0259700	CG42354	protein_coding	0.01199	0.967
				FBgn0000459	disco	protein_coding	1.536	0.002409
				FBgn0003933	snRNA:U5:14B	snRNA	0.08389	0.7651
				FBgn0003920	snRNA:U2:14B	snRNA	-0.4389	0.1071
				FBgn0030729	CG12507	protein_coding	-0.01636	0.9625
				FBgn0040207	kat80	protein_coding	-0.0919	0.3227
				FBgn0030731	Mfe2	protein_coding	0.3478	0.004
				FBgn0004066	Prosalpha4	protein_coding	0.1494	0.301
				FBgn0000536	eas	protein_coding	-0.3816	0.00109
				FBgn0052576	CG32576	protein_coding	0.1906	0.1155
				FBgn0030733	UQCR-14	protein_coding	-0.09825	0.4976
				FBgn0285954	caz	protein_coding	0.1142	0.3928
				FBgn0030734	CG9911	protein_coding	-0.07699	0.7671
				FBgn0030735	CG3632	protein_coding	-0.3176	1.518e-05
				FBgn0027521	CG3679	protein_coding	-1.15	4.081e-17
				FBgn0030737	CG9914	protein_coding	-0.09041	0.6765
				FBgn0267041	CR45485	ncRNA	0.8325	0.0001056
				FBgn0030738	CG9915	protein_coding	-0.1579	0.1715
				FBgn0030739	SWIP	protein_coding	0.0778	0.7488
				FBgn0004432	Cyp1	protein_coding	-0.1184	0.2173
				FBgn0030740	CG9917	protein_coding	-0.1703	0.1255
				FBgn0052579	CG32579	protein_coding	-0.2117	0.07696
				FBgn0260450	CalpC	protein_coding	0.07152	0.5645
				FBgn0030742	CG9919	protein_coding	0.1184	0.6593
				FBgn0030743	CG9921	protein_coding	-0.56	1.588e-06
				FBgn0278608	Dsp1	protein_coding	0.02887	0.8801
				FBgn0003416	sl	protein_coding	-0.07568	0.5685
				FBgn0005411	U2af50	protein_coding	-0.3624	0.0006161
				FBgn0086448	PIG-Q	protein_coding	-0.1268	0.5348
				FBgn0004227	nonA	protein_coding	0.2354	0.008367
				FBgn0004598	Fur2	protein_coding	-0.9813	3.69e-16
				FBgn0030745	CG4239	protein_coding	0.003896	1
				FBgn0010416	TH1	protein_coding	0.1718	0.07733
[truncated: 14,114 more rows]
