# Supplementary material for: Binding of heterochromatin protein Rhino to a subset of piRNA clusters depends on a combination of two histone marks
Source: Nat Struct Mol Biol. 2025 Jun 17;32(8):1517–27. doi: 10.1038/s41594-025-01584-8 (PMC12350163; doi:10.1038/s41594-025-01584-8)
Supplement: Supplementary file 6 — Statistical source data. [file 41594_2025_1584_MOESM6_ESM.xlsx]

## Sheet: Sheet1
Figure 2b				Figure 2d
ChIP-seq ( 1kb-bins)					K27	K9	HP1	K9+K27	HP1a+K27
Condition	piRNA_cluster	value		Cluster80F	0.810171	0.982936	0.985381	0.94214	0.954212
H3K27me3	Cluster20A	-0.39457		Cluster42AB	0.859366	0.924818	0.912765	0.921655	0.953965
H3K27me3	Cluster20A	-0.21701		Cluster38C	0.92444	0.917534	0.537439	0.935816	0.825014
H3K27me3	Cluster20A	-0.038037		heterochromatin	0.662214	0.896409	0.761892	0.813141	0.793114
H3K27me3	Cluster20A	0.205061		ClusterFlam	0.496664	0.718282	0.806635	0.623309	0.691882
H3K27me3	Cluster20A	0.230337		Cluster20A	0.281672	0.660968	0.956233	0.434947	0.700931
H3K27me3	Cluster20A	0.350921		euchromatin	0.459618	0.248497	0.343607	0.339462	0.349325
H3K27me3	Cluster20A	0.685098
H3K27me3	Cluster20A	0.728115
H3K27me3	Cluster20A	0.75119
H3K27me3	Cluster20A	0.775833
H3K27me3	Cluster20A	0.776232
H3K27me3	Cluster20A	0.78299
H3K27me3	Cluster20A	0.827591
H3K27me3	Cluster20A	0.947478
H3K27me3	Cluster20A	1.01074
H3K27me3	Cluster20A	1.03684
H3K27me3	Cluster20A	1.16286
H3K27me3	Cluster20A	1.21955
H3K27me3	Cluster20A	1.29211
H3K27me3	Cluster20A	1.59571
H3K27me3	Cluster20A	1.66087
H3K27me3	Cluster20A	1.7532
H3K27me3	Cluster20A	1.75821
H3K27me3	Cluster20A	1.95709
H3K27me3	Cluster20A	1.95709
H3K27me3	Cluster20A	2.15828
H3K27me3	Cluster38C1	1.09159
H3K27me3	Cluster38C1	1.26675
H3K27me3	Cluster38C1	1.41456
H3K27me3	Cluster38C1	2.10795
H3K27me3	Cluster38C1	2.37393
H3K27me3	Cluster38C1	2.48914
H3K27me3	Cluster38C1	2.52482
H3K27me3	Cluster38C1	2.7452
H3K27me3	Cluster38C1	2.89869
H3K27me3	Cluster38C1	2.98555
H3K27me3	Cluster38C1	3.18725
H3K27me3	Cluster38C1	4.01437
H3K27me3	Cluster38C2	0.60208
H3K27me3	Cluster38C2	0.660874
H3K27me3	Cluster38C2	0.694606
H3K27me3	Cluster38C2	0.696352
H3K27me3	Cluster38C2	0.78299
H3K27me3	Cluster38C2	0.78299
H3K27me3	Cluster38C2	0.905605
H3K27me3	Cluster38C2	1.02358
H3K27me3	Cluster38C2	1.05283
H3K27me3	Cluster38C2	1.48259
H3K27me3	Cluster38C2	1.48259
H3K27me3	Cluster38C2	1.60669
H3K27me3	Cluster38C2	1.66954
H3K27me3	Cluster38C2	1.94293
H3K27me3	Cluster38C2	1.95709
H3K27me3	Cluster38C2	1.96034
H3K27me3	Cluster38C2	2.14786
H3K27me3	Cluster38C2	2.19351
H3K27me3	Cluster38C2	2.26589
H3K27me3	Cluster38C2	2.3817
H3K27me3	Cluster38C2	2.3909
H3K27me3	Cluster38C2	2.46178
H3K27me3	Cluster38C2	2.59571
H3K27me3	Cluster38C2	2.60854
H3K27me3	Cluster38C2	2.63127
H3K27me3	Cluster38C2	2.67527
H3K27me3	Cluster38C2	2.77425
H3K27me3	Cluster38C2	2.90424
H3K27me3	Cluster38C2	2.93959
H3K27me3	Cluster38C2	3.03684
H3K27me3	Cluster38C2	3.06225
H3K27me3	Cluster38C2	3.17552
H3K27me3	Cluster38C2	3.28063
H3K27me3	Cluster38C2	3.55965
H3K27me3	Cluster38C2	3.64554
H3K27me3	Cluster38C2	3.82274
H3K27me3	Cluster38C2	4.05917
H3K27me3	Cluster38C2	4.90865
H3K27me3	Cluster38C2	5.09878
H3K27me3	Cluster42AB	-1.96388
H3K27me3	Cluster42AB	-1
H3K27me3	Cluster42AB	-1
H3K27me3	Cluster42AB	-0.297262
H3K27me3	Cluster42AB	-0.21701
H3K27me3	Cluster42AB	-0.21701
H3K27me3	Cluster42AB	-0.113814
H3K27me3	Cluster42AB	-0.0491487
H3K27me3	Cluster42AB	-0.0429128
H3K27me3	Cluster42AB	0.287701
H3K27me3	Cluster42AB	0.429118
H3K27me3	Cluster42AB	0.431254
H3K27me3	Cluster42AB	0.462923
H3K27me3	Cluster42AB	0.595707
H3K27me3	Cluster42AB	0.660874
H3K27me3	Cluster42AB	0.660874
H3K27me3	Cluster42AB	0.694101
H3K27me3	Cluster42AB	0.728812
H3K27me3	Cluster42AB	0.753198
H3K27me3	Cluster42AB	0.78299
H3K27me3	Cluster42AB	0.78299
H3K27me3	Cluster42AB	0.78299
H3K27me3	Cluster42AB	0.78299
H3K27me3	Cluster42AB	0.78299
H3K27me3	Cluster42AB	0.78299
H3K27me3	Cluster42AB	0.78299
H3K27me3	Cluster42AB	0.78299
H3K27me3	Cluster42AB	0.889175
H3K27me3	Cluster42AB	0.957087
H3K27me3	Cluster42AB	1.12765
H3K27me3	Cluster42AB	1.15115
H3K27me3	Cluster42AB	1.20272
H3K27me3	Cluster42AB	1.20272
H3K27me3	Cluster42AB	1.20353
H3K27me3	Cluster42AB	1.2877
H3K27me3	Cluster42AB	1.2877
H3K27me3	Cluster42AB	1.31604
H3K27me3	Cluster42AB	1.33124
H3K27me3	Cluster42AB	1.47094
H3K27me3	Cluster42AB	1.47367
H3K27me3	Cluster42AB	1.48028
H3K27me3	Cluster42AB	1.57749
H3K27me3	Cluster42AB	1.60854
H3K27me3	Cluster42AB	1.66087
H3K27me3	Cluster42AB	1.66087
H3K27me3	Cluster42AB	1.66087
H3K27me3	Cluster42AB	1.66087
H3K27me3	Cluster42AB	1.66087
H3K27me3	Cluster42AB	1.6862
H3K27me3	Cluster42AB	1.69121
H3K27me3	Cluster42AB	1.75821
H3K27me3	Cluster42AB	1.77765
H3K27me3	Cluster42AB	1.88716
H3K27me3	Cluster42AB	1.89434
H3K27me3	Cluster42AB	1.90836
H3K27me3	Cluster42AB	1.93642
H3K27me3	Cluster42AB	1.95743
H3K27me3	Cluster42AB	1.95875
H3K27me3	Cluster42AB	1.98617
H3K27me3	Cluster42AB	2.01977
H3K27me3	Cluster42AB	2.03016
H3K27me3	Cluster42AB	2.03836
H3K27me3	Cluster42AB	2.04332
H3K27me3	Cluster42AB	2.13449
H3K27me3	Cluster42AB	2.15495
H3K27me3	Cluster42AB	2.15592
H3K27me3	Cluster42AB	2.20272
H3K27me3	Cluster42AB	2.20272
H3K27me3	Cluster42AB	2.20544
H3K27me3	Cluster42AB	2.28501
H3K27me3	Cluster42AB	2.29056
H3K27me3	Cluster42AB	2.32425
H3K27me3	Cluster42AB	2.34499
H3K27me3	Cluster42AB	2.36119
H3K27me3	Cluster42AB	2.38704
H3K27me3	Cluster42AB	2.41255
H3K27me3	Cluster42AB	2.46953
H3K27me3	Cluster42AB	2.47115
H3K27me3	Cluster42AB	2.49276
H3K27me3	Cluster42AB	2.51159
H3K27me3	Cluster42AB	2.55509
H3K27me3	Cluster42AB	2.59571
H3K27me3	Cluster42AB	2.62768
H3K27me3	Cluster42AB	2.63612
H3K27me3	Cluster42AB	2.64532
H3K27me3	Cluster42AB	2.69246
H3K27me3	Cluster42AB	2.70358
H3K27me3	Cluster42AB	2.71972
H3K27me3	Cluster42AB	2.73856
H3K27me3	Cluster42AB	2.74669
H3K27me3	Cluster42AB	2.765
H3K27me3	Cluster42AB	2.77464
H3K27me3	Cluster42AB	2.78087
H3K27me3	Cluster42AB	2.78162
H3K27me3	Cluster42AB	2.80452
H3K27me3	Cluster42AB	2.80689
H3K27me3	Cluster42AB	2.82438
H3K27me3	Cluster42AB	2.88071
H3K27me3	Cluster42AB	2.90424
H3K27me3	Cluster42AB	2.90424
H3K27me3	Cluster42AB	2.90586
H3K27me3	Cluster42AB	2.91556
H3K27me3	Cluster42AB	2.91806
H3K27me3	Cluster42AB	2.94616
H3K27me3	Cluster42AB	2.97053
H3K27me3	Cluster42AB	2.99323
H3K27me3	Cluster42AB	3.00455
H3K27me3	Cluster42AB	3.03684
H3K27me3	Cluster42AB	3.0428
H3K27me3	Cluster42AB	3.05372
H3K27me3	Cluster42AB	3.11935
H3K27me3	Cluster42AB	3.13606
H3K27me3	Cluster42AB	3.14358
H3K27me3	Cluster42AB	3.15828
H3K27me3	Cluster42AB	3.16738
H3K27me3	Cluster42AB	3.16836
H3K27me3	Cluster42AB	3.18587
H3K27me3	Cluster42AB	3.23267
H3K27me3	Cluster42AB	3.24924
H3K27me3	Cluster42AB	3.26517
H3K27me3	Cluster42AB	3.2982
H3K27me3	Cluster42AB	3.30291
H3K27me3	Cluster42AB	3.41202
H3K27me3	Cluster42AB	3.42943
H3K27me3	Cluster42AB	3.44135
H3K27me3	Cluster42AB	3.47115
H3K27me3	Cluster42AB	3.50654
H3K27me3	Cluster42AB	3.52515
H3K27me3	Cluster42AB	3.5584
H3K27me3	Cluster42AB	3.56199
H3K27me3	Cluster42AB	3.56199
H3K27me3	Cluster42AB	3.56573
H3K27me3	Cluster42AB	3.61092
H3K27me3	Cluster42AB	3.63714
H3K27me3	Cluster42AB	3.68501
H3K27me3	Cluster42AB	3.74458
H3K27me3	Cluster42AB	3.87707
H3K27me3	Cluster42AB	3.94138
H3K27me3	Cluster42AB	3.94616
H3K27me3	Cluster42AB	4.13553
H3K27me3	Cluster42AB	4.19351
H3K27me3	Cluster42AB	4.35464
H3K27me3	Cluster42AB	4.36443
H3K27me3	Cluster42AB	4.36524
H3K27me3	Cluster42AB	4.3693
H3K27me3	Cluster42AB	4.40459
H3K27me3	Cluster42AB	4.53617
H3K27me3	Cluster42AB	4.74445
H3K27me3	Cluster42AB	4.75194
H3K27me3	Cluster42AB	4.82712
H3K27me3	Cluster42AB	4.99954
H3K27me3	Cluster42AB	5.35517
H3K27me3	Cluster42AB	5.5803
H3K27me3	Cluster42AB	5.60187
H3K27me3	Cluster42AB	5.64003
H3K27me3	Cluster42AB	5.65253
H3K27me3	Cluster42AB	5.68506
H3K27me3	Cluster42AB	6.04257
H3K27me3	Cluster42AB	6.14786
H3K27me3	Cluster42AB	6.61629
H3K27me3	Cluster80F	-2.15021
H3K27me3	Cluster80F	-1.19002
H3K27me3	Cluster80F	-0.758622
H3K27me3	Cluster80F	0.0397912
H3K27me3	Cluster80F	0.330734
H3K27me3	Cluster80F	0.390902
H3K27me3	Cluster80F	0.42695
H3K27me3	Cluster80F	0.503494
H3K27me3	Cluster80F	0.520314
H3K27me3	Cluster80F	0.559077
H3K27me3	Cluster80F	0.587597
H3K27me3	Cluster80F	0.588841
H3K27me3	Cluster80F	0.699764
H3K27me3	Cluster80F	0.711387
H3K27me3	Cluster80F	0.722317
H3K27me3	Cluster80F	0.752426
H3K27me3	Cluster80F	0.860096
H3K27me3	Cluster80F	0.88651
H3K27me3	Cluster80F	0.926888
H3K27me3	Cluster80F	0.984921
H3K27me3	Cluster80F	1.01981
H3K27me3	Cluster80F	1.14897
H3K27me3	Cluster80F	1.19593
H3K27me3	Cluster80F	1.20272
H3K27me3	Cluster80F	1.31473
H3K27me3	Cluster80F	1.50651
H3K27me3	ClusterFlam	-1
H3K27me3	ClusterFlam	-1
H3K27me3	ClusterFlam	-1
H3K27me3	ClusterFlam	-1
H3K27me3	ClusterFlam	-1
H3K27me3	ClusterFlam	-1
H3K27me3	ClusterFlam	-1
H3K27me3	ClusterFlam	-0.241794
H3K27me3	ClusterFlam	-0.21701
H3K27me3	ClusterFlam	-0.21701
H3K27me3	ClusterFlam	-0.196486
H3K27me3	ClusterFlam	0.0759111
H3K27me3	ClusterFlam	0.219553
H3K27me3	ClusterFlam	0.287701
H3K27me3	ClusterFlam	0.287701
H3K27me3	ClusterFlam	0.372125
H3K27me3	ClusterFlam	0.462923
H3K27me3	ClusterFlam	0.507235
H3K27me3	ClusterFlam	0.660874
H3K27me3	ClusterFlam	0.685315
H3K27me3	ClusterFlam	0.714915
H3K27me3	ClusterFlam	0.78299
H3K27me3	ClusterFlam	0.78299
H3K27me3	ClusterFlam	0.78299
H3K27me3	ClusterFlam	0.78299
H3K27me3	ClusterFlam	0.78299
H3K27me3	ClusterFlam	0.78299
H3K27me3	ClusterFlam	0.78299
H3K27me3	ClusterFlam	0.78299
H3K27me3	ClusterFlam	0.78299
H3K27me3	ClusterFlam	0.78299
H3K27me3	ClusterFlam	0.78299
H3K27me3	ClusterFlam	0.78299
H3K27me3	ClusterFlam	0.78299
H3K27me3	ClusterFlam	0.78299
H3K27me3	ClusterFlam	0.78299
H3K27me3	ClusterFlam	0.78299
H3K27me3	ClusterFlam	0.78299
H3K27me3	ClusterFlam	0.78299
H3K27me3	ClusterFlam	0.78299
H3K27me3	ClusterFlam	0.78299
H3K27me3	ClusterFlam	0.78299
H3K27me3	ClusterFlam	0.78299
H3K27me3	ClusterFlam	0.78299
H3K27me3	ClusterFlam	0.78299
H3K27me3	ClusterFlam	0.78299
H3K27me3	ClusterFlam	0.78299
H3K27me3	ClusterFlam	0.78299
H3K27me3	ClusterFlam	0.78299
H3K27me3	ClusterFlam	0.78299
H3K27me3	ClusterFlam	0.78299
H3K27me3	ClusterFlam	0.78299
H3K27me3	ClusterFlam	0.78299
H3K27me3	ClusterFlam	0.78299
H3K27me3	ClusterFlam	0.78299
H3K27me3	ClusterFlam	0.78299
H3K27me3	ClusterFlam	0.78299
H3K27me3	ClusterFlam	0.78299
H3K27me3	ClusterFlam	0.877074
H3K27me3	ClusterFlam	0.894596
H3K27me3	ClusterFlam	0.92663
H3K27me3	ClusterFlam	0.946157
H3K27me3	ClusterFlam	0.967303
H3K27me3	ClusterFlam	0.984205
H3K27me3	ClusterFlam	1.05228
H3K27me3	ClusterFlam	1.17375
H3K27me3	ClusterFlam	1.18376
H3K27me3	ClusterFlam	1.19351
H3K27me3	ClusterFlam	1.20272
H3K27me3	ClusterFlam	1.23259
H3K27me3	ClusterFlam	1.25837
H3K27me3	ClusterFlam	1.27514
H3K27me3	ClusterFlam	1.27792
H3K27me3	ClusterFlam	1.2877
H3K27me3	ClusterFlam	1.2877
H3K27me3	ClusterFlam	1.2877
H3K27me3	ClusterFlam	1.2877
H3K27me3	ClusterFlam	1.2877
H3K27me3	ClusterFlam	1.2877
H3K27me3	ClusterFlam	1.2877
H3K27me3	ClusterFlam	1.2877
H3K27me3	ClusterFlam	1.2877
H3K27me3	ClusterFlam	1.2877
H3K27me3	ClusterFlam	1.31281
H3K27me3	ClusterFlam	1.31442
H3K27me3	ClusterFlam	1.31928
H3K27me3	ClusterFlam	1.34476
H3K27me3	ClusterFlam	1.36347
H3K27me3	ClusterFlam	1.38108
H3K27me3	ClusterFlam	1.39222
H3K27me3	ClusterFlam	1.40982
H3K27me3	ClusterFlam	1.41255
H3K27me3	ClusterFlam	1.48259
H3K27me3	ClusterFlam	1.53327
H3K27me3	ClusterFlam	1.53675
H3K27me3	ClusterFlam	1.54137
H3K27me3	ClusterFlam	1.54137
H3K27me3	ClusterFlam	1.54461
H3K27me3	ClusterFlam	1.66087
H3K27me3	ClusterFlam	1.66087
H3K27me3	ClusterFlam	1.66087
H3K27me3	ClusterFlam	1.66087
H3K27me3	ClusterFlam	1.66087
H3K27me3	ClusterFlam	1.66087
H3K27me3	ClusterFlam	1.66087
H3K27me3	ClusterFlam	1.67475
H3K27me3	ClusterFlam	1.72811
H3K27me3	ClusterFlam	1.75821
H3K27me3	ClusterFlam	1.76605
H3K27me3	ClusterFlam	1.80452
H3K27me3	ClusterFlam	1.87468
H3K27me3	ClusterFlam	1.87707
H3K27me3	ClusterFlam	1.88619
H3K27me3	ClusterFlam	1.88619
H3K27me3	ClusterFlam	1.89858
H3K27me3	ClusterFlam	1.95709
H3K27me3	ClusterFlam	1.95709
H3K27me3	ClusterFlam	1.95709
H3K27me3	ClusterFlam	1.95709
H3K27me3	ClusterFlam	1.95709
H3K27me3	ClusterFlam	1.95709
H3K27me3	ClusterFlam	2.00246
H3K27me3	ClusterFlam	2.03272
H3K27me3	ClusterFlam	2.03272
H3K27me3	ClusterFlam	2.03652
H3K27me3	ClusterFlam	2.03684
H3K27me3	ClusterFlam	2.03684
H3K27me3	ClusterFlam	2.04401
H3K27me3	ClusterFlam	2.06248
H3K27me3	ClusterFlam	2.07262
H3K27me3	ClusterFlam	2.07513
H3K27me3	ClusterFlam	2.12171
H3K27me3	ClusterFlam	2.13828
H3K27me3	ClusterFlam	2.17765
H3K27me3	ClusterFlam	2.18245
H3K27me3	ClusterFlam	2.19661
H3K27me3	ClusterFlam	2.20272
H3K27me3	ClusterFlam	2.20272
H3K27me3	ClusterFlam	2.20272
H3K27me3	ClusterFlam	2.21955
H3K27me3	ClusterFlam	2.23861
H3K27me3	ClusterFlam	2.2467
H3K27me3	ClusterFlam	2.24924
H3K27me3	ClusterFlam	2.25577
H3K27me3	ClusterFlam	2.27833
H3K27me3	ClusterFlam	2.32906
H3K27me3	ClusterFlam	2.35464
H3K27me3	ClusterFlam	2.35845
H3K27me3	ClusterFlam	2.36624
H3K27me3	ClusterFlam	2.36624
H3K27me3	ClusterFlam	2.41255
H3K27me3	ClusterFlam	2.41255
H3K27me3	ClusterFlam	2.41955
H3K27me3	ClusterFlam	2.43002
H3K27me3	ClusterFlam	2.43355
H3K27me3	ClusterFlam	2.47115
H3K27me3	ClusterFlam	2.56298
H3K27me3	ClusterFlam	2.58769
H3K27me3	ClusterFlam	2.59571
H3K27me3	ClusterFlam	2.59571
H3K27me3	ClusterFlam	2.59749
H3K27me3	ClusterFlam	2.60854
H3K27me3	ClusterFlam	2.6111
H3K27me3	ClusterFlam	2.6111
H3K27me3	ClusterFlam	2.62093
H3K27me3	ClusterFlam	2.64474
H3K27me3	ClusterFlam	2.64744
H3K27me3	ClusterFlam	2.65793
H3K27me3	ClusterFlam	2.66428
H3K27me3	ClusterFlam	2.69221
H3K27me3	ClusterFlam	2.70975
H3K27me3	ClusterFlam	2.71794
H3K27me3	ClusterFlam	2.74399
H3K27me3	ClusterFlam	2.75821
H3K27me3	ClusterFlam	2.75821
H3K27me3	ClusterFlam	2.76233
H3K27me3	ClusterFlam	2.77197
H3K27me3	ClusterFlam	2.78272
H3K27me3	ClusterFlam	2.80452
H3K27me3	ClusterFlam	2.8316
H3K27me3	ClusterFlam	2.84598
H3K27me3	ClusterFlam	2.87707
H3K27me3	ClusterFlam	2.91133
H3K27me3	ClusterFlam	3.01208
H3K27me3	ClusterFlam	3.02283
H3K27me3	ClusterFlam	3.02283
H3K27me3	ClusterFlam	3.02283
H3K27me3	ClusterFlam	3.03684
H3K27me3	ClusterFlam	3.05405
H3K27me3	ClusterFlam	3.08812
H3K27me3	ClusterFlam	3.09389
H3K27me3	ClusterFlam	3.12016
H3K27me3	ClusterFlam	3.15828
H3K27me3	ClusterFlam	3.1707
H3K27me3	ClusterFlam	3.19351
H3K27me3	ClusterFlam	3.19351
H3K27me3	ClusterFlam	3.20641
H3K27me3	ClusterFlam	3.31401
H3K27me3	ClusterFlam	3.33731
H3K27me3	ClusterFlam	3.34806
H3K27me3	ClusterFlam	3.36313
H3K27me3	ClusterFlam	3.37421
H3K27me3	ClusterFlam	3.39522
H3K27me3	ClusterFlam	3.40459
H3K27me3	ClusterFlam	3.41701
H3K27me3	ClusterFlam	3.47115
H3K27me3	ClusterFlam	3.47115
H3K27me3	ClusterFlam	3.47115
H3K27me3	ClusterFlam	3.48526
H3K27me3	ClusterFlam	3.50917
H3K27me3	ClusterFlam	3.53095
H3K27me3	ClusterFlam	3.56199
H3K27me3	ClusterFlam	3.56199
H3K27me3	ClusterFlam	3.72811
H3K27me3	ClusterFlam	3.73398
H3K27me3	ClusterFlam	3.7598
H3K27me3	ClusterFlam	3.76371
H3K27me3	ClusterFlam	3.81644
H3K27me3	ClusterFlam	3.90922
H3K27me3	ClusterFlam	3.96667
H3K27me3	ClusterFlam	3.99112
H3K27me3	ClusterFlam	4.06312
H3K27me3	ClusterFlam	4.07262
H3K27me3	ClusterFlam	4.16198
H3K27me3	ClusterFlam	4.23861
H3K27me3	ClusterFlam	4.28923
H3K27me3	ClusterFlam	4.28923
H3K27me3	ClusterFlam	4.40459
H3K27me3	ClusterFlam	4.63127
H3K27me3	ClusterFlam	4.71283
H3K27me3	ClusterFlam	4.73349
H3K27me3	ClusterFlam	5.06312
Rhino	Cluster20A	-1.52236
Rhino	Cluster20A	-1.51307
Rhino	Cluster20A	-1.34283
Rhino	Cluster20A	-1.13393
Rhino	Cluster20A	-1.13028
Rhino	Cluster20A	-1.12974
Rhino	Cluster20A	-1.12286
Rhino	Cluster20A	-1.07721
Rhino	Cluster20A	-0.890693
Rhino	Cluster20A	-0.734844
Rhino	Cluster20A	-0.69821
Rhino	Cluster20A	-0.687807
Rhino	Cluster20A	-0.618185
Rhino	Cluster20A	-0.554824
Rhino	Cluster20A	-0.505364
Rhino	Cluster20A	-0.483176
Rhino	Cluster20A	-0.423921
Rhino	Cluster20A	-0.363351
Rhino	Cluster20A	-0.323974
Rhino	Cluster20A	-0.264851
Rhino	Cluster20A	-0.19668
Rhino	Cluster20A	-0.135922
Rhino	Cluster20A	-0.132758
Rhino	Cluster20A	-0.115162
Rhino	Cluster20A	0.00158142
Rhino	Cluster20A	0.00402049
Rhino	Cluster20A	0.0581958
Rhino	Cluster20A	0.163886
Rhino	Cluster20A	0.225797
Rhino	Cluster20A	0.338882
Rhino	Cluster20A	0.398261
Rhino	Cluster20A	0.412313
Rhino	Cluster20A	0.577824
Rhino	Cluster20A	0.666415
Rhino	Cluster20A	0.73296
Rhino	Cluster20A	0.79254
Rhino	Cluster20A	0.955065
Rhino	Cluster38C1	0.926384
Rhino	Cluster38C1	0.978382
Rhino	Cluster38C1	1.04681
Rhino	Cluster38C1	1.10902
Rhino	Cluster38C1	1.25437
Rhino	Cluster38C1	1.34314
Rhino	Cluster38C1	1.40013
Rhino	Cluster38C1	1.42081
Rhino	Cluster38C1	1.53005
Rhino	Cluster38C1	1.56582
Rhino	Cluster38C1	1.84084
Rhino	Cluster38C1	1.99754
Rhino	Cluster38C2	-1.46306
Rhino	Cluster38C2	-1.35671
Rhino	Cluster38C2	-1.34696
Rhino	Cluster38C2	-1.3141
Rhino	Cluster38C2	-1.25053
Rhino	Cluster38C2	-1.1157
Rhino	Cluster38C2	-1.11303
Rhino	Cluster38C2	-0.981739
Rhino	Cluster38C2	-0.961025
Rhino	Cluster38C2	-0.939841
Rhino	Cluster38C2	-0.931448
Rhino	Cluster38C2	-0.878819
Rhino	Cluster38C2	-0.863117
Rhino	Cluster38C2	-0.854901
Rhino	Cluster38C2	-0.824533
Rhino	Cluster38C2	-0.824533
Rhino	Cluster38C2	-0.747196
Rhino	Cluster38C2	-0.702898
Rhino	Cluster38C2	-0.579531
Rhino	Cluster38C2	-0.403886
Rhino	Cluster38C2	-0.314096
Rhino	Cluster38C2	-0.309082
Rhino	Cluster38C2	-0.294018
Rhino	Cluster38C2	-0.187357
Rhino	Cluster38C2	-0.0233239
Rhino	Cluster38C2	-0.019575
Rhino	Cluster38C2	0.0251255
Rhino	Cluster38C2	0.145099
Rhino	Cluster38C2	0.160356
Rhino	Cluster38C2	0.458811
Rhino	Cluster38C2	0.602297
Rhino	Cluster38C2	0.653706
Rhino	Cluster38C2	0.723517
Rhino	Cluster38C2	0.733561
Rhino	Cluster38C2	0.818014
Rhino	Cluster38C2	0.827593
Rhino	Cluster38C2	0.834412
Rhino	Cluster38C2	0.885191
Rhino	Cluster38C2	1.01676
Rhino	Cluster38C2	1.06943
Rhino	Cluster38C2	1.08845
Rhino	Cluster38C2	1.12447
Rhino	Cluster38C2	1.33495
Rhino	Cluster38C2	1.37034
Rhino	Cluster38C2	1.37418
Rhino	Cluster38C2	1.39964
Rhino	Cluster38C2	1.51752
Rhino	Cluster38C2	1.55049
Rhino	Cluster38C2	1.57486
Rhino	Cluster38C2	1.5937
Rhino	Cluster38C2	1.60869
Rhino	Cluster38C2	1.61251
Rhino	Cluster38C2	1.66792
Rhino	Cluster38C2	1.68139
Rhino	Cluster38C2	1.69621
Rhino	Cluster38C2	1.71476
Rhino	Cluster38C2	1.79722
Rhino	Cluster38C2	1.87473
Rhino	Cluster38C2	1.88041
Rhino	Cluster38C2	1.90515
Rhino	Cluster38C2	1.93068
Rhino	Cluster38C2	1.96781
Rhino	Cluster38C2	1.96848
Rhino	Cluster38C2	2.03435
Rhino	Cluster38C2	2.18659
Rhino	Cluster38C2	2.19091
Rhino	Cluster38C2	2.27272
Rhino	Cluster38C2	2.28184
Rhino	Cluster38C2	2.30445
Rhino	Cluster38C2	2.39012
Rhino	Cluster38C2	2.57685
Rhino	Cluster38C2	2.70769
Rhino	Cluster38C2	2.78202
Rhino	Cluster38C2	2.93982
Rhino	Cluster38C2	3.13154
Rhino	Cluster38C2	3.15276
Rhino	Cluster42AB	-2.31596
Rhino	Cluster42AB	-1.42763
Rhino	Cluster42AB	-1.34033
Rhino	Cluster42AB	-1.31596
Rhino	Cluster42AB	-1.29313
Rhino	Cluster42AB	-1.04902
Rhino	Cluster42AB	-0.913053
Rhino	Cluster42AB	-0.900329
Rhino	Cluster42AB	-0.867243
Rhino	Cluster42AB	-0.738159
Rhino	Cluster42AB	-0.702898
Rhino	Cluster42AB	-0.675401
Rhino	Cluster42AB	-0.546693
Rhino	Cluster42AB	-0.537897
Rhino	Cluster42AB	-0.532973
Rhino	Cluster42AB	-0.419388
Rhino	Cluster42AB	-0.413531
Rhino	Cluster42AB	-0.395793
Rhino	Cluster42AB	-0.330022
Rhino	Cluster42AB	-0.274161
Rhino	Cluster42AB	-0.24095
Rhino	Cluster42AB	-0.135244
Rhino	Cluster42AB	-0.111936
Rhino	Cluster42AB	-0.0738069
Rhino	Cluster42AB	-0.0652096
Rhino	Cluster42AB	-0.0144324
Rhino	Cluster42AB	0.0137627
Rhino	Cluster42AB	0.0370346
Rhino	Cluster42AB	0.042573
Rhino	Cluster42AB	0.0456944
Rhino	Cluster42AB	0.120678
Rhino	Cluster42AB	0.129364
Rhino	Cluster42AB	0.154925
Rhino	Cluster42AB	0.206186
Rhino	Cluster42AB	0.245595
Rhino	Cluster42AB	0.314701
Rhino	Cluster42AB	0.32351
Rhino	Cluster42AB	0.337194
Rhino	Cluster42AB	0.380134
Rhino	Cluster42AB	0.416619
Rhino	Cluster42AB	0.419657
Rhino	Cluster42AB	0.432179
Rhino	Cluster42AB	0.451301
Rhino	Cluster42AB	0.475196
Rhino	Cluster42AB	0.51611
Rhino	Cluster42AB	0.55564
Rhino	Cluster42AB	0.571204
Rhino	Cluster42AB	0.582515
Rhino	Cluster42AB	0.591772
Rhino	Cluster42AB	0.596547
Rhino	Cluster42AB	0.600229
Rhino	Cluster42AB	0.609165
Rhino	Cluster42AB	0.628681
Rhino	Cluster42AB	0.758766
Rhino	Cluster42AB	0.762695
Rhino	Cluster42AB	0.783611
Rhino	Cluster42AB	0.792922
Rhino	Cluster42AB	0.831069
Rhino	Cluster42AB	0.839309
Rhino	Cluster42AB	0.8722
Rhino	Cluster42AB	0.882678
Rhino	Cluster42AB	0.894301
Rhino	Cluster42AB	0.90489
Rhino	Cluster42AB	0.910733
Rhino	Cluster42AB	0.933598
Rhino	Cluster42AB	0.935021
Rhino	Cluster42AB	0.96228
Rhino	Cluster42AB	0.983314
Rhino	Cluster42AB	1.00158
Rhino	Cluster42AB	1.00493
Rhino	Cluster42AB	1.00895
Rhino	Cluster42AB	1.01866
Rhino	Cluster42AB	1.0391
Rhino	Cluster42AB	1.10338
Rhino	Cluster42AB	1.13141
Rhino	Cluster42AB	1.13276
Rhino	Cluster42AB	1.1406
Rhino	Cluster42AB	1.18668
Rhino	Cluster42AB	1.19269
Rhino	Cluster42AB	1.2233
Rhino	Cluster42AB	1.24478
Rhino	Cluster42AB	1.25995
Rhino	Cluster42AB	1.26084
Rhino	Cluster42AB	1.27144
Rhino	Cluster42AB	1.29578
Rhino	Cluster42AB	1.3023
Rhino	Cluster42AB	1.32577
Rhino	Cluster42AB	1.35886
Rhino	Cluster42AB	1.36857
Rhino	Cluster42AB	1.37087
Rhino	Cluster42AB	1.45317
Rhino	Cluster42AB	1.5038
Rhino	Cluster42AB	1.50593
Rhino	Cluster42AB	1.50824
Rhino	Cluster42AB	1.50874
Rhino	Cluster42AB	1.51268
Rhino	Cluster42AB	1.51427
Rhino	Cluster42AB	1.52891
Rhino	Cluster42AB	1.56413
Rhino	Cluster42AB	1.5888
Rhino	Cluster42AB	1.59854
Rhino	Cluster42AB	1.60075
Rhino	Cluster42AB	1.6089
Rhino	Cluster42AB	1.66748
Rhino	Cluster42AB	1.66748
Rhino	Cluster42AB	1.67531
Rhino	Cluster42AB	1.67727
Rhino	Cluster42AB	1.71358
Rhino	Cluster42AB	1.78403
Rhino	Cluster42AB	1.79292
Rhino	Cluster42AB	1.85826
Rhino	Cluster42AB	1.86991
Rhino	Cluster42AB	1.87591
Rhino	Cluster42AB	1.88195
Rhino	Cluster42AB	1.89935
Rhino	Cluster42AB	1.90349
Rhino	Cluster42AB	1.91044
Rhino	Cluster42AB	1.91503
Rhino	Cluster42AB	1.91995
Rhino	Cluster42AB	1.98798
Rhino	Cluster42AB	1.99151
Rhino	Cluster42AB	1.99735
Rhino	Cluster42AB	2.00818
Rhino	Cluster42AB	2.02803
Rhino	Cluster42AB	2.07187
Rhino	Cluster42AB	2.0882
Rhino	Cluster42AB	2.09563
Rhino	Cluster42AB	2.11793
Rhino	Cluster42AB	2.16407
Rhino	Cluster42AB	2.28584
Rhino	Cluster42AB	2.29024
Rhino	Cluster42AB	2.30764
Rhino	Cluster42AB	2.30833
Rhino	Cluster42AB	2.31382
Rhino	Cluster42AB	2.33187
Rhino	Cluster42AB	2.35776
Rhino	Cluster42AB	2.3833
Rhino	Cluster42AB	2.40773
Rhino	Cluster42AB	2.44776
Rhino	Cluster42AB	2.46007
Rhino	Cluster42AB	2.5044
Rhino	Cluster42AB	2.50657
Rhino	Cluster42AB	2.51574
Rhino	Cluster42AB	2.56799
Rhino	Cluster42AB	2.5937
Rhino	Cluster42AB	2.63185
Rhino	Cluster42AB	2.63569
Rhino	Cluster42AB	2.63667
Rhino	Cluster42AB	2.63716
Rhino	Cluster42AB	2.6657
Rhino	Cluster42AB	2.66963
Rhino	Cluster42AB	2.67701
Rhino	Cluster42AB	2.68594
Rhino	Cluster42AB	2.75191
Rhino	Cluster42AB	2.75352
Rhino	Cluster42AB	2.76639
Rhino	Cluster42AB	2.77474
Rhino	Cluster42AB	2.77775
Rhino	Cluster42AB	2.78166
Rhino	Cluster42AB	2.81782
Rhino	Cluster42AB	2.82197
Rhino	Cluster42AB	2.84039
Rhino	Cluster42AB	2.84296
Rhino	Cluster42AB	2.84756
Rhino	Cluster42AB	2.85105
Rhino	Cluster42AB	2.88222
Rhino	Cluster42AB	2.89473
Rhino	Cluster42AB	2.9021
Rhino	Cluster42AB	2.90326
Rhino	Cluster42AB	2.92769
Rhino	Cluster42AB	2.95061
Rhino	Cluster42AB	2.95438
Rhino	Cluster42AB	2.95472
Rhino	Cluster42AB	2.96628
Rhino	Cluster42AB	2.98598
Rhino	Cluster42AB	3.07578
Rhino	Cluster42AB	3.07782
Rhino	Cluster42AB	3.10599
Rhino	Cluster42AB	3.11375
Rhino	Cluster42AB	3.11433
Rhino	Cluster42AB	3.14124
Rhino	Cluster42AB	3.14249
Rhino	Cluster42AB	3.15214
Rhino	Cluster42AB	3.15706
Rhino	Cluster42AB	3.15947
Rhino	Cluster42AB	3.18118
Rhino	Cluster42AB	3.18417
Rhino	Cluster42AB	3.20069
Rhino	Cluster42AB	3.20472
Rhino	Cluster42AB	3.30556
Rhino	Cluster42AB	3.34811
Rhino	Cluster42AB	3.3535
Rhino	Cluster42AB	3.35962
Rhino	Cluster42AB	3.38503
Rhino	Cluster42AB	3.43714
Rhino	Cluster42AB	3.43973
Rhino	Cluster42AB	3.45819
Rhino	Cluster42AB	3.47635
Rhino	Cluster42AB	3.48925
Rhino	Cluster42AB	3.5169
Rhino	Cluster42AB	3.52063
Rhino	Cluster42AB	3.53237
Rhino	Cluster42AB	3.55572
Rhino	Cluster42AB	3.57784
Rhino	Cluster42AB	3.58201
Rhino	Cluster42AB	3.60561
Rhino	Cluster42AB	3.63964
Rhino	Cluster42AB	3.67345
Rhino	Cluster42AB	3.68424
Rhino	Cluster42AB	3.775
Rhino	Cluster42AB	3.78251
Rhino	Cluster42AB	3.87471
Rhino	Cluster42AB	3.89078
Rhino	Cluster42AB	3.89605
Rhino	Cluster42AB	3.92183
Rhino	Cluster42AB	3.95438
Rhino	Cluster42AB	3.97848
Rhino	Cluster42AB	4.0276
Rhino	Cluster42AB	4.048
Rhino	Cluster42AB	4.09912
Rhino	Cluster42AB	4.10032
Rhino	Cluster42AB	4.22448
Rhino	Cluster42AB	4.25832
Rhino	Cluster42AB	4.28879
Rhino	Cluster42AB	4.31221
Rhino	Cluster42AB	4.31621
Rhino	Cluster42AB	4.31792
Rhino	Cluster42AB	4.32701
Rhino	Cluster42AB	4.36959
Rhino	Cluster42AB	4.38801
Rhino	Cluster42AB	4.39427
Rhino	Cluster42AB	4.41167
Rhino	Cluster42AB	4.43163
Rhino	Cluster42AB	4.52932
Rhino	Cluster42AB	4.53271
Rhino	Cluster42AB	4.53311
Rhino	Cluster42AB	4.62579
Rhino	Cluster42AB	4.62868
Rhino	Cluster42AB	5.26722
Rhino	Cluster80F	-0.408219
Rhino	Cluster80F	-0.346355
Rhino	Cluster80F	-0.0103199
Rhino	Cluster80F	0.00148085
Rhino	Cluster80F	0.00677528
Rhino	Cluster80F	0.226161
Rhino	Cluster80F	0.429859
Rhino	Cluster80F	0.635936
Rhino	Cluster80F	0.637425
Rhino	Cluster80F	0.780101
Rhino	Cluster80F	0.93811
Rhino	Cluster80F	1.14402
Rhino	Cluster80F	1.17942
Rhino	Cluster80F	1.20973
Rhino	Cluster80F	1.22262
Rhino	Cluster80F	1.27683
Rhino	Cluster80F	1.29237
Rhino	Cluster80F	1.42371
Rhino	Cluster80F	1.47011
Rhino	Cluster80F	1.57193
Rhino	Cluster80F	1.72795
Rhino	Cluster80F	1.89146
Rhino	Cluster80F	1.90597
Rhino	Cluster80F	2.22473
Rhino	Cluster80F	2.27889
Rhino	Cluster80F	2.40739
Rhino	Cluster80F	2.69645
Rhino	Cluster80F	2.83444
Rhino	Cluster80F	3.12606
Rhino	Cluster80F	3.28114
Rhino	ClusterFlam	-3.23952
Rhino	ClusterFlam	-2.77004
Rhino	ClusterFlam	-2.56936
Rhino	ClusterFlam	-2.46244
Rhino	ClusterFlam	-2.26842
Rhino	ClusterFlam	-2.17983
Rhino	ClusterFlam	-2.17983
Rhino	ClusterFlam	-2.17983
Rhino	ClusterFlam	-2.15934
Rhino	ClusterFlam	-2.1057
Rhino	ClusterFlam	-2.01259
Rhino	ClusterFlam	-1.96803
Rhino	ClusterFlam	-1.96103
Rhino	ClusterFlam	-1.83766
Rhino	ClusterFlam	-1.81171
Rhino	ClusterFlam	-1.80614
Rhino	ClusterFlam	-1.7809
Rhino	ClusterFlam	-1.74373
Rhino	ClusterFlam	-1.74132
Rhino	ClusterFlam	-1.74132
Rhino	ClusterFlam	-1.71276
Rhino	ClusterFlam	-1.70906
Rhino	ClusterFlam	-1.7029
Rhino	ClusterFlam	-1.69799
Rhino	ClusterFlam	-1.69066
Rhino	ClusterFlam	-1.65627
Rhino	ClusterFlam	-1.64766
Rhino	ClusterFlam	-1.64766
Rhino	ClusterFlam	-1.64028
Rhino	ClusterFlam	-1.63398
Rhino	ClusterFlam	-1.60829
Rhino	ClusterFlam	-1.60829
Rhino	ClusterFlam	-1.58931
Rhino	ClusterFlam	-1.58352
Rhino	ClusterFlam	-1.58352
Rhino	ClusterFlam	-1.57953
Rhino	ClusterFlam	-1.57262
Rhino	ClusterFlam	-1.56202
Rhino	ClusterFlam	-1.56128
Rhino	ClusterFlam	-1.54669
Rhino	ClusterFlam	-1.5379
Rhino	ClusterFlam	-1.5248
Rhino	ClusterFlam	-1.5248
Rhino	ClusterFlam	-1.51127
Rhino	ClusterFlam	-1.5086
Rhino	ClusterFlam	-1.50685
Rhino	ClusterFlam	-1.50631
Rhino	ClusterFlam	-1.50631
Rhino	ClusterFlam	-1.49951
Rhino	ClusterFlam	-1.48692
Rhino	ClusterFlam	-1.48402
Rhino	ClusterFlam	-1.48402
Rhino	ClusterFlam	-1.4639
Rhino	ClusterFlam	-1.46363
Rhino	ClusterFlam	-1.46363
Rhino	ClusterFlam	-1.45221
Rhino	ClusterFlam	-1.42763
Rhino	ClusterFlam	-1.41939
Rhino	ClusterFlam	-1.39927
Rhino	ClusterFlam	-1.39927
Rhino	ClusterFlam	-1.37606
Rhino	ClusterFlam	-1.37202
Rhino	ClusterFlam	-1.34033
Rhino	ClusterFlam	-1.33852
Rhino	ClusterFlam	-1.32628
Rhino	ClusterFlam	-1.30817
Rhino	ClusterFlam	-1.3002
Rhino	ClusterFlam	-1.29872
Rhino	ClusterFlam	-1.29787
Rhino	ClusterFlam	-1.29402
Rhino	ClusterFlam	-1.29402
Rhino	ClusterFlam	-1.29402
Rhino	ClusterFlam	-1.27443
Rhino	ClusterFlam	-1.27141
Rhino	ClusterFlam	-1.27141
Rhino	ClusterFlam	-1.2653
Rhino	ClusterFlam	-1.26177
Rhino	ClusterFlam	-1.26177
Rhino	ClusterFlam	-1.26177
Rhino	ClusterFlam	-1.24123
Rhino	ClusterFlam	-1.24123
Rhino	ClusterFlam	-1.23341
Rhino	ClusterFlam	-1.23341
Rhino	ClusterFlam	-1.22674
Rhino	ClusterFlam	-1.20102
Rhino	ClusterFlam	-1.20102
Rhino	ClusterFlam	-1.19562
Rhino	ClusterFlam	-1.19114
Rhino	ClusterFlam	-1.19114
Rhino	ClusterFlam	-1.18736
Rhino	ClusterFlam	-1.13166
Rhino	ClusterFlam	-1.12974
Rhino	ClusterFlam	-1.12915
Rhino	ClusterFlam	-1.12915
Rhino	ClusterFlam	-1.12851
Rhino	ClusterFlam	-1.12851
Rhino	ClusterFlam	-1.12409
Rhino	ClusterFlam	-1.1157
Rhino	ClusterFlam	-1.10977
Rhino	ClusterFlam	-1.10977
Rhino	ClusterFlam	-1.08577
Rhino	ClusterFlam	-1.06204
Rhino	ClusterFlam	-1.05812
Rhino	ClusterFlam	-1.05447
Rhino	ClusterFlam	-1.04602
Rhino	ClusterFlam	-1.04369
Rhino	ClusterFlam	-1.03772
Rhino	ClusterFlam	-1.03098
Rhino	ClusterFlam	-1.02932
Rhino	ClusterFlam	-1.02332
Rhino	ClusterFlam	-1.01048
Rhino	ClusterFlam	-1.00475
Rhino	ClusterFlam	-0.998494
Rhino	ClusterFlam	-0.984118
Rhino	ClusterFlam	-0.980755
Rhino	ClusterFlam	-0.978199
Rhino	ClusterFlam	-0.978199
Rhino	ClusterFlam	-0.978199
Rhino	ClusterFlam	-0.975797
Rhino	ClusterFlam	-0.970207
Rhino	ClusterFlam	-0.961025
Rhino	ClusterFlam	-0.961025
Rhino	ClusterFlam	-0.954353
Rhino	ClusterFlam	-0.947248
Rhino	ClusterFlam	-0.939841
Rhino	ClusterFlam	-0.931448
Rhino	ClusterFlam	-0.931448
Rhino	ClusterFlam	-0.913053
Rhino	ClusterFlam	-0.913053
Rhino	ClusterFlam	-0.910509
Rhino	ClusterFlam	-0.909656
Rhino	ClusterFlam	-0.909656
Rhino	ClusterFlam	-0.909656
Rhino	ClusterFlam	-0.902659
Rhino	ClusterFlam	-0.899059
Rhino	ClusterFlam	-0.899059
Rhino	ClusterFlam	-0.890693
Rhino	ClusterFlam	-0.890223
Rhino	ClusterFlam	-0.890223
Rhino	ClusterFlam	-0.87138
Rhino	ClusterFlam	-0.867243
Rhino	ClusterFlam	-0.867243
Rhino	ClusterFlam	-0.865336
Rhino	ClusterFlam	-0.865336
Rhino	ClusterFlam	-0.856123
Rhino	ClusterFlam	-0.854901
Rhino	ClusterFlam	-0.854901
Rhino	ClusterFlam	-0.845075
Rhino	ClusterFlam	-0.844155
Rhino	ClusterFlam	-0.839644
Rhino	ClusterFlam	-0.82662
Rhino	ClusterFlam	-0.826196
Rhino	ClusterFlam	-0.823653
Rhino	ClusterFlam	-0.823653
Rhino	ClusterFlam	-0.823109
Rhino	ClusterFlam	-0.822268
Rhino	ClusterFlam	-0.816188
Rhino	ClusterFlam	-0.805872
Rhino	ClusterFlam	-0.805872
Rhino	ClusterFlam	-0.805872
Rhino	ClusterFlam	-0.805872
Rhino	ClusterFlam	-0.800931
Rhino	ClusterFlam	-0.800931
Rhino	ClusterFlam	-0.797997
Rhino	ClusterFlam	-0.793242
Rhino	ClusterFlam	-0.7911
Rhino	ClusterFlam	-0.777874
Rhino	ClusterFlam	-0.777235
Rhino	ClusterFlam	-0.777235
Rhino	ClusterFlam	-0.776825
Rhino	ClusterFlam	-0.773528
Rhino	ClusterFlam	-0.773528
Rhino	ClusterFlam	-0.757182
Rhino	ClusterFlam	-0.753894
Rhino	ClusterFlam	-0.745653
Rhino	ClusterFlam	-0.738159
Rhino	ClusterFlam	-0.73619
Rhino	ClusterFlam	-0.733866
Rhino	ClusterFlam	-0.73207
Rhino	ClusterFlam	-0.718342
Rhino	ClusterFlam	-0.702898
Rhino	ClusterFlam	-0.702898
Rhino	ClusterFlam	-0.693639
Rhino	ClusterFlam	-0.693639
Rhino	ClusterFlam	-0.690661
Rhino	ClusterFlam	-0.690661
Rhino	ClusterFlam	-0.686447
Rhino	ClusterFlam	-0.686447
Rhino	ClusterFlam	-0.680073
Rhino	ClusterFlam	-0.675401
Rhino	ClusterFlam	-0.67423
Rhino	ClusterFlam	-0.669719
Rhino	ClusterFlam	-0.662574
Rhino	ClusterFlam	-0.656842
Rhino	ClusterFlam	-0.656666
Rhino	ClusterFlam	-0.656271
Rhino	ClusterFlam	-0.648523
Rhino	ClusterFlam	-0.643139
Rhino	ClusterFlam	-0.643081
Rhino	ClusterFlam	-0.638314
Rhino	ClusterFlam	-0.632778
Rhino	ClusterFlam	-0.631293
Rhino	ClusterFlam	-0.63022
Rhino	ClusterFlam	-0.624695
Rhino	ClusterFlam	-0.624695
Rhino	ClusterFlam	-0.622682
Rhino	ClusterFlam	-0.613227
Rhino	ClusterFlam	-0.612495
Rhino	ClusterFlam	-0.606176
Rhino	ClusterFlam	-0.606176
Rhino	ClusterFlam	-0.603228
Rhino	ClusterFlam	-0.600716
Rhino	ClusterFlam	-0.598416
Rhino	ClusterFlam	-0.598411
Rhino	ClusterFlam	-0.595919
Rhino	ClusterFlam	-0.592811
Rhino	ClusterFlam	-0.591306
Rhino	ClusterFlam	-0.589857
Rhino	ClusterFlam	-0.586779
Rhino	ClusterFlam	-0.584948
Rhino	ClusterFlam	-0.583525
Rhino	ClusterFlam	-0.579531
Rhino	ClusterFlam	-0.572622
Rhino	ClusterFlam	-0.5712
Rhino	ClusterFlam	-0.546693
Rhino	ClusterFlam	-0.543545
Rhino	ClusterFlam	-0.541189
Rhino	ClusterFlam	-0.537897
Rhino	ClusterFlam	-0.534471
Rhino	ClusterFlam	-0.532973
Rhino	ClusterFlam	-0.525697
Rhino	ClusterFlam	-0.522362
Rhino	ClusterFlam	-0.518254
Rhino	ClusterFlam	-0.518254
Rhino	ClusterFlam	-0.513755
Rhino	ClusterFlam	-0.510148
Rhino	ClusterFlam	-0.506312
Rhino	ClusterFlam	-0.506312
Rhino	ClusterFlam	-0.501554
Rhino	ClusterFlam	-0.494619
Rhino	ClusterFlam	-0.493506
Rhino	ClusterFlam	-0.484021
Rhino	ClusterFlam	-0.477074
Rhino	ClusterFlam	-0.473795
Rhino	ClusterFlam	-0.464054
Rhino	ClusterFlam	-0.464054
Rhino	ClusterFlam	-0.455315
Rhino	ClusterFlam	-0.452785
Rhino	ClusterFlam	-0.452205
Rhino	ClusterFlam	-0.447077
Rhino	ClusterFlam	-0.447077
Rhino	ClusterFlam	-0.446021
Rhino	ClusterFlam	-0.446021
Rhino	ClusterFlam	-0.44436
Rhino	ClusterFlam	-0.443721
Rhino	ClusterFlam	-0.439748
Rhino	ClusterFlam	-0.438782
Rhino	ClusterFlam	-0.436527
Rhino	ClusterFlam	-0.433864
Rhino	ClusterFlam	-0.423921
Rhino	ClusterFlam	-0.423921
Rhino	ClusterFlam	-0.42173
Rhino	ClusterFlam	-0.421558
Rhino	ClusterFlam	-0.415023
Rhino	ClusterFlam	-0.413531
Rhino	ClusterFlam	-0.408863
Rhino	ClusterFlam	-0.400315
Rhino	ClusterFlam	-0.393807
Rhino	ClusterFlam	-0.390835
Rhino	ClusterFlam	-0.390723
Rhino	ClusterFlam	-0.381307
Rhino	ClusterFlam	-0.376768
Rhino	ClusterFlam	-0.376063
Rhino	ClusterFlam	-0.376063
Rhino	ClusterFlam	-0.348975
Rhino	ClusterFlam	-0.346355
Rhino	ClusterFlam	-0.340328
Rhino	ClusterFlam	-0.340328
Rhino	ClusterFlam	-0.337682
Rhino	ClusterFlam	-0.337682
Rhino	ClusterFlam	-0.336108
Rhino	ClusterFlam	-0.32016
Rhino	ClusterFlam	-0.317788
Rhino	ClusterFlam	-0.294583
Rhino	ClusterFlam	-0.294272
Rhino	ClusterFlam	-0.289974
Rhino	ClusterFlam	-0.27958
Rhino	ClusterFlam	-0.278155
Rhino	ClusterFlam	-0.271784
Rhino	ClusterFlam	-0.265304
Rhino	ClusterFlam	-0.258777
Rhino	ClusterFlam	-0.256511
Rhino	ClusterFlam	-0.252822
Rhino	ClusterFlam	-0.241967
Rhino	ClusterFlam	-0.237943
Rhino	ClusterFlam	-0.236913
Rhino	ClusterFlam	-0.236913
Rhino	ClusterFlam	-0.231585
Rhino	ClusterFlam	-0.231585
Rhino	ClusterFlam	-0.230615
Rhino	ClusterFlam	-0.222345
Rhino	ClusterFlam	-0.220842
Rhino	ClusterFlam	-0.220842
Rhino	ClusterFlam	-0.220842
Rhino	ClusterFlam	-0.220782
Rhino	ClusterFlam	-0.219332
Rhino	ClusterFlam	-0.207645
Rhino	ClusterFlam	-0.20102
Rhino	ClusterFlam	-0.197618
Rhino	ClusterFlam	-0.197618
Rhino	ClusterFlam	-0.195622
Rhino	ClusterFlam	-0.187357
Rhino	ClusterFlam	-0.186454
Rhino	ClusterFlam	-0.184122
Rhino	ClusterFlam	-0.178882
Rhino	ClusterFlam	-0.178882
Rhino	ClusterFlam	-0.17673
Rhino	ClusterFlam	-0.171578
Rhino	ClusterFlam	-0.164868
Rhino	ClusterFlam	-0.164042
Rhino	ClusterFlam	-0.164042
Rhino	ClusterFlam	-0.161896
Rhino	ClusterFlam	-0.161274
Rhino	ClusterFlam	-0.138676
Rhino	ClusterFlam	-0.133677
Rhino	ClusterFlam	-0.133379
Rhino	ClusterFlam	-0.132758
Rhino	ClusterFlam	-0.132758
Rhino	ClusterFlam	-0.130277
Rhino	ClusterFlam	-0.129151
Rhino	ClusterFlam	-0.1278
Rhino	ClusterFlam	-0.1278
Rhino	ClusterFlam	-0.117936
Rhino	ClusterFlam	-0.113028
Rhino	ClusterFlam	-0.113028
Rhino	ClusterFlam	-0.111936
Rhino	ClusterFlam	-0.108285
Rhino	ClusterFlam	-0.105699
Rhino	ClusterFlam	-0.0991479
Rhino	ClusterFlam	-0.0975775
Rhino	ClusterFlam	-0.0951103
Rhino	ClusterFlam	-0.0817897
Rhino	ClusterFlam	-0.0803831
Rhino	ClusterFlam	-0.0803831
Rhino	ClusterFlam	-0.0750873
Rhino	ClusterFlam	-0.074253
Rhino	ClusterFlam	-0.0721647
Rhino	ClusterFlam	-0.0718794
Rhino	ClusterFlam	-0.0687684
Rhino	ClusterFlam	-0.0616548
Rhino	ClusterFlam	-0.0594684
Rhino	ClusterFlam	-0.0584327
Rhino	ClusterFlam	-0.0581183
Rhino	ClusterFlam	-0.0581183
Rhino	ClusterFlam	-0.0493911
Rhino	ClusterFlam	-0.0419723
Rhino	ClusterFlam	-0.0214895
Rhino	ClusterFlam	-0.0164426
Rhino	ClusterFlam	-0.0126481
Rhino	ClusterFlam	-0.0126481
Rhino	ClusterFlam	-0.0109569
Rhino	ClusterFlam	-0.00435017
Rhino	ClusterFlam	0.0120094
Rhino	ClusterFlam	0.0137627
Rhino	ClusterFlam	0.0167595
Rhino	ClusterFlam	0.020129
Rhino	ClusterFlam	0.0208376
Rhino	ClusterFlam	0.0218006
Rhino	ClusterFlam	0.0234499
Rhino	ClusterFlam	0.0512036
Rhino	ClusterFlam	0.0561573
Rhino	ClusterFlam	0.0598401
Rhino	ClusterFlam	0.060159
Rhino	ClusterFlam	0.0647507
Rhino	ClusterFlam	0.0672834
Rhino	ClusterFlam	0.0748147
Rhino	ClusterFlam	0.075582
Rhino	ClusterFlam	0.0832347
Rhino	ClusterFlam	0.0850152
Rhino	ClusterFlam	0.0882145
Rhino	ClusterFlam	0.0906617
Rhino	ClusterFlam	0.0911623
Rhino	ClusterFlam	0.0938848
Rhino	ClusterFlam	0.106642
Rhino	ClusterFlam	0.110457
Rhino	ClusterFlam	0.120908
Rhino	ClusterFlam	0.12447
Rhino	ClusterFlam	0.126547
Rhino	ClusterFlam	0.127953
Rhino	ClusterFlam	0.12862
Rhino	ClusterFlam	0.133738
Rhino	ClusterFlam	0.134779
Rhino	ClusterFlam	0.138554
Rhino	ClusterFlam	0.13887
Rhino	ClusterFlam	0.140603
Rhino	ClusterFlam	0.143254
Rhino	ClusterFlam	0.145099
Rhino	ClusterFlam	0.146519
Rhino	ClusterFlam	0.158054
Rhino	ClusterFlam	0.160356
Rhino	ClusterFlam	0.163801
Rhino	ClusterFlam	0.164353
Rhino	ClusterFlam	0.171156
Rhino	ClusterFlam	0.181928
Rhino	ClusterFlam	0.190203
Rhino	ClusterFlam	0.196274
Rhino	ClusterFlam	0.196858
Rhino	ClusterFlam	0.199069
Rhino	ClusterFlam	0.203186
Rhino	ClusterFlam	0.210652
Rhino	ClusterFlam	0.2162
Rhino	ClusterFlam	0.218099
Rhino	ClusterFlam	0.222126
Rhino	ClusterFlam	0.227396
Rhino	ClusterFlam	0.240395
Rhino	ClusterFlam	0.254347
Rhino	ClusterFlam	0.269701
Rhino	ClusterFlam	0.282734
Rhino	ClusterFlam	0.285563
Rhino	ClusterFlam	0.296316
Rhino	ClusterFlam	0.299289
Rhino	ClusterFlam	0.313553
Rhino	ClusterFlam	0.313553
Rhino	ClusterFlam	0.315546
Rhino	ClusterFlam	0.319431
Rhino	ClusterFlam	0.321245
Rhino	ClusterFlam	0.330281
Rhino	ClusterFlam	0.342873
Rhino	ClusterFlam	0.34805
Rhino	ClusterFlam	0.350141
Rhino	ClusterFlam	0.350369
Rhino	ClusterFlam	0.358178
Rhino	ClusterFlam	0.361686
Rhino	ClusterFlam	0.363976
Rhino	ClusterFlam	0.37684
Rhino	ClusterFlam	0.381904
Rhino	ClusterFlam	0.38361
Rhino	ClusterFlam	0.42482
Rhino	ClusterFlam	0.42857
Rhino	ClusterFlam	0.45874
Rhino	ClusterFlam	0.468404
Rhino	ClusterFlam	0.475196
Rhino	ClusterFlam	0.47908
Rhino	ClusterFlam	0.503383
Rhino	ClusterFlam	0.507799
Rhino	ClusterFlam	0.522869
Rhino	ClusterFlam	0.535946
Rhino	ClusterFlam	0.547215
Rhino	ClusterFlam	0.559135
Rhino	ClusterFlam	0.569752
Rhino	ClusterFlam	0.577824
Rhino	ClusterFlam	0.58428
Rhino	ClusterFlam	0.590845
Rhino	ClusterFlam	0.602446
Rhino	ClusterFlam	0.622912
Rhino	ClusterFlam	0.627215
Rhino	ClusterFlam	0.629207
Rhino	ClusterFlam	0.646377
Rhino	ClusterFlam	0.676513
Rhino	ClusterFlam	0.677202
Rhino	ClusterFlam	0.677262
Rhino	ClusterFlam	0.680107
Rhino	ClusterFlam	0.717526
Rhino	ClusterFlam	0.717852
Rhino	ClusterFlam	0.727815
Rhino	ClusterFlam	0.729846
Rhino	ClusterFlam	0.758766
Rhino	ClusterFlam	0.770228
Rhino	ClusterFlam	0.772531
Rhino	ClusterFlam	0.774132
Rhino	ClusterFlam	0.783611
Rhino	ClusterFlam	0.784031
Rhino	ClusterFlam	0.787217
Rhino	ClusterFlam	0.797323
Rhino	ClusterFlam	0.829125
Rhino	ClusterFlam	0.834813
Rhino	ClusterFlam	0.860842
Rhino	ClusterFlam	0.869723
Rhino	ClusterFlam	0.882064
Rhino	ClusterFlam	0.914771
Rhino	ClusterFlam	0.941882
Rhino	ClusterFlam	0.96014
Rhino	ClusterFlam	0.978511
Rhino	ClusterFlam	0.985568
Rhino	ClusterFlam	0.995105
Rhino	ClusterFlam	1.03589
Rhino	ClusterFlam	1.03703
Rhino	ClusterFlam	1.0512
Rhino	ClusterFlam	1.05327
Rhino	ClusterFlam	1.05927
Rhino	ClusterFlam	1.10027
Rhino	ClusterFlam	1.10338
Rhino	ClusterFlam	1.10567
Rhino	ClusterFlam	1.12601
Rhino	ClusterFlam	1.1329
Rhino	ClusterFlam	1.13887
Rhino	ClusterFlam	1.1506
Rhino	ClusterFlam	1.19164
Rhino	ClusterFlam	1.27131
Rhino	ClusterFlam	1.29094
Rhino	ClusterFlam	1.33092
Rhino	ClusterFlam	1.3401
Rhino	ClusterFlam	1.43218
Rhino	ClusterFlam	1.4379
Rhino	ClusterFlam	1.5
Rhino	ClusterFlam	1.50593
Rhino	ClusterFlam	1.61135
Rhino	ClusterFlam	1.87694
Rhino	ClusterFlam	2.13849
H3K9me3	Cluster20A	0.902008
H3K9me3	Cluster20A	0.983573
H3K9me3	Cluster20A	1.66539
H3K9me3	Cluster20A	1.51662
H3K9me3	Cluster20A	2.13505
H3K9me3	Cluster20A	2.81599
H3K9me3	Cluster20A	2.02831
H3K9me3	Cluster20A	2.48346
H3K9me3	Cluster20A	2.54641
H3K9me3	Cluster20A	0.984743
H3K9me3	Cluster20A	2.84014
H3K9me3	Cluster20A	1.87629
H3K9me3	Cluster20A	3.64448
H3K9me3	Cluster20A	4.27601
H3K9me3	Cluster20A	2.53923
H3K9me3	Cluster20A	2.74728
H3K9me3	Cluster20A	2.45785
H3K9me3	Cluster20A	2.29125
H3K9me3	Cluster20A	3.79435
H3K9me3	Cluster20A	3.63348
H3K9me3	Cluster20A	2.74399
H3K9me3	Cluster20A	3.27601
H3K9me3	Cluster20A	4.69971
H3K9me3	Cluster20A	4.24503
H3K9me3	Cluster20A	2.00839
H3K9me3	Cluster20A	1.71975
H3K9me3	Cluster20A	2.57196
H3K9me3	Cluster20A	2.24125
H3K9me3	Cluster20A	3.06231
H3K9me3	Cluster20A	1.62664
H3K9me3	Cluster20A	1.61257
H3K9me3	Cluster20A	2.34313
H3K9me3	Cluster20A	0.992508
H3K9me3	Cluster20A	0.0177
H3K9me3	Cluster20A	2.03045
H3K9me3	Cluster20A	1.69952
H3K9me3	Cluster20A	0.545712
H3K9me3	Cluster38C1	2.83716
H3K9me3	Cluster38C1	3.43304
H3K9me3	Cluster38C1	3.25454
H3K9me3	Cluster38C1	3.52126
H3K9me3	Cluster38C1	3.62853
H3K9me3	Cluster38C1	3.48508
H3K9me3	Cluster38C1	3.03513
H3K9me3	Cluster38C1	3.69251
H3K9me3	Cluster38C1	2.77244
H3K9me3	Cluster38C1	2.50623
H3K9me3	Cluster38C1	2.24518
H3K9me3	Cluster38C1	3.58768
H3K9me3	Cluster38C2	2.3916
H3K9me3	Cluster38C2	2.36949
H3K9me3	Cluster38C2	3.49286
H3K9me3	Cluster38C2	3.64776
H3K9me3	Cluster38C2	3.89724
H3K9me3	Cluster38C2	2.985
H3K9me3	Cluster38C2	1.3421
H3K9me3	Cluster38C2	1.87618
H3K9me3	Cluster38C2	2.51751
H3K9me3	Cluster38C2	2.26585
H3K9me3	Cluster38C2	1.74496
H3K9me3	Cluster38C2	2.59499
H3K9me3	Cluster38C2	3.6592
H3K9me3	Cluster38C2	1.98699
H3K9me3	Cluster38C2	2.22576
H3K9me3	Cluster38C2	3.01792
H3K9me3	Cluster38C2	2.47586
H3K9me3	Cluster38C2	1.99891
H3K9me3	Cluster38C2	2.121
H3K9me3	Cluster38C2	1.7367
H3K9me3	Cluster38C2	2.12586
H3K9me3	Cluster38C2	2.65651
H3K9me3	Cluster38C2	2.24132
H3K9me3	Cluster38C2	2.71069
H3K9me3	Cluster38C2	2.22586
H3K9me3	Cluster38C2	2.75382
H3K9me3	Cluster38C2	2.36358
H3K9me3	Cluster38C2	2.59044
H3K9me3	Cluster38C2	3.73442
H3K9me3	Cluster38C2	4.04603
H3K9me3	Cluster38C2	4.91582
H3K9me3	Cluster38C2	5.49022
H3K9me3	Cluster38C2	4.55708
H3K9me3	Cluster38C2	5.72318
H3K9me3	Cluster38C2	5.3833
H3K9me3	Cluster38C2	4.23306
H3K9me3	Cluster38C2	5.08385
H3K9me3	Cluster38C2	4.36281
H3K9me3	Cluster38C2	5.59765
H3K9me3	Cluster38C2	4.95618
H3K9me3	Cluster38C2	5.64386
H3K9me3	Cluster38C2	6.47573
H3K9me3	Cluster38C2	5.2616
H3K9me3	Cluster38C2	5.86977
H3K9me3	Cluster38C2	3.67759
H3K9me3	Cluster38C2	5.54031
H3K9me3	Cluster38C2	4.98935
H3K9me3	Cluster38C2	5.06533
H3K9me3	Cluster38C2	5.65279
H3K9me3	Cluster38C2	4.05348
H3K9me3	Cluster38C2	3.30454
H3K9me3	Cluster38C2	0.653904
H3K9me3	Cluster38C2	1.24226
H3K9me3	Cluster38C2	2.24677
H3K9me3	Cluster38C2	2.79759
H3K9me3	Cluster38C2	2.26823
H3K9me3	Cluster38C2	2.24048
H3K9me3	Cluster38C2	2.39928
H3K9me3	Cluster38C2	3.37433
H3K9me3	Cluster38C2	3.54804
H3K9me3	Cluster38C2	3.00338
H3K9me3	Cluster38C2	2.49294
H3K9me3	Cluster38C2	2.03311
H3K9me3	Cluster38C2	1.44481
H3K9me3	Cluster38C2	3.10247
H3K9me3	Cluster38C2	2.46737
H3K9me3	Cluster38C2	3.12759
H3K9me3	Cluster38C2	4.96262
H3K9me3	Cluster38C2	5.81783
H3K9me3	Cluster38C2	5.86566
H3K9me3	Cluster38C2	2.65967
H3K9me3	Cluster38C2	2.6792
H3K9me3	Cluster38C2	3.05862
H3K9me3	Cluster38C2	4.3879
H3K9me3	Cluster38C2	2.60643
H3K9me3	Cluster38C2	1.37281
H3K9me3	Cluster42AB	2.12998
H3K9me3	Cluster42AB	3.38798
H3K9me3	Cluster42AB	3.93723
H3K9me3	Cluster42AB	4.1296
H3K9me3	Cluster42AB	4.83479
H3K9me3	Cluster42AB	4.5313
H3K9me3	Cluster42AB	5.17533
H3K9me3	Cluster42AB	5.73871
H3K9me3	Cluster42AB	5.6883
H3K9me3	Cluster42AB	6.8585
H3K9me3	Cluster42AB	3.84687
H3K9me3	Cluster42AB	4.13173
H3K9me3	Cluster42AB	3.99087
H3K9me3	Cluster42AB	4.05104
H3K9me3	Cluster42AB	3.56559
H3K9me3	Cluster42AB	3.53625
H3K9me3	Cluster42AB	3.44767
H3K9me3	Cluster42AB	4.98966
H3K9me3	Cluster42AB	5.6633
H3K9me3	Cluster42AB	4.84056
H3K9me3	Cluster42AB	5.86802
H3K9me3	Cluster42AB	5.71975
H3K9me3	Cluster42AB	4.94182
H3K9me3	Cluster42AB	4.58137
H3K9me3	Cluster42AB	4.24172
H3K9me3	Cluster42AB	5.01453
H3K9me3	Cluster42AB	4.06049
H3K9me3	Cluster42AB	4.19426
H3K9me3	Cluster42AB	6.06706
H3K9me3	Cluster42AB	4.23772
H3K9me3	Cluster42AB	4.76634
H3K9me3	Cluster42AB	4.67957
H3K9me3	Cluster42AB	4.07235
H3K9me3	Cluster42AB	4.03356
H3K9me3	Cluster42AB	3.99201
H3K9me3	Cluster42AB	4.62339
H3K9me3	Cluster42AB	4.13253
H3K9me3	Cluster42AB	4.83073
H3K9me3	Cluster42AB	4.42732
H3K9me3	Cluster42AB	3.85829
H3K9me3	Cluster42AB	3.80069
H3K9me3	Cluster42AB	3.92739
H3K9me3	Cluster42AB	5.3541
H3K9me3	Cluster42AB	5.88795
H3K9me3	Cluster42AB	5.06055
H3K9me3	Cluster42AB	5.66918
H3K9me3	Cluster42AB	4.77835
H3K9me3	Cluster42AB	5.23804
H3K9me3	Cluster42AB	4.98351
H3K9me3	Cluster42AB	5.0732
H3K9me3	Cluster42AB	4.02368
H3K9me3	Cluster42AB	4.31367
H3K9me3	Cluster42AB	4.36205
H3K9me3	Cluster42AB	6.50078
H3K9me3	Cluster42AB	4.71189
H3K9me3	Cluster42AB	3.95681
H3K9me3	Cluster42AB	3.76369
H3K9me3	Cluster42AB	5.14859
H3K9me3	Cluster42AB	4.96682
H3K9me3	Cluster42AB	4.27468
H3K9me3	Cluster42AB	4.09315
H3K9me3	Cluster42AB	4.53264
H3K9me3	Cluster42AB	5.81802
H3K9me3	Cluster42AB	4.94557
H3K9me3	Cluster42AB	4.11334
H3K9me3	Cluster42AB	4.78714
H3K9me3	Cluster42AB	4.74116
H3K9me3	Cluster42AB	4.12347
H3K9me3	Cluster42AB	3.50288
H3K9me3	Cluster42AB	4.30029
H3K9me3	Cluster42AB	4.20075
H3K9me3	Cluster42AB	3.87634
H3K9me3	Cluster42AB	3.39161
H3K9me3	Cluster42AB	4.40055
H3K9me3	Cluster42AB	3.52963
H3K9me3	Cluster42AB	2.46107
H3K9me3	Cluster42AB	2.72396
H3K9me3	Cluster42AB	3.52992
H3K9me3	Cluster42AB	4.37525
H3K9me3	Cluster42AB	4.00479
H3K9me3	Cluster42AB	3.96272
H3K9me3	Cluster42AB	4.12085
H3K9me3	Cluster42AB	3.72221
H3K9me3	Cluster42AB	3.32655
H3K9me3	Cluster42AB	3.08965
H3K9me3	Cluster42AB	3.22368
H3K9me3	Cluster42AB	3.44176
H3K9me3	Cluster42AB	3.29109
H3K9me3	Cluster42AB	3.33727
H3K9me3	Cluster42AB	1.69984
H3K9me3	Cluster42AB	3.11714
H3K9me3	Cluster42AB	5.03559
H3K9me3	Cluster42AB	5.51751
H3K9me3	Cluster42AB	6.23728
H3K9me3	Cluster42AB	5.22855
H3K9me3	Cluster42AB	5.0066
H3K9me3	Cluster42AB	3.33879
H3K9me3	Cluster42AB	2.64364
H3K9me3	Cluster42AB	2.59003
H3K9me3	Cluster42AB	2.43681
H3K9me3	Cluster42AB	2.25132
H3K9me3	Cluster42AB	2.98596
H3K9me3	Cluster42AB	3.46047
H3K9me3	Cluster42AB	3.33494
H3K9me3	Cluster42AB	4.08746
H3K9me3	Cluster42AB	4.46086
H3K9me3	Cluster42AB	3.33086
H3K9me3	Cluster42AB	2.57595
H3K9me3	Cluster42AB	4
H3K9me3	Cluster42AB	2.57595
H3K9me3	Cluster42AB	2.49925
H3K9me3	Cluster42AB	2.86566
H3K9me3	Cluster42AB	2.97211
H3K9me3	Cluster42AB	3.26782
H3K9me3	Cluster42AB	3.3879
H3K9me3	Cluster42AB	3.04543
H3K9me3	Cluster42AB	2.71075
H3K9me3	Cluster42AB	2.43681
H3K9me3	Cluster42AB	3.54768
H3K9me3	Cluster42AB	2.85025
H3K9me3	Cluster42AB	4.13821
H3K9me3	Cluster42AB	2.68286
H3K9me3	Cluster42AB	3.91582
H3K9me3	Cluster42AB	5.16993
H3K9me3	Cluster42AB	3.45943
H3K9me3	Cluster42AB	2.98935
H3K9me3	Cluster42AB	4.62636
H3K9me3	Cluster42AB	3.49925
H3K9me3	Cluster42AB	4.37203
H3K9me3	Cluster42AB	4.91358
H3K9me3	Cluster42AB	5.23862
H3K9me3	Cluster42AB	4.6578
H3K9me3	Cluster42AB	4.69962
H3K9me3	Cluster42AB	4.5628
H3K9me3	Cluster42AB	4.59684
H3K9me3	Cluster42AB	4.30916
H3K9me3	Cluster42AB	3.50378
H3K9me3	Cluster42AB	3.23551
H3K9me3	Cluster42AB	3.24451
H3K9me3	Cluster42AB	4.12644
H3K9me3	Cluster42AB	3.54148
H3K9me3	Cluster42AB	2.51147
H3K9me3	Cluster42AB	3.72053
H3K9me3	Cluster42AB	5.02429
H3K9me3	Cluster42AB	6.10007
H3K9me3	Cluster42AB	5.87337
H3K9me3	Cluster42AB	4.02712
H3K9me3	Cluster42AB	4.38061
H3K9me3	Cluster42AB	3.3879
H3K9me3	Cluster42AB	4.36736
H3K9me3	Cluster42AB	3.43681
H3K9me3	Cluster42AB	4.17377
H3K9me3	Cluster42AB	3.03311
H3K9me3	Cluster42AB	3.05715
H3K9me3	Cluster42AB	4.39907
H3K9me3	Cluster42AB	2.65366
H3K9me3	Cluster42AB	3.09844
H3K9me3	Cluster42AB	4.33494
H3K9me3	Cluster42AB	2.87605
H3K9me3	Cluster42AB	3.94866
H3K9me3	Cluster42AB	3.11671
H3K9me3	Cluster42AB	2.99971
H3K9me3	Cluster42AB	4.14066
H3K9me3	Cluster42AB	4.53412
H3K9me3	Cluster42AB	4.0833
H3K9me3	Cluster42AB	4.46078
H3K9me3	Cluster42AB	4.09141
H3K9me3	Cluster42AB	3.56925
H3K9me3	Cluster42AB	3.59003
H3K9me3	Cluster42AB	4.38307
H3K9me3	Cluster42AB	4.21627
H3K9me3	Cluster42AB	3.84264
H3K9me3	Cluster42AB	3.88995
H3K9me3	Cluster42AB	4.28455
H3K9me3	Cluster42AB	4.8437
H3K9me3	Cluster42AB	5.69034
H3K9me3	Cluster42AB	4.17562
H3K9me3	Cluster42AB	4.7921
H3K9me3	Cluster42AB	5.32433
H3K9me3	Cluster42AB	5.10023
H3K9me3	Cluster42AB	3.96068
H3K9me3	Cluster42AB	4.53025
H3K9me3	Cluster42AB	4.07558
H3K9me3	Cluster42AB	4.70084
H3K9me3	Cluster42AB	4.04284
H3K9me3	Cluster42AB	5.10365
H3K9me3	Cluster42AB	5.31854
H3K9me3	Cluster42AB	6.27811
H3K9me3	Cluster42AB	5.17287
H3K9me3	Cluster42AB	5.98946
H3K9me3	Cluster42AB	5.28
H3K9me3	Cluster42AB	4.26635
H3K9me3	Cluster42AB	3.37615
H3K9me3	Cluster42AB	4.39401
H3K9me3	Cluster42AB	4.72643
H3K9me3	Cluster42AB	5.20991
H3K9me3	Cluster42AB	6.06486
H3K9me3	Cluster42AB	5.99573
H3K9me3	Cluster42AB	5.81572
H3K9me3	Cluster42AB	4.80938
H3K9me3	Cluster42AB	4.82417
H3K9me3	Cluster42AB	5.53208
H3K9me3	Cluster42AB	4.91443
H3K9me3	Cluster42AB	5.80175
H3K9me3	Cluster42AB	3.54373
H3K9me3	Cluster42AB	3.40726
H3K9me3	Cluster42AB	3.7503
H3K9me3	Cluster42AB	3.13773
H3K9me3	Cluster42AB	2.92263
H3K9me3	Cluster42AB	3.15636
H3K9me3	Cluster42AB	3.05456
H3K9me3	Cluster42AB	2.93033
H3K9me3	Cluster42AB	2.70717
H3K9me3	Cluster42AB	3.37929
H3K9me3	Cluster42AB	4.03551
H3K9me3	Cluster42AB	4.53901
H3K9me3	Cluster42AB	6.20945
H3K9me3	Cluster42AB	3.97924
H3K9me3	Cluster42AB	4.19743
H3K9me3	Cluster42AB	3.68286
H3K9me3	Cluster42AB	3.771
H3K9me3	Cluster42AB	3.48949
H3K9me3	Cluster42AB	3.14388
H3K9me3	Cluster42AB	2.27951
H3K9me3	Cluster42AB	2.95162
H3K9me3	Cluster42AB	3.03278
H3K9me3	Cluster42AB	3.09229
H3K9me3	Cluster42AB	3.55036
H3K9me3	Cluster42AB	3.37319
H3K9me3	Cluster42AB	3.86603
H3K9me3	Cluster42AB	2.89741
H3K9me3	Cluster42AB	3.33076
H3K9me3	Cluster42AB	2.75415
H3K9me3	Cluster42AB	5.48632
H3K9me3	Cluster42AB	4.2845
H3K9me3	Cluster42AB	2.74089
H3K9me3	Cluster42AB	2.76306
H3K9me3	Cluster42AB	3.37859
H3K9me3	Cluster42AB	3.43404
H3K9me3	Cluster80F	3.43959
H3K9me3	Cluster80F	3.45624
H3K9me3	Cluster80F	3.52377
H3K9me3	Cluster80F	5.54768
H3K9me3	Cluster80F	4.9236
H3K9me3	Cluster80F	5.34171
H3K9me3	Cluster80F	7.45121
H3K9me3	Cluster80F	4.19008
H3K9me3	Cluster80F	4.31192
H3K9me3	Cluster80F	4.66501
H3K9me3	Cluster80F	4.45923
H3K9me3	Cluster80F	4.45142
H3K9me3	Cluster80F	5.85299
H3K9me3	Cluster80F	6.0717
H3K9me3	Cluster80F	5.88161
H3K9me3	Cluster80F	5.98906
H3K9me3	Cluster80F	5.4896
H3K9me3	Cluster80F	5.63571
H3K9me3	Cluster80F	5.45333
H3K9me3	Cluster80F	5.75047
H3K9me3	Cluster80F	6.039
H3K9me3	Cluster80F	6.323
H3K9me3	Cluster80F	6.29892
H3K9me3	Cluster80F	6.12344
H3K9me3	Cluster80F	5.84107
H3K9me3	Cluster80F	5.09085
H3K9me3	Cluster80F	4.69739
H3K9me3	Cluster80F	4.1677
H3K9me3	Cluster80F	3.95445
H3K9me3	Cluster80F	4.09929
H3K9me3	ClusterFlam	3.30349
H3K9me3	ClusterFlam	2.05324
H3K9me3	ClusterFlam	2.04324
H3K9me3	ClusterFlam	1.97676
H3K9me3	ClusterFlam	2.53478
H3K9me3	ClusterFlam	3.31129
H3K9me3	ClusterFlam	3.35236
H3K9me3	ClusterFlam	3.62468
H3K9me3	ClusterFlam	3.66201
H3K9me3	ClusterFlam	2.58467
H3K9me3	ClusterFlam	2.49817
H3K9me3	ClusterFlam	2.19483
H3K9me3	ClusterFlam	2.3421
H3K9me3	ClusterFlam	3.28481
H3K9me3	ClusterFlam	4.23306
H3K9me3	ClusterFlam	3.64996
H3K9me3	ClusterFlam	4.54148
H3K9me3	ClusterFlam	3.79273
H3K9me3	ClusterFlam	3.69971
H3K9me3	ClusterFlam	3.68519
H3K9me3	ClusterFlam	2.41164
H3K9me3	ClusterFlam	4.22646
H3K9me3	ClusterFlam	3.74584
H3K9me3	ClusterFlam	3.14768
H3K9me3	ClusterFlam	3.59998
H3K9me3	ClusterFlam	3.93879
H3K9me3	ClusterFlam	3.49328
H3K9me3	ClusterFlam	4.06475
H3K9me3	ClusterFlam	4.32523
H3K9me3	ClusterFlam	4.96921
H3K9me3	ClusterFlam	5.67505
H3K9me3	ClusterFlam	4.14543
H3K9me3	ClusterFlam	5.50977
H3K9me3	ClusterFlam	5.5852
H3K9me3	ClusterFlam	4.08333
H3K9me3	ClusterFlam	4.29438
H3K9me3	ClusterFlam	4.45095
H3K9me3	ClusterFlam	4.56277
H3K9me3	ClusterFlam	4.10855
H3K9me3	ClusterFlam	5.01064
H3K9me3	ClusterFlam	4.61326
H3K9me3	ClusterFlam	3.89479
H3K9me3	ClusterFlam	3.97558
H3K9me3	ClusterFlam	4.20008
H3K9me3	ClusterFlam	4.69427
H3K9me3	ClusterFlam	4.25632
H3K9me3	ClusterFlam	4.62442
H3K9me3	ClusterFlam	3.34123
H3K9me3	ClusterFlam	4.20552
H3K9me3	ClusterFlam	3.11064
H3K9me3	ClusterFlam	3.09844
H3K9me3	ClusterFlam	5.42626
H3K9me3	ClusterFlam	4.03268
H3K9me3	ClusterFlam	2.98699
H3K9me3	ClusterFlam	4.38061
H3K9me3	ClusterFlam	4.41256
H3K9me3	ClusterFlam	3.47887
H3K9me3	ClusterFlam	1.05992
H3K9me3	ClusterFlam	2.40004
H3K9me3	ClusterFlam	4.17377
H3K9me3	ClusterFlam	4.35777
H3K9me3	ClusterFlam	3.46778
H3K9me3	ClusterFlam	4.22437
H3K9me3	ClusterFlam	0.500221
H3K9me3	ClusterFlam	4.04543
H3K9me3	ClusterFlam	2.67688
H3K9me3	ClusterFlam	3.19007
H3K9me3	ClusterFlam	2.95681
H3K9me3	ClusterFlam	3.86603
H3K9me3	ClusterFlam	3.29572
H3K9me3	ClusterFlam	3.29109
H3K9me3	ClusterFlam	2.72396
H3K9me3	ClusterFlam	1.72826
H3K9me3	ClusterFlam	2.91945
H3K9me3	ClusterFlam	5.11222
H3K9me3	ClusterFlam	4.33494
H3K9me3	ClusterFlam	5.42125
H3K9me3	ClusterFlam	4.48949
H3K9me3	ClusterFlam	3.46101
H3K9me3	ClusterFlam	2.42752
H3K9me3	ClusterFlam	6.15927
H3K9me3	ClusterFlam	5.73593
H3K9me3	ClusterFlam	7.50121
H3K9me3	ClusterFlam	6.98942
H3K9me3	ClusterFlam	5.06449
H3K9me3	ClusterFlam	4.44013
H3K9me3	ClusterFlam	3.8499
H3K9me3	ClusterFlam	3.61301
H3K9me3	ClusterFlam	4.61783
H3K9me3	ClusterFlam	3.94635
H3K9me3	ClusterFlam	4.61148
H3K9me3	ClusterFlam	6.80735
H3K9me3	ClusterFlam	4.93259
H3K9me3	ClusterFlam	5.84567
H3K9me3	ClusterFlam	5.3865
H3K9me3	ClusterFlam	5.09545
H3K9me3	ClusterFlam	4.46118
H3K9me3	ClusterFlam	4.61851
H3K9me3	ClusterFlam	5.90758
H3K9me3	ClusterFlam	4.74945
H3K9me3	ClusterFlam	4.72832
H3K9me3	ClusterFlam	3.9182
H3K9me3	ClusterFlam	4.89514
H3K9me3	ClusterFlam	4.59876
H3K9me3	ClusterFlam	4.96862
H3K9me3	ClusterFlam	5.1981
H3K9me3	ClusterFlam	4.72708
H3K9me3	ClusterFlam	4.90447
H3K9me3	ClusterFlam	4.0371
H3K9me3	ClusterFlam	5.21657
H3K9me3	ClusterFlam	4.41296
H3K9me3	ClusterFlam	5.21314
H3K9me3	ClusterFlam	4.20115
H3K9me3	ClusterFlam	3.05312
H3K9me3	ClusterFlam	3.95681
H3K9me3	ClusterFlam	3.69468
H3K9me3	ClusterFlam	3.30332
H3K9me3	ClusterFlam	4.19798
H3K9me3	ClusterFlam	6.63464
H3K9me3	ClusterFlam	5.10578
H3K9me3	ClusterFlam	4.53025
H3K9me3	ClusterFlam	4.38745
H3K9me3	ClusterFlam	4.36871
H3K9me3	ClusterFlam	5.27138
H3K9me3	ClusterFlam	4.91836
H3K9me3	ClusterFlam	5.21642
H3K9me3	ClusterFlam	4.94106
H3K9me3	ClusterFlam	3.81443
H3K9me3	ClusterFlam	4.71027
H3K9me3	ClusterFlam	4.66681
H3K9me3	ClusterFlam	3.59499
H3K9me3	ClusterFlam	4.31117
H3K9me3	ClusterFlam	3.71714
H3K9me3	ClusterFlam	5.25843
H3K9me3	ClusterFlam	4.77347
H3K9me3	ClusterFlam	4.76593
H3K9me3	ClusterFlam	4.14999
H3K9me3	ClusterFlam	5.20601
H3K9me3	ClusterFlam	4.78016
H3K9me3	ClusterFlam	4.18359
H3K9me3	ClusterFlam	3.404
H3K9me3	ClusterFlam	3.83623
H3K9me3	ClusterFlam	2.99817
H3K9me3	ClusterFlam	3.11466
H3K9me3	ClusterFlam	3.17499
H3K9me3	ClusterFlam	4.09699
H3K9me3	ClusterFlam	3.89634
H3K9me3	ClusterFlam	4.78429
H3K9me3	ClusterFlam	4.44722
H3K9me3	ClusterFlam	3.47279
H3K9me3	ClusterFlam	2.77732
H3K9me3	ClusterFlam	4.2865
H3K9me3	ClusterFlam	4.19421
H3K9me3	ClusterFlam	3.80139
H3K9me3	ClusterFlam	4.22622
H3K9me3	ClusterFlam	4.32303
H3K9me3	ClusterFlam	4.49925
H3K9me3	ClusterFlam	4.99315
H3K9me3	ClusterFlam	3.58818
H3K9me3	ClusterFlam	4.49703
H3K9me3	ClusterFlam	4.82024
H3K9me3	ClusterFlam	4.77244
H3K9me3	ClusterFlam	4.80624
H3K9me3	ClusterFlam	4.90056
H3K9me3	ClusterFlam	5.09473
H3K9me3	ClusterFlam	3.6956
H3K9me3	ClusterFlam	4.91712
H3K9me3	ClusterFlam	3.50416
H3K9me3	ClusterFlam	4.75815
H3K9me3	ClusterFlam	3.10538
H3K9me3	ClusterFlam	3.67505
H3K9me3	ClusterFlam	4.75958
H3K9me3	ClusterFlam	5.63515
H3K9me3	ClusterFlam	5.05134
H3K9me3	ClusterFlam	4.73883
H3K9me3	ClusterFlam	5.17673
H3K9me3	ClusterFlam	4.92842
H3K9me3	ClusterFlam	4.53131
H3K9me3	ClusterFlam	4.27815
H3K9me3	ClusterFlam	3.73862
H3K9me3	ClusterFlam	3.47521
H3K9me3	ClusterFlam	3.18223
H3K9me3	ClusterFlam	4.05366
H3K9me3	ClusterFlam	4.04078
H3K9me3	ClusterFlam	4.55853
H3K9me3	ClusterFlam	4.33985
H3K9me3	ClusterFlam	5.63725
H3K9me3	ClusterFlam	6.29109
H3K9me3	ClusterFlam	6.43793
H3K9me3	ClusterFlam	4.98344
H3K9me3	ClusterFlam	5.08351
H3K9me3	ClusterFlam	4.58331
H3K9me3	ClusterFlam	4.42125
H3K9me3	ClusterFlam	4.9952
H3K9me3	ClusterFlam	5.50078
H3K9me3	ClusterFlam	4.86977
H3K9me3	ClusterFlam	4.93601
H3K9me3	ClusterFlam	4.30332
H3K9me3	ClusterFlam	3.50471
H3K9me3	ClusterFlam	3.72919
H3K9me3	ClusterFlam	3.94635
H3K9me3	ClusterFlam	3.81443
H3K9me3	ClusterFlam	4.10212
H3K9me3	ClusterFlam	5.31128
H3K9me3	ClusterFlam	4.47528
[truncated: 304 more rows]
