# Supplementary material for: Binding of heterochromatin protein Rhino to a subset of piRNA clusters depends on a combination of two histone marks
Source: Nat Struct Mol Biol. 2025 Jun 17;32(8):1517–27. doi: 10.1038/s41594-025-01584-8 (PMC12350163; doi:10.1038/s41594-025-01584-8)
Supplement: Supplementary file 7 — Statistical source data. [file 41594_2025_1584_MOESM7_ESM.xlsx]

## Sheet: Sheet1
Figure 3a							Figure 3b							Figure 3d							Figure 3E								Figure 3g
Category	Cpm						log2(kipf/ctrl)	log2(E(z)/ctrl)	chr4	Cluster42AB	Cluster80F	Cluster38C		log2(kipf/ctrl)	log2(E(z)/ctrl)	chr4	Cluster42AB	Cluster80F	Cluster38C		ChIP-seq Rhino ( Violin plot)				ChIP-seq Rhino ( boxplot)				Kipf-dependent peaks				Kipf-independent peaks
unplaced	705.573						-2.01024	0.532817	FALSE	FALSE	FALSE	FALSE		-0.0310899	-0.0311659	FALSE	FALSE	FALSE	FALSE		Condition	chromatin	value		Condition	PiRNA_cluster	value		Chromosome	Start	End		Chromosome	Start	End
chr4	1965.51						-3.27296	-2.36976	FALSE	FALSE	FALSE	FALSE		-0.262142	-0.132478	FALSE	FALSE	FALSE	FALSE		Wh	euchromatin	0.957562		Wh	Other	0.957562		chr2L	483304	488031		chr2L	5045	6056
euchromatin	4095.67						-1.03563	-1.56424	FALSE	FALSE	FALSE	FALSE		-0.115606	-0.730844	FALSE	FALSE	FALSE	FALSE		Wh	euchromatin	1.35396		Wh	Other	1.35396		chr2L	496591	497288		chr2L	6272	6980
38C	6742.27						-0.594702	-1.69139	FALSE	FALSE	FALSE	TRUE		-0.921177	-0.705182	FALSE	FALSE	FALSE	TRUE		Wh	euchromatin	1.30453		Wh	Other	1.30453		chr2L	497624	499514		chr2L	7428	9130
80F	8133.26						-1.0293	-1.53912	FALSE	FALSE	FALSE	TRUE		-1.21747	-0.688588	FALSE	FALSE	FALSE	TRUE		Wh	euchromatin	0.383087		Wh	Other	0.383087		chr2L	499898	500617		chr2L	18456	19286
heterochromatin	34525.3						-0.798341	-1.17068	FALSE	FALSE	FALSE	TRUE		-1.00847	-0.26902	FALSE	FALSE	FALSE	TRUE		Wh	euchromatin	1.08183		Wh	Other	1.08183		chr2L	507146	507744		chr2L	21529	23986
42AB	36574						-0.637973	-1.5166	FALSE	FALSE	FALSE	TRUE		-0.589159	-0.609865	FALSE	FALSE	FALSE	TRUE		Wh	euchromatin	1.31445		Wh	Other	1.31445		chr2L	509174	509840		chr2L	114444	115035
							-0.50088	-1.62281	FALSE	FALSE	FALSE	TRUE		-0.140082	-0.438451	FALSE	FALSE	FALSE	TRUE		Wh	euchromatin	0.619376		Wh	Other	-0.152607		chr2L	511295	517213		chr2L	357688	359544
Figure 3c							-0.398556	-2.01597	FALSE	FALSE	FALSE	TRUE		-0.748211	-0.756314	FALSE	FALSE	FALSE	TRUE		Wh	euchromatin	0.55765		Wh	Other	-0.295705		chr2L	1035978	1038448		chr2L	365917	367487
							-0.266923	-1.16186	FALSE	FALSE	FALSE	FALSE		-0.810695	-0.654504	FALSE	FALSE	FALSE	FALSE		Wh	euchromatin	0.668099		Wh	Other	-0.216707		chr2L	1575061	1575563		chr2L	420980	424056
	all	ez	kipferl	both	neither		-0.659237	-1.77999	FALSE	FALSE	FALSE	FALSE		-0.415626	-0.328169	FALSE	FALSE	FALSE	FALSE		Wh	euchromatin	0.0748234		Wh	Other	0.0116338		chr2L	1595958	1599400		chr2L	481336	481806
38C	20	6	4	1	9		-1.96877	-1.97783	FALSE	FALSE	FALSE	FALSE		0.283164	-0.825954	FALSE	FALSE	FALSE	FALSE		Wh	euchromatin	0.461496		Wh	Other	-0.0244006		chr2L	1599562	1603861		chr2L	489524	492570
42AB	46	46	0	0	0		-1.6203	-1.52355	FALSE	FALSE	FALSE	TRUE		-0.15842	-0.967342	FALSE	FALSE	FALSE	TRUE		Wh	euchromatin	1.20009		Wh	Other	-0.502546		chr2L	1661292	1664796		chr2L	586426	588704
80F	19	0	19	0	0		-1.09183	-2.59146	FALSE	FALSE	FALSE	TRUE		0.14877	-0.878103	FALSE	FALSE	FALSE	TRUE		Wh	euchromatin	0.431618		Wh	Other	-0.28397		chr2L	3561787	3563751		chr2L	900717	901856
chr4	39	35	3	0	1		0.00255556	-1.40455	FALSE	FALSE	FALSE	TRUE		0.302677	-0.594409	FALSE	FALSE	FALSE	TRUE		Wh	euchromatin	-0.0965139		Wh	Other	-0.036032		chr2L	4177924	4181320		chr2L	1006549	1006772
euchromatin	38	17	6	5	10		-0.753203	-1.61992	FALSE	FALSE	FALSE	TRUE		0.117859	-0.649648	FALSE	FALSE	FALSE	TRUE		Wh	euchromatin	0.549576		Wh	Other	0.00800952		chr2L	4183888	4184745		chr2L	1970293	1970773
heterochromatin	464	54	332	10	68		-1.96174	-2.46124	FALSE	FALSE	FALSE	TRUE		0.0880286	-0.605176	FALSE	FALSE	FALSE	TRUE		Wh	euchromatin	-0.0226393		Wh	Other	-0.487472		chr2L	5102710	5103496		chr2L	2240563	2242943
unplaced	6	1	3	0	2		-1.51387	-2.67079	FALSE	FALSE	FALSE	TRUE		0.252196	-0.696616	FALSE	FALSE	FALSE	TRUE		Wh	euchromatin	0.627313		Wh	Other	-0.268138		chr2L	5537430	5539241		chr2L	3540043	3540417
							-1.5961	-2.15176	FALSE	FALSE	FALSE	TRUE		0.323537	-0.416523	FALSE	FALSE	FALSE	TRUE		Wh	euchromatin	0.379118		Wh	Other	-0.204224		chr2L	6075356	6075795		chr2L	3662047	3662823
							-2.60147	-1.38495	FALSE	FALSE	FALSE	TRUE		0.309537	-0.793354	FALSE	FALSE	FALSE	TRUE		Wh	euchromatin	0.108609		Wh	Other	0.0248534		chr2L	7286716	7287292		chr2L	4185083	4186121
							-1.31529	-1.74268	FALSE	FALSE	FALSE	TRUE		-0.137732	-1.00282	FALSE	FALSE	FALSE	TRUE		Wh	euchromatin	0.393777		Wh	Other	0.148735		chr2L	7418980	7419368		chr2L	4837840	4839989
							-1.6112	-2.60485	FALSE	FALSE	FALSE	TRUE		-0.00533421	-0.938071	FALSE	FALSE	FALSE	TRUE		Wh	euchromatin	1.09683		Wh	Other	1.19053		chr2L	7840515	7841520		chr2L	5070824	5071037
							-2.09951	-2.03159	FALSE	FALSE	FALSE	TRUE		-0.037691	-1.22455	FALSE	FALSE	FALSE	TRUE		Wh	euchromatin	0.190526		Wh	Other	0.294177		chr2L	8674712	8678792		chr2L	5099951	5102287
							-2.12904	-1.6286	FALSE	FALSE	FALSE	TRUE		-0.176584	-0.992319	FALSE	FALSE	FALSE	TRUE		Wh	euchromatin	0.0144065		Wh	Other	-0.265506		chr2L	9167672	9170472		chr2L	6127324	6130681
							-2.00287	-1.5858	FALSE	FALSE	FALSE	TRUE		-0.145295	-1.13514	FALSE	FALSE	FALSE	TRUE		Wh	euchromatin	-0.026476		Wh	Other	-0.0734936		chr2L	9170860	9171366		chr2L	6411011	6411529
							-3.21215	-1.72415	FALSE	FALSE	FALSE	TRUE		0.157016	-0.999288	FALSE	FALSE	FALSE	TRUE		Wh	euchromatin	1.3587		Wh	Other	0.693063		chr2L	9172217	9172843		chr2L	6566424	6567060
							-1.56925	-2.47592	FALSE	FALSE	FALSE	FALSE		0.491896	-0.249288	FALSE	FALSE	FALSE	FALSE		Wh	euchromatin	0.324348		Wh	Other	0.948529		chr2L	9490037	9490547		chr2L	6707985	6710861
							-2.38806	-0.397584	FALSE	FALSE	FALSE	FALSE		-0.373924	0.0881303	FALSE	FALSE	FALSE	FALSE		Wh	euchromatin	-0.0455778		Wh	Cluster38C	0.329196		chr2L	9777578	9778235		chr2L	7065669	7066147
							-3.26491	1.53388	FALSE	FALSE	FALSE	FALSE		-0.328693	0.324177	FALSE	FALSE	FALSE	FALSE		Wh	euchromatin	-0.152607		Wh	Cluster38C	0.33752		chr2L	9897939	9898343		chr2L	7419670	7422869
							-4.66623	1.62478	FALSE	FALSE	FALSE	FALSE		-1.75468	0.915392	FALSE	FALSE	FALSE	FALSE		Wh	euchromatin	-0.295705		Wh	Cluster38C	0.461067		chr2L	9932334	9933497		chr2L	7701300	7701816
							-4.24231	1.5001	FALSE	FALSE	FALSE	FALSE		-0.442462	0.370903	FALSE	FALSE	FALSE	FALSE		Wh	euchromatin	-0.216707		Wh	Cluster38C	0.939364		chr2L	9933872	9934802		chr2L	8477997	8478315
							-4.34528	1.40768	FALSE	FALSE	FALSE	FALSE		-0.477978	0.439062	FALSE	FALSE	FALSE	FALSE		Wh	euchromatin	0.0116338		Wh	Cluster38C	1.40013		chr2L	9972541	9973140		chr2L	9167108	9167460
							-4.45465	1.3586	FALSE	FALSE	FALSE	FALSE		-1.31232	0.79287	FALSE	FALSE	FALSE	FALSE		Wh	euchromatin	-0.0244006		Wh	Cluster38C	1.56582		chr2L	10299801	10301562		chr2L	9699222	9699483
							-5.37894	1.6483	FALSE	FALSE	FALSE	FALSE		-1.40754	0.261653	FALSE	FALSE	FALSE	FALSE		Wh	euchromatin	-0.502546		Wh	Cluster38C	1.34314		chr2L	11301500	11301988		chr2L	10370942	10372987
							-5.35594	1.00243	FALSE	FALSE	FALSE	FALSE		-0.612529	0.0488577	FALSE	FALSE	FALSE	FALSE		Wh	euchromatin	-0.28397		Wh	Cluster38C	1.42081		chr2L	11303391	11305273		chr2L	13211082	13212292
							-4.14718	1.07595	FALSE	FALSE	FALSE	FALSE		-0.828971	0.0780928	FALSE	FALSE	FALSE	FALSE		Wh	euchromatin	-0.036032		Wh	Cluster38C	1.99754		chr2L	12005374	12006216		chr2L	13244349	13245445
							-4.70999	1.07671	FALSE	FALSE	FALSE	FALSE		-1.57668	0.16199	FALSE	FALSE	FALSE	FALSE		Wh	euchromatin	0.124117		Wh	Cluster38C	1.84084		chr2L	12188041	12190046		chr2L	13779341	13780306
							-5.47169	0.996707	FALSE	FALSE	FALSE	FALSE		-1.48094	0.0320068	FALSE	FALSE	FALSE	FALSE		Wh	euchromatin	-0.0668722		Wh	Cluster38C	1.25437		chr2L	12423601	12424206		chr2L	14997156	14997755
							-5.20084	1.29973	FALSE	FALSE	FALSE	FALSE		-2.31562	0.192487	FALSE	FALSE	FALSE	FALSE		Wh	euchromatin	-0.00845101		Wh	Cluster38C	1.10902		chr2L	14570855	14573844		chr2L	15113175	15113682
							-4.18671	1.02809	FALSE	FALSE	FALSE	FALSE		-1.33976	0.0619599	FALSE	FALSE	FALSE	FALSE		Wh	euchromatin	-0.77032		Wh	Cluster38C	0.978382		chr2L	15101981	15102746		chr2L	15248161	15249912
							-5.11904	1.07585	FALSE	FALSE	FALSE	FALSE		-1.85395	1.10556	FALSE	FALSE	FALSE	FALSE		Wh	euchromatin	-0.374616		Wh	Cluster38C	0.926384		chr2L	15232539	15233119		chr2L	16491922	16492172
							-3.91405	1.72962	FALSE	FALSE	FALSE	FALSE		-1.674	1.00174	FALSE	FALSE	FALSE	FALSE		Wh	euchromatin	-0.361778		Wh	Cluster38C	1.53005		chr2L	15234748	15235771		chr2L	16716585	16717322
							-5.31063	1.67582	FALSE	FALSE	FALSE	FALSE		-2.34574	1.39126	FALSE	FALSE	FALSE	FALSE		Wh	euchromatin	-0.0399659		Wh	Cluster38C	1.04681		chr2L	15245915	15246366		chr2L	17379831	17380104
							-5.68684	1.92738	FALSE	FALSE	FALSE	FALSE		-1.56384	1.17283	FALSE	FALSE	FALSE	FALSE		Wh	euchromatin	-0.46541		Wh	Cluster38C	0.536674		chr2L	15931636	15932315		chr2L	19069569	19070219
							-5.17294	1.74522	FALSE	FALSE	FALSE	FALSE		-1.45603	1.0673	FALSE	FALSE	FALSE	FALSE		Wh	euchromatin	0.568329		Wh	Cluster38C	0.685027		chr2L	16393930	16394945		chr2L	19549277	19550019
							-5.11791	1.70041	FALSE	FALSE	FALSE	FALSE		-0.381124	0.398579	FALSE	FALSE	FALSE	FALSE		Wh	euchromatin	0.158427		Wh	Cluster38C	0.806047		chr2L	16422493	16422942		chr2L	19583103	19583993
							-4.01346	1.7899	FALSE	FALSE	FALSE	FALSE		-1.31523	0.842106	FALSE	FALSE	FALSE	FALSE		Wh	euchromatin	0.0646194		Wh	Cluster38C	0.899934		chr2L	16718395	16718725		chr2L	20114830	20117938
							-3.50586	2.08196	FALSE	FALSE	FALSE	FALSE		-1.84068	1.07094	FALSE	FALSE	FALSE	FALSE		Wh	euchromatin	-0.050207		Wh	Cluster38C	0.904214		chr2L	16784479	16789813		chr2L	20118171	20118895
							-3.94495	0.903108	FALSE	FALSE	FALSE	FALSE		-1.7582	0.513254	FALSE	FALSE	FALSE	FALSE		Wh	euchromatin	-0.394344		Wh	Cluster38C	-0.0345545		chr2L	17429736	17430230		chr2L	20119198	20121454
							-2.13946	0.283807	FALSE	FALSE	FALSE	FALSE		-0.144508	-0.164638	FALSE	FALSE	FALSE	FALSE		Wh	euchromatin	0.612691		Wh	Cluster38C	-0.163087		chr2L	18536574	18538239		chr2L	20164240	20166326
							-2.70332	0.611834	FALSE	FALSE	FALSE	FALSE		0.0216612	0.0544146	FALSE	FALSE	FALSE	FALSE		Wh	euchromatin	-0.392973		Wh	Cluster38C	-0.695445		chr2L	18543298	18543775		chr2L	20170168	20172600
							-2.51593	0.311726	FALSE	FALSE	FALSE	FALSE		-0.0339161	0.322673	FALSE	FALSE	FALSE	FALSE		Wh	euchromatin	-0.128579		Wh	Cluster38C	-0.0484948		chr2L	19021262	19022306		chr2L	20172879	20173794
							0.659918	0.326287	FALSE	FALSE	FALSE	FALSE		0.112786	0.0956468	FALSE	FALSE	FALSE	FALSE		Wh	euchromatin	-0.0758051		Wh	Cluster38C	-0.195561		chr2L	19088947	19089703		chr2L	20201038	20201884
							-4.39616	0.455593	FALSE	FALSE	FALSE	FALSE		-1.42187	0.161338	FALSE	FALSE	FALSE	FALSE		Wh	euchromatin	0.32433		Wh	Cluster38C	-0.398002		chr2L	19459267	19459882		chr2L	20203265	20204645
							-6.31657	1.20687	FALSE	FALSE	FALSE	FALSE		-0.676431	0.15645	FALSE	FALSE	FALSE	FALSE		Wh	euchromatin	-0.0982791		Wh	Cluster38C	-0.113088		chr2L	19518669	19519188		chr2L	20204890	20209058
							-5.19583	0.978781	FALSE	FALSE	FALSE	FALSE		-1.37492	0.105491	FALSE	FALSE	FALSE	FALSE		Wh	euchromatin	-0.127573		Wh	Cluster38C	-0.254749		chr2L	19806982	19808191		chr2L	20635639	20638901
							-6.67286	1.4881	FALSE	FALSE	FALSE	FALSE		-0.886737	0.233979	FALSE	FALSE	FALSE	FALSE		Wh	euchromatin	0.525771		Wh	Cluster38C	-0.407858		chr2L	19808472	19810357		chr2L	20770298	20771292
							-3.99129	0.969005	FALSE	FALSE	FALSE	FALSE		-0.957166	0.349977	FALSE	FALSE	FALSE	FALSE		Wh	euchromatin	0.852216		Wh	Cluster38C	-0.153401		chr2L	19810573	19811190		chr2L	21071347	21071902
							-6.01528	1.50793	FALSE	FALSE	FALSE	FALSE		-1.9411	0.432758	FALSE	FALSE	FALSE	FALSE		Wh	euchromatin	-0.159779		Wh	Cluster38C	-0.212962		chr2L	20100270	20102713		chr2L	21214422	21215437
							-6.23428	1.8546	FALSE	FALSE	FALSE	FALSE		-2.25601	0.350389	FALSE	FALSE	FALSE	FALSE		Wh	euchromatin	-0.352006		Wh	Cluster38C	-0.520913		chr2L	20121867	20122499		chr2L	21396553	21401637
							-6.4209	1.75802	FALSE	FALSE	FALSE	FALSE		-2.67403	0.17536	FALSE	FALSE	FALSE	FALSE		Wh	euchromatin	-0.980401		Wh	Cluster38C	-0.231392		chr2L	20128306	20128742		chr2L	22018485	22024074
							-4.93124	1.08724	FALSE	FALSE	FALSE	FALSE		-1.30724	-0.0878895	FALSE	FALSE	FALSE	FALSE		Wh	euchromatin	-0.920215		Wh	Cluster38C	-0.495942		chr2L	20129010	20129710		chr2L	22024328	22024889
							-2.55278	-0.0899358	FALSE	FALSE	FALSE	FALSE		-0.406403	-0.295942	FALSE	FALSE	FALSE	FALSE		Wh	euchromatin	-0.309212		Wh	Cluster38C	-0.488985		chr2L	20130628	20135985		chr2L	22141554	22144417
							-2.04286	-0.43476	FALSE	FALSE	FALSE	FALSE		-0.116422	-0.0951735	FALSE	FALSE	FALSE	FALSE		Wh	euchromatin	1.12443		Wh	Cluster38C	0.0270915		chr2L	20136709	20137233		chr2R	25180	25515
							-2.22595	-1.76975	FALSE	FALSE	FALSE	FALSE		-0.0173173	-0.16849	FALSE	FALSE	FALSE	FALSE		Wh	euchromatin	-0.233515		Wh	Cluster38C	0.0717835		chr2L	20137422	20139387		chr2R	4824229	4824523
							-0.976626	-1.49558	FALSE	FALSE	FALSE	FALSE		-0.0764315	-0.0342062	FALSE	FALSE	FALSE	FALSE		Wh	euchromatin	-0.355618		Wh	Cluster38C	-0.233459		chr2L	20219345	20220783		chr2R	4831898	4834631
							-1.67275	-1.24775	FALSE	FALSE	FALSE	FALSE		-0.132658	-0.138399	FALSE	FALSE	FALSE	FALSE		Wh	euchromatin	0.663986		Wh	Cluster38C	0.183391		chr2L	20225064	20225620		chr2R	5055093	5055694
							-1.41439	-1.5826	FALSE	FALSE	FALSE	FALSE		-0.0575123	-0.147794	FALSE	FALSE	FALSE	FALSE		Wh	euchromatin	-0.512286		Wh	Cluster38C	-0.021165		chr2L	20228006	20228406		chr2R	5095339	5098812
							-1.30962	-1.35449	FALSE	FALSE	FALSE	FALSE		-0.00634479	-0.0132591	FALSE	FALSE	FALSE	FALSE		Wh	euchromatin	-0.0171232		Wh	Cluster38C	-0.0553413		chr2L	20230741	20233223		chr2R	5697636	5698133
							-2.3398	-0.627419	FALSE	FALSE	FALSE	FALSE		-0.185033	-0.302151	FALSE	FALSE	FALSE	FALSE		Wh	euchromatin	-0.894191		Wh	Cluster38C	0.238439		chr2L	20236917	20239234		chr2R	5706783	5714487
							-2.18006	-1.01602	FALSE	FALSE	FALSE	FALSE		-0.228531	-0.118204	FALSE	FALSE	FALSE	FALSE		Wh	euchromatin	-0.54137		Wh	Cluster38C	0.18655		chr2L	20243311	20244058		chr2R	5714764	5721374
							1.11087	-1.22804	FALSE	FALSE	FALSE	FALSE		0.0427149	0.0530019	FALSE	FALSE	FALSE	FALSE		Wh	euchromatin	-0.221987		Wh	Cluster38C	0.507049		chr2L	20245026	20245904		chr2R	5725512	5728268
							1.359	-1.16894	FALSE	FALSE	FALSE	FALSE		-0.0365126	-0.325448	FALSE	FALSE	FALSE	FALSE		Wh	euchromatin	0.2671		Wh	Cluster38C	0.817928		chr2L	20246144	20247452		chr2R	5782152	5783407
							1.13792	-2.16691	FALSE	FALSE	FALSE	FALSE		0.00261415	-0.081808	FALSE	FALSE	FALSE	FALSE		Wh	euchromatin	0.406406		Wh	Cluster38C	1.46342		chr2L	20247860	20248814		chr2R	6151013	6152822
							-0.264918	-1.57691	FALSE	FALSE	FALSE	FALSE		0.00235672	0.154801	FALSE	FALSE	FALSE	FALSE		Wh	euchromatin	1.1243		Wh	Cluster38C	1.35465		chr2L	20268255	20270796		chr2R	6244954	6245842
							-2.89397	-0.483845	FALSE	FALSE	FALSE	FALSE		-0.106531	-0.0440472	FALSE	FALSE	FALSE	FALSE		Wh	euchromatin	-0.329757		Wh	Cluster38C	1.57486		chr2L	20271056	20272120		chr2R	6246142	6246648
							-2.74252	-0.239709	FALSE	FALSE	FALSE	FALSE		0.00477916	-0.129067	FALSE	FALSE	FALSE	FALSE		Wh	euchromatin	0.117252		Wh	Cluster38C	1.93068		chr2L	20282913	20283981		chr2R	6248057	6262204
							-2.43701	-0.326063	FALSE	FALSE	FALSE	FALSE		-0.299924	-0.092787	FALSE	FALSE	FALSE	FALSE		Wh	euchromatin	0.283764		Wh	Cluster38C	2.78202		chr2L	20284260	20287063		chr2R	6266057	6271855
							-2.5235	0.481073	FALSE	FALSE	FALSE	FALSE		-0.046842	0.302666	FALSE	FALSE	FALSE	FALSE		Wh	euchromatin	-0.220598		Wh	Cluster38C	3.15276		chr2L	20287312	20288399		chr2R	6272135	6297176
							-3.84619	-0.68217	FALSE	FALSE	FALSE	FALSE		-0.285765	-0.13328	FALSE	FALSE	FALSE	FALSE		Wh	euchromatin	-0.406898		Wh	Cluster38C	2.57685		chr2L	20426085	20426773		chr2R	6298225	6304946
							-3.0196	-0.273221	FALSE	FALSE	FALSE	FALSE		-0.292221	-0.122249	FALSE	FALSE	FALSE	FALSE		Wh	euchromatin	0.458199		Wh	Cluster38C	2.28184		chr2L	20629420	20630283		chr2R	6306433	6312582
							-3.71211	-0.0880858	FALSE	FALSE	FALSE	FALSE		-0.79874	-0.0463089	FALSE	FALSE	FALSE	FALSE		Wh	euchromatin	0.112569		Wh	Cluster38C	1.69621		chr2L	21545601	21549381		chr2R	6317140	6330477
							-5.22469	0.0186372	FALSE	FALSE	FALSE	FALSE		-0.162701	0.0726497	FALSE	FALSE	FALSE	FALSE		Wh	euchromatin	-0.155829		Wh	Cluster38C	1.39964		chr2L	21557469	21558433		chr2R	6337597	6342502
							-3.48056	-0.23304	FALSE	FALSE	FALSE	FALSE		-0.53536	-0.192353	FALSE	FALSE	FALSE	FALSE		Wh	euchromatin	-0.558545		Wh	Cluster38C	0.818014		chr2L	21591428	21595584		chr2R	6352748	6353519
							-3.80234	0.0629777	FALSE	FALSE	FALSE	FALSE		-1.38272	-0.0492638	FALSE	FALSE	FALSE	FALSE		Wh	euchromatin	0.0826279		Wh	Cluster38C	1.5937		chr2L	21716310	21717885		chr2R	6383863	6385105
							-2.7355	-1.16512	FALSE	FALSE	FALSE	FALSE		-0.0395293	-0.100177	FALSE	FALSE	FALSE	FALSE		Wh	euchromatin	-0.0102311		Wh	Cluster38C	1.37418		chr2L	21746709	21747411		chr2R	6416407	6420829
							-2.88863	-0.436999	FALSE	FALSE	FALSE	FALSE		-0.427841	-0.149566	FALSE	FALSE	FALSE	FALSE		Wh	euchromatin	0.431898		Wh	Cluster38C	1.96848		chr2L	21767695	21769172		chr2R	6421706	6424034
							-3.03691	-0.550989	FALSE	FALSE	FALSE	FALSE		-0.588358	-0.253065	FALSE	FALSE	FALSE	FALSE		Wh	euchromatin	-0.486778		Wh	Cluster38C	1.33495		chr2L	21770414	21771147		chr2R	6424351	6427075
							-2.37213	-1.15836	FALSE	FALSE	FALSE	FALSE		-0.734312	-0.224901	FALSE	FALSE	FALSE	FALSE		Wh	euchromatin	-0.333665		Wh	Cluster38C	2.27272		chr2L	21774345	21775302		chr2R	6427411	6439465
							-3.53596	-0.873795	FALSE	FALSE	FALSE	FALSE		-0.926335	-0.361654	FALSE	FALSE	FALSE	FALSE		Wh	euchromatin	-0.00656577		Wh	Cluster38C	1.79722		chr2L	21833266	21837372		chr2R	6440465	6441266
							-1.98662	-1.65191	FALSE	FALSE	FALSE	FALSE		-0.953382	-0.675038	FALSE	FALSE	FALSE	FALSE		Wh	euchromatin	-0.558601		Wh	Cluster38C	0.653706		chr2L	21837821	21838726		chr2R	6441741	6442320
							-3.21158	-1.4695	FALSE	FALSE	FALSE	FALSE		-0.878811	-0.683738	FALSE	FALSE	FALSE	FALSE		Wh	euchromatin	-0.15482		Wh	Cluster38C	1.37034		chr2L	21839066	21842837		chr2R	6446869	6451493
							-2.05348	-1.61504	FALSE	FALSE	FALSE	FALSE		-0.396436	-0.26909	FALSE	FALSE	FALSE	FALSE		Wh	euchromatin	0.216544		Wh	Cluster38C	-0.403886		chr2L	21857684	21858053		chr2R	6454935	6455288
							-1.84415	-2.17202	FALSE	FALSE	FALSE	FALSE		-0.0402174	-0.125163	FALSE	FALSE	FALSE	FALSE		Wh	euchromatin	0.602946		Wh	Cluster38C	1.87473		chr2L	22014611	22017342		chr2R	6455535	6468838
							-1.76354	-2.29984	FALSE	FALSE	FALSE	FALSE		-0.390341	-0.247177	FALSE	FALSE	FALSE	FALSE		Wh	euchromatin	-0.224746		Wh	Cluster38C	2.70769		chr2L	22117100	22118959		chr2R	6469181	6471028
							-1.67267	-1.38638	FALSE	FALSE	FALSE	FALSE		-0.177338	-0.310756	FALSE	FALSE	FALSE	FALSE		Wh	euchromatin	-0.61636		Wh	Cluster38C	2.19091		chr2L	22180415	22181004		chr2R	6479625	6484654
							-2.21477	-0.541394	FALSE	FALSE	FALSE	FALSE		-0.0558208	-0.147468	FALSE	FALSE	FALSE	FALSE		Wh	euchromatin	-0.325226		Wh	Cluster38C	1.61251		chr2L	22188396	22189114		chr2R	6486508	6489083
							-3.63283	0.260303	FALSE	FALSE	FALSE	FALSE		-0.929049	-0.491665	FALSE	FALSE	FALSE	FALSE		Wh	euchromatin	-0.575448		Wh	Cluster38C	1.51752		chr2L	22212843	22214265		chr2R	6490653	6491957
							-3.47736	0.366678	FALSE	FALSE	FALSE	FALSE		-1.31304	-0.499308	FALSE	FALSE	FALSE	FALSE		Wh	euchromatin	-0.36398		Wh	Cluster38C	2.93982		chr2L	22220438	22228566		chr2R	6492297	6493955
							-3.02544	-0.00308226	FALSE	FALSE	FALSE	FALSE		-1.54808	-0.372188	FALSE	FALSE	FALSE	FALSE		Wh	euchromatin	-0.1495		Wh	Cluster38C	3.13154		chr2L	22264115	22265670		chr2R	6499163	6499459
							-2.52379	-0.422357	FALSE	FALSE	FALSE	FALSE		-0.558597	-0.376166	FALSE	FALSE	FALSE	FALSE		Wh	euchromatin	-0.372021		Wh	Cluster38C	2.39012		chr2L	22281808	22282829		chr2R	6622043	6622776
							-2.47808	-0.0482419	FALSE	FALSE	FALSE	FALSE		-0.659598	-0.153827	FALSE	FALSE	FALSE	FALSE		Wh	euchromatin	-0.17681		Wh	Cluster38C	1.88041		chr2L	22340094	22341970		chr2R	7150500	7151033
							-3.17779	0.394536	FALSE	FALSE	FALSE	FALSE		-0.796828	-0.43931	FALSE	FALSE	FALSE	FALSE		Wh	euchromatin	-0.670448		Wh	Cluster38C	1.66792		chr2L	22356897	22358518		chr2R	7245729	7262204
							-2.98109	0.18544	FALSE	FALSE	FALSE	FALSE		-0.884985	-0.194391	FALSE	FALSE	FALSE	FALSE		Wh	euchromatin	-0.320427		Wh	Cluster38C	2.18659		chr2L	22369433	22377648		chr2R	7490899	7492888
							-2.3369	1.13577	FALSE	FALSE	FALSE	FALSE		-0.0322509	0.0735629	FALSE	FALSE	FALSE	FALSE		Wh	euchromatin	-0.465828		Wh	Cluster38C	1.96781		chr2L	22389310	22392546		chr2R	7814913	7815172
							-4.04146	1.7646	FALSE	FALSE	FALSE	FALSE		-1.91806	1.08068	FALSE	FALSE	FALSE	FALSE		Wh	euchromatin	-0.179231		Wh	Cluster38C	0.602297		chr2L	22392923	22396434		chr2R	7938892	7939992
							-4.73024	2.15813	FALSE	FALSE	FALSE	FALSE		-1.47225	0.758025	FALSE	FALSE	FALSE	FALSE		Wh	euchromatin	1.0932		Wh	Cluster38C	0.834412		chr2L	22402514	22405805		chr2R	8231853	8232796
							-4.85196	2.34797	FALSE	FALSE	FALSE	FALSE		-0.554527	1.17698	FALSE	FALSE	FALSE	FALSE		Wh	euchromatin	0.223127		Wh	Cluster38C	0.885191		chr2L	22406344	22408002		chr2R	9942840	9943120
							-3.92647	2.30233	FALSE	FALSE	FALSE	FALSE		-0.716046	0.971157	FALSE	FALSE	FALSE	FALSE		Wh	euchromatin	0.0818287		Wh	Cluster38C	0.942592		chr2L	22486797	22487038		chr2R	10423180	10424548
							-4.20987	0.699885	FALSE	FALSE	FALSE	FALSE		-0.344174	-0.0323329	FALSE	FALSE	FALSE	FALSE		Wh	euchromatin	-0.00143373		Wh	Cluster38C	0.166586		chr2L	22553332	22554080		chr2R	10806551	10807589
							-4.49856	3.17036	FALSE	FALSE	FALSE	FALSE		-1.0193	1.54461	FALSE	FALSE	FALSE	FALSE		Wh	euchromatin	-0.167338		Wh	Cluster38C	-0.357128		chr2L	22590279	22593090		chr2R	10898917	10899423
							-3.92943	2.54783	FALSE	FALSE	FALSE	FALSE		-0.0182181	0.648981	FALSE	FALSE	FALSE	FALSE		Wh	euchromatin	-0.113856		Wh	Cluster38C	-0.395118		chr2L	22594026	22594447		chr2R	12138521	12140901
							-4.4411	3.15112	FALSE	FALSE	FALSE	FALSE		0	0.818226	FALSE	FALSE	FALSE	FALSE		Wh	euchromatin	-0.384364		Wh	Cluster38C	0.187195		chr2L	22596508	22597109		chr2R	12636496	12636763
							-5.17275	3.28473	FALSE	FALSE	FALSE	FALSE		0	1.08668	FALSE	FALSE	FALSE	FALSE		Wh	euchromatin	-0.379433		Wh	Other	-0.45124		chr2L	22598457	22601310		chr2R	12981323	12981598
							-3.83156	2.22933	FALSE	FALSE	FALSE	FALSE		0	0.514675	FALSE	FALSE	FALSE	FALSE		Wh	euchromatin	0.363815		Wh	Other	-0.436607		chr2L	22615465	22616138		chr2R	12983311	12983850
							-4.8408	2.60661	FALSE	FALSE	FALSE	FALSE		0	0.987934	FALSE	FALSE	FALSE	FALSE		Wh	euchromatin	0.141479		Wh	Other	-0.704743		chr2L	22617197	22618642		chr2R	13034826	13035938
							-2.9919	1.56383	FALSE	FALSE	FALSE	FALSE		0.120857	-0.156714	FALSE	FALSE	FALSE	FALSE		Wh	euchromatin	-0.385907		Wh	Other	-0.479875		chr2L	22623683	22624373		chr2R	13038065	13042897
							-3.28084	1.49177	FALSE	FALSE	FALSE	FALSE		-0.0203318	-0.00344522	FALSE	FALSE	FALSE	FALSE		Wh	euchromatin	-0.0502386		Wh	Other	-0.392874		chr2L	22625363	22629313		chr2R	13934372	13934985
							-3.32757	1.80807	FALSE	FALSE	FALSE	FALSE		-0.350941	-0.146699	FALSE	FALSE	FALSE	FALSE		Wh	euchromatin	-0.153812		Wh	Other	-0.670873		chr2L	22632473	22635946		chr2R	14483965	14484185
							-3.54832	1.95642	FALSE	FALSE	FALSE	FALSE		-0.466411	0.0219937	FALSE	FALSE	FALSE	FALSE		Wh	euchromatin	-0.312686		Wh	Other	-0.0618593		chr2L	22645907	22646955		chr2R	14754762	14756611
							-3.62497	1.71517	FALSE	FALSE	FALSE	FALSE		-1.07562	0.247505	FALSE	FALSE	FALSE	FALSE		Wh	euchromatin	-0.40458		Wh	Other	-0.129418		chr2L	22647276	22647636		chr2R	14796746	14799816
							-3.70014	1.92111	FALSE	FALSE	FALSE	FALSE		-1.45656	0.510346	FALSE	FALSE	FALSE	FALSE		Wh	euchromatin	0.0624621		Wh	Other	0.221233		chr2L	22658149	22663251		chr2R	14881925	14883722
							-4.42803	1.94446	FALSE	FALSE	FALSE	FALSE		-1.28494	0.742617	FALSE	FALSE	FALSE	FALSE		Wh	euchromatin	-0.324703		Wh	Other	0.284135		chr2L	23054471	23055391		chr2R	14962845	14964984
							-3.48265	1.54667	FALSE	FALSE	FALSE	FALSE		-0.293222	0.328326	FALSE	FALSE	FALSE	FALSE		Wh	euchromatin	0.538		Wh	Other	0.263898		chr2L	23069794	23082352		chr2R	15339469	15339803
							-3.83612	1.39895	FALSE	FALSE	FALSE	FALSE		-0.150723	-0.0386797	FALSE	FALSE	FALSE	FALSE		Wh	euchromatin	-0.224636		Wh	Other	0.492535		chr2L	23089075	23090109		chr2R	15349382	15349704
							-4.34134	1.6699	FALSE	FALSE	FALSE	FALSE		-0.146331	0.147193	FALSE	FALSE	FALSE	FALSE		Wh	euchromatin	-0.547531		Wh	Other	0.241815		chr2L	23090389	23092541		chr2R	15373996	15374262
							-3.87461	1.97159	FALSE	FALSE	FALSE	FALSE		-1.07286	0.18628	FALSE	FALSE	FALSE	FALSE		Wh	euchromatin	0.839282		Wh	Other	-0.0836842		chr2L	23181907	23182989		chr2R	15483403	15483843
							-1.0184	-2.92218	FALSE	FALSE	FALSE	FALSE		0.384576	-0.179112	FALSE	FALSE	FALSE	FALSE		Wh	euchromatin	0.278304		Wh	Other	-0.240046		chr2L	23183195	23183433		chr2R	15679821	15683024
							-1.0413	-2.96054	FALSE	FALSE	FALSE	FALSE		0.094815	-0.30895	FALSE	FALSE	FALSE	FALSE		Wh	euchromatin	-0.483484		Wh	Other	-0.159487		chr2L	23186568	23189565		chr2R	16216738	16219471
							-2.05898	-2.27933	FALSE	FALSE	FALSE	FALSE		-0.0609219	-0.205372	FALSE	FALSE	FALSE	FALSE		Wh	euchromatin	0.138668		Wh	Other	-0.216181		chr2L	23191157	23192359		chr2R	16516016	16516232
							-2.46975	-2.7431	FALSE	FALSE	FALSE	FALSE		-2.09128	-0.741342	FALSE	FALSE	FALSE	FALSE		Wh	euchromatin	0.394384		Wh	Other	-0.247529		chr2L	23197176	23198065		chr2R	16516880	16517503
							-0.0758723	-2.85752	FALSE	FALSE	FALSE	FALSE		-0.313238	-0.439409	FALSE	FALSE	FALSE	FALSE		Wh	euchromatin	-0.383796		Wh	Other	-0.0650843		chr2L	23213900	23218009		chr2R	16691566	16692011
							-0.398589	-3.49175	FALSE	FALSE	FALSE	FALSE		0.186782	-0.796323	FALSE	FALSE	FALSE	FALSE		Wh	euchromatin	-0.340067		Wh	Other	-0.679614		chr2L	23218360	23218830		chr2R	16826914	16829826
							-0.377054	-3.01998	FALSE	TRUE	FALSE	FALSE		-0.124626	-0.891708	FALSE	TRUE	FALSE	FALSE		Wh	euchromatin	-0.338452		Wh	Other	-0.65393		chr2L	23222454	23232549		chr2R	17094442	17097722
							-1.1019	-3.27223	FALSE	TRUE	FALSE	FALSE		-0.89777	-1.04023	FALSE	TRUE	FALSE	FALSE		Wh	euchromatin	-0.509102		Wh	Other	-0.564903		chr2L	23232922	23234262		chr2R	17145648	17146369
							-1.2012	-3.15881	FALSE	TRUE	FALSE	FALSE		-0.7793	-1.72852	FALSE	TRUE	FALSE	FALSE		Wh	euchromatin	-0.548807		Wh	Other	-0.187218		chr2L	23235024	23235989		chr2R	18309252	18310055
							-1.28011	-3.23933	FALSE	TRUE	FALSE	FALSE		-1.88775	-2.64354	FALSE	TRUE	FALSE	FALSE		Wh	euchromatin	-0.549357		Wh	Other	0.52935		chr2L	23236568	23237002		chr2R	18760521	18761289
							-1.4846	-3.29095	FALSE	TRUE	FALSE	FALSE		-1.12972	-2.79498	FALSE	TRUE	FALSE	FALSE		Wh	euchromatin	-0.599409		Wh	Other	-0.578601		chr2L	23237366	23237816		chr2R	18799171	18802827
							-1.19426	-3.5745	FALSE	TRUE	FALSE	FALSE		-0.838872	-2.13909	FALSE	TRUE	FALSE	FALSE		Wh	euchromatin	-0.434744		Wh	Other	-0.154773		chr2L	23239236	23242763		chr2R	18806148	18806845
							-0.999277	-3.74598	FALSE	TRUE	FALSE	FALSE		-1.19768	-2.15637	FALSE	TRUE	FALSE	FALSE		Wh	euchromatin	-0.562166		Wh	Other	0.516895		chr2L	23285039	23287403		chr2R	18859932	18862310
							-0.987864	-3.82541	FALSE	TRUE	FALSE	FALSE		-0.794436	-2.24536	FALSE	TRUE	FALSE	FALSE		Wh	euchromatin	-0.740086		Wh	Other	-0.416659		chr2L	23296761	23302269		chr2R	20584143	20584823
							-0.919557	-3.89129	FALSE	TRUE	FALSE	FALSE		-0.541905	-2.10037	FALSE	TRUE	FALSE	FALSE		Wh	euchromatin	-0.621554		Wh	Other	-0.151994		chr2L	23309323	23311455		chr2R	20585320	20585803
							-0.638605	-4.89001	FALSE	TRUE	FALSE	FALSE		-1.25059	-3.10029	FALSE	TRUE	FALSE	FALSE		Wh	euchromatin	-0.574531		Wh	Other	-0.258061		chr2L	23315401	23315893		chr2R	20884338	20884835
							-0.835883	-5.40888	FALSE	TRUE	FALSE	FALSE		-0.6166	-2.34172	FALSE	TRUE	FALSE	FALSE		Wh	euchromatin	-0.913977		Wh	Other	-0.366053		chr2L	23331764	23332907		chr2R	21174966	21175775
							-0.763426	-5.23848	FALSE	TRUE	FALSE	FALSE		-0.978436	-3.68641	FALSE	TRUE	FALSE	FALSE		Wh	euchromatin	-0.89459		Wh	Other	-0.415631		chr2L	23334722	23335795		chr2R	21175976	21180210
							-0.862802	-4.69835	FALSE	TRUE	FALSE	FALSE		-1.3865	-3.31941	FALSE	TRUE	FALSE	FALSE		Wh	euchromatin	-0.2804		Wh	Other	-0.421867		chr2L	23336027	23338688		chr2R	21710193	21710675
							-1.57502	-4.36174	FALSE	TRUE	FALSE	FALSE		-1.41599	-3.86117	FALSE	TRUE	FALSE	FALSE		Wh	euchromatin	-0.496814		Wh	Other	-0.414082		chr2L	23369641	23373029		chr2R	22371037	22375384
							-1.63659	-5.17519	FALSE	TRUE	FALSE	FALSE		-1.2009	-3.66614	FALSE	TRUE	FALSE	FALSE		Wh	euchromatin	-0.383604		Wh	Other	0.678055		chr2L	23397464	23397909		chr2R	23064682	23067432
							-0.986306	-4.82089	FALSE	TRUE	FALSE	FALSE		-1.25403	-3.84771	FALSE	TRUE	FALSE	FALSE		Wh	euchromatin	-0.30163		Wh	Other	0.442799		chr2R	97161	97973		chr2R	23354290	23355380
							0.621997	-4.47822	FALSE	TRUE	FALSE	FALSE		-0.485677	-2.69098	FALSE	TRUE	FALSE	FALSE		Wh	euchromatin	-0.228318		Wh	Other	0.0322991		chr2R	403841	406095		chr2R	23818397	23818784
							0.154824	-5.06609	FALSE	TRUE	FALSE	FALSE		-0.365868	-2.29725	FALSE	TRUE	FALSE	FALSE		Wh	euchromatin	-0.202512		Wh	Other	-0.680917		chr2R	1152617	1153103		chr2R	23856755	23858978
							0.953414	-5.38826	FALSE	TRUE	FALSE	FALSE		0.220089	-1.76993	FALSE	TRUE	FALSE	FALSE		Wh	euchromatin	0.05819		Wh	Other	-0.126553		chr2R	1232667	1233086		chr2R	24186169	24187147
							0.820702	-5.15537	FALSE	TRUE	FALSE	FALSE		0.566903	-1.52465	FALSE	TRUE	FALSE	FALSE		Wh	euchromatin	0.457001		Wh	Other	-0.127491		chr2R	1374209	1374656		chr2R	24964282	24967272
							0.964013	-4.84561	FALSE	TRUE	FALSE	FALSE		-0.0886878	-2.29928	FALSE	TRUE	FALSE	FALSE		Wh	euchromatin	-0.0628359		Wh	Other	0.530578		chr2R	1566026	1568107		chr2R	25262572	25263000
							1.0725	-4.39306	FALSE	TRUE	FALSE	FALSE		-0.145945	-1.99116	FALSE	TRUE	FALSE	FALSE		Wh	euchromatin	0.347116		Wh	Other	0.613025		chr2R	2015857	2016288		chr2R	25267841	25269515
							1.20982	-4.87777	FALSE	TRUE	FALSE	FALSE		0.123849	-1.25241	FALSE	TRUE	FALSE	FALSE		Wh	euchromatin	0.147579		Wh	Other	-0.132775		chr2R	2152449	2152908		chr2R	25274498	25275176
							1.78627	-4.26682	FALSE	TRUE	FALSE	FALSE		0.26413	-1.06226	FALSE	TRUE	FALSE	FALSE		Wh	euchromatin	0.0564416		Wh	Other	0.0966048		chr2R	2315036	2317363		chr2R	25279668	25280595
							1.77941	-4.04437	FALSE	TRUE	FALSE	FALSE		0.132679	-0.689968	FALSE	TRUE	FALSE	FALSE		Wh	euchromatin	-0.106451		Wh	Other	0.601989		chr2R	2318591	2320437		chr2R	25281206	25283684
							2.90989	-4.20513	FALSE	TRUE	FALSE	FALSE		0.319424	-0.767555	FALSE	TRUE	FALSE	FALSE		Wh	euchromatin	-0.274546		Wh	Other	2.55372		chr2R	2529714	2533703		chr2R	25285114	25286300
							2.55646	-4.26213	FALSE	TRUE	FALSE	FALSE		0.219492	-0.655722	FALSE	TRUE	FALSE	FALSE		Wh	euchromatin	0.689515		Wh	Other	2.32038		chr2R	2675617	2682743		chr3L	59857	60849
							0.568879	-4.71056	FALSE	TRUE	FALSE	FALSE		-0.0372992	-2.32073	FALSE	TRUE	FALSE	FALSE		Wh	euchromatin	0.411146		Wh	Other	0.281728		chr2R	2710430	2711332		chr3L	327743	329814
							0.348884	-4.44555	FALSE	TRUE	FALSE	FALSE		-0.178492	-2.95732	FALSE	TRUE	FALSE	FALSE		Wh	euchromatin	0.290254		Wh	Other	1.14697		chr2R	2725004	2726500		chr3L	505787	506628
							0.0297938	-4.40469	FALSE	TRUE	FALSE	FALSE		-0.15718	-2.61955	FALSE	TRUE	FALSE	FALSE		Wh	euchromatin	1.58149		Wh	Other	0.711915		chr2R	2741504	2743622		chr3L	711974	712405
							0.265281	-3.44926	FALSE	TRUE	FALSE	FALSE		-0.31437	-2.13505	FALSE	TRUE	FALSE	FALSE		Wh	euchromatin	0.860383		Wh	Other	-1.21597		chr2R	2745515	2753356		chr3L	748455	751154
							0.508295	-3.63125	FALSE	TRUE	FALSE	FALSE		0.449939	-1.40292	FALSE	TRUE	FALSE	FALSE		Wh	euchromatin	0.103875		Wh	Other	-2.09356		chr2R	2848944	2851024		chr3L	751373	752536
							0.715853	-3.56601	FALSE	TRUE	FALSE	FALSE		0.592235	-1.23111	FALSE	TRUE	FALSE	FALSE		Wh	euchromatin	-0.3953		Wh	Other	0.0938848		chr2R	2853398	2853595		chr3L	1375955	1376896
							0.856739	-3.49865	FALSE	TRUE	FALSE	FALSE		0.604536	-1.35542	FALSE	TRUE	FALSE	FALSE		Wh	euchromatin	0.559025		Wh	Other	0.778641		chr2R	2862713	2864222		chr3L	1463395	1464823
							1.5822	-3.38912	FALSE	TRUE	FALSE	FALSE		0.719085	-1.53076	FALSE	TRUE	FALSE	FALSE		Wh	euchromatin	0.39042		Wh	Other	0.674651		chr2R	2903360	2903806		chr3L	1473306	1475403
							2.12521	-3.72204	FALSE	TRUE	FALSE	FALSE		0.574492	-1.27099	FALSE	TRUE	FALSE	FALSE		Wh	euchromatin	1.17042		Wh	Other	0.235814		chr2R	2906145	2907134		chr3L	1578642	1579390
							1.26908	-3.5817	FALSE	TRUE	FALSE	FALSE		0.654185	-1.41398	FALSE	TRUE	FALSE	FALSE		Wh	euchromatin	0.191415		Wh	Other	0.6096		chr2R	2912409	2913877		chr3L	2584405	2585838
							1.46406	-3.24831	FALSE	TRUE	FALSE	FALSE		0.583263	-0.965278	FALSE	TRUE	FALSE	FALSE		Wh	euchromatin	-0.252511		Wh	Other	0.950755		chr2R	2918395	2918662		chr3L	3593710	3594047
							2.5252	-3.10876	FALSE	TRUE	FALSE	FALSE		0.929354	-0.573146	FALSE	TRUE	FALSE	FALSE		Wh	euchromatin	-0.252313		Wh	Other	0.206728		chr2R	2920272	2920705		chr3L	3789183	3789425
							2.83646	-2.55064	FALSE	TRUE	FALSE	FALSE		0.832588	-0.624194	FALSE	TRUE	FALSE	FALSE		Wh	euchromatin	-0.475525		Wh	Other	0.799338		chr2R	2923764	2924309		chr3L	4406905	4407234
							2.74176	-2.59175	FALSE	TRUE	FALSE	FALSE		0.768733	-1.03757	FALSE	TRUE	FALSE	FALSE		Wh	euchromatin	-0.41457		Wh	Other	0.637641		chr2R	2929185	2932852		chr3L	6054767	6055135
							1.91907	-2.4382	FALSE	TRUE	FALSE	FALSE		0.207637	-1.19481	FALSE	TRUE	FALSE	FALSE		Wh	euchromatin	0.640248		Wh	Other	0.256514		chr2R	2934060	2935543		chr3L	6082691	6083380
							1.99071	-2.24824	FALSE	TRUE	FALSE	FALSE		0.208744	-1.18877	FALSE	TRUE	FALSE	FALSE		Wh	euchromatin	0.0965915		Wh	Other	0.56273		chr2R	2944825	2945165		chr3L	6964223	6967658
							1.97924	-2.3173	FALSE	TRUE	FALSE	FALSE		0.748292	-1.31724	FALSE	TRUE	FALSE	FALSE		Wh	euchromatin	-0.673502		Wh	Other	0.279107		chr2R	3068063	3070840		chr3L	7650210	7650714
							1.79127	-2.53227	FALSE	TRUE	FALSE	FALSE		0.825274	-0.749073	FALSE	TRUE	FALSE	FALSE		Wh	euchromatin	-0.497441		Wh	Other	0.365277		chr2R	3081525	3084104		chr3L	7866909	7868428
							2.1694	-2.4606	FALSE	TRUE	FALSE	FALSE		0.737658	-0.696813	FALSE	TRUE	FALSE	FALSE		Wh	euchromatin	-0.624739		Wh	Other	-0.284998		chr2R	3085120	3085674		chr3L	9128709	9130758
							-2.92584	-3.6068	FALSE	FALSE	FALSE	FALSE		-0.618962	-0.597922	FALSE	FALSE	FALSE	FALSE		Wh	euchromatin	-0.164763		Wh	Other	-0.0556632		chr2R	3089110	3089738		chr3L	9376416	9377471
							-3.35018	-0.860861	FALSE	FALSE	FALSE	FALSE		-1.35144	-0.600787	FALSE	FALSE	FALSE	FALSE		Wh	euchromatin	-1.01831		Wh	Other	0.186837		chr2R	3092330	3094512		chr3L	11763941	11766102
							-0.673716	-1.73722	FALSE	FALSE	FALSE	FALSE		0.478803	-0.234705	FALSE	FALSE	FALSE	FALSE		Wh	euchromatin	-0.726135		Wh	Other	0.131327		chr2R	3098018	3098670		chr3L	12178863	12180265
							-0.574891	-1.64736	FALSE	FALSE	FALSE	FALSE		-0.755111	-0.551403	FALSE	FALSE	FALSE	FALSE		Wh	euchromatin	-0.744739		Wh	Other	0.534498		chr2R	3101164	3101476		chr3L	12468041	12468455
							-0.292052	-2.20691	FALSE	FALSE	FALSE	FALSE		-0.070872	-0.479109	FALSE	FALSE	FALSE	FALSE		Wh	euchromatin	-0.52551		Wh	Other	0.721074		chr2R	3107118	3107844		chr3L	12788424	12788759
							-0.196756	-2.55906	FALSE	FALSE	FALSE	FALSE		0.406686	-0.169339	FALSE	FALSE	FALSE	FALSE		Wh	euchromatin	-0.408193		Wh	Other	0.49437		chr2R	3124567	3125079		chr3L	12842603	12843325
							-0.318514	-2.55928	FALSE	FALSE	FALSE	FALSE		0.525356	-0.559221	FALSE	FALSE	FALSE	FALSE		Wh	euchromatin	-0.969219		Wh	Other	0.406735		chr2R	3182544	3186436		chr3L	13026833	13032700
							-0.24195	-2.73761	FALSE	FALSE	FALSE	FALSE		-0.346677	-0.488847	FALSE	FALSE	FALSE	FALSE		Wh	euchromatin	-0.708039		Wh	Other	1.15437		chr2R	3383969	3384802		chr3L	14052563	14054537
							-0.0907704	-2.85021	FALSE	FALSE	FALSE	FALSE		-0.368111	-0.695165	FALSE	FALSE	FALSE	FALSE		Wh	euchromatin	-0.256761		Wh	Other	1.34805		chr2R	3395352	3397812		chr3L	14220841	14221299
							-0.0739631	-3.00936	FALSE	FALSE	FALSE	FALSE		-0.971797	-0.651512	FALSE	FALSE	FALSE	FALSE		Wh	euchromatin	-0.669808		Wh	Other	1.93764		chr2R	3453026	3456360		chr3L	14272044	14273632
							1.12537	-2.69916	FALSE	FALSE	FALSE	FALSE		-0.670149	-0.585807	FALSE	FALSE	FALSE	FALSE		Wh	euchromatin	-1.02787		Wh	Other	-0.136967		chr2R	3456788	3457347		chr3L	14273782	14275816
							0.743631	-3.35329	FALSE	FALSE	FALSE	FALSE		-1.1786	-0.828147	FALSE	FALSE	FALSE	FALSE		Wh	euchromatin	-0.819045		Wh	Other	1.00715		chr2R	3457664	3461575		chr3L	14536014	14536393
							1.19717	-3.22666	FALSE	FALSE	FALSE	FALSE		-1.1026	-0.800792	FALSE	FALSE	FALSE	FALSE		Wh	euchromatin	-0.809124		Wh	Other	1.97471		chr2R	3463084	3466116		chr3L	14551326	14551653
							2.10971	-3.17542	FALSE	FALSE	FALSE	FALSE		-0.877496	-0.701267	FALSE	FALSE	FALSE	FALSE		Wh	euchromatin	-0.691882		Wh	Other	3.37825		chr2R	3478120	3479141		chr3L	15316075	15321002
							1.38332	-2.75356	FALSE	FALSE	FALSE	FALSE		-0.927675	-0.815744	FALSE	FALSE	FALSE	FALSE		Wh	euchromatin	-0.235951		Wh	Other	3.09796		chr2R	3489541	3491014		chr3L	15837247	15838271
							0.837662	-2.40491	FALSE	FALSE	FALSE	FALSE		-0.371005	-0.838238	FALSE	FALSE	FALSE	FALSE		Wh	euchromatin	0.70273		Wh	Other	2.20895		chr2R	3491351	3491839		chr3L	16400718	16401488
							-1.19298	-3.53833	FALSE	FALSE	FALSE	FALSE		-2.16339	-1.21044	FALSE	FALSE	FALSE	FALSE		Wh	euchromatin	0.867033		Wh	Other	0.917168		chr2R	3617285	3617495		chr3L	16595389	16595620
							-1.31223	-3.33494	FALSE	FALSE	FALSE	FALSE		-1.84535	-0.754728	FALSE	FALSE	FALSE	FALSE		Wh	euchromatin	-0.570773		Wh	Other	-0.808845		chr2R	3874456	3874868		chr3L	16765572	16766496
							-1.07334	-2.30851	FALSE	FALSE	FALSE	FALSE		-1.81204	-0.654886	FALSE	FALSE	FALSE	FALSE		Wh	euchromatin	-0.547695		Wh	Other	-0.0571857		chr2R	4170458	4172870		chr3L	16862948	16863433
							-2.89011	-2.38916	FALSE	FALSE	FALSE	FALSE		-1.05801	-0.0508215	FALSE	FALSE	FALSE	FALSE		Wh	euchromatin	-0.0776483		Wh	Other	-0.140874		chr2R	4230647	4234344		chr3L	17236800	17238605
							-1.47119	-2.04196	FALSE	FALSE	FALSE	FALSE		0.21964	-0.697535	FALSE	FALSE	FALSE	FALSE		Wh	euchromatin	-0.615126		Wh	Other	-0.230603		chr2R	4246652	4248067		chr3L	17352774	17353185
							-3.06442	-2.95908	FALSE	FALSE	FALSE	FALSE		-0.569133	-0.973121	FALSE	FALSE	FALSE	FALSE		Wh	euchromatin	-0.942706		Wh	Other	-0.137221		chr2R	4249235	4253798		chr3L	17740491	17742439
							-3.31836	-2.75975	FALSE	FALSE	FALSE	FALSE		-0.696405	-0.730967	FALSE	FALSE	FALSE	FALSE		Wh	euchromatin	-0.831059		Wh	Other	-0.0978848		chr2R	4311102	4313364		chr3L	18071307	18072336
							-3.83464	-0.631371	FALSE	FALSE	FALSE	FALSE		-0.0218685	-0.172953	FALSE	FALSE	FALSE	FALSE		Wh	euchromatin	0.163929		Wh	Other	0.154368		chr2R	4329267	4329896		chr3L	18139123	18140102
							-3.74646	-0.274859	FALSE	FALSE	FALSE	FALSE		-0.756277	0.0479463	FALSE	FALSE	FALSE	FALSE		Wh	euchromatin	-0.169732		Wh	Other	0.845028		chr2R	4520021	4520730		chr3L	18184639	18188205
							-3.66321	1.02472	FALSE	FALSE	FALSE	FALSE		-0.711373	0.230735	FALSE	FALSE	FALSE	FALSE		Wh	euchromatin	-0.92022		Wh	Other	0.926506		chr2R	4525796	4527931		chr3L	18188423	18189299
							-2.40801	0.68516	FALSE	FALSE	FALSE	FALSE		0.079429	-0.174026	FALSE	FALSE	FALSE	FALSE		Wh	euchromatin	-0.763664		Wh	Other	0.51556		chr2R	4528653	4529408		chr3L	18673053	18674979
							-4.67806	1.28578	FALSE	FALSE	TRUE	FALSE		-1.63928	0.511061	FALSE	FALSE	TRUE	FALSE		Wh	euchromatin	-0.529523		Wh	Other	0.559156		chr2R	4531051	4535975		chr3L	19631951	19632347
							-5.22969	1.09149	FALSE	FALSE	TRUE	FALSE		-1.45696	0.560582	FALSE	FALSE	TRUE	FALSE		Wh	euchromatin	-0.465172		Wh	Other	1.27954		chr2R	4536282	4540522		chr3L	19663362	19664085
							-6.32428	1.60898	FALSE	FALSE	TRUE	FALSE		-1.03297	0.964942	FALSE	FALSE	TRUE	FALSE		Wh	euchromatin	-0.454005		Wh	Other	0.751413		chr2R	4541498	4543228		chr3L	19863447	19868079
							-6.72848	1.88519	FALSE	FALSE	TRUE	FALSE		-1.93274	0.795664	FALSE	FALSE	TRUE	FALSE		Wh	euchromatin	-0.414364		Wh	Other	0.0793533		chr2R	4572289	4572802		chr3L	20516488	20516773
							-6.67577	1.63559	FALSE	FALSE	TRUE	FALSE		-2.32387	0.95231	FALSE	FALSE	TRUE	FALSE		Wh	euchromatin	-0.245726		Wh	Other	-0.281603		chr2R	4575643	4577291		chr3L	21317937	21318277
							-7.33951	1.74052	FALSE	FALSE	TRUE	FALSE		-2.2118	1.21032	FALSE	FALSE	TRUE	FALSE		Wh	euchromatin	0.162778		Wh	Other	-0.569009		chr2R	4582711	4585562		chr3L	21379226	21382861
							-6.70381	1.41885	FALSE	FALSE	TRUE	FALSE		-2.30218	1.0193	FALSE	FALSE	TRUE	FALSE		Wh	euchromatin	0.163591		Wh	Other	0.198691		chr2R	4655209	4657654		chr3L	21491230	21493358
							-6.13362	2.45948	FALSE	FALSE	TRUE	FALSE		-3.14178	1.58079	FALSE	FALSE	TRUE	FALSE		Wh	euchromatin	0.250838		Wh	Other	0.191058		chr2R	4752393	4753394		chr3L	22273700	22280397
							-5.68099	1.93523	FALSE	FALSE	TRUE	FALSE		-3.17274	1.64984	FALSE	FALSE	TRUE	FALSE		Wh	euchromatin	0.00603596		Wh	Other	-0.283697		chr2R	4800169	4801433		chr3L	22720977	22723238
							-6.42028	1.48551	FALSE	FALSE	TRUE	FALSE		-2.82834	1.57181	FALSE	FALSE	TRUE	FALSE		Wh	euchromatin	-0.609299		Wh	Other	0.00107758		chr2R	4835686	4838700		chr3L	22737770	22738668
							-7.15689	1.9721	FALSE	FALSE	TRUE	FALSE		-3.11836	1.49458	FALSE	FALSE	TRUE	FALSE		Wh	euchromatin	-0.526034		Wh	Other	0.117083		chr2R	4848524	4852682		chr3L	22749148	22751013
							-6.4216	1.52905	FALSE	FALSE	TRUE	FALSE		-3.10775	1.67138	FALSE	FALSE	TRUE	FALSE		Wh	euchromatin	-0.218215		Wh	Other	0.298718		chr2R	4862076	4863642		chr3L	22766831	22774211
							-6.62651	1.5732	FALSE	FALSE	TRUE	FALSE		-3.16867	1.64745	FALSE	FALSE	TRUE	FALSE		Wh	euchromatin	-0.232173		Wh	Other	0.457894		chr2R	4871235	4880205		chr3L	22835139	22838757
							-5.99074	1.29028	FALSE	FALSE	TRUE	FALSE		-2.8142	1.42927	FALSE	FALSE	TRUE	FALSE		Wh	euchromatin	-0.0755704		Wh	Other	-1.44602		chr2R	4918830	4919549		chr3L	22898202	22901179
							-6.67444	1.41858	FALSE	FALSE	TRUE	FALSE		-2.71615	0.778103	FALSE	FALSE	TRUE	FALSE		Wh	euchromatin	0.0106553		Wh	Other	-0.175705		chr2R	4920294	4922877		chr3L	23258088	23260478
							-5.86614	1.45872	FALSE	FALSE	TRUE	FALSE		-2.94249	1.58001	FALSE	FALSE	TRUE	FALSE		Wh	euchromatin	-0.558596		Wh	Other	0.284458		chr2R	4929204	4934310		chr3L	24700563	24705543
							-7.27446	2.06367	FALSE	FALSE	TRUE	FALSE		-2.87225	1.43807	FALSE	FALSE	TRUE	FALSE		Wh	euchromatin	-0.205973		Wh	Other	0.319533		chr2R	4945777	4946378		chr3L	24723627	24724237
							-6.70621	1.90709	FALSE	FALSE	TRUE	FALSE		-2.78255	1.24755	FALSE	FALSE	TRUE	FALSE		Wh	euchromatin	1.06406		Wh	Other	0.189881		chr2R	4946775	4949287		chr3L	24733083	24733385
							-6.26481	1.6466	FALSE	FALSE	TRUE	FALSE		-1.37676	0.890389	FALSE	FALSE	TRUE	FALSE		Wh	euchromatin	-0.516954		Wh	Other	0.844841		chr2R	4953048	4953995		chr3L	24761768	24763027
							-4.4484	1.19773	FALSE	FALSE	FALSE	FALSE		-0.804868	0.196565	FALSE	FALSE	FALSE	FALSE		Wh	euchromatin	-0.744105		Wh	Other	0.349397		chr2R	4954183	4955200		chr3L	25056699	25056992
							-4.08992	0.551034	FALSE	FALSE	FALSE	FALSE		-0.476445	-0.0498452	FALSE	FALSE	FALSE	FALSE		Wh	euchromatin	-0.901419		Wh	Other	0.393873		chr2R	4971564	4971838		chr3L	25611490	25612197
							-5.8397	1.45415	FALSE	FALSE	FALSE	FALSE		-1.38186	0.361895	FALSE	FALSE	FALSE	FALSE		Wh	euchromatin	-0.122312		Wh	Other	0.286712		chr2R	4980413	4981192		chr3L	26013980	26014450
							-5.43098	0.852948	FALSE	FALSE	FALSE	FALSE		-0.842402	0.388362	FALSE	FALSE	FALSE	FALSE		Wh	euchromatin	-0.404249		Wh	Other	0.63737		chr2R	4981710	4987227		chr3L	26851890	26854535
							-4.95824	1.09853	FALSE	FALSE	FALSE	FALSE		-0.2132	0.320541	FALSE	FALSE	FALSE	FALSE		Wh	euchromatin	-0.574815		Wh	Other	0.387232		chr2R	4996644	4998089		chr3L	26869694	26872304
							-4.03049	0.702421	FALSE	FALSE	FALSE	FALSE		-0.0908238	0.0816207	FALSE	FALSE	FALSE	FALSE		Wh	euchromatin	-0.763012		Wh	Other	0.211562		chr2R	4999460	4999856		chr3L	26874621	26874942
							-4.59341	0.747496	FALSE	FALSE	FALSE	FALSE		-1.28765	0.0934924	FALSE	FALSE	FALSE	FALSE		Wh	euchromatin	-0.674434		Wh	Other	0.836807		chr2R	5001801	5002292		chr3L	27006693	27007535
							-4.6289	0.864325	FALSE	FALSE	FALSE	FALSE		-1.28269	0.468027	FALSE	FALSE	FALSE	FALSE		Wh	euchromatin	-0.924209		Wh	Other	0.730837		chr2R	5006803	5007529		chr3L	27008053	27008679
							-4.04629	1.43861	FALSE	FALSE	FALSE	FALSE		-1.28219	0.342026	FALSE	FALSE	FALSE	FALSE		Wh	euchromatin	-0.695419		Wh	Other	0.0901057		chr2R	5017139	5018669		chr3L	27010595	27011518
							-3.72518	0.863145	FALSE	FALSE	FALSE	FALSE		-0.997348	0.278304	FALSE	FALSE	FALSE	FALSE		Wh	euchromatin	-0.362896		Wh	Other	0.0334871		chr2R	5032034	5032466		chr3L	27083696	27084201
							-3.79381	0.730135	FALSE	FALSE	FALSE	FALSE		-1.33527	0.456684	FALSE	FALSE	FALSE	FALSE		Wh	euchromatin	-0.263213		Wh	Other	0.291462		chr2R	5049653	5051649		chr3L	27130400	27130930
							-3.88352	1.02575	FALSE	FALSE	FALSE	FALSE		-1.02925	0.564972	FALSE	FALSE	FALSE	FALSE		Wh	euchromatin	-0.537763		Wh	Other	0.226609		chr2R	5053561	5053928		chr3R	3732163	3734290
							-3.71962	0.0781779	FALSE	FALSE	FALSE	FALSE		-0.877137	0.144235	FALSE	FALSE	FALSE	FALSE		Wh	euchromatin	-0.318035		Wh	Other	0.409083		chr2R	5054132	5054832		chr3R	4174306	4187742
							-4.12004	-0.199019	FALSE	FALSE	FALSE	FALSE		-1.17265	-0.146237	FALSE	FALSE	FALSE	FALSE		Wh	euchromatin	0.107384		Wh	Other	-0.166113		chr2R	5073623	5074486		chr3R	4188701	4191812
							-3.53765	0.0113943	FALSE	FALSE	FALSE	FALSE		-1.01399	-0.117027	FALSE	FALSE	FALSE	FALSE		Wh	euchromatin	-0.164513		Wh	Other	0.0812538		chr2R	5173876	5177530		chr3R	4192044	4199303
							-4.05132	0.153851	FALSE	FALSE	FALSE	FALSE		-0.462457	-0.181559	FALSE	FALSE	FALSE	FALSE		Wh	euchromatin	-0.0687301		Wh	Other	-0.252889		chr2R	5336663	5338861		chr3R	4201832	4206119
							-3.71863	-0.260569	FALSE	FALSE	FALSE	FALSE		-0.40425	0.0268145	FALSE	FALSE	FALSE	FALSE		Wh	euchromatin	-0.175931		Wh	Other	-0.237943		chr2R	5354885	5357017		chr3R	4218506	4221205
							-4.53022	-0.0165106	FALSE	FALSE	FALSE	FALSE		-0.302777	-0.146909	FALSE	FALSE	FALSE	FALSE		Wh	euchromatin	-0.172096		Wh	Other	0.185885		chr2R	5364911	5365997		chr3R	4269338	4270780
							-5.10814	0.121297	FALSE	FALSE	FALSE	FALSE		-0.549032	-0.429201	FALSE	FALSE	FALSE	FALSE		Wh	euchromatin	-0.409351		Wh	Other	-0.359278		chr2R	5366342	5367156		chr3R	4516708	4517028
							-4.29242	0.150203	FALSE	FALSE	FALSE	FALSE		-1.24762	-0.139052	FALSE	FALSE	FALSE	FALSE		Wh	euchromatin	-0.894213		Wh	Other	0.676844		chr2R	5372620	5373129		chr3R	4537404	4538764
							-1.95001	-1.0975	FALSE	FALSE	FALSE	FALSE		-0.213962	-0.0885932	FALSE	FALSE	FALSE	FALSE		Wh	euchromatin	-0.774874		Wh	Other	0.0833165		chr2R	5404810	5406025		chr3R	4540373	4543113
							-3.81624	-0.608915	FALSE	FALSE	FALSE	FALSE		-0.295724	-0.208666	FALSE	FALSE	FALSE	FALSE		Wh	euchromatin	-0.607195		Wh	Other	-0.174149		chr2R	5464327	5464743		chr3R	4571096	4571493
							-3.63527	-0.524897	FALSE	FALSE	FALSE	FALSE		-0.196982	-0.31535	FALSE	FALSE	FALSE	FALSE		Wh	euchromatin	-0.563163		Wh	Other	-0.826196		chr2R	5504364	5504838		chr3R	4607849	4609585
							-4.07582	-0.719222	FALSE	FALSE	FALSE	FALSE		0.0368642	-0.0104083	FALSE	FALSE	FALSE	FALSE		Wh	euchromatin	-0.657279		Wh	Other	-0.913053		chr2R	5627652	5629165		chr3R	4684790	4685265
							-3.34333	-1.29515	FALSE	FALSE	FALSE	FALSE		-0.00611088	-0.122013	FALSE	FALSE	FALSE	FALSE		Wh	euchromatin	-0.384213		Wh	Other	0.206943		chr2R	5633365	5634644		chr3R	4713914	4715137
							-3.79842	-0.965799	FALSE	FALSE	FALSE	FALSE		-0.0905603	-0.115044	FALSE	FALSE	FALSE	FALSE		Wh	euchromatin	-0.428042		Wh	Other	0.606866		chr2R	5677494	5678121		chr3R	4718561	4719485
							-3.57173	-0.817131	FALSE	FALSE	FALSE	FALSE		-0.761969	-0.173666	FALSE	FALSE	FALSE	FALSE		Wh	euchromatin	-0.492687		Wh	Other	1.13038		chr2R	5678718	5682978		chr3R	4731663	4732223
							-4.37777	-0.843005	FALSE	FALSE	FALSE	FALSE		-0.344761	-0.000830724	FALSE	FALSE	FALSE	FALSE		Wh	euchromatin	-0.195393		Wh	Other	1.43487		chr2R	5687214	5688314		chr3R	4946741	4948590
							-4.41156	-0.192946	FALSE	FALSE	FALSE	FALSE		-1.23577	-0.540668	FALSE	FALSE	FALSE	FALSE		Wh	euchromatin	-0.643598		Wh	Other	1.17039		chr2R	5691387	5692274		chr3R	5369383	5371990
							-3.90401	-0.539526	FALSE	FALSE	FALSE	FALSE		-1.33553	-0.250068	FALSE	FALSE	FALSE	FALSE		Wh	euchromatin	-0.260178		Wh	Other	0.55272		chr2R	5731488	5739136		chr3R	6349020	6351160
							-4.55119	-0.387457	FALSE	FALSE	FALSE	FALSE		-1.00127	-0.477987	FALSE	FALSE	FALSE	FALSE		Wh	euchromatin	-0.17923		Wh	Other	2.70307		chr2R	5741266	5743809		chr3R	6646731	6646969
							-5.2742	-0.426846	FALSE	FALSE	FALSE	FALSE		-1.20678	-0.205849	FALSE	FALSE	FALSE	FALSE		Wh	euchromatin	-0.740641		Wh	Other	1.27801		chr2R	5744098	5746171		chr3R	6659893	6660400
							-5.92723	-0.0858002	FALSE	FALSE	FALSE	FALSE		-1.79851	-0.23249	FALSE	FALSE	FALSE	FALSE		Wh	euchromatin	-0.780738		Wh	Other	1.11689		chr2R	5746973	5749986		chr3R	6818198	6818737
							-5.3454	-0.00849323	FALSE	FALSE	FALSE	FALSE		-2.18371	-0.132412	FALSE	FALSE	FALSE	FALSE		Wh	euchromatin	-0.527162		Wh	Other	1.51242		chr2R	5879673	5880095		chr3R	7090107	7090673
							-5.18571	-0.00991326	FALSE	FALSE	FALSE	FALSE		-1.87715	-0.123212	FALSE	FALSE	FALSE	FALSE		Wh	euchromatin	-0.419754		Wh	Other	1.01836		chr2R	6021440	6023309		chr3R	7548790	7549618
							-5.46498	0.125144	FALSE	FALSE	FALSE	FALSE		-1.62746	-0.245402	FALSE	FALSE	FALSE	FALSE		Wh	euchromatin	-0.700527		Wh	Other	0.787217		chr2R	6147937	6150434		chr3R	8094053	8094388
							-5.00532	-0.021401	FALSE	FALSE	FALSE	FALSE		-1.37854	-0.332602	FALSE	FALSE	FALSE	FALSE		Wh	euchromatin	-0.321316		Wh	Other	0.511343		chr2R	6179221	6180262		chr3R	8820582	8820958
							-4.91207	-0.34316	FALSE	FALSE	FALSE	FALSE		-1.54686	-0.253745	FALSE	FALSE	FALSE	FALSE		Wh	euchromatin	-0.680927		Wh	Other	1.35721		chr2R	6182426	6183721		chr3R	9411706	9412656
							-3.80727	-1.03856	FALSE	FALSE	FALSE	FALSE		-0.315844	-0.212866	FALSE	FALSE	FALSE	FALSE		Wh	euchromatin	0.0361486		Wh	Other	1.21465		chr2R	6200823	6203442		chr3R	9754935	9756246
							-3.15078	-1.00769	FALSE	FALSE	FALSE	FALSE		-0.484973	-0.22383	FALSE	FALSE	FALSE	FALSE		Wh	euchromatin	-0.749813		Wh	Other	0.816573		chr2R	6203971	6204958		chr3R	10872101	10874794
							-1.94931	-1.08258	FALSE	FALSE	FALSE	FALSE		-0.119035	0.180388	FALSE	FALSE	FALSE	FALSE		Wh	euchromatin	-0.429442		Wh	Other	1.19956		chr2R	6263435	6264482		chr3R	11156698	11157588
							-2.57474	-0.774053	FALSE	FALSE	FALSE	FALSE		-0.98806	-0.0852421	FALSE	FALSE	FALSE	FALSE		Wh	euchromatin	-0.695194		Wh	Other	0.708725		chr2R	6265254	6265817		chr3R	11234896	11235246
							-2.71778	-0.280664	FALSE	FALSE	FALSE	FALSE		-0.132204	-0.115432	FALSE	FALSE	FALSE	FALSE		Wh	euchromatin	-0.693079		Wh	Other	-0.036135		chr2R	6442710	6445800		chr3R	11948884	11954370
							-2.71837	-0.762353	FALSE	FALSE	FALSE	FALSE		-0.125408	-0.0550586	FALSE	FALSE	FALSE	FALSE		Wh	euchromatin	-0.232932		Wh	Other	1.33816		chr2R	6452015	6452452		chr3R	11960729	11963293
							-4.33398	-0.463413	FALSE	FALSE	FALSE	FALSE		-1.2893	-0.107799	FALSE	FALSE	FALSE	FALSE		Wh	euchromatin	-0.466826		Wh	Other	1.02373		chr2R	6506721	6507948		chr3R	12356159	12367222
							-3.66542	-0.609476	FALSE	FALSE	FALSE	FALSE		-0.811183	-0.169166	FALSE	FALSE	FALSE	FALSE		Wh	euchromatin	-0.577413		Wh	Other	1.53166		chr2R	6521404	6522041		chr3R	12367509	12369835
							-3.78909	-0.874599	FALSE	FALSE	FALSE	FALSE		-0.943117	-0.251679	FALSE	FALSE	FALSE	FALSE		Wh	euchromatin	-0.334133		Wh	Other	2.79887		chr2R	6523591	6525911		chr3R	12371689	12376609
							-3.93818	-1.29292	FALSE	FALSE	FALSE	FALSE		-0.146971	-0.281371	FALSE	FALSE	FALSE	FALSE		Wh	euchromatin	-0.659701		Wh	Other	2.68106		chr2R	6526600	6528635		chr3R	15993054	15993607
							-3.50309	-1.1072	FALSE	FALSE	FALSE	FALSE		0	-0.287865	FALSE	FALSE	FALSE	FALSE		Wh	euchromatin	-0.122421		Wh	Other	2.78328		chr2R	6528904	6550271		chr3R	16247917	16250995
							-3.86176	-0.933501	FALSE	FALSE	FALSE	FALSE		0	-0.612906	FALSE	FALSE	FALSE	FALSE		Wh	euchromatin	-0.448465		Wh	Other	1.30926		chr2R	6551660	6553669		chr3R	16282031	16282597
							-4.28062	-0.873416	FALSE	FALSE	FALSE	FALSE		0.0062911	-0.124603	FALSE	FALSE	FALSE	FALSE		Wh	euchromatin	-0.329705		Wh	Other	0.640189		chr2R	6555018	6557620		chr3R	16478089	16481308
							-2.93862	-1.09051	FALSE	FALSE	FALSE	FALSE		-0.333579	-0.335823	FALSE	FALSE	FALSE	FALSE		Wh	euchromatin	-0.154294		Wh	Other	1.78726		chr2R	6557898	6570444		chr3R	18230229	18231178
							-2.42315	-0.893999	FALSE	FALSE	FALSE	FALSE		-0.750589	-0.398699	FALSE	FALSE	FALSE	FALSE		Wh	euchromatin	-0.0212485		Wh	Other	1.4669		chr2R	6570651	6579623		chr3R	18916331	18917308
							-2.70256	-0.577698	FALSE	FALSE	FALSE	FALSE		-1.32335	-0.239629	FALSE	FALSE	FALSE	FALSE		Wh	euchromatin	-0.174056		Wh	Other	2.4242		chr2R	6584923	6586437		chr3R	18923156	18924661
							-2.70057	-0.599716	FALSE	FALSE	FALSE	FALSE		-1.81435	-0.231448	FALSE	FALSE	FALSE	FALSE		Wh	euchromatin	-0.429575		Wh	Other	1.87735		chr2R	6586788	6594672		chr3R	19648296	19649066
							-2.38744	-0.634308	FALSE	FALSE	FALSE	FALSE		-1.5031	-0.167411	FALSE	FALSE	FALSE	FALSE		Wh	euchromatin	-0.883749		Wh	Other	0.819021		chr2R	6594942	6600885		chr3R	20987410	20990764
							-2.3915	-1.72607	FALSE	FALSE	FALSE	FALSE		0.100522	-0.207153	FALSE	FALSE	FALSE	FALSE		Wh	euchromatin	0.492118		Wh	Other	0.0512036		chr2R	6601119	6605184		chr3R	21179660	21179984
							-2.35451	-1.53102	FALSE	FALSE	FALSE	FALSE		-0.0233168	-0.310199	FALSE	FALSE	FALSE	FALSE		Wh	euchromatin	-0.405214		Wh	Other	1.07658		chr2R	6817979	6821207		chr3R	21589813	21590181
							-2.2162	-1.17732	FALSE	FALSE	FALSE	FALSE		-0.233696	-0.16529	FALSE	FALSE	FALSE	FALSE		Wh	euchromatin	-0.581313		Wh	Other	0.663891		chr2R	6828003	6830112		chr3R	21890675	21892876
							-4.56548	0.167014	FALSE	FALSE	FALSE	FALSE		-0.798017	-0.4135	FALSE	FALSE	FALSE	FALSE		Wh	euchromatin	-0.49194		Wh	Other	0.41257		chr2R	6833970	6834894		chr3R	23204308	23207759
							-4.57402	0.594506	FALSE	FALSE	FALSE	FALSE		-0.946353	-0.432241	FALSE	FALSE	FALSE	FALSE		Wh	euchromatin	-0.452695		Wh	Other	0.502265		chr2R	6848290	6849511		chr3R	23295397	23295687
							-5.34738	0.401451	FALSE	FALSE	FALSE	FALSE		-1.26684	-0.462143	FALSE	FALSE	FALSE	FALSE		Wh	euchromatin	-0.395		Wh	Other	0.915363		chr2R	7326076	7326538		chr3R	24515794	24518471
							-4.54399	-0.285247	FALSE	FALSE	FALSE	FALSE		-0.685889	-0.659116	FALSE	FALSE	FALSE	FALSE		Wh	euchromatin	-0.283491		Wh	Other	0.190203		chr2R	7413302	7414398		chr3R	25328546	25329505
							-4.19	-0.149519	FALSE	FALSE	FALSE	FALSE		-0.714621	-0.58591	FALSE	FALSE	FALSE	FALSE		Wh	euchromatin	-0.609154		Wh	Other	0.0119994		chr2R	7905357	7906614		chr3R	26882706	26883227
							-3.70063	-0.240819	FALSE	FALSE	FALSE	FALSE		-0.0351953	-0.282057	FALSE	FALSE	FALSE	FALSE		Wh	euchromatin	0.0659426		Wh	Other	0.20234		chr2R	8458712	8461470		chr3R	26988289	26988717
							-3.77282	-0.624691	FALSE	FALSE	FALSE	FALSE		0.015369	-0.150441	FALSE	FALSE	FALSE	FALSE		Wh	euchromatin	-0.247065		Wh	Other	-0.656941		chr2R	8651356	8654166		chr3R	30237064	30237303
							-3.89698	-0.657696	FALSE	FALSE	FALSE	FALSE		0.0103487	-0.35186	FALSE	FALSE	FALSE	FALSE		Wh	euchromatin	-0.695194		Wh	Other	-0.179146		chr2R	9060093	9062021		chr3R	30393337	30396258
							-3.67875	-0.879749	FALSE	FALSE	FALSE	FALSE		0.0951723	-0.182724	FALSE	FALSE	FALSE	FALSE		Wh	euchromatin	-0.288841		Wh	Other	-0.807307		chr2R	9062348	9063055		chr3R	31800139	31805893
							-2.80627	-0.712044	FALSE	FALSE	FALSE	FALSE		-0.0584278	-0.360918	FALSE	FALSE	FALSE	FALSE		Wh	euchromatin	-0.466125		Wh	Other	0.752064		chr2R	9063933	9064607		chr3R	32067135	32070195
							0.575017	-1.89183	FALSE	FALSE	FALSE	FALSE		0.144318	-0.0579283	FALSE	FALSE	FALSE	FALSE		Wh	euchromatin	-0.384445		Wh	Other	1.06657		chr2R	9158492	9160331		chr3R	32070404	32073106
							-0.752481	-1.10948	FALSE	FALSE	FALSE	FALSE		-1.97038	-0.762076	FALSE	FALSE	FALSE	FALSE		Wh	euchromatin	-0.0621637		Wh	Other	0.410793		chr2R	9315372	9320382		chr4	68621	68905
							0.818238	-2.50337	FALSE	FALSE	FALSE	FALSE		0.269014	-0.250401	FALSE	FALSE	FALSE	FALSE		Wh	euchromatin	0.367174		Wh	Other	-0.25714		chr2R	9698255	9699546		chr4	131898	132331
							1.1174	-2.84881	FALSE	FALSE	FALSE	FALSE		0.149524	-0.0842531	FALSE	FALSE	FALSE	FALSE		Wh	euchromatin	0.159689		Wh	Other	0.142022		chr2R	9817733	9818541		chr4	307891	308180
							1.25872	-2.78232	FALSE	FALSE	FALSE	FALSE		0.319803	-0.155554	FALSE	FALSE	FALSE	FALSE		Wh	euchromatin	-0.354593		Wh	Other	-0.246494		chr2R	10959249	10960443		chr4	424566	425026
							1.39844	-2.94022	FALSE	FALSE	FALSE	FALSE		0.0468962	-0.406978	FALSE	FALSE	FALSE	FALSE		Wh	euchromatin	-0.398787		Wh	Other	0.714967		chr2R	10961287	10962415		chr4	429443	432205
							1.00234	-2.66533	FALSE	FALSE	FALSE	FALSE		0.148227	0.0817378	FALSE	FALSE	FALSE	FALSE		Wh	euchromatin	-0.510918		Wh	Other	-0.493506		chr2R	10962763	10963540		chr4	486263	486939
							0.525457	-2.88177	FALSE	FALSE	FALSE	FALSE		-0.0204899	-0.292019	FALSE	FALSE	FALSE	FALSE		Wh	euchromatin	-0.640943		Wh	Other	-0.554063		chr2R	10969745	10970535		chr4	501328	502031
							0.765892	-2.41135	FALSE	FALSE	FALSE	FALSE		0.0102473	-0.103415	FALSE	FALSE	FALSE	FALSE		Wh	euchromatin	-0.84079		Wh	Other	0.956083		chr2R	11471794	11472421		chr4	659810	660884
							0.0942519	-2.20196	FALSE	FALSE	FALSE	FALSE		-0.45827	-0.348887	FALSE	FALSE	FALSE	FALSE		Wh	euchromatin	-0.273364		Wh	Other	0.401947		chr2R	11483972	11486267		chr4	696534	721434
							0.0341927	-1.7818	FALSE	FALSE	FALSE	FALSE		-0.399406	-0.14337	FALSE	FALSE	FALSE	FALSE		Wh	euchromatin	-0.139754		Wh	Other	0.536518		chr2R	11503981	11504739		chr4	798317	803856
							-0.829978	-1.6748	FALSE	FALSE	FALSE	FALSE		-0.161109	0.200223	FALSE	FALSE	FALSE	FALSE		Wh	euchromatin	-0.378934		Wh	Other	-0.137945		chr2R	12022912	12025376		chr4	805571	840098
							-0.993258	-1.93914	FALSE	FALSE	FALSE	FALSE		-0.0335527	-0.179851	FALSE	FALSE	FALSE	FALSE		Wh	euchromatin	-0.313282		Wh	Other	0.800078		chr2R	12202896	12203187		chr4	841638	845821
							-1.34885	-1.48036	FALSE	FALSE	FALSE	FALSE		0.00398559	-0.117311	FALSE	FALSE	FALSE	FALSE		Wh	euchromatin	-0.649721		Wh	Other	0.639715		chr2R	12205208	12205696		chr4	963930	965623
							-2.23845	-0.577314	FALSE	FALSE	FALSE	FALSE		-1.25675	-0.56561	FALSE	FALSE	FALSE	FALSE		Wh	euchromatin	-0.13739		Wh	Other	0.598091		chr2R	12257244	12258758		chr4	975529	977695
							-2.93893	-0.480802	FALSE	FALSE	FALSE	FALSE		-1.10186	-0.220956	FALSE	FALSE	FALSE	FALSE		Wh	euchromatin	-0.429387		Wh	Other	0.530677		chr2R	12765806	12766484		chr4	979150	983618
							-3.62282	-0.0984664	FALSE	FALSE	FALSE	FALSE		-1.13739	-0.58805	FALSE	FALSE	FALSE	FALSE		Wh	euchromatin	-0.436322		Wh	Other	0.440489		chr2R	12767541	12769400		chr4	984685	988912
							-3.56642	-0.469167	FALSE	FALSE	FALSE	FALSE		-1.19394	-0.595161	FALSE	FALSE	FALSE	FALSE		Wh	euchromatin	-0.204237		Wh	Other	1.14825		chr2R	13020372	13020622		chr4	998572	1003791
							-3.11842	-0.642135	FALSE	FALSE	FALSE	FALSE		-0.861308	-0.290978	FALSE	FALSE	FALSE	FALSE		Wh	euchromatin	-0.3815		Wh	Other	1.92885		chr2R	13027877	13030405		chr4	1051180	1051697
							-2.93683	-0.93658	FALSE	FALSE	FALSE	FALSE		-0.747941	-0.802566	FALSE	FALSE	FALSE	FALSE		Wh	euchromatin	-0.59092		Wh	Other	1.25245		chr2R	13033806	13034148		chr4	1085323	1092675
							-3.2712	-0.87541	FALSE	FALSE	FALSE	FALSE		-0.117607	-0.235406	FALSE	FALSE	FALSE	FALSE		Wh	euchromatin	-0.713527		Wh	Other	0.544746		chr2R	13306535	13306881		chr4	1097507	1098960
							-2.84021	-0.893561	FALSE	FALSE	FALSE	FALSE		-1.14377	-0.894491	FALSE	FALSE	FALSE	FALSE		Wh	euchromatin	-0.663748		Wh	Other	-0.401151		chr2R	13558563	13559712		chr4	1101123	1106670
							-3.11638	-0.843594	FALSE	FALSE	FALSE	FALSE		-1.61405	-0.820863	FALSE	FALSE	FALSE	FALSE		Wh	euchromatin	-0.632068		Wh	Other	0.0355104		chr2R	14357834	14358749		chr4	1107413	1108744
							-3.00262	-1.23138	FALSE	FALSE	FALSE	FALSE		-1.92719	-1.17469	FALSE	FALSE	FALSE	FALSE		Wh	euchromatin	-0.32765		Wh	Other	-0.903268		chr2R	14443952	14446542		chr4	1112833	1113613
							-2.90345	-0.951431	FALSE	FALSE	FALSE	FALSE		-1.70416	-0.750823	FALSE	FALSE	FALSE	FALSE		Wh	euchromatin	-0.418492		Wh	Other	0.38361		chr2R	15686908	15689316		chr4	1230553	1231071
							-2.59	-1.03953	FALSE	FALSE	FALSE	FALSE		-1.47009	-0.289799	FALSE	FALSE	FALSE	FALSE		Wh	euchromatin	-0.367023		Wh	Other	0.264285		chr2R	16211474	16212181		chr4	1278701	1279630
							-2.73203	-1.20765	FALSE	FALSE	FALSE	FALSE		-0.211951	-0.414432	FALSE	FALSE	FALSE	FALSE		Wh	euchromatin	-0.788278		Wh	Other	0.419684		chr2R	16215758	16216400		chr4	1280149	1281647
							-3.00872	-1.13429	FALSE	FALSE	FALSE	FALSE		-0.705834	-0.275449	FALSE	FALSE	FALSE	FALSE		Wh	euchromatin	-0.608828		Wh	Other	0.20734		chr2R	16281698	16282945		chr4	1286331	1286812
							-3.13349	-1.00049	FALSE	FALSE	FALSE	FALSE		-0.457022	-0.142518	FALSE	FALSE	FALSE	FALSE		Wh	euchromatin	-0.250939		Wh	Other	0.637381		chr2R	18307852	18308337		chr4	1294905	1296309
							-3.09384	-1.19385	FALSE	FALSE	FALSE	FALSE		-1.21953	-0.709194	FALSE	FALSE	FALSE	FALSE		Wh	euchromatin	-0.538945		Wh	Other	-0.0771462		chr2R	18807196	18807557		chr4	1296575	1297026
							-4.48177	-0.851445	FALSE	FALSE	FALSE	FALSE		-0.617386	-0.420241	FALSE	FALSE	FALSE	FALSE		Wh	euchromatin	-0.727156		Wh	Other	0.0687632		chr2R	20540905	20541867		chrX	52015	54991
							-3.00017	-0.970119	FALSE	FALSE	FALSE	FALSE		-0.346465	-0.526707	FALSE	FALSE	FALSE	FALSE		Wh	euchromatin	-0.38167		Wh	Other	-0.0992555		chr2R	22364040	22365855		chrX	57869	59520
							-2.5812	-0.992167	FALSE	FALSE	FALSE	FALSE		-0.843793	-0.479325	FALSE	FALSE	FALSE	FALSE		Wh	euchromatin	-0.873384		Wh	Other	0.225219		chr2R	22366894	22367363		chrX	60959	61911
							-2.59869	-2.19637	FALSE	FALSE	FALSE	FALSE		-0.0733905	-0.0512718	FALSE	FALSE	FALSE	FALSE		Wh	euchromatin	-0.717871		Wh	Other	0.347899		chr2R	22517228	22518200		chrX	115578	115980
							-2.92414	-1.67823	FALSE	FALSE	FALSE	FALSE		-0.742651	-0.36679	FALSE	FALSE	FALSE	FALSE		Wh	euchromatin	-0.841382		Wh	Other	0.70038		chr2R	22577736	22578396		chrX	123617	127750
							-1.88409	-1.69897	FALSE	FALSE	FALSE	FALSE		-0.397457	-0.678494	FALSE	FALSE	FALSE	FALSE		Wh	euchromatin	-0.718606		Wh	Other	0.345714		chr2R	22797183	22798441		chrX	175288	176612
							-3.044	-0.820872	FALSE	FALSE	FALSE	FALSE		-0.111784	-0.207829	FALSE	FALSE	FALSE	FALSE		Wh	euchromatin	-0.252903		Wh	Other	0.93078		chr2R	23035079	23038398		chrX	479673	481877
							-2.90748	-1.1309	FALSE	FALSE	FALSE	FALSE		-0.00039444	-0.172672	FALSE	FALSE	FALSE	FALSE		Wh	euchromatin	-0.329982		Wh	Other	0.618395		chr2R	23352287	23354020		chrX	765075	765357
							-2.92199	-0.883557	FALSE	FALSE	FALSE	FALSE		-0.0637346	-0.315242	FALSE	FALSE	FALSE	FALSE		Wh	euchromatin	-0.575336		Wh	Other	0.00262564		chr2R	23623294	23624004		chrX	765591	769840
							-3.20996	-0.71568	FALSE	FALSE	FALSE	FALSE		-0.287584	-0.0686565	FALSE	FALSE	FALSE	FALSE		Wh	euchromatin	-0.539673		Wh	Other	0.400965		chr2R	23625325	23625801		chrX	1208954	1213117
							-2.98523	-0.780373	FALSE	FALSE	FALSE	FALSE		-0.0795493	-0.215947	FALSE	FALSE	FALSE	FALSE		Wh	euchromatin	-0.548821		Wh	Other	1.61088		chr2R	23663913	23664529		chrX	1234608	1235172
							-3.4915	-0.675448	FALSE	FALSE	FALSE	FALSE		0.0691671	-0.200106	FALSE	FALSE	FALSE	FALSE		Wh	euchromatin	-0.61576		Wh	Other	0.774132		chr2R	23710475	23711434		chrX	1279229	1289658
							-3.9616	-0.499924	FALSE	FALSE	FALSE	FALSE		-0.68245	-0.383471	FALSE	FALSE	FALSE	FALSE		Wh	euchromatin	-0.923223		Wh	Other	0.316305		chr2R	24114255	24116451		chrX	1357379	1357856
							-3.0243	-0.526811	FALSE	FALSE	FALSE	FALSE		-0.817811	-0.400198	FALSE	FALSE	FALSE	FALSE		Wh	euchromatin	-0.208855		Wh	Other	0.872752		chr2R	24884649	24885069		chrX	1368047	1370192
							-3.2262	-0.636456	FALSE	FALSE	FALSE	FALSE		-0.423907	-0.259049	FALSE	FALSE	FALSE	FALSE		Wh	euchromatin	-0.247301		Wh	Other	-0.548699		chr2R	24889243	24894961		chrX	1901689	1903695
							-3.19473	-0.400051	FALSE	FALSE	FALSE	FALSE		-0.319554	-0.233131	FALSE	FALSE	FALSE	FALSE		Wh	euchromatin	0.0524533		Wh	Other	-0.222345		chr2R	25215171	25215462		chrX	2009236	2013711
							-2.86207	-1.05326	FALSE	FALSE	FALSE	FALSE		-0.916301	-0.373744	FALSE	FALSE	FALSE	FALSE		Wh	euchromatin	0.236748		Wh	Other	0.516202		chr2R	25236782	25237776		chrX	2060084	2062234
							-3.47761	-0.26518	FALSE	FALSE	FALSE	FALSE		-0.994113	-0.370192	FALSE	FALSE	FALSE	FALSE		Wh	euchromatin	-0.41416		Wh	Other	1.16923		chr2R	25239472	25240004		chrX	2184571	2196766
							-2.52983	-0.668511	FALSE	FALSE	FALSE	FALSE		-1.396	-0.663828	FALSE	FALSE	FALSE	FALSE		Wh	euchromatin	-0.684038		Wh	Other	0.429485		chr2R	25241720	25243765		chrX	2221969	2225510
							-4.46546	1.9845	FALSE	FALSE	FALSE	FALSE		-0.957462	0.31607	FALSE	FALSE	FALSE	FALSE		Wh	euchromatin	0.00605331		Wh	Other	0.382179		chr2R	25246500	25248717		chrX	2249775	2254505
							-4.39825	1.89983	FALSE	FALSE	FALSE	FALSE		-0.660776	0.21713	FALSE	FALSE	FALSE	FALSE		Wh	euchromatin	-0.396185		Wh	Other	0.343158		chr2R	25248956	25250547		chrX	2255185	2260101
							-3.50919	1.56642	FALSE	FALSE	FALSE	FALSE		-0.347658	0.238914	FALSE	FALSE	FALSE	FALSE		Wh	euchromatin	-1.11983		Wh	Other	-0.589313		chr2R	25266294	25266986		chrX	2419528	2419915
							-4.2762	1.62426	FALSE	FALSE	FALSE	FALSE		-0.0391113	0.24404	FALSE	FALSE	FALSE	FALSE		Wh	euchromatin	-0.408957		Wh	Other	-1.03772		chr2R	25277871	25279058		chrX	2524526	2524812
							-5.65909	1.55801	FALSE	FALSE	FALSE	FALSE		-0.727516	0.524328	FALSE	FALSE	FALSE	FALSE		Wh	euchromatin	-0.713616		Wh	Other	2.04325		chr3L	57635	57953		chrX	2720359	2723840
							-4.78039	1.81025	FALSE	FALSE	FALSE	FALSE		-0.379259	0.211769	FALSE	FALSE	FALSE	FALSE		Wh	euchromatin	-0.46569		Wh	Other	1.48447		chr3L	61206	62642		chrX	2725914	2727718
							-3.62272	1.43207	FALSE	FALSE	FALSE	FALSE		-0.590295	0.181242	FALSE	FALSE	FALSE	FALSE		Wh	euchromatin	-0.416144		Wh	Other	0.266134		chr3L	62873	64110		chrX	2738577	2740860
							-5.01517	2.05112	FALSE	FALSE	FALSE	FALSE		-0.382892	0.0645939	FALSE	FALSE	FALSE	FALSE		Wh	euchromatin	-0.531254		Wh	Other	1.89852		chr3L	66056	69927		chrX	2795862	2796918
							-5.42173	2.18912	FALSE	FALSE	FALSE	FALSE		-0.91426	0.0782095	FALSE	FALSE	FALSE	FALSE		Wh	euchromatin	-0.126876		Wh	Other	-0.0314276		chr3L	70576	71239		chrX	3073453	3075649
							-3.62189	1.38845	FALSE	FALSE	FALSE	FALSE		-0.571839	0.078163	FALSE	FALSE	FALSE	FALSE		Wh	euchromatin	-0.408024		Wh	Other	0.38361		chr3L	382189	385199		chrX	3081429	3083770
							-2.67917	-0.903817	FALSE	FALSE	FALSE	FALSE		-0.131744	-0.236186	FALSE	FALSE	FALSE	FALSE		Wh	euchromatin	-0.632462		Wh	Other	0.935021		chr3L	389048	390351		chrX	3287196	3289943
							-2.85524	-0.721499	FALSE	FALSE	FALSE	FALSE		-1.10773	-0.421941	FALSE	FALSE	FALSE	FALSE		Wh	euchromatin	-0.0759119		Wh	Other	1.03136		chr3L	507842	508972		chrX	3291047	3291919
							-3.57824	-1.13716	FALSE	FALSE	FALSE	FALSE		-0.840538	-0.23047	FALSE	FALSE	FALSE	FALSE		Wh	euchromatin	-0.519386		Wh	Other	0.696773		chr3L	735783	737098		chrX	4100899	4102469
							-3.33447	-1.58781	FALSE	FALSE	FALSE	FALSE		-0.951496	-0.40324	FALSE	FALSE	FALSE	FALSE		Wh	euchromatin	-0.913454		Wh	Other	0.356467		chr3L	746579	747504		chrX	4411235	4411945
							-4.39318	-1.29376	FALSE	FALSE	FALSE	FALSE		-0.923234	-0.576743	FALSE	FALSE	FALSE	FALSE		Wh	euchromatin	-0.847877		Wh	Other	1.2905		chr3L	754678	766894		chrX	4424898	4425533
							-4.42086	-1.5321	FALSE	FALSE	FALSE	FALSE		-0.424409	-0.347808	FALSE	FALSE	FALSE	FALSE		Wh	euchromatin	0.51491		Wh	Other	0.389649		chr3L	1057459	1057895		chrX	4426585	4427447
							-3.83876	-1.54775	FALSE	FALSE	FALSE	FALSE		-0.274248	-0.142919	FALSE	FALSE	FALSE	FALSE		Wh	euchromatin	-0.803227		Wh	Other	0.301895		chr3L	1363314	1363762		chrX	4529560	4533795
							-3.93681	-1.10156	FALSE	FALSE	FALSE	FALSE		-0.490547	-0.523778	FALSE	FALSE	FALSE	FALSE		Wh	euchromatin	-0.580937		Wh	Other	0.516225		chr3L	1383893	1385180		chrX	5310956	5317903
							-4.46644	-1.94994	FALSE	FALSE	FALSE	FALSE		-0.215554	-0.437676	FALSE	FALSE	FALSE	FALSE		Wh	euchromatin	-0.874609		Wh	Other	0.894118		chr3L	1385397	1386454		chrX	5524163	5524867
							-3.3321	-1.83113	FALSE	FALSE	FALSE	FALSE		-1.49253	-0.452802	FALSE	FALSE	FALSE	FALSE		Wh	euchromatin	-0.56119		Wh	Other	0.215948		chr3L	1398660	1398974		chrX	5593762	5594260
							-4.0841	-1.44324	FALSE	FALSE	FALSE	FALSE		-1.084	-0.386378	FALSE	FALSE	FALSE	FALSE		Wh	euchromatin	-0.447535		Wh	Other	0.402463		chr3L	3429261	3430790		chrX	5607757	5608336
							-4.16788	-2.7631	FALSE	FALSE	FALSE	FALSE		0.0634069	0.044787	FALSE	FALSE	FALSE	FALSE		Wh	euchromatin	-0.288446		Wh	Other	0.31953		chr3L	3595478	3595961		chrX	5613163	5615250
							-3.62786	-1.53384	FALSE	FALSE	FALSE	FALSE		-0.371238	-0.0148481	FALSE	FALSE	FALSE	FALSE		Wh	euchromatin	-0.516455		Wh	Other	0.859617		chr3L	3997156	3997812		chrX	5988066	5989463
							-3.66963	-1.32765	FALSE	FALSE	FALSE	FALSE		-0.597544	-0.584363	FALSE	FALSE	FALSE	FALSE		Wh	euchromatin	-0.473447		Wh	Other	0.669384		chr3L	4187415	4191521		chrX	6109895	6110235
							-3.77411	-1.3449	FALSE	FALSE	FALSE	FALSE		-0.227156	-0.65633	FALSE	FALSE	FALSE	FALSE		Wh	euchromatin	-0.29057		Wh	Other	-0.419388		chr3L	4409437	4410270		chrX	6280224	6283841
							1.24764	-3.0128	FALSE	FALSE	FALSE	FALSE		-0.30783	-0.142413	FALSE	FALSE	FALSE	FALSE		Wh	euchromatin	-0.026321		Wh	Other	0.240051		chr3L	4552118	4552582		chrX	6285179	6285776
							-3.09875	-1.10469	FALSE	FALSE	FALSE	FALSE		-0.952182	-0.0740128	FALSE	FALSE	FALSE	FALSE		Wh	euchromatin	-0.0854854		Wh	Other	-0.247072		chr3L	7236081	7236488		chrX	6330257	6331359
							-3.50395	-1.73716	FALSE	FALSE	FALSE	FALSE		-0.154708	-0.24327	FALSE	FALSE	FALSE	FALSE		Wh	euchromatin	-0.597833		Wh	Other	0.633431		chr3L	7431861	7432302		chrX	6543882	6544344
							-4.33512	-0.370616	FALSE	FALSE	FALSE	FALSE		-1.35429	-0.264813	FALSE	FALSE	FALSE	FALSE		Wh	euchromatin	-0.744739		Wh	Other	-0.206282		chr3L	8105956	8107448		chrX	6545792	6546990
							-4.89165	0.836769	FALSE	FALSE	FALSE	FALSE		-0.974412	-0.268164	FALSE	FALSE	FALSE	FALSE		Wh	euchromatin	-0.363292		Wh	Other	1.04721		chr3L	8233003	8233650		chrX	6549255	6550513
							-4.93244	0.48446	FALSE	FALSE	FALSE	FALSE		-0.656993	-0.00895316	FALSE	FALSE	FALSE	FALSE		Wh	euchromatin	-0.258072		Wh	Other	0.532344		chr3L	8245956	8246365		chrX	6732554	6735177
							-5.37404	0.614726	FALSE	FALSE	FALSE	FALSE		-0.592361	0.0673731	FALSE	FALSE	FALSE	FALSE		Wh	euchromatin	0.314707		Wh	Other	0.514762		chr3L	8515385	8517634		chrX	6739946	6741490
							-7.45754	0.550967	FALSE	FALSE	FALSE	FALSE		-2.16355	0.0547258	FALSE	FALSE	FALSE	FALSE		Wh	euchromatin	-0.542763		Wh	Other	-0.429717		chr3L	8589747	8591275		chrX	6748763	6758018
							-6.17298	1.05613	FALSE	FALSE	FALSE	FALSE		-1.9579	0.191345	FALSE	FALSE	FALSE	FALSE		Wh	euchromatin	-0.430658		Wh	Other	-0.24214		chr3L	9010272	9011022		chrX	7299214	7302349
							-6.313	1.20681	FALSE	FALSE	FALSE	FALSE		-2.67614	0.198763	FALSE	FALSE	FALSE	FALSE		Wh	euchromatin	-0.817384		Wh	Other	0.918167		chr3L	9012956	9018119		chrX	7710632	7712625
							-6.72991	1.06953	FALSE	FALSE	FALSE	FALSE		-2.51999	0.213798	FALSE	FALSE	FALSE	FALSE		Wh	euchromatin	-0.728051		Wh	Other	0.469638		chr3L	9302736	9303329		chrX	7905619	7909288
							-7.03209	0.743271	FALSE	FALSE	FALSE	FALSE		-2.16055	0.0691174	FALSE	FALSE	FALSE	FALSE		Wh	euchromatin	-0.589179		Wh	Other	1.24513		chr3L	9702724	9703600		chrX	8192239	8192636
							-5.11517	1.22786	FALSE	FALSE	FALSE	FALSE		-0.469927	-0.0564314	FALSE	FALSE	FALSE	FALSE		Wh	euchromatin	-0.522563		Wh	Other	0.160459		chr3L	10668847	10670531		chrX	8624766	8625228
							-5.08147	0.681902	FALSE	FALSE	FALSE	FALSE		-0.221243	-0.0937053	FALSE	FALSE	FALSE	FALSE		Wh	euchromatin	-0.732379		Wh	Other	0.138942		chr3L	10963558	10964889		chrX	8709238	8710102
							-5.04497	0.968033	FALSE	FALSE	FALSE	FALSE		-0.530424	-0.157789	FALSE	FALSE	FALSE	FALSE		Wh	euchromatin	0.00834116		Wh	Other	-0.28021		chr3L	10983531	10985130		chrX	8757715	8758255
							-5.3969	1.08712	FALSE	FALSE	FALSE	FALSE		-0.6645	0.156713	FALSE	FALSE	FALSE	FALSE		Wh	euchromatin	-0.369929		Wh	Other	0.299544		chr3L	10985595	10986696		chrX	8804815	8806222
							-6.19905	1.01119	FALSE	FALSE	FALSE	FALSE		-1.21622	0.142785	FALSE	FALSE	FALSE	FALSE		Wh	euchromatin	-0.355298		Wh	Other	0.147724		chr3L	10991242	10995577		chrX	8868804	8871073
							-5.3957	1.21421	FALSE	FALSE	FALSE	FALSE		-1.40116	0.112589	FALSE	FALSE	FALSE	FALSE		Wh	euchromatin	-0.549069		Wh	Other	-0.301436		chr3L	10995817	10996363		chrX	8999702	9002875
							-4.50629	1.85093	FALSE	FALSE	FALSE	FALSE		-1.20684	0.287557	FALSE	FALSE	FALSE	FALSE		Wh	euchromatin	-0.307216		Wh	Other	0.43475		chr3L	11813859	11814487		chrX	9042098	9042977
							-5.60765	1.77783	FALSE	FALSE	FALSE	FALSE		-0.993782	0.127581	FALSE	FALSE	FALSE	FALSE		Wh	euchromatin	-0.638919		Wh	Other	1.06872		chr3L	12052129	12052691		chrX	9134350	9137533
							-5.39056	1.86441	FALSE	FALSE	FALSE	FALSE		-0.384308	0.00349029	FALSE	FALSE	FALSE	FALSE		Wh	euchromatin	1.01497		Wh	Other	0.686352		chr3L	12573075	12573524		chrX	9138945	9141952
							-4.40016	1.64851	FALSE	FALSE	FALSE	FALSE		-0.494437	0.0731095	FALSE	FALSE	FALSE	FALSE		Wh	euchromatin	-0.314251		Wh	Other	0.112966		chr3L	13032933	13034619		chrX	9303861	9306052
							-5.09422	2.13657	FALSE	FALSE	FALSE	FALSE		-0.767461	0.062909	FALSE	FALSE	FALSE	FALSE		Wh	euchromatin	-0.878688		Wh	Other	0.308131		chr3L	13211871	13215000		chrX	9693671	9694298
							-4.91882	1.33158	FALSE	FALSE	FALSE	FALSE		-0.0662301	-0.0603498	FALSE	FALSE	FALSE	FALSE		Wh	euchromatin	-0.904835		Wh	Other	0.468919		chr3L	13225542	13227058		chrX	10070282	10071117
							-4.24841	1.38157	FALSE	FALSE	FALSE	FALSE		-0.0208776	0.0722622	FALSE	FALSE	FALSE	FALSE		Wh	euchromatin	-0.364597		Wh	Other	-1.62044		chr3L	13945682	13946925		chrX	10325395	10328136
							-1.16953	-1.72981	FALSE	FALSE	FALSE	FALSE		-0.171378	0.0420509	FALSE	FALSE	FALSE	FALSE		Wh	euchromatin	0.200011		Wh	Other	-0.823653		chr3L	14054936	14056288		chrX	11103180	11109284
							-2.80789	-1.27191	FALSE	FALSE	FALSE	FALSE		-0.210668	-0.188209	FALSE	FALSE	FALSE	FALSE		Wh	euchromatin	-0.541193		Wh	Other	0.038035		chr3L	14265338	14267306		chrX	11579829	11581112
							-1.92373	-1.28273	FALSE	FALSE	FALSE	FALSE		-0.445286	-0.264078	FALSE	FALSE	FALSE	FALSE		Wh	euchromatin	-0.685662		Wh	Other	-0.879092		chr3L	14534866	14535282		chrX	11987421	11989459
							-1.78336	-1.99678	FALSE	FALSE	FALSE	FALSE		-0.108274	-0.250984	FALSE	FALSE	FALSE	FALSE		Wh	euchromatin	-0.818574		Wh	Other	-0.309528		chr3L	14647490	14648112		chrX	12764722	12764951
							-2.70033	-1.23088	FALSE	FALSE	FALSE	FALSE		-1.49956	-0.389258	FALSE	FALSE	FALSE	FALSE		Wh	euchromatin	-0.670873		Wh	Other	-0.375737		chr3L	16147494	16147887		chrX	13154094	13155286
							-2.75239	-1.73968	FALSE	FALSE	FALSE	FALSE		-0.522438	-0.457497	FALSE	FALSE	FALSE	FALSE		Wh	euchromatin	-0.439097		Wh	Other	0.0391071		chr3L	16446796	16447226		chrX	13221246	13222452
							-1.68252	-1.65418	FALSE	FALSE	FALSE	FALSE		-0.999602	-0.426107	FALSE	FALSE	FALSE	FALSE		Wh	euchromatin	-0.56853		Wh	Other	-0.492201		chr3L	16646730	16647331		chrX	13257112	13257428
							-2.61257	-1.58818	FALSE	FALSE	FALSE	FALSE		-1.02108	-0.692751	FALSE	FALSE	FALSE	FALSE		Wh	euchromatin	-0.492557		Wh	Other	-0.0120029		chr3L	16666135	16667055		chrX	13396684	13397944
							-3.47656	-0.862714	FALSE	FALSE	FALSE	FALSE		-1.02159	-0.618968	FALSE	FALSE	FALSE	FALSE		Wh	euchromatin	0.132153		Wh	Other	-0.60294		chr3L	16859190	16860492		chrX	13754704	13756820
							-2.30339	-1.73224	FALSE	FALSE	FALSE	FALSE		-0.361467	-0.333486	FALSE	FALSE	FALSE	FALSE		Wh	euchromatin	0.137501		Wh	Other	-0.309291		chr3L	16877360	16879404		chrX	13759298	13763473
							-2.61819	-2.02567	FALSE	FALSE	FALSE	FALSE		-0.326833	-0.386383	FALSE	FALSE	FALSE	FALSE		Wh	euchromatin	-0.543272		Wh	Other	0.0955616		chr3L	17234348	17236557		chrX	13888848	13889171
							-3.23419	-2.00719	FALSE	FALSE	FALSE	FALSE		-0.23193	-0.351588	FALSE	FALSE	FALSE	FALSE		Wh	euchromatin	-0.555113		Wh	Other	0.215607		chr3L	17478032	17479059		chrX	13991691	13992777
							-2.06535	-0.441945	FALSE	FALSE	FALSE	FALSE		-0.120462	-0.184452	FALSE	FALSE	FALSE	FALSE		Wh	euchromatin	-0.518471		Wh	Other	0.185475		chr3L	17479326	17480091		chrX	13994636	13995597
							-2.3577	-1.64143	FALSE	FALSE	FALSE	FALSE		-0.298763	-0.306826	FALSE	FALSE	FALSE	FALSE		Wh	euchromatin	-0.220578		Wh	Other	-0.083719		chr3L	18148705	18149423		chrX	14007121	14008481
							-2.85357	-1.52508	FALSE	FALSE	FALSE	FALSE		-0.428423	-0.336376	FALSE	FALSE	FALSE	FALSE		Wh	euchromatin	-0.525266		Wh	Other	-0.037492		chr3L	18150001	18150278		chrX	14008711	14011172
							-2.29717	-1.24453	FALSE	FALSE	FALSE	FALSE		-0.372859	-0.378352	FALSE	FALSE	FALSE	FALSE		Wh	euchromatin	-0.793384		Wh	Other	-0.199183		chr3L	18152971	18153811		chrX	14011324	14015148
							-2.54915	-1.30441	FALSE	FALSE	FALSE	FALSE		-0.352386	-0.161542	FALSE	FALSE	FALSE	FALSE		Wh	euchromatin	-0.797932		Wh	Other	-0.0237377		chr3L	19171215	19171755		chrX	14923107	14923955
							-3.0193	-1.19925	FALSE	FALSE	FALSE	FALSE		-0.950108	-0.328116	FALSE	FALSE	FALSE	FALSE		Wh	euchromatin	-0.40088		Wh	Other	-0.544758		chr3L	19193520	19194014		chrX	14955149	14955839
							-2.43012	-1.55603	FALSE	FALSE	FALSE	FALSE		-0.0174745	-0.371185	FALSE	FALSE	FALSE	FALSE		Wh	euchromatin	-0.83861		Wh	Other	-0.547235		chr3L	19469873	19470261		chrX	15020489	15021651
							-3.13798	-1.37368	FALSE	FALSE	FALSE	FALSE		-0.764319	-0.348414	FALSE	FALSE	FALSE	FALSE		Wh	euchromatin	-0.591895		Wh	Other	-0.78297		chr3L	19480884	19482298		chrX	15475993	15476516
							-3.48055	-1.22825	FALSE	FALSE	FALSE	FALSE		-0.466594	-0.380825	FALSE	FALSE	FALSE	FALSE		Wh	euchromatin	-0.514175		Wh	Other	-0.102553		chr3L	19488072	19490595		chrX	15909499	15910351
							-3.50166	-0.898447	FALSE	FALSE	FALSE	FALSE		-0.240382	-0.286482	FALSE	FALSE	FALSE	FALSE		Wh	euchromatin	-0.60581		Wh	Other	-0.673507		chr3L	19494247	19495114		chrX	16066140	16067060
							-4.0469	-1.25821	FALSE	FALSE	FALSE	FALSE		-0.189089	-0.278227	FALSE	FALSE	FALSE	FALSE		Wh	euchromatin	-0.818966		Wh	Other	-0.748836		chr3L	20255918	20256774		chrX	16067422	16069308
							-2.43171	-1.33047	FALSE	FALSE	FALSE	FALSE		-0.581437	-0.457977	FALSE	FALSE	FALSE	FALSE		Wh	euchromatin	-0.0444814		Wh	Other	-0.0382771		chr3L	21268473	21270474		chrX	16105718	16106058
							-2.96253	-0.879412	FALSE	FALSE	FALSE	FALSE		-0.441499	-0.675882	FALSE	FALSE	FALSE	FALSE		Wh	euchromatin	-0.452881		Wh	Other	-0.325034		chr3L	21488615	21490095		chrX	16254427	16255823
							-3.25446	-1.61306	FALSE	FALSE	FALSE	FALSE		-0.263719	-0.52078	FALSE	FALSE	FALSE	FALSE		Wh	euchromatin	-0.614091		Wh	Other	0.693093		chr3L	21636730	21637257		chrX	16456508	16457152
							-2.82944	-1.13921	FALSE	FALSE	FALSE	FALSE		-0.893387	-0.515636	FALSE	FALSE	FALSE	FALSE		Wh	euchromatin	-0.35127		Wh	Other	0.952862		chr3L	21638141	21639024		chrX	16750062	16752199
							-2.88746	-1.42143	FALSE	FALSE	FALSE	FALSE		-1.01041	-0.638346	FALSE	FALSE	FALSE	FALSE		Wh	euchromatin	-0.238989		Wh	Other	-0.16193		chr3L	21828630	21830133		chrX	16807968	16809375
							-1.10213	-2.3154	FALSE	FALSE	FALSE	FALSE		-0.169976	-0.42829	FALSE	FALSE	FALSE	FALSE		Wh	euchromatin	-0.471864		Wh	Other	-0.353526		chr3L	21876354	21877346		chrX	16809732	16812264
							-1.47298	-1.67555	FALSE	FALSE	FALSE	FALSE		0.0102841	-0.419071	FALSE	FALSE	FALSE	FALSE		Wh	euchromatin	-0.733009		Wh	Other	0.177737		chr3L	22060905	22061415		chrX	16836117	16836625
							-1.14798	-1.8821	FALSE	FALSE	FALSE	FALSE		-0.121068	-0.223701	FALSE	FALSE	FALSE	FALSE		Wh	euchromatin	-0.798626		Wh	Other	0.686453		chr3L	22061919	22063198		chrX	17178335	17179327
							-0.84179	-2.40347	FALSE	FALSE	FALSE	FALSE		-0.673502	-0.208782	FALSE	FALSE	FALSE	FALSE		Wh	euchromatin	-0.735166		Wh	Other	0.424865		chr3L	22098497	22099761		chrX	17245437	17247213
							-0.550667	-1.98727	FALSE	FALSE	FALSE	FALSE		-0.451054	-0.357883	FALSE	FALSE	FALSE	FALSE		Wh	euchromatin	-0.464636		Wh	Other	0.415742		chr3L	22106125	22107777		chrX	17579388	17580648
							-0.630426	-1.98199	FALSE	FALSE	FALSE	FALSE		-0.66459	-0.480675	FALSE	FALSE	FALSE	FALSE		Wh	euchromatin	-0.614683		Wh	Other	0.454371		chr3L	22107983	22108590		chrX	17630148	17632078
							-0.578	-2.48338	FALSE	FALSE	FALSE	FALSE		-0.456946	-0.308088	FALSE	FALSE	FALSE	FALSE		Wh	euchromatin	-0.234793		Wh	Other	1.17559		chr3L	22108910	22110102		chrX	17680876	17684655
							-0.302622	-2.15624	FALSE	FALSE	FALSE	FALSE		-0.0891848	-0.012448	FALSE	FALSE	FALSE	FALSE		Wh	euchromatin	0.303181		Wh	Other	1.3437		chr3L	22405884	22406436		chrX	17767874	17769704
							0.0724319	-1.853	FALSE	FALSE	FALSE	FALSE		-0.0959082	-0.0605532	FALSE	FALSE	FALSE	FALSE		Wh	euchromatin	-0.455003		Wh	Other	0.0944684		chr3L	22536606	22537328		chrX	17789279	17790667
							-0.389921	-1.81948	FALSE	FALSE	FALSE	FALSE		-0.159694	-0.214792	FALSE	FALSE	FALSE	FALSE		Wh	euchromatin	-0.781512		Wh	Other	-0.284272		chr3L	22537625	22538556		chrX	18483375	18484114
							-0.223104	-2.19273	FALSE	FALSE	FALSE	FALSE		0.0263263	-0.294993	FALSE	FALSE	FALSE	FALSE		Wh	euchromatin	0.00840628		Wh	Other	0.0690304		chr3L	22712552	22713414		chrX	18515233	18515529
							0.167747	-1.84355	FALSE	FALSE	FALSE	FALSE		-0.0531399	-0.220654	FALSE	FALSE	FALSE	FALSE		Wh	euchromatin	0.312784		Wh	Other	0.0978753		chr3L	22718193	22719825		chrX	18527034	18529370
							-0.370457	-1.82267	FALSE	FALSE	FALSE	FALSE		-0.50338	-0.191659	FALSE	FALSE	FALSE	FALSE		Wh	euchromatin	-0.416783		Wh	Other	-0.140488		chr3L	22734210	22736895		chrX	18529716	18535872
							-0.486618	-2.2594	FALSE	FALSE	FALSE	FALSE		-0.146498	-0.176883	FALSE	FALSE	FALSE	FALSE		Wh	euchromatin	-0.520205		Wh	Other	-0.427201		chr3L	22755079	22760588		chrX	18556921	18566494
							-0.0580437	-1.94463	FALSE	FALSE	FALSE	FALSE		-0.301754	-0.234971	FALSE	FALSE	FALSE	FALSE		Wh	euchromatin	-0.338288		Wh	Other	-0.160543		chr3L	22797470	22802505		chrX	19188979	19190900
							0.345122	-2.11728	FALSE	FALSE	FALSE	FALSE		-1.64634	-0.165389	FALSE	FALSE	FALSE	FALSE		Wh	euchromatin	-0.623493		Wh	Other	0.465012		chr3L	22839385	22840456		chrX	19200973	19202119
							0.159795	-1.92188	FALSE	FALSE	FALSE	FALSE		-0.865394	-0.565219	FALSE	FALSE	FALSE	FALSE		Wh	euchromatin	-0.904415		Wh	Other	0.149324		chr3L	23053681	23055258		chrX	19296860	19298919
							0.346247	-2.05453	FALSE	FALSE	FALSE	FALSE		-0.240316	-0.13625	FALSE	FALSE	FALSE	FALSE		Wh	euchromatin	-0.0411882		Wh	Other	-0.523911		chr3L	23104623	23106126		chrX	19573472	19574072
							1.16635	-2.49137	FALSE	FALSE	FALSE	FALSE		-0.083579	0.138961	FALSE	FALSE	FALSE	FALSE		Wh	euchromatin	-0.120961		Wh	Other	-0.101817		chr3L	23109279	23113715		chrX	19848159	19848750
							1.56601	-2.56402	FALSE	FALSE	FALSE	FALSE		0.105338	-0.200829	FALSE	FALSE	FALSE	FALSE		Wh	euchromatin	-0.217453		Wh	Other	2.11911		chr3L	23114180	23114676		chrX	20173259	20175129
							1.06439	-1.97744	FALSE	FALSE	FALSE	FALSE		-0.0837544	-0.138688	FALSE	FALSE	FALSE	FALSE		Wh	euchromatin	-0.348963		Wh	Other	0.593197		chr3L	23115209	23115656		chrX	20244135	20244800
							1.90621	-2.18975	FALSE	FALSE	FALSE	FALSE		0.16169	-0.253597	FALSE	FALSE	FALSE	FALSE		Wh	euchromatin	-0.514376		Wh	Other	0.41221		chr3L	23116777	23118198		chrX	20525041	20525282
							1.68475	-1.98099	FALSE	FALSE	FALSE	FALSE		0.0275562	-0.380291	FALSE	FALSE	FALSE	FALSE		Wh	euchromatin	-0.640323		Wh	Other	0.720156		chr3L	23119474	23119726		chrX	20760333	20760896
							3.12346	-2.4089	FALSE	FALSE	FALSE	FALSE		0.182108	0.154134	FALSE	FALSE	FALSE	FALSE		Wh	euchromatin	-0.572858		Wh	Other	0.00876585		chr3L	23123544	23124800		chrX	21032582	21035732
							-2.17841	0.445913	FALSE	FALSE	FALSE	FALSE		-0.437729	-0.183067	FALSE	FALSE	FALSE	FALSE		Wh	euchromatin	-0.0568633		Wh	Other	0.259327		chr3L	23145240	23145681		chrX	21068294	21070048
							-3.48782	0.815105	FALSE	FALSE	FALSE	FALSE		-1.34976	0.978653	FALSE	FALSE	FALSE	FALSE		Wh	euchromatin	-0.500666		Wh	Other	0.0882145		chr3L	23153480	23157160		chrX	21070457	21072099
							-4.03323	0.927594	FALSE	FALSE	FALSE	FALSE		-1.29965	0.814104	FALSE	FALSE	FALSE	FALSE		Wh	euchromatin	-0.485467		Wh	Other	-1.32115		chr3L	23254397	23255413		chrX	21280622	21286274
							-4.10633	1.01295	FALSE	FALSE	FALSE	FALSE		-1.3187	1.14636	FALSE	FALSE	FALSE	FALSE		Wh	euchromatin	-0.426173		Wh	Other	0.262656		chr3L	23278169	23278412		chrX	21306040	21311728
							-3.47208	1.05906	FALSE	FALSE	FALSE	FALSE		-1.74084	1.44421	FALSE	FALSE	FALSE	FALSE		Wh	euchromatin	0.401318		Wh	Other	-0.384617		chr3L	23278891	23280732		chrX	21337441	21339888
							-3.66514	0.75084	FALSE	FALSE	FALSE	FALSE		-0.844572	0.823226	FALSE	FALSE	FALSE	FALSE		Wh	euchromatin	-0.162312		Wh	Other	-0.0495377		chr3L	23287545	23290756		chrX	21565330	21568598
							-3.12886	0.731168	FALSE	FALSE	FALSE	FALSE		-0.450454	0.595831	FALSE	FALSE	FALSE	FALSE		Wh	euchromatin	-0.507501		Wh	Other	0.485815		chr3L	23291868	23292319		chrX	21588299	21590607
							-0.74079	-1.85066	FALSE	FALSE	FALSE	FALSE		-0.241962	0.0313248	FALSE	FALSE	FALSE	FALSE		Wh	euchromatin	0.29741		Wh	Other	0.918163		chr3L	23349005	23354036		chrX	21715319	21715774
							-0.719446	-0.966524	FALSE	FALSE	FALSE	FALSE		-0.885877	-0.178481	FALSE	FALSE	FALSE	FALSE		Wh	euchromatin	-0.667101		Wh	Other	0.903238		chr3L	23371594	23371882		chrX	22252986	22254069
							-1.11577	-0.299549	FALSE	FALSE	FALSE	FALSE		-0.696989	-0.00116481	FALSE	FALSE	FALSE	FALSE		Wh	euchromatin	-0.278506		Wh	Other	0.857938		chr3L	23393812	23394135		chrX	22258221	22259017
							-1.01907	-0.334849	FALSE	FALSE	FALSE	FALSE		-0.738941	-0.0260231	FALSE	FALSE	FALSE	FALSE		Wh	euchromatin	-0.294191		Wh	Other	0.649291		chr3L	23398470	23400302		chrX	22386273	22387152
							-1.44575	-0.376978	FALSE	FALSE	FALSE	FALSE		-0.592082	-0.137728	FALSE	FALSE	FALSE	FALSE		Wh	euchromatin	0.587854		Wh	Other	1.16426		chr3L	23401898	23402680		chrX	22405967	22406716
							-2.69479	-0.46801	FALSE	FALSE	FALSE	FALSE		-1.01825	-0.687024	FALSE	FALSE	FALSE	FALSE		Wh	euchromatin	-0.891395		Wh	Other	1.22943		chr3L	23426951	23427747		chrX	22473126	22473980
							-1.71325	-0.341776	FALSE	FALSE	FALSE	FALSE		-1.07185	-0.748951	FALSE	FALSE	FALSE	FALSE		Wh	euchromatin	-0.311684		Wh	Other	0.986943		chr3L	23429172	23432292		chrX	22514525	22515609
							-2.28777	-0.920519	FALSE	FALSE	FALSE	FALSE		-0.813793	-0.565116	FALSE	FALSE	FALSE	FALSE		Wh	euchromatin	-0.0162526		Wh	Other	0.810906		chr3L	23449117	23455929		chrX	22542378	22544925
							-1.83773	-0.513867	FALSE	FALSE	FALSE	FALSE		-0.458776	-0.162181	FALSE	FALSE	FALSE	FALSE		Wh	euchromatin	-0.168859		Wh	Other	0.946157		chr3L	23456185	23457874		chrX	22855046	22855365
							-1.95523	-0.640653	FALSE	FALSE	FALSE	FALSE		-0.938526	-0.251668	FALSE	FALSE	FALSE	FALSE		Wh	euchromatin	0.381679		Wh	Other	0.372905		chr3L	23458152	23461273		chrX	22945112	22945913
							-2.54302	-0.154905	FALSE	FALSE	FALSE	FALSE		-0.470042	-0.496448	FALSE	FALSE	FALSE	FALSE		Wh	euchromatin	0.0750161		Wh	Other	-0.00109661		chr3L	23461565	23462687		chrX	23070674	23071210
							-1.5405	-0.464603	FALSE	FALSE	FALSE	FALSE		-0.212013	-0.211734	FALSE	FALSE	FALSE	FALSE		Wh	euchromatin	0.248131		Wh	Other	0.854166		chr3L	23462896	23467087		chrX	23096263	23096834
							-1.60554	-0.801806	FALSE	FALSE	FALSE	FALSE		-0.346506	-0.480487	FALSE	FALSE	FALSE	FALSE		Wh	euchromatin	0.868063		Wh	Other	0.541509		chr3L	23468125	23471263
							-2.39197	-0.228561	FALSE	FALSE	FALSE	FALSE		-0.29503	-0.642403	FALSE	FALSE	FALSE	FALSE		Wh	euchromatin	0.542086		Wh	Other	2.2711		chr3L	23471950	23476681
							-2.58418	-0.398276	FALSE	FALSE	FALSE	FALSE		-0.616015	-0.522292	FALSE	FALSE	FALSE	FALSE		Wh	euchromatin	-0.166098		Wh	Other	0.956202		chr3L	23477277	23482498
							-3.00654	-0.542156	FALSE	FALSE	FALSE	FALSE		-0.778621	-0.377835	FALSE	FALSE	FALSE	FALSE		Wh	euchromatin	-0.397565		Wh	Other	-0.700118		chr3L	23532742	23533572
							-1.72638	-0.63258	FALSE	FALSE	FALSE	FALSE		-0.292093	-0.190347	FALSE	FALSE	FALSE	FALSE		Wh	euchromatin	-0.525888		Wh	Other	0.840165		chr3L	23600644	23601958
							-2.01222	-0.963028	FALSE	FALSE	FALSE	FALSE		-0.0814819	-0.136621	FALSE	FALSE	FALSE	FALSE		Wh	euchromatin	-0.419977		Wh	Other	0.651837		chr3L	23610931	23612069
							0.0163377	-1.60847	FALSE	FALSE	FALSE	FALSE		0.00637798	-0.0755843	FALSE	FALSE	FALSE	FALSE		Wh	euchromatin	-0.487734		Wh	Other	0.528554		chr3L	23723061	23725900
							-2.18358	0.125942	FALSE	FALSE	FALSE	FALSE		-1.02578	0.0882748	FALSE	FALSE	FALSE	FALSE		Wh	euchromatin	-0.472817		Wh	Other	0.394123		chr3L	23764800	23766368
							-1.6413	-0.201195	FALSE	FALSE	FALSE	FALSE		-0.246307	-0.240566	FALSE	FALSE	FALSE	FALSE		Wh	euchromatin	-0.220326		Wh	Other	0.548371		chr3L	23894369	23895403
							-1.33616	-0.508981	FALSE	FALSE	FALSE	FALSE		-0.687843	-0.284308	FALSE	FALSE	FALSE	FALSE		Wh	euchromatin	-0.276064		Wh	Other	1.35135		chr3L	23933008	23933654
							-1.95163	-0.463034	FALSE	FALSE	FALSE	FALSE		-0.778413	-0.504329	FALSE	FALSE	FALSE	FALSE		Wh	euchromatin	0.132434		Wh	Other	-0.0246859		chr3L	23961731	23962267
							-1.15942	-0.253474	FALSE	FALSE	FALSE	FALSE		-0.352815	-0.175746	FALSE	FALSE	FALSE	FALSE		Wh	euchromatin	-0.330835		Wh	Other	0.0351741		chr3L	23978108	23978700
							-0.500181	-1.02369	FALSE	FALSE	FALSE	FALSE		-0.270676	-0.291122	FALSE	FALSE	FALSE	FALSE		Wh	euchromatin	-0.410426		Wh	Other	-0.48929		chr3L	24000460	24002734
							-1.0409	-1.15075	FALSE	FALSE	FALSE	FALSE		-0.247806	-0.0574457	FALSE	FALSE	FALSE	FALSE		Wh	euchromatin	-0.561171		Wh	Other	0.444364		chr3L	24010245	24011263
							-3.1912	0.0865328	FALSE	FALSE	FALSE	FALSE		-1.3681	0.0551117	FALSE	FALSE	FALSE	FALSE		Wh	euchromatin	-0.647899		Wh	Other	0.5194		chr3L	24039884	24044018
							-4.73989	0.343953	FALSE	FALSE	FALSE	FALSE		-1.43551	-0.239457	FALSE	FALSE	FALSE	FALSE		Wh	euchromatin	-0.553294		Wh	Other	0.0647507		chr3L	24048465	24049546
							-2.36481	-0.396751	FALSE	FALSE	FALSE	FALSE		-0.29346	-0.191419	FALSE	FALSE	FALSE	FALSE		Wh	euchromatin	-0.700867		Wh	Other	0.628368		chr3L	24049791	24051770
							-2.35602	-0.31719	FALSE	FALSE	FALSE	FALSE		-0.164902	-0.0339654	FALSE	FALSE	FALSE	FALSE		Wh	euchromatin	-0.241426		Wh	Other	1.49568		chr3L	24052100	24055278
							-2.35093	-0.39903	FALSE	FALSE	FALSE	FALSE		-0.153864	-0.123208	FALSE	FALSE	FALSE	FALSE		Wh	euchromatin	-0.673303		Wh	Other	0.727743		chr3L	24055584	24057932
							-1.48698	-1.49536	FALSE	FALSE	FALSE	FALSE		-0.0904107	-0.0800435	FALSE	FALSE	FALSE	FALSE		Wh	euchromatin	-0.291045		Wh	Other	0.933186		chr3L	24058191	24060031
							-1.1507	0.0523803	FALSE	FALSE	FALSE	FALSE		-0.133849	0.0450445	FALSE	FALSE	FALSE	FALSE		Wh	euchromatin	-0.307588		Wh	Other	0.412768		chr3L	24060652	24061797
							0.838904	-2.77047	FALSE	FALSE	FALSE	FALSE		0.117835	-0.126149	FALSE	FALSE	FALSE	FALSE		Wh	euchromatin	-0.461877		Wh	Other	1.52487		chr3L	24063394	24065795
							-3.93011	0.0768887	FALSE	FALSE	FALSE	FALSE		-0.0442997	-0.1007	FALSE	FALSE	FALSE	FALSE		Wh	euchromatin	-0.390659		Wh	Other	1.21667		chr3L	24088966	24089537
							-4.32939	0.373579	FALSE	FALSE	FALSE	FALSE		-1.31249	0.143965	FALSE	FALSE	FALSE	FALSE		Wh	euchromatin	-0.488259		Wh	Other	1.30367		chr3L	24103947	24105586
							-5.27637	1.48142	FALSE	FALSE	FALSE	FALSE		-2.47004	0.701688	FALSE	FALSE	FALSE	FALSE		Wh	euchromatin	-0.375928		Wh	Other	1.551		chr3L	24107368	24108006
							-6.00774	1.4824	FALSE	FALSE	FALSE	FALSE		-2.3329	0.545442	FALSE	FALSE	FALSE	FALSE		Wh	euchromatin	-0.5647		Wh	Other	1.60934		chr3L	24114074	24116124
							-6.57808	1.037	FALSE	FALSE	FALSE	FALSE		-2.20223	0.589408	FALSE	FALSE	FALSE	FALSE		Wh	euchromatin	-0.278297		Wh	Other	0.48718		chr3L	24116640	24117141
							-5.812	1.47344	FALSE	FALSE	FALSE	FALSE		-2.18939	0.368247	FALSE	FALSE	FALSE	FALSE		Wh	euchromatin	-0.230253		Wh	Other	0.727075		chr3L	24117426	24118190
							-5.59366	1.53923	FALSE	FALSE	FALSE	FALSE		-1.73795	0.357639	FALSE	FALSE	FALSE	FALSE		Wh	euchromatin	-0.656703		Wh	Other	1.34125		chr3L	24119397	24130664
							-5.31907	1.42734	FALSE	FALSE	FALSE	FALSE		-1.2087	0.486459	FALSE	FALSE	FALSE	FALSE		Wh	euchromatin	-0.569438		Wh	Other	0.736283		chr3L	24131522	24132069
							-5.19479	1.53597	FALSE	FALSE	FALSE	FALSE		-1.34112	0.558204	FALSE	FALSE	FALSE	FALSE		Wh	euchromatin	-0.752863		Wh	Other	1.2905		chr3L	24153659	24155078
							-5.16718	2.02717	FALSE	FALSE	FALSE	FALSE		-1.65326	0.533012	FALSE	FALSE	FALSE	FALSE		Wh	euchromatin	-0.605403		Wh	Other	0.747743		chr3L	24156468	24156873
							-3.94468	1.19327	FALSE	FALSE	FALSE	FALSE		-1.321	0.602315	FALSE	FALSE	FALSE	FALSE		Wh	euchromatin	-0.400752		Wh	Other	-0.0130331		chr3L	24157165	24157908
							-3.96798	0.968961	FALSE	FALSE	FALSE	FALSE		-0.0596961	-0.0498372	FALSE	FALSE	FALSE	FALSE		Wh	euchromatin	-0.396091		Wh	Other	2.15337		chr3L	24162681	24164824
							-4.73575	1.23318	FALSE	FALSE	FALSE	FALSE		-1.76305	0.945035	FALSE	FALSE	FALSE	FALSE		Wh	euchromatin	-0.414746		Wh	Other	1.70966		chr3L	24168038	24168923
							-4.92923	1.31339	FALSE	FALSE	FALSE	FALSE		-1.14602	0.799825	FALSE	FALSE	FALSE	FALSE		Wh	euchromatin	-0.501882		Wh	Other	1.33488		chr3L	24176104	24176468
							-1.86641	0.299581	FALSE	FALSE	FALSE	FALSE		0.0775754	0.168285	FALSE	FALSE	FALSE	FALSE		Wh	euchromatin	-0.260758		Wh	Other	1.23083		chr3L	24186083	24190908
							-3.56092	0.684876	FALSE	FALSE	FALSE	FALSE		-0.693626	-0.0149964	FALSE	FALSE	FALSE	FALSE		Wh	euchromatin	-0.302796		Wh	Other	0.927688		chr3L	24194547	24195729
							-5.73705	0.554945	FALSE	FALSE	FALSE	FALSE		-1.94047	0.0815836	FALSE	FALSE	FALSE	FALSE		Wh	euchromatin	-0.378031		Wh	Other	0.224757		chr3L	24247708	24248454
							-5.17483	0.610132	FALSE	FALSE	FALSE	FALSE		-1.2484	-0.0248479	FALSE	FALSE	FALSE	FALSE		Wh	euchromatin	-0.622574		Wh	Other	0.235834		chr3L	24250447	24250973
							-3.94183	0.586243	FALSE	FALSE	FALSE	FALSE		-1.12152	0.176722	FALSE	FALSE	FALSE	FALSE		Wh	euchromatin	-0.132609		Wh	Other	0.861952		chr3L	24258978	24261014
							-5.31948	1.04516	FALSE	FALSE	FALSE	FALSE		-2.0667	0.199103	FALSE	FALSE	FALSE	FALSE		Wh	euchromatin	-0.471763		Wh	Other	1.96835		chr3L	24262406	24265014
							-5.61042	0.872204	FALSE	FALSE	FALSE	FALSE		-2.49262	0.234867	FALSE	FALSE	FALSE	FALSE		Wh	euchromatin	-0.450493		Wh	Other	1.67028		chr3L	24265823	24266094
							-6.46701	0.756659	FALSE	FALSE	FALSE	FALSE		-2.53465	0.315468	FALSE	FALSE	FALSE	FALSE		Wh	euchromatin	-0.29805		Wh	Other	0.971091		chr3L	24288048	24290928
							-5.29137	0.990993	FALSE	FALSE	FALSE	FALSE		-2.49536	0.373124	FALSE	FALSE	FALSE	FALSE		Wh	euchromatin	-0.530006		Wh	Other	1.32938		chr3L	24299679	24300869
							-6.74615	1.24996	FALSE	FALSE	FALSE	FALSE		-2.22862	0.278735	FALSE	FALSE	FALSE	FALSE		Wh	euchromatin	-0.855229		Wh	Other	0.842426		chr3L	24309930	24311524
							-5.74171	0.689715	FALSE	FALSE	FALSE	FALSE		-1.69292	0.331697	FALSE	FALSE	FALSE	FALSE		Wh	euchromatin	-0.613947		Wh	Other	0.395912		chr3L	24312078	24317898
							-4.92793	1.12287	FALSE	FALSE	FALSE	FALSE		-2.32035	0.303959	FALSE	FALSE	FALSE	FALSE		Wh	euchromatin	-0.862821		Wh	Other	0.330506		chr3L	24318133	24318967
							-4.66133	0.621374	FALSE	FALSE	FALSE	FALSE		-1.72351	-0.0714698	FALSE	FALSE	FALSE	FALSE		Wh	euchromatin	-0.554676		Wh	Other	2.40869		chr3L	24319505	24324177
							-5.74568	0.883107	FALSE	FALSE	FALSE	FALSE		-1.93138	0.336412	FALSE	FALSE	FALSE	FALSE		Wh	euchromatin	-0.548284		Wh	Other	1.82284		chr3L	24330208	24330644
							-5.41456	0.978734	FALSE	FALSE	FALSE	FALSE		-2.32723	0.275745	FALSE	FALSE	FALSE	FALSE		Wh	euchromatin	-0.70759		Wh	Other	0.330771		chr3L	24334653	24334922
							-6.84718	0.967996	FALSE	FALSE	FALSE	FALSE		-2.69403	0.534064	FALSE	FALSE	FALSE	FALSE		Wh	euchromatin	-0.761764		Wh	Other	1.01847		chr3L	24336344	24338513
							-5.80727	1.02663	FALSE	FALSE	FALSE	FALSE		-2.32024	0.45481	FALSE	FALSE	FALSE	FALSE		Wh	euchromatin	-0.790783		Wh	Other	1.15353		chr3L	24347454	24347870
							-6.34605	1.01082	FALSE	FALSE	FALSE	FALSE		-2.63198	0.740007	FALSE	FALSE	FALSE	FALSE		Wh	euchromatin	-0.639748		Wh	Other	0.368363		chr3L	24348357	24349465
							-6.32395	1.08368	FALSE	FALSE	FALSE	FALSE		-2.52393	0.3603	FALSE	FALSE	FALSE	FALSE		Wh	euchromatin	-0.623331		Wh	Other	0.444236		chr3L	24351467	24351851
							-6.68107	1.62797	FALSE	FALSE	FALSE	FALSE		-2.64342	0.361758	FALSE	FALSE	FALSE	FALSE		Wh	euchromatin	-0.567495		Wh	Other	1.47671		chr3L	24361228	24361692
							-6.65423	0.932747	FALSE	FALSE	FALSE	FALSE		-2.32606	0.501013	FALSE	FALSE	FALSE	FALSE		Wh	euchromatin	0.122049		Wh	Other	0.415189		chr3L	24362638	24365550
							-6.71891	1.52989	FALSE	FALSE	FALSE	FALSE		-2.74725	0.436943	FALSE	FALSE	FALSE	FALSE		Wh	euchromatin	-0.281484		Wh	Other	0.581039		chr3L	24366877	24368874
							-5.50161	1.30968	FALSE	FALSE	FALSE	FALSE		-3.18653	0.684927	FALSE	FALSE	FALSE	FALSE		Wh	euchromatin	-0.0138023		Wh	Other	0.535378		chr3L	24378680	24382353
							-5.73873	0.935037	FALSE	FALSE	FALSE	FALSE		-2.72731	0.8188	FALSE	FALSE	FALSE	FALSE		Wh	euchromatin	-0.428827		Wh	Other	0.694699		chr3L	24401660	24402254
							-6.15112	0.633178	FALSE	FALSE	FALSE	FALSE		-2.9327	0.31224	FALSE	FALSE	FALSE	FALSE		Wh	euchromatin	-0.401209		Wh	Other	0.2301		chr3L	24432530	24434327
							-5.64974	0.814187	FALSE	FALSE	FALSE	FALSE		-2.54005	0.710205	FALSE	FALSE	FALSE	FALSE		Wh	euchromatin	-0.565283		Wh	Other	0.11138		chr3L	24462103	24462618
							-5.29861	0.897446	FALSE	FALSE	FALSE	FALSE		-0.541918	-0.100386	FALSE	FALSE	FALSE	FALSE		Wh	euchromatin	-0.716712		Wh	Other	1.23723		chr3L	24474107	24474943
							-2.9602	0.262802	FALSE	FALSE	FALSE	FALSE		-0.718799	0.254498	FALSE	FALSE	FALSE	FALSE		Wh	euchromatin	-0.846983		Wh	Other	1.72643		chr3L	24476221	24477293
							-4.1555	0.108589	FALSE	FALSE	FALSE	FALSE		-0.588496	-0.294206	FALSE	FALSE	FALSE	FALSE		Wh	euchromatin	-0.928056		Wh	Other	0.360689		chr3L	24485949	24486387
							-4.20264	-0.0508747	FALSE	FALSE	FALSE	FALSE		-1.4191	-0.349239	FALSE	FALSE	FALSE	FALSE		Wh	euchromatin	-0.370437		Wh	Other	-0.193975		chr3L	24491617	24492689
							-2.83818	-1.23043	FALSE	FALSE	FALSE	FALSE		-0.197732	-0.00744149	FALSE	FALSE	FALSE	FALSE		Wh	euchromatin	-0.442681		Wh	Other	0.372533		chr3L	24504725	24509728
							-2.57964	-1.83066	FALSE	FALSE	FALSE	FALSE		-0.34337	0.12831	FALSE	FALSE	FALSE	FALSE		Wh	euchromatin	-0.505648		Wh	Other	1.05897		chr3L	24515686	24517249
							-1.70221	-2.11544	FALSE	FALSE	FALSE	FALSE		0.0294175	-0.128587	FALSE	FALSE	FALSE	FALSE		Wh	euchromatin	-0.300745		Wh	Other	0.690256		chr3L	24517858	24519422
							-1.77653	-2.11399	FALSE	FALSE	FALSE	FALSE		-0.0166302	-0.0641588	FALSE	FALSE	FALSE	FALSE		Wh	euchromatin	0.0230901		Wh	Other	1.03463		chr3L	24528197	24528932
							-0.979907	-2.13242	FALSE	FALSE	FALSE	FALSE		0.0244144	-0.185056	FALSE	FALSE	FALSE	FALSE		Wh	euchromatin	-0.403769		Wh	Other	0.431558		chr3L	24533897	24535598
							0.027943	-2.44619	FALSE	FALSE	FALSE	FALSE		-0.163238	0.0323826	FALSE	FALSE	FALSE	FALSE		Wh	euchromatin	-0.836757		Wh	Other	0.453366		chr3L	24556819	24557099
							-1.50378	-3.17366	FALSE	FALSE	FALSE	FALSE		-1.35547	-0.725727	FALSE	FALSE	FALSE	FALSE		Wh	euchromatin	-0.763904		Wh	Other	0.0297509		chr3L	24558721	24559733
							-1.22245	-3.52303	FALSE	FALSE	FALSE	FALSE		-0.839845	-0.534896	FALSE	FALSE	FALSE	FALSE		Wh	euchromatin	-1.01099		Wh	Other	1.04636		chr3L	24561289	24562251
							-1.87377	-3.84703	FALSE	FALSE	FALSE	FALSE		-0.72784	-0.412567	FALSE	FALSE	FALSE	FALSE		Wh	euchromatin	-0.612246		Wh	Other	1.72863		chr3L	24563016	24567185
							-1.23911	-3.47805	FALSE	FALSE	FALSE	FALSE		-0.962393	-0.430641	FALSE	FALSE	FALSE	FALSE		Wh	euchromatin	0.0695068		Wh	Other	1.01759		chr3L	24567565	24568633
							-1.66903	-4.17621	FALSE	FALSE	FALSE	FALSE		-1.72242	-0.844889	FALSE	FALSE	FALSE	FALSE		Wh	euchromatin	-0.557273		Wh	Other	0.0647507		chr3L	24685094	24689442
							-2.08531	-4.09885	FALSE	FALSE	FALSE	FALSE		-1.64119	-0.797099	FALSE	FALSE	FALSE	FALSE		Wh	euchromatin	-0.670892		Wh	Other	-0.437677		chr3L	24698025	24698530
							-1.558	-3.93969	FALSE	FALSE	FALSE	FALSE		-1.23212	-0.801274	FALSE	FALSE	FALSE	FALSE		Wh	euchromatin	-0.649078		Wh	Other	0.191531		chr3L	24706056	24710371
							-1.41594	-3.46698	FALSE	FALSE	FALSE	FALSE		0.445341	-0.239483	FALSE	FALSE	FALSE	FALSE		Wh	euchromatin	-0.258061		Wh	Other	0.916403		chr3L	24711042	24713341
							-1.18408	-3.85369	FALSE	FALSE	FALSE	FALSE		-0.0654902	-0.411235	FALSE	FALSE	FALSE	FALSE		Wh	euchromatin	-0.71562		Wh	Other	0.375701		chr3L	24716737	24717157
							-0.735488	-3.88813	FALSE	FALSE	FALSE	FALSE		-0.491614	-0.196126	FALSE	FALSE	FALSE	FALSE		Wh	euchromatin	-0.862083		Wh	Other	0.798435		chr3L	24718500	24719822
							-1.09694	-3.57741	FALSE	FALSE	FALSE	FALSE		-0.936772	-0.792619	FALSE	FALSE	FALSE	FALSE		Wh	euchromatin	-0.673696		Wh	Other	1.30179		chr3L	24749652	24752356
							-1.15623	-3.09437	FALSE	FALSE	FALSE	FALSE		-1.28155	-0.736157	FALSE	FALSE	FALSE	FALSE		Wh	euchromatin	-0.5959		Wh	Other	0.548646		chr3L	24753862	24754401
							-3.43025	-0.566019	FALSE	FALSE	FALSE	FALSE		0	0.602562	FALSE	FALSE	FALSE	FALSE		Wh	euchromatin	-0.51551		Wh	Other	1.49638		chr3L	24773720	24774581
							-0.0435154	-0.154473	FALSE	FALSE	FALSE	FALSE		0	-0.468297	FALSE	FALSE	FALSE	FALSE		Wh	euchromatin	-0.614267		Wh	Other	2.11187		chr3L	24774732	24779398
							0.233603	-0.686238	FALSE	FALSE	FALSE	FALSE		0	-0.51216	FALSE	FALSE	FALSE	FALSE		Wh	euchromatin	-0.590324		Wh	Other	1.87781		chr3L	24784262	24791519
							1.37462	-1.74624	FALSE	FALSE	FALSE	FALSE		0	-0.370201	FALSE	FALSE	FALSE	FALSE		Wh	euchromatin	-0.746174		Wh	Other	1.78547		chr3L	24796788	24802425
							-1.83088	-3.23044	TRUE	FALSE	FALSE	FALSE		-0.29014	-0.089063	TRUE	FALSE	FALSE	FALSE		Wh	euchromatin	0.0162731		Wh	Other	0.957041		chr3L	24803251	24804036
							-4.00154	-0.692038	TRUE	FALSE	FALSE	FALSE		-0.217214	0.230635	TRUE	FALSE	FALSE	FALSE		Wh	euchromatin	-0.326936		Wh	Other	0.605312		chr3L	24805141	24808763
							-0.445734	-2.52378	TRUE	FALSE	FALSE	FALSE		0.00802861	-0.278099	TRUE	FALSE	FALSE	FALSE		Wh	euchromatin	-0.608231		Wh	Other	1.17539		chr3L	24808981	24809505
							-0.0924528	-3.62845	TRUE	FALSE	FALSE	FALSE		-1.12413	-0.383327	TRUE	FALSE	FALSE	FALSE		Wh	euchromatin	-0.243676		Wh	Other	0.433417		chr3L	24809871	24811531
							0.0990992	-3.68843	TRUE	FALSE	FALSE	FALSE		-0.903506	-0.47394	TRUE	FALSE	FALSE	FALSE		Wh	euchromatin	-0.658876		Wh	Other	0.113517		chr3L	24813471	24813798
							-0.931239	-2.28013	TRUE	FALSE	FALSE	FALSE		-2.3061	-1.74932	TRUE	FALSE	FALSE	FALSE		Wh	euchromatin	-0.406898		Wh	Other	1.89883		chr3L	24821173	24822363
							-1.11203	-2.63183	TRUE	FALSE	FALSE	FALSE		-1.31717	-1.2792	TRUE	FALSE	FALSE	FALSE		Wh	euchromatin	-0.48102		Wh	Other	0.515403		chr3L	24823322	24824004
							-0.612225	-3.95654	TRUE	FALSE	FALSE	FALSE		0.184082	-0.426176	TRUE	FALSE	FALSE	FALSE		Wh	euchromatin	-0.396801		Wh	Other	1.27131		chr3L	24838117	24839240
							-0.977228	-2.70842	TRUE	FALSE	FALSE	FALSE		-0.420305	-0.942776	TRUE	FALSE	FALSE	FALSE		Wh	euchromatin	-0.706223		Wh	Other	0.71503		chr3L	24839452	24841362
							0.301379	-2.68956	TRUE	FALSE	FALSE	FALSE		-0.560738	-0.58699	TRUE	FALSE	FALSE	FALSE		Wh	euchromatin	-0.499502		Wh	Other	0.551364		chr3L	24842925	24843648
							-0.351938	-3.68737	TRUE	FALSE	FALSE	FALSE		-0.329827	-0.586247	TRUE	FALSE	FALSE	FALSE		Wh	euchromatin	-0.4499		Wh	Other	0.726923		chr3L	24845178	24846689
							0.00818068	-3.81698	TRUE	FALSE	FALSE	FALSE		-0.471133	-0.549499	TRUE	FALSE	FALSE	FALSE		Wh	euchromatin	-0.373507		Wh	Other	1.54768		chr3L	24873197	24873793
							0.180302	-3.12523	TRUE	FALSE	FALSE	FALSE		-0.53348	-0.675588	TRUE	FALSE	FALSE	FALSE		Wh	euchromatin	-0.195209		Wh	Other	1.64393		chr3L	24880402	24883404
							0.10667	-2.91818	TRUE	FALSE	FALSE	FALSE		-1.44493	-0.978528	TRUE	FALSE	FALSE	FALSE		Wh	euchromatin	-0.657839		Wh	Other	1.74246		chr3L	24883910	24884371
							0.0176243	-3.44089	TRUE	FALSE	FALSE	FALSE		-0.707089	-0.403976	TRUE	FALSE	FALSE	FALSE		Wh	euchromatin	-0.57989		Wh	Other	0.42205		chr3L	24884824	24887189
							-0.247075	-3.10421	TRUE	FALSE	FALSE	FALSE		-0.449486	-0.89025	TRUE	FALSE	FALSE	FALSE		Wh	euchromatin	-0.756495		Wh	Other	-0.226743		chr3L	24898917	24901812
							-0.00749414	-3.53359	TRUE	FALSE	FALSE	FALSE		-0.00311202	-0.35541	TRUE	FALSE	FALSE	FALSE		Wh	euchromatin	-0.230577		Wh	Other	-0.53078		chr3L	24904399	24907993
							0.348994	-3.38103	TRUE	FALSE	FALSE	FALSE		0.132876	-0.155306	TRUE	FALSE	FALSE	FALSE		Wh	euchromatin	-0.42983		Wh	Other	-0.0066699		chr3L	24916667	24919010
							0.146152	-2.8798	TRUE	FALSE	FALSE	FALSE		-0.15375	-0.442685	TRUE	FALSE	FALSE	FALSE		Wh	euchromatin	-0.353622		Wh	Other	0.43314		chr3L	25001883	25005874
							-0.220108	-3.00537	TRUE	FALSE	FALSE	FALSE		-0.0341743	-0.0962714	TRUE	FALSE	FALSE	FALSE		Wh	euchromatin	-0.412033		Wh	Other	0.586602		chr3L	25006917	25007960
							-0.277759	-3.46898	TRUE	FALSE	FALSE	FALSE		-0.154378	-0.363171	TRUE	FALSE	FALSE	FALSE		Wh	euchromatin	-0.591157		Wh	Other	0.869663		chr3L	25008954	25009378
							0.522475	-3.46383	TRUE	FALSE	FALSE	FALSE		0.0766716	-0.399061	TRUE	FALSE	FALSE	FALSE		Wh	euchromatin	-0.611137		Wh	Other	1.03535		chr3L	25015740	25016854
							0.575975	-3.15109	TRUE	FALSE	FALSE	FALSE		-0.125076	-0.210888	TRUE	FALSE	FALSE	FALSE		Wh	euchromatin	-0.39215		Wh	Other	0.811826		chr3L	25017344	25017892
							1.07509	-3.43	TRUE	FALSE	FALSE	FALSE		-0.50421	-0.528647	TRUE	FALSE	FALSE	FALSE		Wh	euchromatin	-0.163235		Wh	Other	0.758714		chr3L	25018709	25019334
							1.28704	-2.92151	TRUE	FALSE	FALSE	FALSE		-0.128209	-0.191284	TRUE	FALSE	FALSE	FALSE		Wh	euchromatin	-0.382805		Wh	Other	-0.267565		chr3L	25045789	25047323
							0.500958	-3.69139	TRUE	FALSE	FALSE	FALSE		-0.011295	-0.101502	TRUE	FALSE	FALSE	FALSE		Wh	euchromatin	-0.706083		Wh	Other	0.892917		chr3L	25047605	25050998
							0.517743	-3.96998	TRUE	FALSE	FALSE	FALSE		-0.12125	-0.273322	TRUE	FALSE	FALSE	FALSE		Wh	euchromatin	-0.378961		Wh	Other	1.05618		chr3L	25055721	25055968
							0.299209	-3.58883	TRUE	FALSE	FALSE	FALSE		0.281916	-0.266492	TRUE	FALSE	FALSE	FALSE		Wh	euchromatin	-0.732244		Wh	Other	0.663105		chr3L	25058591	25058814
							-0.145088	-2.44096	TRUE	FALSE	FALSE	FALSE		-0.427793	-0.369529	TRUE	FALSE	FALSE	FALSE		Wh	euchromatin	-0.744518		Wh	Other	0.369114		chr3L	25060367	25064021
							-0.333872	-2.66479	TRUE	FALSE	FALSE	FALSE		-0.554085	-0.636738	TRUE	FALSE	FALSE	FALSE		Wh	euchromatin	-0.586092		Wh	Other	0.588489		chr3L	25065557	25066541
							0.591194	-1.91578	TRUE	FALSE	FALSE	FALSE		0.398812	-0.0940367	TRUE	FALSE	FALSE	FALSE		Wh	euchromatin	-0.166059		Wh	Other	1.07384		chr3L	25066788	25068575
							0.22187	-2.49271	TRUE	FALSE	FALSE	FALSE		-0.481332	-0.526697	TRUE	FALSE	FALSE	FALSE		Wh	euchromatin	-0.07898		Wh	Other	0.910232		chr3L	25068793	25073804
							0.285299	-2.10562	TRUE	FALSE	FALSE	FALSE		0.239692	-0.0456484	TRUE	FALSE	FALSE	FALSE		Wh	euchromatin	-0.293642		Wh	Other	0.397571		chr3L	25074244	25075117
							-0.437937	-2.52674	TRUE	FALSE	FALSE	FALSE		0.157373	-0.345644	TRUE	FALSE	FALSE	FALSE		Wh	euchromatin	-0.447544		Wh	Other	1.04317		chr3L	25123035	25123540
							-0.763464	-2.00214	TRUE	FALSE	FALSE	FALSE		-0.855043	-0.505452	TRUE	FALSE	FALSE	FALSE		Wh	euchromatin	-0.471924		Wh	Other	1.27446		chr3L	25125062	25125888
							-0.475194	-2.08356	TRUE	FALSE	FALSE	FALSE		-1.79439	-0.789256	TRUE	FALSE	FALSE	FALSE		Wh	euchromatin	-0.340906		Wh	Other	0.2089		chr3L	25126331	25130109
							0.0343878	-2.94538	TRUE	FALSE	FALSE	FALSE		-0.0466563	-0.285963	TRUE	FALSE	FALSE	FALSE		Wh	euchromatin	-0.711669		Wh	Other	1.27835		chr3L	25130342	25131277
							-2.2594	1.24699	TRUE	FALSE	FALSE	FALSE		-0.00511359	-0.500488	TRUE	FALSE	FALSE	FALSE		Wh	euchromatin	-0.378003		Wh	Other	1.53963		chr3L	25131733	25132360
							-2.03013	0.890693	TRUE	FALSE	FALSE	FALSE		0.0652313	-0.330258	TRUE	FALSE	FALSE	FALSE		Wh	euchromatin	-0.411071		Wh	Other	1.83353		chr3L	25153980	25155599
							-2.37542	-0.458099	FALSE	FALSE	FALSE	FALSE		-0.926708	-0.0996161	FALSE	FALSE	FALSE	FALSE		Wh	euchromatin	-0.785485		Wh	Other	2.5036		chr3L	25231988	25235202
							-3.39075	-0.235302	FALSE	FALSE	FALSE	FALSE		-0.95575	0.00792658	FALSE	FALSE	FALSE	FALSE		Wh	euchromatin	-0.592006		Wh	Other	2.23119		chr3L	25243434	25243662
							1.17115	-1.82918	FALSE	FALSE	FALSE	FALSE		0.0749729	-0.313404	FALSE	FALSE	FALSE	FALSE		Wh	euchromatin	-0.313023		Wh	Other	2.64774		chr3L	25269046	25270579
							1.2143	-2.06921	FALSE	FALSE	FALSE	FALSE		-0.0888213	-0.3453	FALSE	FALSE	FALSE	FALSE		Wh	euchromatin	-0.504146		Wh	Other	1.25809		chr3L	25346549	25356196
							0.567692	-0.891759	FALSE	FALSE	FALSE	FALSE		0.00761503	-0.0730271	FALSE	FALSE	FALSE	FALSE		Wh	euchromatin	0.107645		Wh	Other	1.8084		chr3L	25403399	25406625
							-0.594512	-1.4658	FALSE	FALSE	FALSE	FALSE		0.112325	-0.919648	FALSE	FALSE	FALSE	FALSE		Wh	euchromatin	-0.0102311		Wh	Other	1.38529		chr3L	25416349	25421856
							-4.24026	0.20796	FALSE	FALSE	FALSE	FALSE		-2.29118	-0.400014	FALSE	FALSE	FALSE	FALSE		Wh	euchromatin	-0.570576		Wh	Other	1.42592		chr3L	25440513	25441277
							-3.96313	-0.220216	FALSE	FALSE	FALSE	FALSE		-0.759342	-0.0155063	FALSE	FALSE	FALSE	FALSE		Wh	euchromatin	-0.884159		Wh	Other	1.93781		chr3L	25442084	25442509
							-3.01961	-0.208874	FALSE	FALSE	FALSE	FALSE		-0.427522	0.00491442	FALSE	FALSE	FALSE	FALSE		Wh	euchromatin	-0.610441		Wh	Other	1.80753		chr3L	25454898	25455182
							1.00147	-2.81353	FALSE	FALSE	FALSE	FALSE		0.0138691	-0.838033	FALSE	FALSE	FALSE	FALSE		Wh	euchromatin	-0.389994		Wh	Other	1.59159		chr3L	25457287	25458556
							1.18259	-3.23897	FALSE	FALSE	FALSE	FALSE		0.454154	-0.36877	FALSE	FALSE	FALSE	FALSE		Wh	euchromatin	0.00254872		Wh	Other	1.79525		chr3L	25458803	25464678
							1.53137	-3.31116	FALSE	FALSE	FALSE	FALSE		0.364485	-0.714793	FALSE	FALSE	FALSE	FALSE		Wh	euchromatin	-0.03387		Wh	Other	0.100941		chr3L	25509539	25510220
							-0.409368	-0.857103	FALSE	FALSE	FALSE	FALSE		0	-2.17123	FALSE	FALSE	FALSE	FALSE		Wh	euchromatin	-0.395406		Wh	Other	1.98388		chr3L	25510905	25511406
							-0.554147	-0.422017	FALSE	FALSE	FALSE	FALSE		0	-1.69052	FALSE	FALSE	FALSE	FALSE		Wh	euchromatin	-0.514863		Wh	Other	0.120908		chr3L	25512403	25515773
							-0.494821	-0.64477	FALSE	FALSE	FALSE	FALSE		0.0950429	-0.111713	FALSE	FALSE	FALSE	FALSE		Wh	euchromatin	-0.245532		Wh	Other	0.600229		chr3L	25516408	25518872
							-3.56352	-1.93578	FALSE	FALSE	FALSE	FALSE		-1.27602	-0.400331	FALSE	FALSE	FALSE	FALSE		Wh	euchromatin	0.570628		Wh	Other	1.45091		chr3L	25520545	25521497
							-2.9734	-1.47116	FALSE	FALSE	FALSE	FALSE		-0.628996	-0.531858	FALSE	FALSE	FALSE	FALSE		Wh	euchromatin	1.45303		Wh	Other	0.535384		chr3L	25522982	25523449
							-3.67877	-1.89455	FALSE	FALSE	FALSE	FALSE		-0.629106	-0.138536	FALSE	FALSE	FALSE	FALSE		Wh	euchromatin	0.230543		Wh	Other	0.362423		chr3L	25523870	25525459
							0.591703	-2.70684	FALSE	FALSE	FALSE	FALSE		0.0887405	0.177958	FALSE	FALSE	FALSE	FALSE		Wh	euchromatin	-0.12217		Wh	Other	0.031361		chr3L	25637910	25638281
							0.393969	-2.11864	FALSE	FALSE	FALSE	FALSE		-0.207112	0.109738	FALSE	FALSE	FALSE	FALSE		Wh	euchromatin	-0.297185		Wh	Other	0.224027		chr3L	25661949	25663764
							0.125873	-2.37416	FALSE	FALSE	FALSE	FALSE		0.0228102	-0.203465	FALSE	FALSE	FALSE	FALSE		Wh	euchromatin	-0.452792		Wh	Other	-0.191414		chr3L	25664282	25666443
							-0.905173	-2.17785	FALSE	FALSE	FALSE	FALSE		-0.231858	-0.324123	FALSE	FALSE	FALSE	FALSE		Wh	euchromatin	-0.528384		Wh	Other	-0.0607802		chr3L	25693415	25695370
							-1.01725	-2.47969	FALSE	FALSE	FALSE	FALSE		-0.414177	-0.101555	FALSE	FALSE	FALSE	FALSE		Wh	euchromatin	-0.729005		Wh	Other	0.156299		chr3L	25698698	25699313
							-1.92358	-2.02179	FALSE	FALSE	FALSE	FALSE		-1.82751	-0.375526	FALSE	FALSE	FALSE	FALSE		Wh	euchromatin	-0.278822		Wh	Other	0.498354		chr3L	25701122	25701562
							-2.9637	-1.84773	FALSE	FALSE	FALSE	FALSE		-2.62566	-0.533618	FALSE	FALSE	FALSE	FALSE		Wh	euchromatin	-0.690815		Wh	Other	0.248445		chr3L	25793373	25798324
							-2.85225	-2.32374	FALSE	FALSE	FALSE	FALSE		-2.52962	-0.758799	FALSE	FALSE	FALSE	FALSE		Wh	euchromatin	-0.558572		Wh	Other	0.865905		chr3L	26020175	26021294
							-3.18398	-1.63746	FALSE	FALSE	FALSE	FALSE		-2.80665	-0.311352	FALSE	FALSE	FALSE	FALSE		Wh	euchromatin	-0.876428		Wh	Other	0.107175		chr3L	26021918	26027626
							-1.70747	-2.05951	FALSE	FALSE	FALSE	FALSE		-1.0502	-0.472316	FALSE	FALSE	FALSE	FALSE		Wh	euchromatin	-0.512627		Wh	Other	0.734919		chr3L	26027996	26029131
							-2.0604	-2.39003	FALSE	FALSE	FALSE	FALSE		-0.142797	-0.249024	FALSE	FALSE	FALSE	FALSE		Wh	euchromatin	-0.52854		Wh	Other	-0.803846		chr3L	26029447	26034640
							-2.16278	-2.37407	FALSE	FALSE	FALSE	FALSE		-0.0738824	-0.203132	FALSE	FALSE	FALSE	FALSE		Wh	euchromatin	0.0990827		Wh	Other	0.433352		chr3L	26037700	26039234
							-1.79781	-1.73524	FALSE	FALSE	FALSE	FALSE		0.344594	-0.0803768	FALSE	FALSE	FALSE	FALSE		Wh	euchromatin	-0.859579		Wh	Other	0.27077		chr3L	26044202	26044797
							-1.33177	-1.3059	FALSE	FALSE	FALSE	FALSE		-0.772642	-0.246805	FALSE	FALSE	FALSE	FALSE		Wh	euchromatin	-0.879669		Wh	Other	-0.231585		chr3L	26057297	26058930
							-0.00820941	-1.29861	FALSE	FALSE	FALSE	FALSE		-0.373621	-0.0285126	FALSE	FALSE	FALSE	FALSE		Wh	euchromatin	-0.687264		Wh	Other	0.445013		chr3L	26059134	26061609
							-0.538331	-1.48868	FALSE	FALSE	FALSE	FALSE		-0.355311	-0.297034	FALSE	FALSE	FALSE	FALSE		Wh	euchromatin	-0.466639		Wh	Other	0.0287143		chr3L	26062978	26063988
							0.0876635	-1.5053	FALSE	FALSE	FALSE	FALSE		-0.257374	-0.123036	FALSE	FALSE	FALSE	FALSE		Wh	euchromatin	-0.570992		Wh	Other	0.980631		chr3L	26069423	26070574
							-0.877752	-1.14064	FALSE	FALSE	FALSE	FALSE		-0.199982	-0.126754	FALSE	FALSE	FALSE	FALSE		Wh	euchromatin	-0.570213		Wh	Other	1.18043		chr3L	26089218	26089643
							-0.706616	-1.54883	FALSE	FALSE	FALSE	FALSE		-0.0656878	-0.349392	FALSE	FALSE	FALSE	FALSE		Wh	euchromatin	-0.682431		Wh	Other	0.665788		chr3L	26126027	26128036
							-1.34611	-1.03416	FALSE	FALSE	FALSE	FALSE		-0.352485	-0.111663	FALSE	FALSE	FALSE	FALSE		Wh	euchromatin	-0.815498		Wh	Other	-0.481959		chr3L	26131314	26132655
							-2.05374	-0.504701	FALSE	FALSE	FALSE	FALSE		-0.715407	-0.573133	FALSE	FALSE	FALSE	FALSE		Wh	euchromatin	-0.632624		Wh	Other	-0.471601		chr3L	26167103	26168272
							0.654656	-0.737717	FALSE	FALSE	FALSE	FALSE		0	-0.538284	FALSE	FALSE	FALSE	FALSE		Wh	euchromatin	-0.35107		Wh	Other	-1.26409		chr3L	26567545	26567947
							-2.33955	-0.610739	FALSE	FALSE	FALSE	FALSE		-0.617089	0.354225	FALSE	FALSE	FALSE	FALSE		Wh	euchromatin	-0.51233		Wh	Other	0.680329		chr3L	26643324	26646622
																					Wh	euchromatin	-0.25611		Wh	Other	-0.0785367		chr3L	26656096	26657134
																					Wh	euchromatin	-0.114134		Wh	Other	0.65266		chr3L	26657808	26658272
																					Wh	euchromatin	-0.439647		Wh	Other	-0.241666		chr3L	26697328	26702163
																					Wh	euchromatin	-0.189264		Wh	Other	-0.529347		chr3L	26712078	26718894
																					Wh	euchromatin	-0.525229		Wh	Other	-0.421241		chr3L	26720761	26721006
																					Wh	euchromatin	-0.748424		Wh	Other	0.262366		chr3L	26722563	26723173
																					Wh	euchromatin	-0.420085		Wh	Other	0.256063		chr3L	26723549	26728786
																					Wh	euchromatin	-0.376392		Wh	Other	0.531473		chr3L	26744119	26744544
																					Wh	euchromatin	-0.508462		Wh	Other	1.04618		chr3L	26746513	26747868
																					Wh	euchromatin	-0.772702		Wh	Other	0.588878		chr3L	26750049	26750677
																					Wh	euchromatin	-0.468973		Wh	Other	0.140796		chr3L	26750916	26752444
																					Wh	euchromatin	-0.426535		Wh	Other	0.0630478		chr3L	26755010	26755620
																					Wh	euchromatin	-0.931229		Wh	Other	-0.836199		chr3L	26764269	26766919
																					Wh	euchromatin	-0.826619		Wh	Other	-0.464326		chr3L	26768232	26770076
																					Wh	euchromatin	-0.215949		Wh	Other	-0.892857		chr3L	26776390	26777771
																					Wh	euchromatin	-0.606649		Wh	Other	0.220832		chr3L	26794539	26795107
																					Wh	euchromatin	-0.165392		Wh	Other	-0.00966097		chr3L	26796139	26797505
																					Wh	euchromatin	-0.468136		Wh	Other	-0.0636888		chr3L	26803045	26806567
																					Wh	euchromatin	-0.696447		Wh	Other	-0.00760409		chr3L	26813445	26816099
																					Wh	euchromatin	-0.990432		Wh	Other	0.338574		chr3L	26817754	26819313
																					Wh	euchromatin	-0.498513		Wh	Other	1.72277		chr3L	26821640	26822334
																					Wh	euchromatin	-0.275762		Wh	Other	1.19849		chr3L	26829663	26831097
																					Wh	euchromatin	-0.828993		Wh	Other	0.869792		chr3L	26832869	26835837
																					Wh	euchromatin	-0.727058		Wh	Other	1.30254		chr3L	26849018	26849999
																					Wh	euchromatin	-0.701966		Wh	Other	0.202635		chr3L	26850437	26850652
																					Wh	euchromatin	-0.584616		Wh	Other	0.0970642		chr3L	26850976	26851644
																					Wh	euchromatin	0.183253		Wh	Other	-0.638988		chr3L	27093714	27095187
																					Wh	euchromatin	-0.300603		Wh	Other	1.21083		chr3L	27270038	27274930
																					Wh	euchromatin	-0.376855		Wh	Other	0.136189		chr3L	27654713	27656095
																					Wh	euchromatin	-0.344383		Wh	Other	0.535804		chr3L	27727602	27728901
																					Wh	euchromatin	-0.803342		Wh	Other	0.0785501		chr3L	27906612	27911379
																					Wh	euchromatin	-0.550055		Wh	Other	-0.0723195		chr3L	27974441	27977622
																					Wh	euchromatin	-0.347293		Wh	Other	0.318033		chr3R	812977	813509
																					Wh	euchromatin	-0.700499		Wh	Other	-0.275646		chr3R	867417	868551
																					Wh	euchromatin	-0.448222		Wh	Other	0.718867		chr3R	870599	881835
																					Wh	euchromatin	-0.418383		Wh	Other	0.188217		chr3R	882780	883609
																					Wh	euchromatin	-0.456095		Wh	Other	-0.435742		chr3R	890737	893426
																					Wh	euchromatin	-0.820172		Wh	Other	-0.40951		chr3R	894206	895492
																					Wh	euchromatin	-0.342673		Wh	Other	-0.00135946		chr3R	897116	897377
																					Wh	euchromatin	-0.598149		Wh	Other	-0.176274		chr3R	897645	902942
																					Wh	euchromatin	-0.498983		Wh	Other	-0.0146538		chr3R	907424	907935
																					Wh	euchromatin	-0.370023		Wh	Other	-0.606452		chr3R	928171	928620
																					Wh	euchromatin	-0.177869		Wh	Other	0.845803		chr3R	937653	939094
																					Wh	euchromatin	-0.0959646		Wh	Other	0.387315		chr3R	948058	950678
																					Wh	euchromatin	-0.786831		Wh	Other	0.0421389		chr3R	954179	955411
																					Wh	euchromatin	-0.739679		Wh	Other	-0.174017		chr3R	959194	959726
																					Wh	euchromatin	-0.481467		Wh	Other	0.0311337		chr3R	960426	961991
																					Wh	euchromatin	-0.549963		Wh	Other	0.0898257		chr3R	1009577	1010990
																					Wh	euchromatin	-0.343782		Wh	Other	-0.0660295		chr3R	1025672	1027855
																					Wh	euchromatin	-0.415631		Wh	Other	0.077489		chr3R	1029855	1031293
																					Wh	euchromatin	-0.14976		Wh	Other	0.394593		chr3R	1080171	1080737
																					Wh	euchromatin	-0.308005		Wh	Other	0.177121		chr3R	1139448	1142243
																					Wh	euchromatin	-0.402313		Wh	Other	0.429246		chr3R	1174451	1175726
																					Wh	euchromatin	-0.693429		Wh	Other	0.268014		chr3R	1199251	1202232
																					Wh	euchromatin	-0.441434		Wh	Other	0.289342		chr3R	1203309	1203728
																					Wh	euchromatin	-0.480813		Wh	Other	-0.354811		chr3R	1221904	1222412
																					Wh	euchromatin	-0.460603		Wh	Other	0.331751		chr3R	1245529	1246644
																					Wh	euchromatin	-0.845806		Wh	Other	1.04743		chr3R	1248372	1252127
																					Wh	euchromatin	-0.437193		Wh	Other	0.305318		chr3R	1281335	1281750
																					Wh	euchromatin	-0.40798		Wh	Other	0.258641		chr3R	1284318	1284674
																					Wh	euchromatin	-0.530203		Wh	Other	0.31361		chr3R	1286931	1289046
																					Wh	euchromatin	-0.709347		Wh	Other	0.660952		chr3R	1289546	1291571
																					Wh	euchromatin	-0.765014		Wh	Other	-0.0508567		chr3R	1292370	1292898
																					Wh	euchromatin	-0.486861		Wh	Other	-0.262989		chr3R	1297143	1297897
																					Wh	euchromatin	-0.758311		Wh	Other	-0.0788711		chr3R	1305674	1306958
																					Wh	euchromatin	-0.548387		Wh	Other	0.17608		chr3R	1308874	1309237
																					Wh	euchromatin	-0.632633		Wh	Other	0.115393		chr3R	1311682	1312342
																					Wh	euchromatin	-0.465164		Wh	Other	-0.204662		chr3R	1313722	1315735
																					Wh	euchromatin	-0.698734		Wh	Other	-0.0687684		chr3R	1366265	1366571
																					Wh	euchromatin	-0.628354		Wh	Other	0.059117		chr3R	1416302	1419260
																					Wh	euchromatin	-0.353666		Wh	Other	-0.160143		chr3R	1427674	1428115
																					Wh	euchromatin	-0.602082		Wh	Other	-1.31303		chr3R	1428531	1436452
																					Wh	euchromatin	-0.64116		Wh	Other	0.062765		chr3R	1440281	1441184
																					Wh	euchromatin	-0.777831		Wh	Other	-1.13524		chr3R	1448883	1450940
																					Wh	euchromatin	-0.791614		Wh	Other	0.713582		chr3R	1451317	1454209
																					Wh	euchromatin	-0.60542		Wh	Other	-0.717011		chr3R	1754213	1754576
																					Wh	euchromatin	0.360903		Wh	Other	-0.797997		chr3R	1821334	1822830
																					Wh	euchromatin	-0.491847		Wh	Other	-0.471813		chr3R	1823073	1825089
																					Wh	euchromatin	-0.549672		Wh	Other	0.151664		chr3R	1828856	1829173
																					Wh	euchromatin	-0.469792		Wh	Other	0.40901		chr3R	1836903	1837840
																					Wh	euchromatin	-0.792206		Wh	Other	-0.34631		chr3R	1838795	1839851
																					Wh	euchromatin	-0.258259		Wh	Other	-0.128031		chr3R	1850876	1851354
																					Wh	euchromatin	-0.707201		Wh	Other	-1.13242		chr3R	1855381	1858660
																					Wh	euchromatin	-0.460769		Wh	Other	-0.24209		chr3R	1864384	1867479
																					Wh	euchromatin	-0.115305		Wh	Other	0.852425		chr3R	1870090	1872937
																					Wh	euchromatin	-0.345633		Wh	Other	0.961006		chr3R	2151402	2152011
																					Wh	euchromatin	-0.522178		Wh	Other	0.118146		chr3R	2152536	2152851
																					Wh	euchromatin	-0.513921		Wh	Other	-0.308886		chr3R	2156872	2157295
																					Wh	euchromatin	-0.530949		Wh	Other	0.088707		chr3R	2159483	2159719
																					Wh	euchromatin	-0.682357		Wh	Other	0.311522		chr3R	2199261	2200072
																					Wh	euchromatin	-0.466852		Wh	Other	0.554628		chr3R	2202976	2206060
																					Wh	euchromatin	-0.5702		Wh	Other	0.835035		chr3R	2207631	2209026
																					Wh	euchromatin	-0.421632		Wh	Other	1.04485		chr3R	2211119	2211836
																					Wh	euchromatin	-0.399247		Wh	Other	2.7967		chr3R	2334886	2336110
																					Wh	euchromatin	-0.400057		Wh	Other	2.75673		chr3R	2392843	2394576
																					Wh	euchromatin	-0.539633		Wh	Other	1.39249		chr3R	2446772	2447186
																					Wh	euchromatin	-0.812172		Wh	Other	0.0860489		chr3R	2451347	2452404
																					Wh	euchromatin	-0.778311		Wh	Other	0.192366		chr3R	2490504	2491148
																					Wh	euchromatin	-0.737668		Wh	Other	0.131941		chr3R	2531761	2532374
																					Wh	euchromatin	-0.691134		Wh	Other	0.250272		chr3R	2533402	2534233
																					Wh	euchromatin	-0.517179		Wh	Other	0.0472498		chr3R	2624824	2626672
																					Wh	euchromatin	-0.721528		Wh	Other	0.0567687		chr3R	2749331	2749681
																					Wh	euchromatin	-0.130773		Wh	Other	0.9271		chr3R	2883046	2885114
																					Wh	euchromatin	-0.452929		Wh	Other	0.577685		chr3R	2891509	2898367
																					Wh	euchromatin	-0.555967		Wh	Other	-0.203123		chr3R	2950490	2951908
																					Wh	euchromatin	-0.50869		Wh	Other	0.496846		chr3R	3057601	3057902
																					Wh	euchromatin	-0.623855		Wh	Other	-1.08577		chr3R	3144119	3144552
																					Wh	euchromatin	-0.562235		Wh	Other	-0.62073		chr3R	3286942	3289147
																					Wh	euchromatin	-0.478275		Wh	Other	0.114943		chr3R	3319231	3319543
																					Wh	euchromatin	0.702718		Wh	Other	1.02309		chr3R	3343999	3344797
																					Wh	euchromatin	-0.818197		Wh	Other	0.575931		chr3R	3374033	3374476
																					Wh	euchromatin	-0.288406		Wh	Other	0.537673		chr3R	3379165	3388184
																					Wh	euchromatin	-0.122521		Wh	Other	0.550495		chr3R	3389227	3393983
																					Wh	euchromatin	-0.608777		Wh	Other	0.491934		chr3R	3394969	3396906
																					Wh	euchromatin	-0.317694		Wh	Other	0.660741		chr3R	3397238	3400459
																					Wh	euchromatin	-0.647761		Wh	Other	0.671907		chr3R	3405242	3406184
																					Wh	euchromatin	-0.600161		Wh	Other	0.238517		chr3R	3513388	3514067
																					Wh	euchromatin	-0.693953		Wh	Other	-0.131231		chr3R	3525056	3527284
																					Wh	euchromatin	-0.684768		Wh	Other	0.334687		chr3R	3671224	3672595
																					Wh	euchromatin	-0.741212		Wh	Other	-0.0609498		chr3R	3756403	3758429
																					Wh	euchromatin	-0.716813		Wh	Other	0.293475		chr3R	3758710	3759227
																					Wh	euchromatin	-0.617745		Wh	Other	-0.166257		chr3R	3761224	3762302
																					Wh	euchromatin	-0.461369		Wh	Other	-0.454133		chr3R	3763448	3765424
																					Wh	euchromatin	-0.489339		Wh	Other	0.0669603		chr3R	3765726	3775056
																					Wh	euchromatin	-0.626798		Wh	Other	-0.484793		chr3R	3784283	3785130
																					Wh	euchromatin	-0.663842		Wh	Other	-0.146032		chr3R	3796939	3797716
																					Wh	euchromatin	-0.427237		Wh	Other	-0.392615		chr3R	3875153	3882018
																					Wh	euchromatin	-0.336007		Wh	Other	-0.416854		chr3R	3882799	3890001
																					Wh	euchromatin	-0.235942		Wh	Other	-0.285679		chr3R	3891398	3891707
																					Wh	euchromatin	-0.572934		Wh	Other	-0.786482		chr3R	3892266	3894000
																					Wh	euchromatin	-0.551378		Wh	Other	-0.215538		chr3R	3895252	3896680
																					Wh	euchromatin	-0.870281		Wh	Other	-0.155209		chr3R	3897085	3911042
																					Wh	euchromatin	-0.198447		Wh	Other	-1.04333		chr3R	3914447	3916308
																					Wh	euchromatin	-0.511816		Wh	Other	-0.305081		chr3R	3922291	3923218
																					Wh	euchromatin	-0.509699		Wh	Other	-0.582337		chr3R	3976021	3976355
																					Wh	euchromatin	-0.52419		Wh	Other	-0.682133		chr3R	3988963	3991386
																					Wh	euchromatin	-0.441489		Wh	Other	-0.185667		chr3R	3994547	3995076
																					Wh	euchromatin	-0.489642		Wh	Other	-0.545853		chr3R	3998755	3999995
																					Wh	euchromatin	-0.325998		Wh	Other	0.249403		chr3R	4016569	4020991
																					Wh	euchromatin	-0.448329		Wh	Other	1.05978		chr3R	4043256	4045260
																					Wh	euchromatin	-0.852373		Wh	Other	-0.305941		chr3R	4047004	4047461
																					Wh	euchromatin	-0.635624		Wh	Other	0.273985		chr3R	4048606	4049571
																					Wh	euchromatin	-0.344166		Wh	Other	0.774466		chr3R	4053221	4054963
																					Wh	euchromatin	-0.644519		Wh	Other	-0.240476		chr3R	4055285	4055758
																					Wh	euchromatin	-0.519828		Wh	Other	-0.494053		chr3R	4102167	4102847
																					Wh	euchromatin	-0.639135		Wh	Other	-0.494824		chr3R	4200745	4201100
																					Wh	euchromatin	-0.368557		Wh	Other	-0.0412402		chr3R	4211570	4217200
																					Wh	euchromatin	-0.461061		Wh	Other	0.0126191		chr3R	4241283	4243171
																					Wh	euchromatin	-0.260894		Wh	Other	-0.333581		chr3R	4246690	4253129
																					Wh	euchromatin	-0.560775		Wh	Other	-0.323141		chr3R	4253338	4256400
																					Wh	euchromatin	-0.439029		Wh	Other	-0.26031		chr3R	4256694	4258299
																					Wh	euchromatin	-0.627284		Wh	Other	0.075582		chr3R	4266708	4269091
																					Wh	euchromatin	-0.925377		Wh	Other	1.54469		chr3R	4277422	4285828
																					Wh	euchromatin	-0.713935		Wh	Other	-0.396777		chr3R	4289094	4293467
																					Wh	euchromatin	-0.595923		Wh	Other	0.275712		chr3R	4293663	4296005
																					Wh	euchromatin	-0.280681		Wh	Other	0.337814		chr3R	4412691	4417765
																					Wh	euchromatin	-0.406067		Wh	Other	0.065825		chr3R	4418713	4420119
																					Wh	euchromatin	-0.546734		Wh	Other	-0.515863		chr3R	4493379	4494553
																					Wh	euchromatin	-0.509996		Wh	Other	0.848255		chr3R	4526727	4527847
																					Wh	euchromatin	-0.420115		Wh	Other	-0.331677		chr3R	4751147	4753325
																					Wh	euchromatin	-1.0044		Wh	Other	-0.732723		chr3R	4757534	4758632
																					Wh	euchromatin	-0.597013		Wh	Other	0.0517337		chr3R	4759433	4759831
																					Wh	euchromatin	-0.537592		Wh	Other	0.637887		chr3R	4822233	4823959
																					Wh	euchromatin	-0.489459		Wh	Other	1.52855		chr3R	4884568	4887675
																					Wh	euchromatin	-0.513237		Wh	Other	-1.00931		chr3R	4894714	4898240
																					Wh	euchromatin	-0.722353		Wh	Other	-0.445235		chr3R	5064449	5068054
																					Wh	euchromatin	-0.666312		Wh	Other	-0.231029		chr3R	5073373	5076165
																					Wh	euchromatin	-0.512398		Wh	Other	-0.498197		chr3R	5080203	5083706
																					Wh	euchromatin	-0.688624		Wh	Other	-1.00066		chr3R	5376699	5379473
																					Wh	euchromatin	-0.0598214		Wh	Other	-1.06397		chr3R	5444662	5445310
																					Wh	euchromatin	0.374012		Wh	Other	-0.994768		chr3R	5452610	5453477
																					Wh	euchromatin	-0.386852		Wh	Other	0.318691		chr3R	5548544	5549297
																					Wh	euchromatin	-1.08423		Wh	Other	-0.516405		chr3R	5627424	5632572
																					Wh	euchromatin	-1.05023		Wh	Other	-0.159816		chr3R	5711234	5712012
																					Wh	euchromatin	-0.95075		Wh	Other	-0.37148		chr3R	6027797	6029696
																					Wh	euchromatin	-0.316469		Wh	Other	0.0636192		chr3R	6419056	6419499
																					Wh	euchromatin	-0.61807		Wh	Other	-0.470698		chr3R	6817086	6817791
																					Wh	euchromatin	-0.303315		Wh	Other	-0.318813		chr3R	6903564	6903842
																					Wh	euchromatin	-0.21952		Wh	Other	-0.46238		chr3R	7135480	7136498
																					Wh	euchromatin	-0.615965		Wh	Other	-0.184251		chr3R	7136938	7138587
																					Wh	euchromatin	-0.602343		Wh	Other	-0.32779		chr3R	7139104	7140185
																					Wh	euchromatin	-0.748136		Wh	Other	0.543588		chr3R	7141377	7141842
																					Wh	euchromatin	-0.797612		Wh	Other	-0.305588		chr3R	8087292	8090152
																					Wh	euchromatin	-0.611112		Wh	Other	-0.390132		chr3R	8099736	8101982
																					Wh	euchromatin	0.142726		Wh	Other	-0.164994		chr3R	8808748	8810032
																					Wh	euchromatin	-0.806897		Wh	Other	0.637828		chr3R	9169715	9170751
																					Wh	euchromatin	-0.305534		Wh	Other	-0.0645072		chr3R	9171167	9171669
																					Wh	euchromatin	-0.39633		Wh	Other	-0.132768		chr3R	10532054	10532984
																					Wh	euchromatin	-0.176726		Wh	Other	-0.395677		chr3R	10591713	10593105
																					Wh	euchromatin	-0.872074		Wh	Other	-0.838887		chr3R	11155330	11156394
																					Wh	euchromatin	-0.526036		Wh	Other	-0.946335		chr3R	11446668	11448365
																					Wh	euchromatin	0.18828		Wh	Other	-0.446021		chr3R	11451043	11451957
																					Wh	euchromatin	-0.144883		Wh	Other	-0.0758249		chr3R	13479602	13479922
																					Wh	euchromatin	-0.62524		Wh	Other	-0.338794		chr3R	13721123	13721556
																					Wh	euchromatin	-0.778855		Wh	Other	-0.0880189		chr3R	13861853	13864257
																					Wh	euchromatin	-0.589495		Wh	Other	0.607577		chr3R	13864595	13869612
																					Wh	euchromatin	-0.261099		Wh	Other	0.146181		chr3R	13994841	13996516
																					Wh	euchromatin	-0.400278		Wh	Other	-0.566127		chr3R	15246992	15249441
																					Wh	euchromatin	-0.905339		Wh	Other	-0.394142		chr3R	15682268	15682664
																					Wh	euchromatin	-0.738106		Wh	Other	0.0630332		chr3R	15833476	15833923
																					Wh	euchromatin	-0.893683		Wh	Other	-0.591013		chr3R	15939989	15940989
																					Wh	euchromatin	-0.665313		Wh	Other	-0.430262		chr3R	15989048	15989776
																					Wh	euchromatin	-0.129129		Wh	Other	-0.659144		chr3R	17882057	17884903
																					Wh	euchromatin	-0.328781		Wh	Other	0.0949616		chr3R	17932453	17933444
																					Wh	euchromatin	-0.493282		Wh	Other	0.248704		chr3R	18231403	18233152
																					Wh	euchromatin	-0.160566		Wh	Other	0.401478		chr3R	18665491	18667612
																					Wh	euchromatin	-0.503233		Wh	Other	0.0943005		chr3R	18925085	18926547
																					Wh	euchromatin	0.739238		Wh	Other	-0.103236		chr3R	19135726	19137124
																					Wh	euchromatin	-0.232669		Wh	Other	0.236779		chr3R	19140325	19140782
																					Wh	euchromatin	-0.732152		Wh	Other	-0.411391		chr3R	19144528	19145777
																					Wh	euchromatin	-0.826935		Wh	Other	-0.312261		chr3R	21174002	21175650
																					Wh	euchromatin	0.0133464		Wh	Other	0.0805416		chr3R	22178998	22181301
																					Wh	euchromatin	-0.707518		Wh	Other	0.663882		chr3R	22181591	22184105
																					Wh	euchromatin	-0.876196		Wh	Other	0.109877		chr3R	22185995	22187963
																					Wh	euchromatin	-0.386518		Wh	Other	-0.0132198		chr3R	23208215	23208940
																					Wh	euchromatin	-0.122369		Wh	Other	-0.0104542		chr3R	23765245	23766215
																					Wh	euchromatin	-0.736712		Wh	Other	0.742525		chr3R	25321794	25324411
																					Wh	euchromatin	-0.473482		Wh	Other	2.26026		chr3R	28346338	28348880
																					Wh	euchromatin	-0.651139		Wh	Other	0.992019		chr3R	29758089	29758458
																					Wh	euchromatin	-0.572858		Wh	Cluster42AB	0.51611		chr3R	30071564	30073986
																					Wh	euchromatin	-0.746251		Wh	Cluster42AB	1.52891		chr3R	30257947	30262395
																					Wh	euchromatin	-0.550943		Wh	Cluster42AB	2.29024		chr3R	30264734	30265828
																					Wh	euchromatin	-0.380802		Wh	Cluster42AB	2.0882		chr3R	30370521	30371887
																					Wh	euchromatin	-0.908694		Wh	Cluster42AB	3.15706		chr3R	30404481	30405139
																					Wh	euchromatin	-0.599325		Wh	Cluster42AB	2.75352		chr3R	30803202	30804320
																					Wh	euchromatin	-0.679074		Wh	Cluster42AB	2.67701		chr3R	31264492	31265259
																					Wh	euchromatin	-0.63323		Wh	Cluster42AB	3.15214		chr3R	31309550	31310615
																					Wh	euchromatin	-0.621921		Wh	Cluster42AB	3.07578		chr3R	31645178	31645573
																					Wh	euchromatin	-0.648954		Wh	Cluster42AB	2.98598		chr3R	31738639	31739920
																					Wh	euchromatin	-0.550683		Wh	Cluster42AB	3.11375		chr3R	31740195	31741471
																					Wh	euchromatin	-0.641409		Wh	Cluster42AB	2.63569		chr3R	32057203	32059168
																					Wh	euchromatin	-0.813868		Wh	Cluster42AB	2.31382		chr4	143732	146691
																					Wh	euchromatin	-0.665066		Wh	Cluster42AB	3.18118		chr4	384608	385808
																					Wh	euchromatin	-0.614744		Wh	Cluster42AB	3.43973		chr4	387506	389448
																					Wh	euchromatin	-0.895448		Wh	Cluster42AB	3.18417		chr4	389807	392155
																					Wh	euchromatin	-0.676187		Wh	Cluster42AB	5.26722		chr4	395562	396742
																					Wh	euchromatin	-0.321316		Wh	Cluster42AB	4.53271		chr4	400139	403187
																					Wh	euchromatin	-0.516228		Wh	Cluster42AB	3.92183		chr4	425808	427651
																					Wh	euchromatin	-0.182338		Wh	Cluster42AB	3.47635		chr4	458544	459046
																					Wh	euchromatin	-0.354164		Wh	Cluster42AB	4.39427		chr4	506667	508045
																					Wh	euchromatin	-0.773044		Wh	Cluster42AB	4.43163		chr4	519138	520108
																					Wh	euchromatin	-0.525092		Wh	Cluster42AB	3.3535		chr4	521149	526512
																					Wh	euchromatin	-0.543275		Wh	Cluster42AB	4.53311		chr4	527444	528608
																					Wh	euchromatin	-0.728077		Wh	Cluster42AB	4.0276		chr4	529728	531780
																					Wh	euchromatin	-0.487662		Wh	Cluster42AB	4.25832		chr4	545666	546556
																					Wh	euchromatin	-0.215344		Wh	Cluster42AB	3.97848		chr4	590915	592003
																					Wh	euchromatin	-0.634381		Wh	Cluster42AB	3.5169		chr4	592724	593252
																					Wh	euchromatin	-0.484178		Wh	Cluster42AB	3.58201		chr4	593669	596339
																					Wh	euchromatin	-0.811975		Wh	Cluster42AB	4.31792		chr4	597153	598581
																					Wh	euchromatin	-0.197847		Wh	Cluster42AB	4.09912		chr4	603452	604283
																					Wh	euchromatin	-0.509596		Wh	Cluster42AB	4.41167		chr4	604747	606703
																					Wh	euchromatin	-0.435708		Wh	Cluster42AB	3.60561		chr4	723827	724623
																					Wh	euchromatin	-0.665912		Wh	Cluster42AB	2.81782		chr4	728183	732377
																					Wh	euchromatin	-0.725442		Wh	Cluster42AB	2.95472		chr4	735360	737089
																					Wh	euchromatin	-0.701389		Wh	Cluster42AB	2.77474		chr4	737475	738120
																					Wh	euchromatin	-0.678036		Wh	Cluster42AB	2.35776		chr4	747169	749204
																					Wh	euchromatin	-0.747184		Wh	Cluster42AB	2.85105		chr4	749871	751691
																					Wh	euchromatin	-0.605389		Wh	Cluster42AB	2.30764		chr4	752155	756930
																					Wh	euchromatin	0.230678		Wh	Cluster42AB	4.38801		chr4	757652	765509
																					Wh	euchromatin	-0.00699562		Wh	Cluster42AB	3.57784		chr4	792550	792762
																					Wh	euchromatin	-0.613563		Wh	Cluster42AB	3.67345		chr4	794461	795026
																					Wh	euchromatin	-0.379593		Wh	Cluster42AB	3.30556		chr4	796603	797364
																					Wh	euchromatin	-0.672573		Wh	Cluster42AB	2.96628		chr4	804058	804504
																					Wh	euchromatin	-0.477052		Wh	Cluster42AB	2.33187		chr4	848147	848916
																					Wh	euchromatin	-0.724121		Wh	Cluster42AB	2.50657		chr4	907032	907952
																					Wh	euchromatin	-0.59183		Wh	Cluster42AB	3.53237		chr4	969315	970114
																					Wh	euchromatin	-0.681967		Wh	Cluster42AB	1.91995		chr4	989316	991201
																					Wh	euchromatin	-0.682075		Wh	Cluster42AB	1.98798		chr4	1005779	1006410
																					Wh	euchromatin	-0.382287		Wh	Cluster42AB	2.89473		chr4	1093201	1093567
																					Wh	euchromatin	-0.437858		Wh	Cluster42AB	4.31221		chrX	86219	86626
																					Wh	euchromatin	-0.361019		Wh	Cluster42AB	4.36959		chrX	110815	112687
																					Wh	euchromatin	-0.245581		Wh	Cluster42AB	4.52932		chrX	559806	563736
																					Wh	euchromatin	-0.385812		Wh	Cluster42AB	4.10032		chrX	566967	568195
																					Wh	euchromatin	-0.412778		Wh	Cluster42AB	3.35962		chrX	568751	572319
																					Wh	euchromatin	-0.716149		Wh	Cluster42AB	3.95438		chrX	911671	912090
																					Wh	euchromatin	-0.779549		Wh	Cluster42AB	3.87471		chrX	944773	945887
																					Wh	euchromatin	-0.741725		Wh	Cluster42AB	3.68424		chrX	1014967	1016260
																					Wh	euchromatin	-0.476291		Wh	Cluster42AB	3.45819		chrX	1018645	1019793
																					Wh	euchromatin	-0.421083		Wh	Cluster42AB	2.63667		chrX	1232050	1233460
																					Wh	euchromatin	-0.369226		Wh	Cluster42AB	2.92769		chrX	1266810	1268251
																					Wh	euchromatin	-0.701626		Wh	Cluster42AB	1.13141		chrX	1523318	1530257
																					Wh	euchromatin	-0.626448		Wh	Cluster42AB	2.9021		chrX	1578104	1585391
																					Wh	euchromatin	-0.485959		Wh	Cluster42AB	2.82197		chrX	1821356	1822159
																					Wh	euchromatin	-0.453809		Wh	Cluster42AB	3.20069		chrX	1943936	1944970
																					Wh	euchromatin	-0.421121		Wh	Cluster42AB	2.51574		chrX	1945257	1945776
																					Wh	euchromatin	-0.706835		Wh	Cluster42AB	3.20472		chrX	1949579	1952522
																					Wh	euchromatin	-0.594674		Wh	Cluster42AB	2.95061		chrX	2197019	2201061
																					Wh	euchromatin	-0.7316		Wh	Cluster42AB	1.91503		chrX	2205731	2210447
																					Wh	euchromatin	-0.437393		Wh	Cluster42AB	1.91044		chrX	2211809	2214402
																					Wh	euchromatin	-1.10668		Wh	Cluster42AB	-0.0738069		chrX	2275983	2277051
																					Wh	euchromatin	-0.446369		Wh	Cluster42AB	1.29578		chrX	2368118	2371214
																					Wh	euchromatin	-0.848766		Wh	Cluster42AB	1.2233		chrX	2424586	2426176
																					Wh	euchromatin	-0.681995		Wh	Cluster42AB	1.24478		chrX	2426968	2429323
																					Wh	euchromatin	-0.464628		Wh	Cluster42AB	1.6089		chrX	3065777	3067020
																					Wh	euchromatin	-0.152355		Wh	Cluster42AB	2.46007		chrX	3094906	3095362
																					Wh	euchromatin	-0.530659		Wh	Cluster42AB	2.84296		chrX	3108717	3108997
																					Wh	euchromatin	-0.510827		Wh	Cluster42AB	2.84756		chrX	3112397	3112745
																					Wh	euchromatin	-0.878548		Wh	Cluster42AB	2.84039		chrX	3116452	3117343
																					Wh	euchromatin	-0.523034		Wh	Cluster42AB	3.38503		chrX	3119498	3121361
																					Wh	euchromatin	-0.815283		Wh	Cluster42AB	2.95438		chrX	3121689	3122185
																					Wh	euchromatin	-0.757076		Wh	Cluster42AB	2.3833		chrX	3159466	3160197
																					Wh	euchromatin	-0.563591		Wh	Cluster42AB	2.02803		chrX	3307245	3307917
																					Wh	euchromatin	-0.623931		Wh	Cluster42AB	2.07187		chrX	3309802	3310190
																					Wh	euchromatin	-0.770225		Wh	Cluster42AB	2.11793		chrX	3324856	3325281
																					Wh	euchromatin	-0.429719		Wh	Cluster42AB	2.44776		chrX	3359666	3360394
																					Wh	euchromatin	-0.793938		Wh	Cluster42AB	1.50874		chrX	3405326	3405869
																					Wh	euchromatin	-0.70181		Wh	Cluster42AB	2.78166		chrX	3407798	3408352
																					Wh	euchromatin	-0.655454		Wh	Cluster42AB	2.63185		chrX	3795982	3797149
																					Wh	euchromatin	-0.352335		Wh	Cluster42AB	3.63964		chrX	3797373	3799253
																					Wh	euchromatin	-0.583727		Wh	Cluster42AB	3.14249		chrX	4180622	4181499
																					Wh	euchromatin	-0.591649		Wh	Cluster42AB	3.07782		chrX	4197752	4198302
																					Wh	euchromatin	-0.524668		Wh	Cluster42AB	2.77775		chrX	4371169	4372604
																					Wh	euchromatin	-0.447804		Wh	Cluster42AB	4.28879		chrX	4373166	4384121
																					Wh	euchromatin	-0.210012		Wh	Cluster42AB	3.48925		chrX	4384494	4387292
																					Wh	euchromatin	-0.45299		Wh	Cluster42AB	3.34811		chrX	4432859	4433163
																					Wh	euchromatin	-0.576792		Wh	Cluster42AB	3.89078		chrX	4434414	4436013
																					Wh	euchromatin	-0.70288		Wh	Cluster42AB	3.89605		chrX	4437944	4441833
																					Wh	euchromatin	-0.579372		Wh	Cluster42AB	4.62868		chrX	4465527	4474262
																					Wh	euchromatin	-0.786285		Wh	Cluster42AB	4.62579		chrX	4493111	4495863
																					Wh	euchromatin	-0.701772		Wh	Cluster42AB	4.22448		chrX	4495960	4499213
																					Wh	euchromatin	-0.550606		Wh	Cluster42AB	4.31621		chrX	4499835	4502549
																					Wh	euchromatin	-0.287186		Wh	Cluster42AB	3.11433		chrX	4629741	4631017
																					Wh	euchromatin	-0.568161		Wh	Cluster42AB	2.6657		chrX	4639252	4643980
																					Wh	euchromatin	-0.751704		Wh	Cluster42AB	2.66963		chrX	4901671	4903617
																					Wh	euchromatin	-0.643733		Wh	Cluster42AB	2.30833		chrX	5015586	5016088
																					Wh	euchromatin	-0.447425		Wh	Cluster42AB	2.28584		chrX	5115399	5115859
																					Wh	euchromatin	-0.769158		Wh	Cluster42AB	2.16407		chrX	5284239	5285256
																					Wh	euchromatin	-0.55559		Wh	Cluster42AB	1.99151		chrX	5303427	5304039
																					Wh	euchromatin	0.293917		Wh	Cluster42AB	1.27144		chrX	5363126	5363543
																					Wh	euchromatin	-0.430438		Wh	Cluster42AB	1.25995		chrX	5582673	5584662
																					Wh	euchromatin	0.297003		Wh	Cluster42AB	2.90326		chrX	5791953	5794779
																					Wh	euchromatin	0.184931		Wh	Cluster42AB	2.09563		chrX	5921418	5923375
																					Wh	euchromatin	0.141163		Wh	Cluster42AB	1.59854		chrX	6047995	6048823
																					Wh	euchromatin	0.218511		Wh	Cluster42AB	1.00493		chrX	6320475	6321109
																					Wh	euchromatin	-0.00343503		Wh	Cluster42AB	0.596547		chrX	6322282	6322798
																					Wh	euchromatin	-0.110591		Wh	Cluster42AB	1.19269		chrX	6323687	6326282
																					Wh	euchromatin	-0.622345		Wh	Cluster42AB	1.56413		chrX	6551468	6562967
																					Wh	euchromatin	-0.504038		Wh	Cluster42AB	1.26084		chrX	6571177	6572471
																					Wh	euchromatin	-0.649449		Wh	Cluster42AB	1.45317		chrX	6573352	6574172
																					Wh	euchromatin	-0.51269		Wh	Cluster42AB	1.50593		chrX	6574537	6575773
																					Wh	euchromatin	-0.315201		Wh	Cluster42AB	0.933598		chrX	6577683	6581296
																					Wh	euchromatin	-0.595305		Wh	Cluster42AB	2.00818		chrX	6736831	6737181
																					Wh	euchromatin	-0.48962		Wh	Cluster42AB	1.67727		chrX	6745424	6747772
																					Wh	euchromatin	-0.904428		Wh	Cluster42AB	1.86991		chrX	6949313	6951215
																					Wh	euchromatin	-0.239152		Wh	Cluster42AB	1.5038		chrX	6952182	6953035
																					Wh	euchromatin	-0.42742		Wh	Cluster42AB	1.50824		chrX	6983539	6983978
																					Wh	euchromatin	-0.264816		Wh	Cluster42AB	1.3023		chrX	7015586	7016358
																					Wh	euchromatin	-0.663904		Wh	Other	-0.479663		chrX	7137035	7142647
																					Wh	euchromatin	-0.430658		Wh	Other	-0.0700279		chrX	7345419	7346043
																					Wh	euchromatin	-0.551619		Wh	Other	0.470902		chrX	7885454	7886880
																					Wh	euchromatin	-0.792364		Wh	Other	0.0605303		chrX	7953957	7955777
																					Wh	euchromatin	-0.473361		Wh	Other	-0.0693054		chrX	8161637	8162780
																					Wh	euchromatin	-0.677599		Wh	Other	-0.084732		chrX	8613741	8617253
																					Wh	euchromatin	-0.70763		Wh	Other	0.402143		chrX	8634516	8635839
																					Wh	euchromatin	-0.249814		Wh	Other	0.838525		chrX	8723836	8724216
																					Wh	euchromatin	-0.72716		Wh	Other	0.39371		chrX	8724606	8725868
																					Wh	euchromatin	-0.769874		Wh	Other	0.374141		chrX	8763409	8769363
																					Wh	euchromatin	-0.438715		Wh	Other	0.377219		chrX	8798238	8799368
																					Wh	euchromatin	-0.634664		Wh	Other	0.0871079		chrX	8801094	8801763
																					Wh	euchromatin	-0.296493		Wh	Other	-0.0925825		chrX	8803927	8804497
																					Wh	euchromatin	-0.29986		Wh	Other	-0.432163		chrX	8809757	8810452
																					Wh	euchromatin	-0.354388		Wh	Other	-0.183745		chrX	8839035	8839427
																					Wh	euchromatin	-0.65308		Wh	Other	-0.229144		chrX	8996865	8998637
																					Wh	euchromatin	-0.40323		Wh	Other	-0.570641		chrX	9004534	9005180
																					Wh	euchromatin	-0.449271		Wh	Other	-0.899979		chrX	9122397	9122951
																					Wh	euchromatin	-0.716857		Wh	Other	-0.0318196		chrX	9557751	9558378
																					Wh	euchromatin	-0.414008		Wh	Other	0.461741		chrX	9598173	9598994
																					Wh	euchromatin	-0.512257		Wh	Other	0.48479		chrX	9706616	9709476
																					Wh	euchromatin	-0.52621		Wh	Other	1.07517		chrX	10003798	10005835
																					Wh	euchromatin	-0.771791		Wh	Other	0.546978		chrX	10337281	10338230
																					Wh	euchromatin	-0.421387		Wh	Other	0.791737		chrX	10366536	10367388
																					Wh	euchromatin	-0.354164		Wh	Other	-0.412325		chrX	10750894	10751820
																					Wh	euchromatin	0.0847867		Wh	Other	0.437725		chrX	10818155	10820265
																					Wh	euchromatin	-0.136659		Wh	Other	0.170219		chrX	11779384	11779789
																					Wh	euchromatin	-0.705978		Wh	Other	0.53654		chrX	11782030	11782576
																					Wh	euchromatin	-0.607972		Wh	Other	0.707321		chrX	11782947	11785777
																					Wh	euchromatin	-0.464635		Wh	Other	0.623961		chrX	11787140	11788207
																					Wh	euchromatin	-0.36744		Wh	Other	0.456789		chrX	11882624	11883778
																					Wh	euchromatin	-0.575718		Wh	Other	1.09287		chrX	11989748	11997678
																					Wh	euchromatin	-0.554246		Wh	Other	0.615509		chrX	12063628	12064931
																					Wh	euchromatin	-0.262589		Wh	Other	2.00816		chrX	12558679	12560372
																					Wh	euchromatin	-0.469149		Wh	Other	1.92712		chrX	12562871	12565488
																					Wh	euchromatin	-0.461631		Wh	Other	1.13991		chrX	13305620	13307069
																					Wh	euchromatin	-0.921634		Wh	Other	0.864839		chrX	13593559	13594389
																					Wh	euchromatin	-0.567342		Wh	Other	-0.168931		chrX	13596006	13596857
																					Wh	euchromatin	-0.283843		Wh	Other	0.270373		chrX	13809247	13811290
																					Wh	euchromatin	-0.505648		Wh	Other	2.42417		chrX	13870305	13871447
																					Wh	euchromatin	-0.619274		Wh	Other	1.83157		chrX	13871816	13872244
																					Wh	euchromatin	-0.869598		Wh	Other	1.71753		chrX	13946311	13946840
																					Wh	euchromatin	-0.716839		Wh	Other	0.526849		chrX	13947402	13948118
																					Wh	euchromatin	-0.529199		Wh	Other	1.71925		chrX	14083940	14085237
																					Wh	euchromatin	-0.489723		Wh	Other	1.9394		chrX	15003943	15005432
																					Wh	euchromatin	-0.440995		Wh	Other	-0.225868		chrX	15012743	15019011
																					Wh	euchromatin	-0.933481		Wh	Other	0		chrX	15059963	15061074
																					Wh	euchromatin	-0.493863		Wh	Other	0		chrX	15479097	15479793
																					Wh	euchromatin	-0.130298		Wh	Other	0		chrX	15689664	15690535
																					Wh	euchromatin	-0.362658		Wh	Other	0		chrX	15809539	15810998
																					Wh	euchromatin	-0.371347		Wh	Other	0		chrX	15951271	15951877
																					Wh	euchromatin	-0.790271		Wh	Other	0		chrX	16065430	16065736
																					Wh	euchromatin	-0.618069		Wh	Other	0		chrX	16465272	16465574
																					Wh	euchromatin	-0.901168		Wh	Other	-1.12915		chrX	16466612	16467030
																					Wh	euchromatin	-0.635494		Wh	Other	-0.412157		chrX	16576309	16577028
																					Wh	euchromatin	-0.257916		Wh	Other	1.4914		chrX	16812508	16813188
																					Wh	euchromatin	-0.60086		Wh	Other	0		chrX	16934173	16935935
																					Wh	euchromatin	-0.900606		Wh	Other	0		chrX	16936400	16937161
																					Wh	euchromatin	-0.209541		Wh	Other	1.4914		chrX	17081497	17083326
																					Wh	euchromatin	-0.559578		Wh	Other	1.8943		chrX	17085031	17085931
																					Wh	euchromatin	-0.767095		Wh	Other	0.930402		chrX	17096199	17098073
																					Wh	euchromatin	-0.562035		Wh	Other	2.46703		chrX	17467973	17469413
																					Wh	euchromatin	-1.04048		Wh	Other	1.4914		chrX	17512119	17512783
																					Wh	euchromatin	-0.806845		Wh	Other	2.34373		chrX	17757622	17758861
																					Wh	euchromatin	-0.353919		Wh	Other	1.96228		chrX	17770690	17778111
																					Wh	euchromatin	0.0889493		Wh	Other	1.24831		chrX	17779372	17780384
																					Wh	euchromatin	-0.593073		Wh	Other	2.25841		chrX	17797275	17798622
																					Wh	euchromatin	-0.859924		Wh	Other	1.8322		chrX	17799462	17800451
																					Wh	euchromatin	-0.589191		Wh	Other	2.73139		chrX	17803878	17808714
																					Wh	euchromatin	-0.447365		Wh	Other	1.59905		chrX	17812050	17815637
																					Wh	euchromatin	-0.87311		Wh	Other	1.53269		chrX	18484614	18486317
																					Wh	euchromatin	-0.719097		Wh	Other	1.11474		chrX	18487455	18490072
																					Wh	euchromatin	-0.753195		Wh	Other	0.809987		chrX	18526238	18526792
																					Wh	euchromatin	-0.684413		Wh	Other	1.18135		chrX	18536311	18555446
																					Wh	euchromatin	-0.318587		Wh	Other	1.4415		chrX	18593355	18595168
																					Wh	euchromatin	-0.463763		Wh	Other	1.23194		chrX	18604412	18605877
																					Wh	euchromatin	-0.320471		Wh	Other	1.61017		chrX	18609785	18610772
																					Wh	euchromatin	-0.520571		Wh	Other	1.74704		chrX	18945405	18946089
																					Wh	euchromatin	-0.303469		Wh	Other	1.94755		chrX	18972119	18976307
																					Wh	euchromatin	-0.598118		Wh	Other	1.33525		chrX	18990481	18991987
																					Wh	euchromatin	-0.842416		Wh	Other	0.723545		chrX	18997749	18998975
																					Wh	euchromatin	-0.669868		Wh	Other	0.763788		chrX	18999355	19000477
																					Wh	euchromatin	-0.630771		Wh	Other	0.85093		chrX	19025582	19026268
																					Wh	euchromatin	-0.426802		Wh	Other	0.765365		chrX	19168965	19171012
																					Wh	euchromatin	-0.783136		Wh	Other	0.563153		chrX	19250666	19251423
																					Wh	euchromatin	-0.341505		Wh	Other	0.895468		chrX	19452167	19454003
																					Wh	euchromatin	-0.559613		Wh	Other	0.612763		chrX	19594048	19595545
																					Wh	euchromatin	-0.658728		Wh	Other	0.51672		chrX	19695799	19696626
																					Wh	euchromatin	-0.599845		Wh	Other	0.794562		chrX	19724412	19726146
																					Wh	euchromatin	-0.157021		Wh	Other	0.608784		chrX	19735240	19736413
																					Wh	euchromatin	-0.79125		Wh	Other	0.559875		chrX	19736636	19739100
																					Wh	euchromatin	-0.255441		Wh	Other	0.170077		chrX	19785298	19785802
																					Wh	euchromatin	-0.542053		Wh	Other	0.371756		chrX	19825481	19825867
																					Wh	euchromatin	-0.24385		Wh	Other	0.538538		chrX	20176553	20176763
																					Wh	euchromatin	-0.165535		Wh	Other	0.599522		chrX	20219157	20219641
																					Wh	euchromatin	-0.443849		Wh	Other	0.503741		chrX	20240866	20242131
																					Wh	euchromatin	0.017362		Wh	Other	0.672862		chrX	20387085	20387918
																					Wh	euchromatin	-0.560775		Wh	Other	-0.0506086		chrX	20813070	20813452
																					Wh	euchromatin	-0.34597		Wh	Other	0.149612		chrX	21020948	21021801
																					Wh	euchromatin	-0.355634		Wh	Other	0.186771		chrX	21101158	21102097
																					Wh	euchromatin	-0.198445		Wh	Other	0.173081		chrX	21178341	21179166
																					Wh	euchromatin	-0.614851		Wh	Other	0.217188		chrX	21201558	21203210
																					Wh	euchromatin	-0.738778		Wh	Other	0.13424		chrX	21205628	21206738
																					Wh	euchromatin	-0.281493		Wh	Other	0.303076		chrX	21208956	21209999
																					Wh	euchromatin	0.0728226		Wh	Other	-0.506937		chrX	21210500	21211821
																					Wh	euchromatin	-0.525282		Wh	Other	-0.701416		chrX	21238800	21240378
																					Wh	euchromatin	-0.808556		Wh	Other	0.197742		chrX	21241320	21241633
																					Wh	euchromatin	-0.393715		Wh	Other	-0.812489		chrX	21248214	21248792
																					Wh	euchromatin	-0.530557		Wh	Other	-0.489723		chrX	21256024	21257918
																					Wh	euchromatin	-0.527114		Wh	Other	-0.589894		chrX	21331659	21332688
																					Wh	euchromatin	-0.507046		Wh	Other	-0.148626		chrX	21336751	21337131
																					Wh	euchromatin	-0.528413		Wh	Other	0.718408		chrX	21428691	21429394
																					Wh	euchromatin	-0.599901		Wh	Other	2.20867		chrX	21488525	21489698
																					Wh	euchromatin	-0.639908		Wh	Other	2.41956		chrX	21490810	21491645
																					Wh	euchromatin	-0.545342		Wh	Other	0.721319		chrX	21515494	21516962
																					Wh	euchromatin	0.649015		Wh	Other	1.60575		chrX	21561420	21563897
																					Wh	euchromatin	-0.271988		Wh	Other	0.629803		chrX	21569963	21570807
																					Wh	euchromatin	-0.365717		Wh	Other	-0.204747		chrX	21571013	21571826
																					Wh	euchromatin	-0.374091		Wh	Other	-0.222557		chrX	21572079	21574421
																					Wh	euchromatin	0.749756		Wh	Other	-0.548552		chrX	21574624	21575223
																					Wh	euchromatin	-0.337146		Wh	Other	-0.358987		chrX	21575619	21576279
																					Wh	euchromatin	-0.649258		Wh	Other	-0.259192		chrX	21583889	21584962
																					Wh	euchromatin	-0.153467		Wh	Other	0.407189		chrX	21591844	21592777
																					Wh	euchromatin	-0.773596		Wh	Other	0.0159448		chrX	21737091	21738075
																					Wh	euchromatin	-0.192389		Wh	Other	-1.66675		chrX	21738439	21739203
																					Wh	euchromatin	-0.696647		Wh	Other	-1.18736		chrX	21919691	21920057
																					Wh	euchromatin	-0.51725		Wh	Other	-0.278921		chrX	21974770	21975204
																					Wh	euchromatin	-0.858846		Wh	Other	1.5494		chrX	22391726	22392399
																					Wh	euchromatin	-0.606537		Wh	Other	-0.0613095		chrX	22401910	22404440
																					Wh	euchromatin	-0.631522		Wh	Other	-1.15296		chrX	22404958	22405714
																					Wh	euchromatin	-0.276068		Wh	Other	-0.401392		chrX	22548392	22549531
																					Wh	euchromatin	-0.82625		Wh	Other	-0.934972		chrX	22562783	22564126
																					Wh	euchromatin	-0.174267		Wh	Other	-0.354778		chrX	22707970	22712001
																					Wh	euchromatin	0.31604		Wh	Other	-0.467253		chrX	22718681	22720563
																					Wh	euchromatin	-0.56639		Wh	Other	-0.652625		chrX	22809053	22811996
																					Wh	euchromatin	-0.694754		Wh	Other	0.0983502		chrX	22816750	22817604
																					Wh	euchromatin	-0.751679		Wh	Other	0.288217		chrX	22818287	22819838
																					Wh	euchromatin	-0.443693		Wh	Other	-0.832478		chrX	22859108	22862623
																					Wh	euchromatin	-0.707955		Wh	Other	-0.201903		chrX	22863869	22867315
																					Wh	euchromatin	-0.56436		Wh	Other	-0.517296		chrX	22867565	22868059
																					Wh	euchromatin	-0.629059		Wh	Other	-0.614922		chrX	22868513	22869950
																					Wh	euchromatin	-0.450355		Wh	Other	0.879247		chrX	22871886	22875520
																					Wh	euchromatin	-0.778544		Wh	Other	-0.566668		chrX	22876739	22882129
																					Wh	euchromatin	-0.58534		Wh	Other	-0.378535		chrX	22917990	22920549
																					Wh	euchromatin	-0.760616		Wh	Other	-0.0226328		chrX	22932723	22933148
																					Wh	euchromatin	-0.233523		Wh	Other	-0.370908		chrX	22936482	22937442
																					Wh	euchromatin	-0.616738		Wh	Other	0.149279		chrX	22946609	22946953
																					Wh	euchromatin	-0.402758		Wh	Other	0.421666		chrX	22956360	22960384
																					Wh	euchromatin	-0.766648		Wh	Other	0.637061		chrX	22961180	22962533
																					Wh	euchromatin	-0.6613		Wh	Other	0.956298		chrX	22964035	22965824
																					Wh	euchromatin	-0.769941		Wh	Other	0.610657		chrX	22972177	22973257
																					Wh	euchromatin	-0.850477		Wh	Other	-0.0507443		chrX	22974590	22974868
																					Wh	euchromatin	-0.203398		Wh	Other	0.740529		chrX	22979449	22981173
																					Wh	euchromatin	-0.672034		Wh	Other	0.220023		chrX	22981605	22987111
																					Wh	euchromatin	-0.740542		Wh	Other	0.0504555		chrX	22989755	22996446
																					Wh	euchromatin	-0.750999		Wh	Other	0.60561		chrX	23003895	23005386
																					Wh	euchromatin	-0.914026		Wh	Other	0.632302		chrX	23008400	23011670
																					Wh	euchromatin	-0.397222		Wh	Other	0.132857		chrX	23164102	23166333
																					Wh	euchromatin	-0.810188		Wh	Other	0.471787		chrX	23180399	23182564
																					Wh	euchromatin	-0.701821		Wh	Other	0.534038		chrX	23184635	23184981
																					Wh	euchromatin	-0.406833		Wh	Other	0.381271		chrX	23190697	23191278
																					Wh	euchromatin	-0.450506		Wh	Other	0.131446		chrX	23198942	23201578
																					Wh	euchromatin	-0.489365		Wh	Other	0.0721099		chrX	23201831	23203796
																					Wh	euchromatin	-0.315521		Wh	Other	0.781655		chrX	23206909	23207160
																					Wh	euchromatin	0.070118		Wh	Other	0.0437063		chrX	23234827	23235294
																					Wh	euchromatin	-0.38233		Wh	Other	-1.04902		chrX	23327473	23328684
																					Wh	euchromatin	-0.327362		Wh	Other	-1.5248		chrX	23329562	23330023
																					Wh	euchromatin	-1.06634		Wh	Other	-0.0548943		chrX	23331599	23332341
																					Wh	euchromatin	-0.948052		Wh	Other	0.022096		chrX	23347462	23348215
																					Wh	euchromatin	-0.453584		Wh	Other	-0.229328		chrX	23348485	23348843
																					Wh	euchromatin	-0.169268		Wh	Other	0.166062		chrX	23353154	23353600
																					Wh	euchromatin	-0.329693		Wh	Other	-0.440147		chrX	23371178	23371519
																					Wh	euchromatin	-0.878521		Wh	Other	-0.463212		chrX	23374921	23375161
																					Wh	euchromatin	-0.904715		Wh	Other	-0.449177		chrX	23386495	23388099
																					Wh	euchromatin	-0.00259071		Wh	Other	0.31324		chrX	23388710	23389437
																					Wh	euchromatin	0.0557269		Wh	Other	-0.0622832		chrX	23390069	23390746
																					Wh	euchromatin	0.353999		Wh	Cluster80F	0.429859		chrX	23393901	23394259
																					Wh	euchromatin	-0.185226		Wh	Cluster80F	0.00677528		chrX	23404125	23405036
																					Wh	euchromatin	-0.334814		Wh	Cluster80F	0.226161		chrX	23412696	23413127
																					Wh	euchromatin	-0.629542		Wh	Cluster80F	1.27683		chrX	23416001	23416549
																					Wh	euchromatin	-0.531331		Wh	Cluster80F	0.93811		chrX	23417431	23418491
																					Wh	euchromatin	-0.284691		Wh	Cluster80F	1.14402		chrX	23419180	23420504
																					Wh	euchromatin	-0.535756		Wh	Cluster80F	1.17942		chrX	23472416	23472788
																					Wh	euchromatin	-0.596674		Wh	Cluster80F	1.22262		chrX	23528860	23529298
																					Wh	euchromatin	-0.561522		Wh	Cluster80F	3.28114		chrY	955764	957925
																					Wh	euchromatin	-0.207438		Wh	Cluster80F	3.12606		chrY	989231	989647
																					Wh	euchromatin	-0.42737		Wh	Cluster80F	2.83444		chrY	995074	995607
																					Wh	euchromatin	-0.60542		Wh	Cluster80F	2.27889		chrY	2919827	2920081
																					Wh	euchromatin	-0.677976		Wh	Cluster80F	2.40739
																					Wh	euchromatin	-1.01471		Wh	Cluster80F	1.90597
																					Wh	euchromatin	-0.614305		Wh	Cluster80F	1.89146
																					Wh	euchromatin	-0.506447		Wh	Cluster80F	2.69645
																					Wh	euchromatin	-0.573418		Wh	Cluster80F	1.42371
																					Wh	euchromatin	-0.443567		Wh	Cluster80F	1.20973
																					Wh	euchromatin	-0.59436		Wh	Cluster80F	2.22473
																					Wh	euchromatin	-0.537623		Wh	Cluster80F	1.72795
																					Wh	euchromatin	-0.779593		Wh	Cluster80F	1.47011
																					Wh	euchromatin	-0.817208		Wh	Cluster80F	1.29237
																					Wh	euchromatin	-0.264164		Wh	Cluster80F	0.637425
																					Wh	euchromatin	-0.492296		Wh	Cluster80F	-0.0103199
																					Wh	euchromatin	-0.765962		Wh	Cluster80F	0.00148085
																					Wh	euchromatin	-0.72703		Wh	Cluster80F	-0.408219
																					Wh	euchromatin	-0.797071		Wh	Other	-0.209744
																					Wh	euchromatin	-0.834154		Wh	Other	0.223089
																					Wh	euchromatin	-0.806161		Wh	Other	0.270043
																					Wh	euchromatin	-0.741725		Wh	Other	0.60318
																					Wh	euchromatin	-0.686284		Wh	Other	0.143023
																					Wh	euchromatin	-0.157671		Wh	Other	0.604207
																					Wh	euchromatin	-0.461254		Wh	Other	-0.0382771
																					Wh	euchromatin	-0.542912		Wh	Other	0.268917
																					Wh	euchromatin	-0.753363		Wh	Other	1.34881
																					Wh	euchromatin	-0.532509		Wh	Other	0.4832
																					Wh	euchromatin	-0.222984		Wh	Other	-0.281601
																					Wh	euchromatin	-0.453853		Wh	Other	-0.238659
																					Wh	euchromatin	-0.467946		Wh	Other	-0.201582
																					Wh	euchromatin	-0.39615		Wh	Other	-0.264223
																					Wh	euchromatin	-0.623042		Wh	Other	-0.377653
																					Wh	euchromatin	-0.74997		Wh	Other	-0.00370719
																					Wh	euchromatin	-0.205132		Wh	Other	0.16994
																					Wh	euchromatin	-0.555603		Wh	Other	-0.329858
																					Wh	euchromatin	-0.838355		Wh	Other	-0.207703
																					Wh	euchromatin	-1.0437		Wh	Other	-0.415285
																					Wh	euchromatin	-0.502341		Wh	Other	-0.0119184
																					Wh	euchromatin	-0.497015		Wh	Other	0.44862
																					Wh	euchromatin	-0.228773		Wh	Other	0.00340651
																					Wh	euchromatin	-0.436464		Wh	Other	0.159905
																					Wh	euchromatin	-0.364914		Wh	Other	0.239258
																					Wh	euchromatin	-0.652346		Wh	Other	0.13004
																					Wh	euchromatin	-0.114023		Wh	Other	0.0161087
																					Wh	euchromatin	0.0321244		Wh	Other	-0.186471
																					Wh	euchromatin	-0.209472		Wh	Other	0.443752
																					Wh	euchromatin	-0.42038		Wh	Other	-0.345143
																					Wh	euchromatin	-0.635937		Wh	Other	0.3054
																					Wh	euchromatin	-0.823339		Wh	Other	-0.130403
																					Wh	euchromatin	-0.444034		Wh	Other	1.00857
																					Wh	euchromatin	-0.298974		Wh	Other	-0.259901
																					Wh	euchromatin	-0.815646		Wh	Other	-0.258937
																					Wh	euchromatin	-0.372446		Wh	Other	0.0528928
																					Wh	euchromatin	-0.660419		Wh	Other	-1.0339
																					Wh	euchromatin	-0.589564		Wh	Other	-0.323631
																					Wh	euchromatin	-0.646842		Wh	Other	-0.0987635
																					Wh	euchromatin	-0.629272		Wh	Other	0.592068
																					Wh	euchromatin	-0.369636		Wh	Other	-0.0928311
																					Wh	euchromatin	-0.901617		Wh	Other	-0.483603
																					Wh	euchromatin	-0.894945		Wh	Other	-0.675394
																					Wh	euchromatin	-0.722346		Wh	Other	-0.278926
																					Wh	euchromatin	-0.227174		Wh	Other	-0.298835
																					Wh	euchromatin	-0.389085		Wh	Other	-0.40366
																					Wh	euchromatin	-0.693429		Wh	Other	-0.221234
																					Wh	euchromatin	-0.372119		Wh	Other	-0.0205824
																					Wh	euchromatin	-0.531856		Wh	Other	-0.315055
																					Wh	euchromatin	-0.410228		Wh	Other	-0.0572858
																					Wh	euchromatin	-0.353883		Wh	Other	-0.00759099
																					Wh	euchromatin	-0.0720518		Wh	Other	0.258386
																					Wh	euchromatin	-0.656686		Wh	Other	0.275753
																					Wh	euchromatin	-0.602621		Wh	Other	-1.02835
																					Wh	euchromatin	-0.674802		Wh	Other	-0.839644
																					Wh	euchromatin	-0.109426		Wh	Other	-0.748238
																					Wh	euchromatin	-0.513959		Wh	Other	0.583815
																					Wh	euchromatin	0.243343		Wh	Other	-0.474207
																					Wh	euchromatin	-0.659567		Wh	Other	0.0270364
																					Wh	euchromatin	-0.435375		Wh	Other	0.301371
																					Wh	euchromatin	-0.621056		Wh	Other	0.808701
																					Wh	euchromatin	0.186037		Wh	Other	0.749324
																					Wh	euchromatin	-0.653473		Wh	Other	0.35628
																					Wh	euchromatin	-0.601037		Wh	Other	0.808647
																					Wh	euchromatin	-0.889453		Wh	Other	0.65421
																					Wh	euchromatin	-0.644934		Wh	Other	1.42948
																					Wh	euchromatin	-0.510101		Wh	Other	1.16097
																					Wh	euchromatin	-0.380782		Wh	Other	0.715884
																					Wh	euchromatin	-0.76839		Wh	Other	0.595906
																					Wh	euchromatin	0.293239		Wh	Other	0.407347
																					Wh	euchromatin	-0.382163		Wh	Other	-0.211033
																					Wh	euchromatin	-0.340837		Wh	Other	0.751847
																					Wh	euchromatin	-0.148055		Wh	Other	-0.516854
																					Wh	euchromatin	-0.353908		Wh	Other	0.294461
																					Wh	euchromatin	-0.712392		Wh	Other	0.506928
																					Wh	euchromatin	-0.69235		Wh	Other	0.532296
																					Wh	euchromatin	-0.570394		Wh	Other	0.816531
																					Wh	euchromatin	-0.714082		Wh	Other	1.51569
																					Wh	euchromatin	-0.3286		Wh	Other	0.622868
																					Wh	euchromatin	-0.978512		Wh	Other	1.77082
																					Wh	euchromatin	-0.142125		Wh	Other	1.55049
																					Wh	euchromatin	-0.406138		Wh	Other	0.548425
																					Wh	euchromatin	-0.267636		Wh	Other	0.545158
																					Wh	euchromatin	-0.430293		Wh	Other	0.475576
																					Wh	euchromatin	-0.676072		Wh	Other	0.681702
																					Wh	euchromatin	-0.320917		Wh	Other	0.5517
																					Wh	euchromatin	0.122723		Wh	Other	0.534423
																					Wh	euchromatin	-0.189715		Wh	Other	1.32774
																					Wh	euchromatin	-0.500391		Wh	Other	0.817186
																					Wh	euchromatin	-0.571038		Wh	Other	1.28718
																					Wh	euchromatin	-0.482843		Wh	Other	1.23841
																					Wh	euchromatin	-0.537864		Wh	Other	0.973373
																					Wh	euchromatin	-0.364523		Wh	Other	0.792023
																					Wh	euchromatin	-0.33957		Wh	Other	0.844558
																					Wh	euchromatin	-0.508213		Wh	Other	1.83341
																					Wh	euchromatin	-0.439092		Wh	Other	1.47397
																					Wh	euchromatin	-0.325031		Wh	Other	0.198438
																					Wh	euchromatin	-0.10781		Wh	Other	0.911205
																					Wh	euchromatin	-0.678303		Wh	Other	0.296632
																					Wh	euchromatin	-0.216397		Wh	Other	1.34588
																					Wh	euchromatin	-0.504153		Wh	Other	0.329028
																					Wh	euchromatin	-0.71259		Wh	Other	0.115289
																					Wh	euchromatin	-0.553789		Wh	Other	0.455476
																					Wh	euchromatin	-0.76008		Wh	Other	-0.0313768
																					Wh	euchromatin	-0.660852		Wh	Other	-0.702284
																					Wh	euchromatin	-0.201268		Wh	Other	0.446952
																					Wh	euchromatin	-0.837964		Wh	Other	-0.110077
																					Wh	euchromatin	-0.305143		Wh	Other	-0.335564
																					Wh	euchromatin	1.38373		Wh	Other	0.438264
																					Wh	euchromatin	-0.205405		Wh	Other	0.443588
																					Wh	euchromatin	0.452838		Wh	Other	0.814802
																					Wh	euchromatin	-0.26658		Wh	Other	-0.43591
																					Wh	euchromatin	-0.527796		Wh	Other	0.131018
																					Wh	euchromatin	-0.676986		Wh	Other	-0.407511
																					Wh	euchromatin	-0.539597		Wh	Other	-0.184425
																					Wh	euchromatin	-0.619285		Wh	Other	0.10619
																					Wh	euchromatin	-0.514342		Wh	Other	0.223116
																					Wh	euchromatin	-0.647584		Wh	Other	0.0503868
																					Wh	euchromatin	0.133942		Wh	Other	-1.20764
																					Wh	euchromatin	-0.636396		Wh	Other	-1.12915
																					Wh	euchromatin	-0.649613		Wh	Other	-0.350004
																					Wh	euchromatin	-0.619545		Wh	Other	0.533827
																					Wh	euchromatin	-0.398698		Wh	Other	0.222788
																					Wh	euchromatin	-0.481218		Wh	Other	0.261891
																					Wh	euchromatin	-0.531905		Wh	Other	0.45954
																					Wh	euchromatin	-0.693188		Wh	Other	0.0137627
																					Wh	euchromatin	-0.392763		Wh	Other	-0.0951103
																					Wh	euchromatin	-0.836459		Wh	Other	0.859301
																					Wh	euchromatin	-0.114671		Wh	Other	0.396152
																					Wh	euchromatin	-0.621325		Wh	Other	0.445805
																					Wh	euchromatin	-0.482831		Wh	Other	0.685538
																					Wh	euchromatin	-0.459519		Wh	Other	0.554455
																					Wh	euchromatin	-0.831892		Wh	Other	0.68638
																					Wh	euchromatin	-0.573856		Wh	Other	0.769904
																					Wh	euchromatin	-0.619881		Wh	Other	0.721624
																					Wh	euchromatin	-0.204007		Wh	Other	0.131522
																					Wh	euchromatin	-0.771199		Wh	Other	1.10242
																					Wh	euchromatin	-0.521731		Wh	Other	1.85915
																					Wh	euchromatin	0.0835516		Wh	Other	0.684783
																					Wh	euchromatin	-0.662034		Wh	Other	0.0172355
																					Wh	euchromatin	-0.39551		Wh	Other	0.876569
																					Wh	euchromatin	-0.472303		Wh	Other	0.332297
																					Wh	euchromatin	-0.379611		Wh	Other	0.162203
																					Wh	euchromatin	-0.275347		Wh	Other	0.209205
																					Wh	euchromatin	-0.331038		Wh	Other	1.01239
																					Wh	euchromatin	-0.593818		Wh	Other	2.17256
																					Wh	euchromatin	-0.393873		Wh	Other	0.540065
																					Wh	euchromatin	0.187786		Wh	Other	0.5091
																					Wh	euchromatin	-0.589693		Wh	Other	-0.167801
																					Wh	euchromatin	-0.499982		Wh	Other	0.120353
																					Wh	euchromatin	-0.374203		Wh	Other	-0.353765
																					Wh	euchromatin	-0.540939		Wh	Other	1.45642
																					Wh	euchromatin	-0.37773		Wh	Other	0.25034
																					Wh	euchromatin	-0.536652		Wh	Other	-0.0820712
																					Wh	euchromatin	-0.550508		Wh	Other	1.1658
																					Wh	euchromatin	-0.411647		Wh	Other	1.46732
																					Wh	euchromatin	-0.757421		Wh	Other	0.955387
																					Wh	euchromatin	-0.59358		Wh	Other	1.4215
																					Wh	euchromatin	-1.05711		Wh	Other	1.18002
																					Wh	euchromatin	-0.848113		Wh	Other	0.45874
																					Wh	euchromatin	-0.483332		Wh	Other	0.354546
																					Wh	euchromatin	-0.74142		Wh	Other	0.94025
																					Wh	euchromatin	-0.322366		Wh	Other	0.78747
																					Wh	euchromatin	-0.24285		Wh	Other	1.24642
																					Wh	euchromatin	-0.595949		Wh	Other	0.951841
																					Wh	euchromatin	-0.269555		Wh	Other	1.10599
																					Wh	euchromatin	-0.43811		Wh	Other	1.55331
																					Wh	euchromatin	0.038081		Wh	Other	0.158677
																					Wh	euchromatin	-0.410325		Wh	Other	0.359416
																					Wh	euchromatin	-0.455642		Wh	Other	0.659354
																					Wh	euchromatin	-0.502905		Wh	Other	1.03348
																					Wh	euchromatin	0.0202471		Wh	Other	0.858099
																					Wh	euchromatin	-0.307216		Wh	Other	-0.312981
																					Wh	euchromatin	-0.527403		Wh	Other	0.276058
																					Wh	euchromatin	-0.434221		Wh	Other	0.340066
																					Wh	euchromatin	-0.0655594		Wh	Other	-0.103364
																					Wh	euchromatin	-0.582824		Wh	Other	0.220352
																					Wh	euchromatin	-0.489123		Wh	Other	0.685871
																					Wh	euchromatin	-0.423424		Wh	Other	0.728389
																					Wh	euchromatin	-0.90917		Wh	Other	0.913874
																					Wh	euchromatin	-0.522503		Wh	Other	0.562505
																					Wh	euchromatin	-0.147236		Wh	Other	0.286526
																					Wh	euchromatin	-0.136517		Wh	Other	0.428697
																					Wh	euchromatin	-0.897938		Wh	Other	-0.131008
																					Wh	euchromatin	-0.697509		Wh	Other	-0.159502
																					Wh	euchromatin	-0.813485		Wh	Other	0.899346
																					Wh	euchromatin	-0.71455		Wh	Other	1.01611
																					Wh	euchromatin	-0.916676		Wh	Other	1.68852
																					Wh	euchromatin	-0.492472		Wh	Other	1.05769
																					Wh	euchromatin	-0.804225		Wh	Other	0.912419
																					Wh	euchromatin	-0.116532		Wh	Other	1.84345
																					Wh	euchromatin	-0.737729		Wh	Other	1.4385
																					Wh	euchromatin	-0.281255		Wh	Other	1.62327
																					Wh	euchromatin	-0.768874		Wh	Other	1.46652
																					Wh	euchromatin	-0.252815		Wh	Other	1.95995
																					Wh	euchromatin	-0.315419		Wh	Other	1.55301
																					Wh	euchromatin	-0.224509		Wh	Other	1.36626
																					Wh	euchromatin	-0.570521		Wh	Other	0.391249
																					Wh	euchromatin	-0.695781		Wh	Other	1.10696
																					Wh	euchromatin	-0.318816		Wh	Other	1.16773
																					Wh	euchromatin	-0.209472		Wh	Other	1.49148
																					Wh	euchromatin	-0.569731		Wh	Other	1.32824
																					Wh	euchromatin	-0.978944		Wh	Other	1.39711
																					Wh	euchromatin	-0.588862		Wh	Other	0.131414
																					Wh	euchromatin	-0.416958		Wh	Other	0.976045
																					Wh	euchromatin	-0.34473		Wh	Other	1.64821
																					Wh	euchromatin	-0.347082		Wh	Other	1.02114
																					Wh	euchromatin	-0.482088		Wh	Other	2.28348
																					Wh	euchromatin	-0.529316		Wh	Other	2.03521
																					Wh	euchromatin	9.39853e-05		Wh	Other	1.45758
																					Wh	euchromatin	-0.192562		Wh	Other	1.90045
																					Wh	euchromatin	-0.710096		Wh	Other	0.845256
																					Wh	euchromatin	-0.655993		Wh	Other	1.5495
																					Wh	euchromatin	-0.15598		Wh	Other	0.889215
																					Wh	euchromatin	-0.433153		Wh	Other	1.60833
																					Wh	euchromatin	-0.446448		Wh	Other	1.67978
																					Wh	euchromatin	-0.683426		Wh	Other	1.1109
																					Wh	euchromatin	-0.420372		Wh	Other	0.569752
																					Wh	euchromatin	-0.357539		Wh	Other	1.43408
																					Wh	euchromatin	-0.708193		Wh	Other	1.79311
																					Wh	euchromatin	-0.660326		Wh	Other	1.50176
																					Wh	euchromatin	-0.647761		Wh	Other	0.44889
																					Wh	euchromatin	-0.474522		Wh	Other	1.57753
																					Wh	euchromatin	-0.603175		Wh	Other	0.863033
																					Wh	euchromatin	-0.398851		Wh	Other	0.0775708
																					Wh	euchromatin	-0.667853		Wh	Other	0.555757
																					Wh	euchromatin	-0.603642		Wh	Other	1.33225
																					Wh	euchromatin	-0.612556		Wh	Other	0.590573
																					Wh	euchromatin	-0.630694		Wh	Other	0.591581
																					Wh	euchromatin	-0.320143		Wh	Other	0.523802
																					Wh	euchromatin	-0.61133		Wh	Other	1.50011
																					Wh	euchromatin	-0.554766		Wh	Other	0.467649
																					Wh	euchromatin	-0.603743		Wh	Other	0.985781
																					Wh	euchromatin	-0.543019		Wh	Other	1.08234
																					Wh	euchromatin	-0.625125		Wh	Other	0.80683
																					Wh	euchromatin	-0.993679		Wh	Other	0.658599
																					Wh	euchromatin	-0.237074		Wh	Other	0.377029
																					Wh	euchromatin	-0.446114		Wh	Other	0.689179
																					Wh	euchromatin	-0.62472		Wh	Other	0.269394
																					Wh	euchromatin	-0.56992		Wh	Other	0.174984
																					Wh	euchromatin	-1.08612		Wh	Other	0.896031
																					Wh	euchromatin	-0.468339		Wh	Other	0.736296
																					Wh	euchromatin	-0.314		Wh	Other	0.825733
																					Wh	euchromatin	-0.290861		Wh	Other	0.804525
																					Wh	euchromatin	-0.534997		Wh	Other	0.505257
																					Wh	euchromatin	-0.45151		Wh	Other	0.651845
																					Wh	euchromatin	-0.488669		Wh	Other	1.09927
																					Wh	euchromatin	-0.484064		Wh	Other	0.854415
																					Wh	euchromatin	-0.63642		Wh	Other	0.492465
																					Wh	euchromatin	-0.224711		Wh	Other	0.535446
																					Wh	euchromatin	-0.294144		Wh	Other	2.16145
																					Wh	euchromatin	-0.265518		Wh	Other	1.09898
																					Wh	euchromatin	-0.158363		Wh	Other	1.67926
																					Wh	euchromatin	-0.644059		Wh	Other	0.63359
																					Wh	euchromatin	-0.336746		Wh	Other	1.2459
																					Wh	euchromatin	-0.787283		Wh	Other	1.93551
																					Wh	euchromatin	-0.839217		Wh	Other	2.01346
																					Wh	euchromatin	-0.0923107		Wh	Other	2.96667
																					Wh	euchromatin	-0.0538343		Wh	Other	1.39849
																					Wh	euchromatin	-0.608292		Wh	Other	1.55887
																					Wh	euchromatin	-0.282135		Wh	Other	1.7046
																					Wh	euchromatin	-0.773275		Wh	Other	1.68302
																					Wh	euchromatin	-0.394457		Wh	Other	0.971144
																					Wh	euchromatin	-0.574339		Wh	Other	1.55334
																					Wh	euchromatin	-0.577656		Wh	Other	1.74691
																					Wh	euchromatin	-0.732091		Wh	Other	1.78191
																					Wh	euchromatin	-0.585719		Wh	Other	1.96842
																					Wh	euchromatin	-0.0062801		Wh	Other	1.27745
																					Wh	euchromatin	-0.755966		Wh	Other	1.77737
																					Wh	euchromatin	-0.067368		Wh	Other	1.78518
																					Wh	euchromatin	-0.27562		Wh	Other	2.27426
																					Wh	euchromatin	-0.144827		Wh	Other	2.28525
																					Wh	euchromatin	-0.121733		Wh	Other	1.53607
																					Wh	euchromatin	-0.508597		Wh	Other	1.97403
																					Wh	euchromatin	-0.455915		Wh	Other	1.69707
																					Wh	euchromatin	-0.191448		Wh	Other	1.40374
																					Wh	euchromatin	-0.507445		Wh	Other	0.922847
																					Wh	euchromatin	-0.596849		Wh	Other	1.60522
																					Wh	euchromatin	-0.431414		Wh	Other	1.49354
																					Wh	euchromatin	0.0735133		Wh	Other	1.55181
																					Wh	euchromatin	-0.606506		Wh	Other	0.947257
																					Wh	euchromatin	-0.716216		Wh	Other	1.58329
																					Wh	euchromatin	-0.296388		Wh	Other	0.973576
																					Wh	euchromatin	-0.490894		Wh	Other	0.838104
																					Wh	euchromatin	-0.376154		Wh	Other	0.982979
																					Wh	euchromatin	-0.190785		Wh	Other	0.206186
																					Wh	euchromatin	-0.0280901		Wh	Other	2.1406
																					Wh	euchromatin	-0.163663		Wh	Other	1.3579
																					Wh	euchromatin	-0.48468		Wh	Other	2.01076
																					Wh	euchromatin	0.224219		Wh	Other	2.84448
																					Wh	euchromatin	-0.28317		Wh	Other	1.71486
																					Wh	euchromatin	-0.0538626		Wh	Other	0.660165
																					Wh	euchromatin	-0.399588		Wh	Other	0.535434
																					Wh	euchromatin	-0.254499		Wh	Other	1.92909
																					Wh	euchromatin	-0.622317		Wh	Other	1.03275
																					Wh	euchromatin	-0.547151		Wh	Other	1.33571
																					Wh	euchromatin	-0.442079		Wh	Other	1.05256
																					Wh	euchromatin	0.244637		Wh	Other	1.40231
																					Wh	euchromatin	-0.115018		Wh	Other	1.13072
																					Wh	euchromatin	-0.661967		Wh	Other	1.03551
																					Wh	euchromatin	-0.0244237		Wh	Other	1.0181
																					Wh	euchromatin	-0.117535		Wh	Other	1.32548
																					Wh	euchromatin	-0.180693		Wh	Other	0.823905
																					Wh	euchromatin	-0.456327		Wh	Other	1.21515
																					Wh	euchromatin	-0.311643		Wh	Other	0.669384
																					Wh	euchromatin	-0.679467		Wh	Other	0.357494
																					Wh	euchromatin	0.43736		Wh	Other	0.74291
																					Wh	euchromatin	0.0251169		Wh	Other	1.14905
																					Wh	euchromatin	-0.479645		Wh	Other	0.91987
																					Wh	euchromatin	-0.309024		Wh	Other	0.395801
																					Wh	euchromatin	-0.501702		Wh	Other	-0.64598
																					Wh	euchromatin	-0.501842		Wh	Other	0.778649
																					Wh	euchromatin	-0.562099		Wh	Other	0.95908
																					Wh	euchromatin	-0.145012		Wh	Other	1.66585
																					Wh	euchromatin	-0.700062		Wh	Other	2.27131
																					Wh	euchromatin	-0.70217		Wh	Other	1.05256
																					Wh	euchromatin	-0.269584		Wh	Other	0.460746
																					Wh	euchromatin	-0.120554		Wh	Other	0.951481
																					Wh	euchromatin	-0.538744		Wh	Other	0.232216
																					Wh	euchromatin	-0.300987		Wh	Other	0.584096
																					Wh	euchromatin	0.140421		Wh	Other	0.975803
																					Wh	euchromatin	-0.289954		Wh	Other	0.415189
																					Wh	euchromatin	-0.574241		Wh	Other	0.339893
																					Wh	euchromatin	-0.242058		Wh	Other	-0.188819
																					Wh	euchromatin	-0.386751		Wh	Other	0.502808
																					Wh	euchromatin	-0.348599		Wh	Other	1.70962
																					Wh	euchromatin	-0.160919		Wh	Other	-0.0464644
																					Wh	euchromatin	-0.142082		Wh	Other	1.22941
																					Wh	euchromatin	0.191784		Wh	Other	0.713626
																					Wh	euchromatin	-0.203154		Wh	Other	1.66529
																					Wh	euchromatin	-0.294705		Wh	Other	0.884243
																					Wh	euchromatin	-0.607379		Wh	Other	0.687274
																					Wh	euchromatin	-0.611947		Wh	Other	0.586614
																					Wh	euchromatin	-0.586068		Wh	Other	0.966514
																					Wh	euchromatin	-0.166232		Wh	Other	0.800885
																					Wh	euchromatin	-0.789132		Wh	Other	1.35249
																					Wh	euchromatin	-0.373189		Wh	Other	1.41392
																					Wh	euchromatin	-0.673337		Wh	Other	0.0963382
																					Wh	euchromatin	-0.887959		Wh	Other	0.228155
																					Wh	euchromatin	-0.165889		Wh	Other	0.44889
																					Wh	euchromatin	-0.500507		Wh	Other	0.23595
																					Wh	euchromatin	-0.2009		Wh	Other	-1.16893
																					Wh	euchromatin	-0.242239		Wh	Other	0.308393
																					Wh	euchromatin	-0.494572		Wh	Other	0.367045
																					Wh	euchromatin	-0.376311		Wh	Other	0.276341
																					Wh	euchromatin	0.136471		Wh	Other	0.150449
																					Wh	euchromatin	-0.470901		Wh	Other	0.476752
																					Wh	euchromatin	-0.426965		Wh	Other	-0.0391945
																					Wh	euchromatin	-0.296306		Wh	Other	0.577501
																					Wh	euchromatin	0.480826		Wh	Other	0.457127
																					Wh	euchromatin	-0.729904		Wh	Other	0.137231
																					Wh	euchromatin	-0.81888		Wh	Other	0.845999
																					Wh	euchromatin	-0.408697		Wh	Other	0.589994
																					Wh	euchromatin	-0.444793		Wh	Other	0.818328
																					Wh	euchromatin	-0.655973		Wh	Other	0.212581
																					Wh	euchromatin	-0.511037		Wh	Other	0.203674
																					Wh	euchromatin	-0.600424		Wh	Other	0.699573
																					Wh	euchromatin	-0.481298		Wh	Other	2.00671
																					Wh	euchromatin	-0.466257		Wh	Other	1.06505
																					Wh	euchromatin	-0.327362		Wh	Other	1.27008
																					Wh	euchromatin	-0.591255		Wh	Other	0.203045
																					Wh	euchromatin	-0.303067		Wh	Other	0.904144
																					Wh	euchromatin	-0.762018		Wh	Other	0.335283
																					Wh	euchromatin	-0.371863		Wh	Other	-1.18133
																					Wh	euchromatin	-0.566812		Wh	Other	-1.30662
																					Wh	euchromatin	-0.640551		Wh	Other	1.23809
																					Wh	euchromatin	-0.73959		Wh	Other	2.04179
																					Wh	euchromatin	-0.580452		Wh	Other	1.10259
																					Wh	euchromatin	-0.601104		Wh	Other	1.96164
																					Wh	euchromatin	-0.461672		Wh	Other	1.76655
																					Wh	euchromatin	-0.325889		Wh	Other	3.45704
																					Wh	euchromatin	-0.706702		Wh	Other	0.202254
																					Wh	euchromatin	-0.610441		Wh	Other	0.959829
																					Wh	euchromatin	-0.080138		Wh	Other	0.328102
																					Wh	euchromatin	-0.639549		Wh	Other	0.418233
																					Wh	euchromatin	-0.830977		Wh	Other	0.962152
																					Wh	euchromatin	-0.887197		Wh	Other	0.525591
																					Wh	euchromatin	-0.319217		Wh	Other	0.682718
																					Wh	euchromatin	-0.76527		Wh	Other	-0.225623
																					Wh	euchromatin	-0.772066		Wh	Other	0.932901
																					Wh	euchromatin	-0.740267		Wh	Other	0.751801
																					Wh	euchromatin	-0.482676		Wh	Other	0.419238
																					Wh	euchromatin	-0.608664		Wh	Other	1.42472
																					Wh	euchromatin	-0.422939		Wh	Other	1.36753
																					Wh	euchromatin	-0.696558		Wh	Other	1.17272
																					Wh	euchromatin	-0.257037		Wh	Other	0.875077
																					Wh	euchromatin	-0.348254		Wh	Other	0.808909
																					Wh	euchromatin	-0.345556		Wh	Other	0.729078
																					Wh	euchromatin	-0.583659		Wh	Other	0.488939
																					Wh	euchromatin	-0.922128		Wh	Other	0.711712
																					Wh	euchromatin	-0.601071		Wh	Other	-0.361894
																					Wh	euchromatin	-0.627035		Wh	Other	0.0198439
																					Wh	euchromatin	-0.0313349		Wh	Other	0.815601
																					Wh	euchromatin	-0.102337		Wh	Other	0.670037
																					Wh	euchromatin	-0.391519		Wh	Other	0.243457
																					Wh	euchromatin	-0.341401		Wh	Other	-0.279745
																					Wh	euchromatin	-0.489546		Wh	Other	-0.568754
																					Wh	euchromatin	-0.43789		Wh	Other	0.546965
																					Wh	euchromatin	-0.522963		Wh	Other	1.01885
																					Wh	euchromatin	-0.0135782		Wh	Other	1.16877
																					Wh	euchromatin	0.364601		Wh	Other	0.378177
																					Wh	euchromatin	-0.242953		Wh	Other	0.474956
																					Wh	euchromatin	0.0284927		Wh	Other	0.196003
																					Wh	euchromatin	-0.307432		Wh	Other	0.981724
																					Wh	euchromatin	-0.463092		Wh	Other	0.261437
																					Wh	euchromatin	-0.468907		Wh	Other	0.498676
																					Wh	euchromatin	-0.189819		Wh	Other	0.873377
																					Wh	euchromatin	-0.378346		Wh	Other	0.906063
																					Wh	euchromatin	-0.183563		Wh	Other	-0.274716
																					Wh	euchromatin	0.0223889		Wh	Other	0.3929
																					Wh	euchromatin	-0.149735		Wh	Other	0.273205
																					Wh	euchromatin	0.105417		Wh	Other	1.18586
																					Wh	euchromatin	-0.383329		Wh	Other	1.09034
																					Wh	euchromatin	-0.358658		Wh	Other	-0.17482
																					Wh	euchromatin	-0.249476		Wh	Other	-0.784126
																					Wh	euchromatin	0.0961761		Wh	Other	0.163251
																					Wh	euchromatin	-0.721045		Wh	Other	0.299289
																					Wh	euchromatin	0.0335062		Wh	Other	0.846462
																					Wh	euchromatin	-0.118858		Wh	Other	0.0216726
																					Wh	euchromatin	-0.624369		Wh	Other	0.734675
																					Wh	euchromatin	-0.638791		Wh	Other	1.62897
																					Wh	euchromatin	-0.165152		Wh	Other	0.511064
																					Wh	euchromatin	-0.265975		Wh	Other	1.06451
																					Wh	euchromatin	-0.404319		Wh	Other	0.50838
																					Wh	euchromatin	-0.224394		Wh	Other	-0.307381
																					Wh	euchromatin	-0.376029		Wh	Other	0.104735
																					Wh	euchromatin	-0.290106		Wh	Other	0.656615
																					Wh	euchromatin	-0.782034		Wh	Other	0.0532773
																					Wh	euchromatin	-0.395419		Wh	Other	0.586618
																					Wh	euchromatin	-0.436304		Wh	Other	0.927693
																					Wh	euchromatin	0.352335		Wh	Other	1.35657
																					Wh	euchromatin	-0.122399		Wh	Other	1.2761
																					Wh	euchromatin	-0.575812		Wh	Other	0.960785
																					Wh	euchromatin	-0.598995		Wh	Other	1.48751
																					Wh	euchromatin	-0.336781		Wh	Other	1.3032
																					Wh	euchromatin	-0.519454		Wh	Other	1.33187
																					Wh	euchromatin	-0.238423		Wh	Other	1.12064
																					Wh	euchromatin	-0.31802		Wh	Other	1.55229
																					Wh	euchromatin	-0.370962		Wh	Other	2.07831
																					Wh	euchromatin	-0.524091		Wh	Other	2.15922
																					Wh	euchromatin	-0.424458		Wh	Other	3.66471
																					Wh	euchromatin	-0.399628		Wh	Other	2.58924
																					Wh	euchromatin	-0.337185		Wh	Other	2.1731
																					Wh	euchromatin	-0.568915		Wh	Other	1.45785
																					Wh	euchromatin	-0.654565		Wh	Other	0.696293
																					Wh	euchromatin	-0.601814		Wh	Other	0.536908
																					Wh	euchromatin	-0.750117		Wh	Other	2.06286
																					Wh	euchromatin	-0.531609		Wh	Other	3.11046
																					Wh	euchromatin	-0.775797		Wh	Other	1.27962
																					Wh	euchromatin	-0.542466		Wh	Other	0.935146
																					Wh	euchromatin	-0.160587		Wh	Other	0.655165
																					Wh	euchromatin	-0.684052		Wh	Other	1.504
																					Wh	euchromatin	-0.922375		Wh	Other	1.06811
																					Wh	euchromatin	-0.764995		Wh	Other	0.559947
																					Wh	euchromatin	-0.538201		Wh	Other	1.36125
																					Wh	euchromatin	-0.0247471		Wh	Other	0.926947
																					Wh	euchromatin	0.50518		Wh	Other	1.22241
																					Wh	euchromatin	-0.235945		Wh	Other	1.72916
																					Wh	euchromatin	-0.00900303		Wh	Other	2.06157
																					Wh	euchromatin	0.717239		Wh	Other	1.73984
																					Wh	euchromatin	-0.0612726		Wh	Other	1.76479
																					Wh	euchromatin	0.156773		Wh	Other	0.275718
																					Wh	euchromatin	0.191228		Wh	Other	0.160969
																					Wh	euchromatin	-0.708032		Wh	Other	0.0975038
																					Wh	euchromatin	-0.380372		Wh	Other	0.777805
																					Wh	euchromatin	-0.245465		Wh	Other	0.50313
																					Wh	euchromatin	-0.547047		Wh	Other	0.0444158
																					Wh	euchromatin	-0.638711		Wh	Other	0.382141
																					Wh	euchromatin	-0.519869		Wh	Other	0.823321
																					Wh	euchromatin	-0.981271		Wh	Other	1.4698
																					Wh	euchromatin	-0.592913		Wh	Other	1.41598
																					Wh	euchromatin	-0.752254		Wh	Other	0.991491
																					Wh	euchromatin	-0.495841		Wh	Other	1.49682
																					Wh	euchromatin	-0.551184		Wh	Other	1.38772
																					Wh	euchromatin	-0.00614682		Wh	Other	0.89149
																					Wh	euchromatin	-0.0347015		Wh	Other	1.73062
																					Wh	euchromatin	-0.690353		Wh	Other	2.13546
																					Wh	euchromatin	-0.442034		Wh	Other	1.14566
																					Wh	euchromatin	-0.937738		Wh	Other	1.3966
																					Wh	euchromatin	-0.358021		Wh	Other	-0.757182
																					Wh	euchromatin	-0.330617		Wh	Other	1.47399
																					Wh	euchromatin	-0.54491		Wh	Other	2.04571
																					Wh	euchromatin	-0.0175519		Wh	Other	0.447783
																					Wh	euchromatin	-0.246281		Wh	Other	1.23743
																					Wh	euchromatin	-0.00446622		Wh	Other	0.601543
																					Wh	euchromatin	-0.10097		Wh	Other	-0.0109569
																					Wh	euchromatin	-0.087201		Wh	Other	0.135457
																					Wh	euchromatin	-0.308053		Wh	Other	0.604207
																					Wh	euchromatin	-0.63261		Wh	Other	0.507119
																					Wh	euchromatin	-0.450084		Wh	Other	1.00908
																					Wh	euchromatin	-0.196464		Wh	Other	1.07285
																					Wh	euchromatin	-0.390245		Wh	Other	1.49005
																					Wh	euchromatin	-0.680064		Wh	Other	1.01003
																					Wh	euchromatin	-0.22437		Wh	Other	0.964584
																					Wh	euchromatin	0.0518862		Wh	Other	1.22772
																					Wh	euchromatin	0.126886		Wh	Other	1.36672
																					Wh	euchromatin	-0.161971		Wh	Other	1.06431
																					Wh	euchromatin	-0.56671		Wh	Other	0.460065
																					Wh	euchromatin	-0.0126635		Wh	Other	0.973801
																					Wh	euchromatin	-0.512943		Wh	Other	-0.0157537
																					Wh	euchromatin	-0.55474		Wh	Other	0.875315
																					Wh	euchromatin	-0.504448		Wh	Other	1.56975
																					Wh	euchromatin	0.250085		Wh	Other	1.24513
																					Wh	euchromatin	-0.266846		Wh	Other	0.805523
																					Wh	euchromatin	-0.541272		Wh	Other	1.54739
																					Wh	euchromatin	-0.745006		Wh	Other	1.52891
																					Wh	euchromatin	-0.64061		Wh	Other	1.86407
																					Wh	euchromatin	-0.332222		Wh	Other	2.59069
																					Wh	euchromatin	-0.126173		Wh	Other	2.08228
																					Wh	euchromatin	-0.474689		Wh	Other	0.016521
																					Wh	euchromatin	-0.403815		Wh	Other	1.02771
																					Wh	euchromatin	-0.421341		Wh	Other	0.91392
																					Wh	euchromatin	-0.778764		Wh	Other	1.41557
																					Wh	euchromatin	-0.360478		Wh	Other	1.4498
																					Wh	euchromatin	-0.445854		Wh	Other	0.330506
																					Wh	euchromatin	-0.352335		Wh	Other	0.902679
																					Wh	euchromatin	-0.349312		Wh	Other	0.471564
																					Wh	euchromatin	-0.539393		Wh	Other	0.971405
																					Wh	euchromatin	-0.30945		Wh	Other	0.74492
																					Wh	euchromatin	-0.627597		Wh	Other	0.353961
																					Wh	euchromatin	-0.390267		Wh	Other	0.714857
																					Wh	euchromatin	-0.0755543		Wh	Other	-0.304063
																					Wh	euchromatin	-1.54531		Wh	Other	-0.76412
																					Wh	euchromatin	-1.08179		Wh	Other	-0.326646
																					Wh	euchromatin	-0.55111		Wh	Other	0.500837
																					Wh	euchromatin	0.258408		Wh	Other	0.335293
																					Wh	euchromatin	-1.67074		Wh	Other	0.337095
																					Wh	euchromatin	-0.867243		Wh	Other	0.625014
																					Wh	euchromatin	-0.71524		Wh	Other	1.21923
																					Wh	euchromatin	-1.75096		Wh	Other	1.95693
																					Wh	euchromatin	-2.41116		Wh	Other	2.56121
																					Wh	euchromatin	-0.608346		Wh	Other	1.93127
																					Wh	euchromatin	-0.844155		Wh	Other	2.73321
																					Wh	euchromatin	-0.408863		Wh	Other	2.75955
																					Wh	euchromatin	-0.673473		Wh	Other	0.685229
																					Wh	euchromatin	-1.22562		Wh	Other	1.29029
																					Wh	euchromatin	-1.71772		Wh	Other	2.65242
																					Wh	euchromatin	-1.80135		Wh	Other	2.52626
																					Wh	euchromatin	-0.180796		Wh	Other	2.55317
																					Wh	euchromatin	-0.364574		Wh	Other	2.38947
																					Wh	euchromatin	-0.513921		Wh	Other	0.797504
																					Wh	euchromatin	-0.294709		Wh	Other	0.825795
																					Wh	euchromatin	-0.667283		Wh	Other	0.627737
																					Wh	euchromatin	-0.652		Wh	Other	1.00434
																					Wh	euchromatin	-0.462441		Wh	Other	1.16196
																					Wh	euchromatin	-0.576289		Wh	Other	0.930801
																					Wh	euchromatin	-0.166059		Wh	Other	1.29035
																					Wh	euchromatin	-0.165385		Wh	Other	0.647743
																					Wh	euchromatin	-0.472931		Wh	Other	0.791351
																					Wh	euchromatin	-0.0166263		Wh	Other	1.12281
																					Wh	euchromatin	0.167636		Wh	Other	0.96688
																					Wh	euchromatin	-0.70072		Wh	Other	1.25401
																					Wh	euchromatin	-0.0749293		Wh	Other	1.33816
																					Wh	euchromatin	-1.48692		Wh	Other	1.00968
																					Wh	euchromatin	-1.38589		Wh	Other	0.819923
																					Wh	euchromatin	-0.94461		Wh	Other	1.06539
																					Wh	euchromatin	-1.3141		Wh	Other	0.886623
																					Wh	euchromatin	-0.643081		Wh	Other	0.775332
																					Wh	euchromatin	0.120908		Wh	Other	0.689027
																					Wh	euchromatin	-0.447077		Wh	Other	0.5104
																					Wh	euchromatin	-0.510148		Wh	Other	-0.0538891
																					Wh	euchromatin	-0.931282		Wh	Other	-0.0511581
																					Wh	euchromatin	-1.68158		Wh	Other	-0.178092
																					Wh	euchromatin	-0.657005		Wh	Other	-0.119975
																					Wh	euchromatin	-1.64766		Wh	Other	-0.592653
																					Wh	euchromatin	-0.34466		Wh	Other	-0.16991
																					Wh	euchromatin	0.163886		Wh	Other	0.695489
																					Wh	euchromatin	-1.69364		Wh	Other	0.00588284
																					Wh	euchromatin	-1.78598		Wh	Other	0.0835586
																					Wh	euchromatin	-0.0591346		Wh	Other	-0.397212
																					Wh	euchromatin	-0.451845		Wh	Other	0.449364
																					Wh	euchromatin	-0.792481		Wh	Other	0.671756
																					Wh	euchromatin	-0.758526		Wh	Other	0.763087
																					Wh	euchromatin	-0.792806		Wh	Other	0.552535
																					Wh	euchromatin	-0.346711		Wh	Other	0.0308992
																					Wh	euchromatin	-0.576768		Wh	Other	-0.452205
																					Wh	euchromatin	-0.111167		Wh	Other	-0.0827318
																					Wh	euchromatin	-0.733866		Wh	Other	0.635936
																					Wh	euchromatin	-0.458921		Wh	Other	1.40458
																					Wh	euchromatin	-0.295805		Wh	Other	1.28638
																					Wh	euchromatin	-0.339336		Wh	Other	2.00609
																					Wh	euchromatin	-0.540001		Wh	Other	2.05228
																					Wh	euchromatin	-0.416854		Wh	Other	1.42788
																					Wh	euchromatin	-0.607139		Wh	Other	0.61797
																					Wh	euchromatin	-0.359663		Wh	Other	-0.491714
																					Wh	euchromatin	-0.598182		Wh	Other	0.847297
																					Wh	euchromatin	-0.561455		Wh	Other	1.42175
																					Wh	euchromatin	-0.358635		Wh	Other	1.6439
																					Wh	euchromatin	-0.895346		Wh	Other	2.37458
																					Wh	euchromatin	-0.303759		Wh	Other	1.60293
																					Wh	euchromatin	-0.0984377		Wh	Other	1.72363
																					Wh	euchromatin	-0.327997		Wh	Other	1.66941
																					Wh	euchromatin	-0.648847		Wh	Other	0.910733
																					Wh	euchromatin	-0.470401		Wh	Other	0.553631
																					Wh	euchromatin	-0.369526		Wh	Other	0.59166
																					Wh	euchromatin	-0.200315		Wh	Other	0.181424
																					Wh	euchromatin	-0.246819		Wh	Other	1.39654
																					Wh	euchromatin	-0.589041		Wh	Other	1.3579
																					Wh	euchromatin	-0.537864		Wh	Other	0.876753
																					Wh	euchromatin	-0.363407		Wh	Other	1.89294
																					Wh	euchromatin	-0.193443		Wh	Other	2.11536
																					Wh	euchromatin	-0.751334		Wh	Other	1.57106
																					Wh	euchromatin	-0.764793		Wh	Other	1.48876
																					Wh	euchromatin	-0.36691		Wh	Other	1.06437
																					Wh	euchromatin	-0.514005		Wh	Other	1.50163
																					Wh	euchromatin	-0.696923		Wh	Other	2.02942
																					Wh	euchromatin	-0.417069		Wh	Other	0.906193
																					Wh	euchromatin	-0.173993		Wh	Other	1.34845
																					Wh	euchromatin	0.0424288		Wh	Other	1.957
																					Wh	euchromatin	-0.725153		Wh	Other	1.46953
																					Wh	euchromatin	-0.578323		Wh	Other	2.28176
																					Wh	euchromatin	-0.549193		Wh	Other	2.35914
																					Wh	euchromatin	-0.717141		Wh	Other	1.50816
																					Wh	euchromatin	-0.687871		Wh	Other	2.12795
																					Wh	euchromatin	-0.7155		Wh	Other	1.46147
																					Wh	euchromatin	-0.559941		Wh	Other	0.80635
																					Wh	euchromatin	-1.09583		Wh	Other	0.120678
																					Wh	euchromatin	-0.568857		Wh	Other	-0.678719
																					Wh	euchromatin	-0.296449		Wh	Other	0.171156
																					Wh	euchromatin	-0.25899		Wh	Other	-0.32926
																					Wh	euchromatin	-0.292073		Wh	Other	-0.1278
																					Wh	euchromatin	-0.72987		Wh	Other	0.744346
																					Wh	euchromatin	-0.779957		Wh	Other	0.852425
																					Wh	euchromatin	-0.593025		Wh	Other	0.98252
																					Wh	euchromatin	-0.377931		Wh	Other	1.12965
																					Wh	euchromatin	-0.764489		Wh	Other	0.988844
																					Wh	euchromatin	-0.655272		Wh	Other	1.08384
																					Wh	euchromatin	-0.49134		Wh	Other	0.950688
																					Wh	euchromatin	-0.0998157		Wh	Other	0.550491
																					Wh	euchromatin	-0.298108		Wh	Other	2.12371
																					Wh	euchromatin	-0.595791		Wh	Other	0.979439
																					Wh	euchromatin	-0.617236		Wh	Other	1.26581
																					Wh	euchromatin	-0.6093		Wh	Other	0.972032
																					Wh	euchromatin	-0.501705		Wh	Other	0.863512
																					Wh	euchromatin	0.149963		Wh	Other	0.590061
																					Wh	euchromatin	-0.66155		Wh	Other	1.77725
																					Wh	euchromatin	-0.573768		Wh	Other	2.25458
																					Wh	euchromatin	-0.848561		Wh	Other	1.78981
																					Wh	euchromatin	-0.679844		Wh	Other	0.808861
																					Wh	euchromatin	-0.185717		Wh	Other	2.31831
																					Wh	euchromatin	-0.627184		Wh	Other	1.77141
																					Wh	euchromatin	-0.263489		Wh	Other	1.05048
																					Wh	euchromatin	-0.0168956		Wh	Other	1.32577
																					Wh	euchromatin	-0.374529		Wh	Other	0.713582
																					Wh	euchromatin	-0.527349		Wh	Other	1.88195
																					Wh	euchromatin	-0.00978796		Wh	Other	2.08384
																					Wh	euchromatin	-0.477333		Wh	Other	2.586
																					Wh	euchromatin	-0.396209		Wh	Other	2.41581
																					Wh	euchromatin	0.00611396		Wh	Other	2.67497
																					Wh	euchromatin	-0.459922		Wh	Other	2.71732
																					Wh	euchromatin	-0.505338		Wh	Other	2.86407
																					Wh	euchromatin	-0.104273		Wh	Other	2.35723
																					Wh	euchromatin	0.0962457		Wh	Other	2.63387
																					Wh	euchromatin	-0.206785		Wh	Other	-0.370159
																					Wh	euchromatin	0.223068		Wh	Other	1.4803
																					Wh	euchromatin	-0.49539		Wh	Other	2.10166
																					Wh	euchromatin	-0.206879		Wh	Other	1.66074
																					Wh	euchromatin	-0.301019		Wh	Other	1.70533
																					Wh	euchromatin	-0.327586		Wh	Other	1.48971
																					Wh	euchromatin	-0.416655		Wh	Other	1.63402
																					Wh	euchromatin	-0.594		Wh	Other	1.80758
																					Wh	euchromatin	-0.406112		Wh	Other	2.60591
																					Wh	euchromatin	0.0720089		Wh	Other	2.45373
																					Wh	euchromatin	-0.14217		Wh	Other	1.9526
																					Wh	euchromatin	0.415384		Wh	Other	1.78135
																					Wh	euchromatin	-0.276478		Wh	Other	2.30198
																					Wh	euchromatin	-0.379337		Wh	Other	1.08908
																					Wh	euchromatin	-0.540274		Wh	Other	1.92321
																					Wh	euchromatin	-0.49008		Wh	Other	1.40068
																					Wh	euchromatin	-0.623606		Wh	Other	1.24414
																					Wh	euchromatin	-0.406842		Wh	Other	0.598918
																					Wh	euchromatin	-0.314816		Wh	Other	0.606635
																					Wh	euchromatin	-0.129558		Wh	Other	0.6711
																					Wh	euchromatin	-0.198829		Wh	Other	1.22476
																					Wh	euchromatin	-0.271782		Wh	Other	0.0732071
																					Wh	euchromatin	-0.509495		Wh	Other	1.47504
																					Wh	euchromatin	-0.816713		Wh	Other	0.588805
																					Wh	euchromatin	-0.945576		Wh	Other	0.025916
																					Wh	euchromatin	-0.772587		Wh	Other	1.12037
																					Wh	euchromatin	-0.456461		Wh	Other	1.54932
																					Wh	euchromatin	-0.517332		Wh	Other	1.90149
																					Wh	euchromatin	-0.902828		Wh	Other	0.614938
																					Wh	euchromatin	-0.720412		Wh	Other	0.462908
																					Wh	euchromatin	-0.756188		Wh	Other	1.60245
																					Wh	euchromatin	-0.324154		Wh	Other	1.10179
																					Wh	euchromatin	0.393645		Wh	Other	0.916501
																					Wh	euchromatin	-0.365322		Wh	Other	1.88178
																					Wh	euchromatin	-0.0981194		Wh	Other	1.97684
																					Wh	euchromatin	-0.442817		Wh	Other	1.27688
																					Wh	euchromatin	-0.5852		Wh	Other	1.4244
																					Wh	euchromatin	-0.636712		Wh	Other	1.41856
																					Wh	euchromatin	-0.58236		Wh	Other	0.939354
																					Wh	euchromatin	-0.648583		Wh	Other	0.46795
																					Wh	euchromatin	-0.815588		Wh	Other	0.194128
																					Wh	euchromatin	-0.893827		Wh	Other	0.966777
																					Wh	euchromatin	-0.591895		Wh	Other	-1.12615
																					Wh	euchromatin	-0.467875		Wh	Other	0.585321
																					Wh	euchromatin	-0.73324		Wh	Other	0.67218
																					Wh	euchromatin	-0.20891		Wh	Other	0.807143
																					Wh	euchromatin	-0.422425		Wh	Other	0.545103
																					Wh	euchromatin	-0.710402		Wh	Other	0.364181
																					Wh	euchromatin	-0.836071		Wh	Other	0.565961
																					Wh	euchromatin	-0.412433		Wh	Other	0.681386
																					Wh	euchromatin	-0.41317		Wh	Other	0.752041
																					Wh	euchromatin	-0.381621		Wh	Other	0.895384
																					Wh	euchromatin	-0.74724		Wh	Other	0.749996
																					Wh	euchromatin	-0.695681		Wh	Other	1.24821
																					Wh	euchromatin	-0.65553		Wh	Other	0.679924
																					Wh	euchromatin	-0.984576		Wh	Other	1.37034
																					Wh	euchromatin	-0.500948		Wh	Other	-0.116421
																					Wh	euchromatin	-0.297644		Wh	Other	-0.207645
																					Wh	euchromatin	0.126993		Wh	Other	-0.609368
																					Wh	euchromatin	-0.720997		Wh	Other	-0.330616
																					Wh	euchromatin	0.0778917		Wh	Other	-0.371319
																					Wh	euchromatin	-0.10023		Wh	Other	0.155575
																					Wh	euchromatin	-0.219422		Wh	Other	-0.748333
																					Wh	euchromatin	-0.669691		Wh	Other	-1.08193
																					Wh	euchromatin	-0.49202		Wh	Other	-0.367977
																					Wh	euchromatin	-0.792863		Wh	Other	-0.36155
																					Wh	euchromatin	-0.838851		Wh	Other	-2.05812
																					Wh	euchromatin	-0.553771		Wh	Other	-0.56039
																					Wh	euchromatin	-0.421544		Wh	Other	-0.129583
																					Wh	euchromatin	-0.271206		Wh	Other	-0.295675
																					Wh	euchromatin	-0.012346		Wh	Other	0.531583
																					Wh	euchromatin	-0.609863		Wh	Other	-0.0764921
																					Wh	euchromatin	-0.603005		Wh	Other	1.20347
																					Wh	euchromatin	-0.185009		Wh	Other	2.18226
																					Wh	euchromatin	-0.796144		Wh	Other	0.340802
																					Wh	euchromatin	-0.447406		Wh	Other	0.0629822
																					Wh	euchromatin	-0.0965993		Wh	Other	0.0887674
																					Wh	euchromatin	-0.0221906		Wh	Other	1.1069
																					Wh	euchromatin	0.169148		Wh	Other	0.373143
																					Wh	euchromatin	-0.45194		Wh	Other	0.958218
																					Wh	euchromatin	-0.639417		Wh	Other	1.34731
																					Wh	euchromatin	-0.480896		Wh	Other	1.1332
																					Wh	euchromatin	-0.66742		Wh	Other	-0.00136145
																					Wh	euchromatin	-0.671292		Wh	Other	0.0372344
																					Wh	euchromatin	-0.521297		Wh	Other	-0.327686
																					Wh	euchromatin	-0.47822		Wh	Other	-0.15168
																					Wh	euchromatin	0.49115		Wh	Other	0.634698
																					Wh	euchromatin	-0.565119		Wh	Other	1.52146
																					Wh	euchromatin	-0.296231		Wh	Other	0.217444
																					Wh	euchromatin	-0.54541		Wh	Other	0.0205692
																					Wh	euchromatin	-0.661838		Wh	Other	0.430525
																					Wh	euchromatin	-0.699497		Wh	Other	0.663596
																					Wh	euchromatin	-0.191282		Wh	Other	0.336378
																					Wh	euchromatin	-0.386852		Wh	Other	-0.082995
																					Wh	euchromatin	-0.233918		Wh	Other	-0.209718
																					Wh	euchromatin	-0.0966591		Wh	Other	-0.013807
																					Wh	euchromatin	-0.589438		Wh	Other	-0.074879
																					Wh	euchromatin	-0.332501		Wh	Other	-0.764075
																					Wh	euchromatin	0.0140632		Wh	Other	-0.110103
																					Wh	euchromatin	0.0475102		Wh	Other	-0.26522
																					Wh	euchromatin	-0.18203		Wh	Other	0.84292
																					Wh	euchromatin	-0.119241		Wh	Other	0.784031
																					Wh	euchromatin	-0.542381		Wh	Other	-1.13077
																					Wh	euchromatin	-0.330835		Wh	Other	-1.57438
																					Wh	euchromatin	-0.402858		Wh	Other	-0.438782
																					Wh	euchromatin	-0.401131		Wh	Other	0.113077
																					Wh	euchromatin	-0.307527		Wh	Other	0.944468
																					Wh	euchromatin	-1.01656		Wh	Other	0.407117
																					Wh	euchromatin	-0.165056		Wh	Other	-0.0716017
																					Wh	euchromatin	-1.03233		Wh	Other	0.0931239
																					Wh	euchromatin	-0.459041		Wh	Other	0.504128
																					Wh	euchromatin	-0.780404		Wh	Other	2.1171
																					Wh	euchromatin	-0.670325		Wh	Other	1.00734
																					Wh	euchromatin	-0.224683		Wh	Other	1.16713
																					Wh	euchromatin	-0.579276		Wh	Other	1.7578
																					Wh	euchromatin	-0.505939		Wh	Other	-0.0930019
																					Wh	euchromatin	-0.985893		Wh	Other	1.03385
																					Wh	euchromatin	-0.996354		Wh	Other	0.699217
																					Wh	euchromatin	-0.735337		Wh	Other	0.203887
																					Wh	euchromatin	0.486422		Wh	Other	0.770818
																					Wh	euchromatin	0.40796		Wh	Other	0.725565
																					Wh	euchromatin	-0.258679		Wh	Other	0.24594
																					Wh	euchromatin	-0.782309		Wh	Other	-0.0328097
																					Wh	euchromatin	-0.904287		Wh	Other	0.607584
																					Wh	euchromatin	-0.582932		Wh	Other	-0.191139
																					Wh	euchromatin	-0.597013		Wh	Other	-0.252822
																					Wh	euchromatin	-0.22522		Wh	Other	0.626335
																					Wh	euchromatin	-0.410809		Wh	Other	2.25672
																					Wh	euchromatin	0.0370551		Wh	Other	0.524182
																					Wh	euchromatin	-0.792134		Wh	Other	1.42157
																					Wh	euchromatin	-0.548293		Wh	Other	2.01759
																					Wh	euchromatin	-0.792803		Wh	Other	1.12449
																					Wh	euchromatin	-0.481391		Wh	Other	1.25889
																					Wh	euchromatin	-0.139628		Wh	Other	1.97638
																					Wh	euchromatin	-0.50362		Wh	Other	1.58012
																					Wh	euchromatin	-0.404382		Wh	Other	2.65003
																					Wh	euchromatin	-0.323722		Wh	Other	2.01844
																					Wh	euchromatin	-0.740841		Wh	Other	1.72537
																					Wh	euchromatin	-0.503025		Wh	Other	2.32407
																					Wh	euchromatin	-0.830226		Wh	Other	2.45958
																					Wh	euchromatin	-0.502469		Wh	Other	2.26087
																					Wh	euchromatin	-0.264195		Wh	Other	2.25628
																					Wh	euchromatin	-0.898529		Wh	Other	2.07658
																					Wh	euchromatin	-0.552618		Wh	Other	1.25316
																					Wh	euchromatin	-0.771466		Wh	Other	1.6174
																					Wh	euchromatin	-0.638482		Wh	Other	2.09184
																					Wh	euchromatin	-0.56661		Wh	Other	0.459223
																					Wh	euchromatin	-0.698437		Wh	Other	-0.131231
																					Wh	euchromatin	-0.647391		Wh	Other	-0.505896
																					Wh	euchromatin	-0.421152		Wh	Other	0.0437734
																					Wh	euchromatin	-0.44082		Wh	Other	0.906193
																					Wh	euchromatin	-0.634269		Wh	Other	1.13053
																					Wh	euchromatin	-0.864071		Wh	Other	2.13354
																					Wh	euchromatin	-0.569815		Wh	Other	2.10085
																					Wh	euchromatin	-0.607186		Wh	Other	1.848
																					Wh	euchromatin	-0.700126		Wh	Other	1.8619
																					Wh	euchromatin	-0.638485		Wh	Other	2.56015
																					Wh	euchromatin	-0.816044		Wh	Other	1.98288
																					Wh	euchromatin	-0.809388		Wh	Other	1.79292
																					Wh	euchromatin	-0.655602		Wh	Other	1.54003
																					Wh	euchromatin	-0.510437		Wh	Other	2.55872
																					Wh	euchromatin	-0.540289		Wh	Other	1.55844
																					Wh	euchromatin	-0.731371		Wh	Other	1.9833
																					Wh	euchromatin	-0.515857		Wh	Other	2.00836
[truncated: 236,400+ more rows]
