# Supplementary material for: Binding of heterochromatin protein Rhino to a subset of piRNA clusters depends on a combination of two histone marks
Source: Nat Struct Mol Biol. 2025 Jun 17;32(8):1517–27. doi: 10.1038/s41594-025-01584-8 (PMC12350163; doi:10.1038/s41594-025-01584-8)
Supplement: Supplementary file 8 — Statistical source data. [file 41594_2025_1584_MOESM8_ESM.xlsx]

## Sheet: Sheet1
Figure 4c
A = broad_S2.siRen.H3K27me3 [ 52631 ]
B = broadKD_S2.siRL.2xCBX1 [ 15592 ]
C = broadKD_S2.siRL.2xRhi [ 9517 ]
D = broad_S2.siRen.H3K9me3 [ 25267 ]
X (uppercase) = present, x (lowercase) = absent
abcd: 57768
Abcd: 38268 , aBcd: 1345 , abCd: 1386 , abcD: 4174
ABcd: 133 , AbCd: 455 , AbcD: 6388 , aBCd: 748 , aBcD: 4933 , abCD: 439
ABCd: 129 ABcD: 2973 AbCD: 1029 aBCD: 2075
ABCD: 3256
Figure 4d
A = broad_S2.siRen.H3K27me3 [ 52631 ]
B = broadKD_S2.siRL.2xPc [ 19653 ]
C = broadKD_S2.siRL.2xRhi [ 9517 ]
D = broad_S2.H2AK119ub [ 23314 ]
X (uppercase) = present, x (lowercase) = absent
abcd: 57942
Abcd: 26832 , aBcd: 2231 , abCd: 4348 , abcD: 6831
ABcd: 6117 , AbCd: 4024 , AbcD: 5670 , aBCd: 194 , aBcD: 1216 , abCD: 65
ABCd: 497 ABcD: 9143 AbCD: 134 aBCD: 41
ABCD: 214
Figure 4e
A = broad_S2.siRen.H3K27me3 [ 52631 ]
B = broad_S2.siRen.H3K9me3 [ 25267 ]
C = broadKD_S2.siRL.2xRhi [ 9517 ]
D = broadKD_S2.siRL.Pc.CBX1 [ 20967 ]
abcd: 56664
Abcd: 36551 , aBcd: 5785 , abCd: 607 , abcD: 2449
ABcd: 4502 , AbCd: 27 , AbcD: 1850 , aBCd: 327 , aBcD: 3322 , abCD: 1527
ABCd: 69 ABcD: 4859 AbCD: 557 aBCD: 2187
ABCD: 4216
Figure 4h
A = broad_S2.siRen.H3K27me3 [ 52631 ]
B = broad_S2.siRen.H3K9me3 [ 25267 ]
C = broadKD_S2.siRL.2xRhi [ 9517 ]
X (uppercase) = present, x (lowercase) = absent
abc: 59113
Abc: 38401 , aBc: 9107 , abC: 2134
ABc: 9361 , AbC: 584 , aBC: 2514
ABC: 4285
Figure 4c,d,e,h
Complete data behind all Venn diagrams and UpSet plots.
Bin	broadKD_S2.siRL.2xCBX1	broadKD_S2.siRL.2xPc	broadKD_S2.siRL.2xRhi	broad_S2.siRen.H3K27me3	broad_S2.siRen.H3K9me3	broadKD_S2.siRL.Pc.CBX1	broad_S2.H2AK119ub
1	FALSE	TRUE	FALSE	FALSE	FALSE	TRUE	FALSE
2	FALSE	TRUE	FALSE	TRUE	TRUE	TRUE	TRUE
3	FALSE	TRUE	FALSE	TRUE	TRUE	TRUE	TRUE
4	FALSE	TRUE	FALSE	TRUE	TRUE	FALSE	TRUE
5	FALSE	TRUE	FALSE	TRUE	TRUE	FALSE	TRUE
6	FALSE	FALSE	FALSE	TRUE	TRUE	FALSE	FALSE
7	FALSE	FALSE	FALSE	TRUE	FALSE	FALSE	FALSE
8	FALSE	FALSE	FALSE	TRUE	FALSE	FALSE	TRUE
9	FALSE	FALSE	FALSE	TRUE	FALSE	FALSE	FALSE
10	FALSE	FALSE	FALSE	FALSE	FALSE	FALSE	FALSE
11	FALSE	FALSE	FALSE	FALSE	FALSE	FALSE	FALSE
12	FALSE	FALSE	FALSE	FALSE	FALSE	FALSE	FALSE
13	FALSE	FALSE	FALSE	FALSE	FALSE	FALSE	FALSE
14	FALSE	FALSE	FALSE	FALSE	FALSE	FALSE	FALSE
15	FALSE	FALSE	FALSE	FALSE	TRUE	FALSE	FALSE
16	FALSE	FALSE	FALSE	FALSE	TRUE	FALSE	FALSE
17	FALSE	FALSE	FALSE	FALSE	FALSE	FALSE	FALSE
18	FALSE	FALSE	TRUE	TRUE	TRUE	TRUE	FALSE
19	FALSE	FALSE	TRUE	TRUE	TRUE	TRUE	TRUE
20	FALSE	TRUE	TRUE	TRUE	TRUE	TRUE	TRUE
21	FALSE	FALSE	FALSE	TRUE	TRUE	FALSE	FALSE
22	FALSE	TRUE	FALSE	TRUE	TRUE	FALSE	TRUE
23	FALSE	TRUE	FALSE	TRUE	TRUE	FALSE	TRUE
24	FALSE	TRUE	FALSE	TRUE	TRUE	FALSE	TRUE
25	FALSE	FALSE	FALSE	TRUE	TRUE	FALSE	TRUE
26	FALSE	TRUE	FALSE	TRUE	TRUE	FALSE	TRUE
27	FALSE	FALSE	FALSE	TRUE	TRUE	TRUE	TRUE
28	FALSE	FALSE	FALSE	TRUE	TRUE	TRUE	TRUE
29	FALSE	TRUE	FALSE	TRUE	TRUE	TRUE	TRUE
30	FALSE	FALSE	FALSE	TRUE	TRUE	FALSE	TRUE
31	FALSE	TRUE	FALSE	TRUE	TRUE	FALSE	TRUE
32	FALSE	FALSE	FALSE	TRUE	TRUE	FALSE	TRUE
33	FALSE	FALSE	FALSE	TRUE	TRUE	FALSE	TRUE
34	FALSE	FALSE	FALSE	TRUE	TRUE	FALSE	TRUE
35	FALSE	FALSE	FALSE	TRUE	TRUE	FALSE	TRUE
36	FALSE	TRUE	FALSE	TRUE	TRUE	FALSE	TRUE
37	FALSE	TRUE	FALSE	TRUE	TRUE	FALSE	TRUE
38	FALSE	TRUE	FALSE	TRUE	TRUE	FALSE	TRUE
39	FALSE	TRUE	FALSE	TRUE	TRUE	FALSE	TRUE
40	FALSE	TRUE	FALSE	TRUE	TRUE	FALSE	TRUE
41	FALSE	TRUE	FALSE	TRUE	TRUE	FALSE	TRUE
42	FALSE	TRUE	FALSE	TRUE	TRUE	FALSE	TRUE
43	FALSE	FALSE	FALSE	FALSE	FALSE	FALSE	FALSE
44	FALSE	FALSE	FALSE	FALSE	FALSE	FALSE	FALSE
45	FALSE	TRUE	FALSE	TRUE	TRUE	FALSE	TRUE
46	FALSE	TRUE	FALSE	TRUE	TRUE	FALSE	TRUE
47	FALSE	TRUE	FALSE	TRUE	TRUE	FALSE	TRUE
48	FALSE	TRUE	FALSE	TRUE	TRUE	FALSE	TRUE
49	FALSE	FALSE	FALSE	TRUE	TRUE	FALSE	TRUE
50	FALSE	FALSE	FALSE	TRUE	TRUE	FALSE	TRUE
51	FALSE	FALSE	FALSE	TRUE	TRUE	FALSE	TRUE
52	FALSE	FALSE	FALSE	TRUE	FALSE	FALSE	TRUE
53	FALSE	TRUE	FALSE	TRUE	FALSE	FALSE	TRUE
54	FALSE	TRUE	FALSE	TRUE	FALSE	FALSE	FALSE
55	FALSE	TRUE	FALSE	FALSE	FALSE	FALSE	FALSE
56	FALSE	FALSE	FALSE	FALSE	FALSE	FALSE	FALSE
57	FALSE	FALSE	FALSE	FALSE	FALSE	FALSE	FALSE
58	FALSE	FALSE	FALSE	FALSE	FALSE	FALSE	FALSE
59	FALSE	FALSE	FALSE	FALSE	FALSE	FALSE	FALSE
60	FALSE	FALSE	FALSE	FALSE	FALSE	FALSE	FALSE
61	FALSE	FALSE	FALSE	FALSE	FALSE	FALSE	FALSE
62	FALSE	FALSE	FALSE	FALSE	FALSE	FALSE	FALSE
63	FALSE	FALSE	FALSE	FALSE	FALSE	FALSE	FALSE
64	FALSE	FALSE	FALSE	FALSE	FALSE	FALSE	FALSE
65	FALSE	FALSE	TRUE	FALSE	FALSE	FALSE	FALSE
66	FALSE	FALSE	FALSE	FALSE	FALSE	FALSE	FALSE
67	FALSE	FALSE	FALSE	FALSE	FALSE	FALSE	FALSE
68	FALSE	FALSE	FALSE	FALSE	FALSE	FALSE	FALSE
69	FALSE	FALSE	FALSE	FALSE	FALSE	FALSE	FALSE
70	FALSE	FALSE	FALSE	FALSE	FALSE	FALSE	FALSE
71	FALSE	FALSE	FALSE	FALSE	FALSE	FALSE	TRUE
72	FALSE	TRUE	FALSE	TRUE	FALSE	FALSE	TRUE
73	FALSE	TRUE	FALSE	TRUE	FALSE	FALSE	TRUE
74	FALSE	TRUE	FALSE	TRUE	FALSE	FALSE	TRUE
75	FALSE	FALSE	FALSE	TRUE	FALSE	FALSE	TRUE
76	FALSE	FALSE	FALSE	TRUE	FALSE	FALSE	TRUE
77	FALSE	TRUE	FALSE	TRUE	FALSE	TRUE	TRUE
78	FALSE	TRUE	FALSE	TRUE	FALSE	TRUE	TRUE
79	FALSE	FALSE	FALSE	FALSE	FALSE	FALSE	TRUE
80	FALSE	FALSE	FALSE	FALSE	FALSE	FALSE	TRUE
81	FALSE	TRUE	FALSE	TRUE	FALSE	FALSE	TRUE
82	FALSE	TRUE	FALSE	TRUE	FALSE	FALSE	TRUE
83	FALSE	TRUE	FALSE	TRUE	TRUE	FALSE	TRUE
84	FALSE	TRUE	FALSE	TRUE	TRUE	FALSE	TRUE
85	FALSE	TRUE	FALSE	TRUE	FALSE	FALSE	TRUE
86	FALSE	FALSE	FALSE	FALSE	FALSE	FALSE	FALSE
87	FALSE	FALSE	FALSE	FALSE	FALSE	FALSE	TRUE
88	FALSE	FALSE	FALSE	FALSE	FALSE	FALSE	TRUE
89	FALSE	FALSE	FALSE	FALSE	FALSE	FALSE	TRUE
90	FALSE	FALSE	FALSE	FALSE	FALSE	FALSE	TRUE
91	FALSE	FALSE	FALSE	FALSE	FALSE	FALSE	TRUE
92	FALSE	FALSE	FALSE	FALSE	FALSE	FALSE	FALSE
93	FALSE	FALSE	FALSE	FALSE	FALSE	FALSE	FALSE
94	FALSE	FALSE	FALSE	FALSE	FALSE	FALSE	FALSE
95	FALSE	FALSE	FALSE	FALSE	FALSE	FALSE	FALSE
96	FALSE	FALSE	FALSE	FALSE	FALSE	FALSE	FALSE
97	FALSE	FALSE	FALSE	FALSE	FALSE	FALSE	FALSE
98	FALSE	FALSE	FALSE	FALSE	FALSE	FALSE	FALSE
99	FALSE	FALSE	FALSE	FALSE	FALSE	FALSE	FALSE
100	FALSE	FALSE	FALSE	FALSE	FALSE	FALSE	TRUE
101	FALSE	FALSE	FALSE	FALSE	FALSE	FALSE	FALSE
102	FALSE	FALSE	FALSE	FALSE	FALSE	FALSE	TRUE
103	FALSE	FALSE	FALSE	FALSE	FALSE	FALSE	TRUE
104	FALSE	FALSE	FALSE	FALSE	FALSE	FALSE	TRUE
105	FALSE	FALSE	FALSE	FALSE	FALSE	FALSE	TRUE
106	FALSE	FALSE	FALSE	FALSE	FALSE	FALSE	TRUE
107	FALSE	FALSE	FALSE	FALSE	FALSE	TRUE	TRUE
108	FALSE	FALSE	TRUE	FALSE	FALSE	TRUE	FALSE
109	FALSE	FALSE	FALSE	FALSE	FALSE	FALSE	TRUE
110	FALSE	FALSE	FALSE	FALSE	FALSE	FALSE	TRUE
111	FALSE	FALSE	FALSE	FALSE	FALSE	FALSE	TRUE
112	FALSE	FALSE	FALSE	FALSE	FALSE	FALSE	FALSE
113	FALSE	FALSE	FALSE	FALSE	FALSE	FALSE	FALSE
114	FALSE	FALSE	FALSE	FALSE	FALSE	FALSE	TRUE
115	FALSE	FALSE	FALSE	FALSE	FALSE	FALSE	TRUE
116	FALSE	FALSE	FALSE	FALSE	FALSE	FALSE	FALSE
117	FALSE	FALSE	FALSE	FALSE	FALSE	FALSE	FALSE
118	FALSE	FALSE	FALSE	FALSE	FALSE	FALSE	TRUE
119	FALSE	FALSE	FALSE	FALSE	FALSE	FALSE	TRUE
120	FALSE	FALSE	TRUE	FALSE	FALSE	FALSE	FALSE
121	FALSE	FALSE	FALSE	FALSE	FALSE	FALSE	FALSE
122	FALSE	FALSE	FALSE	FALSE	FALSE	FALSE	FALSE
123	FALSE	FALSE	FALSE	FALSE	FALSE	FALSE	FALSE
124	FALSE	FALSE	FALSE	FALSE	FALSE	FALSE	FALSE
125	FALSE	FALSE	FALSE	FALSE	FALSE	FALSE	FALSE
126	FALSE	FALSE	FALSE	FALSE	FALSE	FALSE	FALSE
127	FALSE	FALSE	FALSE	FALSE	FALSE	FALSE	TRUE
128	FALSE	FALSE	FALSE	FALSE	FALSE	FALSE	FALSE
129	FALSE	FALSE	FALSE	FALSE	FALSE	FALSE	FALSE
130	FALSE	FALSE	FALSE	FALSE	FALSE	FALSE	TRUE
131	FALSE	FALSE	FALSE	FALSE	FALSE	FALSE	TRUE
132	FALSE	TRUE	FALSE	FALSE	FALSE	TRUE	TRUE
133	FALSE	TRUE	FALSE	FALSE	FALSE	FALSE	TRUE
134	FALSE	FALSE	FALSE	FALSE	FALSE	FALSE	TRUE
135	FALSE	FALSE	FALSE	FALSE	FALSE	FALSE	FALSE
136	FALSE	FALSE	FALSE	FALSE	FALSE	FALSE	FALSE
137	FALSE	FALSE	FALSE	FALSE	FALSE	FALSE	FALSE
138	FALSE	FALSE	TRUE	FALSE	TRUE	TRUE	FALSE
139	FALSE	FALSE	TRUE	FALSE	TRUE	TRUE	TRUE
140	FALSE	FALSE	TRUE	TRUE	TRUE	TRUE	FALSE
141	FALSE	TRUE	TRUE	TRUE	TRUE	TRUE	TRUE
142	FALSE	TRUE	TRUE	TRUE	TRUE	TRUE	TRUE
143	FALSE	FALSE	TRUE	TRUE	TRUE	TRUE	TRUE
144	FALSE	FALSE	TRUE	TRUE	TRUE	TRUE	TRUE
145	FALSE	FALSE	FALSE	FALSE	FALSE	FALSE	FALSE
146	FALSE	FALSE	FALSE	FALSE	FALSE	FALSE	FALSE
147	FALSE	FALSE	FALSE	FALSE	FALSE	FALSE	FALSE
148	FALSE	FALSE	FALSE	FALSE	FALSE	FALSE	FALSE
149	FALSE	FALSE	FALSE	FALSE	FALSE	FALSE	FALSE
150	FALSE	FALSE	FALSE	FALSE	FALSE	FALSE	FALSE
151	FALSE	FALSE	FALSE	FALSE	FALSE	FALSE	FALSE
152	FALSE	FALSE	FALSE	FALSE	FALSE	FALSE	FALSE
153	FALSE	FALSE	TRUE	FALSE	FALSE	FALSE	FALSE
154	FALSE	FALSE	FALSE	FALSE	FALSE	FALSE	FALSE
155	FALSE	FALSE	FALSE	FALSE	FALSE	FALSE	FALSE
156	FALSE	FALSE	FALSE	FALSE	FALSE	FALSE	FALSE
157	FALSE	FALSE	FALSE	FALSE	FALSE	FALSE	FALSE
158	FALSE	FALSE	FALSE	FALSE	FALSE	FALSE	FALSE
159	FALSE	FALSE	FALSE	FALSE	FALSE	FALSE	FALSE
160	FALSE	FALSE	FALSE	FALSE	FALSE	FALSE	FALSE
161	FALSE	FALSE	FALSE	FALSE	FALSE	FALSE	FALSE
162	FALSE	FALSE	FALSE	FALSE	FALSE	FALSE	FALSE
163	FALSE	FALSE	FALSE	FALSE	FALSE	FALSE	FALSE
164	FALSE	FALSE	FALSE	FALSE	FALSE	FALSE	FALSE
165	FALSE	FALSE	FALSE	FALSE	FALSE	FALSE	FALSE
166	FALSE	FALSE	FALSE	FALSE	FALSE	FALSE	TRUE
167	FALSE	FALSE	FALSE	FALSE	FALSE	FALSE	TRUE
168	FALSE	FALSE	FALSE	FALSE	FALSE	FALSE	FALSE
169	FALSE	FALSE	FALSE	FALSE	FALSE	FALSE	TRUE
170	FALSE	TRUE	FALSE	FALSE	FALSE	FALSE	TRUE
171	FALSE	FALSE	FALSE	FALSE	FALSE	FALSE	TRUE
172	FALSE	FALSE	FALSE	FALSE	FALSE	FALSE	TRUE
173	FALSE	FALSE	FALSE	FALSE	FALSE	FALSE	TRUE
174	FALSE	FALSE	FALSE	FALSE	FALSE	FALSE	TRUE
175	FALSE	FALSE	FALSE	FALSE	FALSE	FALSE	FALSE
176	FALSE	FALSE	FALSE	FALSE	FALSE	FALSE	FALSE
177	FALSE	FALSE	FALSE	FALSE	FALSE	FALSE	FALSE
178	FALSE	FALSE	FALSE	FALSE	FALSE	FALSE	FALSE
179	FALSE	FALSE	FALSE	FALSE	FALSE	FALSE	FALSE
180	FALSE	FALSE	FALSE	FALSE	TRUE	FALSE	FALSE
181	FALSE	FALSE	FALSE	FALSE	TRUE	FALSE	FALSE
182	FALSE	FALSE	FALSE	FALSE	TRUE	FALSE	FALSE
183	FALSE	FALSE	FALSE	FALSE	TRUE	FALSE	FALSE
184	FALSE	FALSE	FALSE	FALSE	TRUE	FALSE	FALSE
185	FALSE	FALSE	FALSE	FALSE	TRUE	FALSE	FALSE
186	FALSE	FALSE	FALSE	FALSE	TRUE	FALSE	FALSE
187	FALSE	FALSE	FALSE	FALSE	TRUE	FALSE	FALSE
188	FALSE	FALSE	FALSE	FALSE	FALSE	FALSE	FALSE
189	FALSE	FALSE	FALSE	FALSE	FALSE	FALSE	FALSE
190	FALSE	FALSE	FALSE	FALSE	FALSE	FALSE	FALSE
191	FALSE	FALSE	FALSE	FALSE	FALSE	FALSE	FALSE
192	FALSE	FALSE	FALSE	FALSE	FALSE	FALSE	FALSE
193	FALSE	FALSE	FALSE	FALSE	FALSE	FALSE	FALSE
194	FALSE	FALSE	FALSE	FALSE	FALSE	FALSE	FALSE
195	FALSE	FALSE	FALSE	FALSE	FALSE	FALSE	FALSE
196	FALSE	FALSE	FALSE	FALSE	FALSE	FALSE	FALSE
197	FALSE	FALSE	FALSE	FALSE	FALSE	FALSE	FALSE
198	FALSE	FALSE	FALSE	FALSE	FALSE	FALSE	FALSE
199	FALSE	FALSE	FALSE	FALSE	FALSE	FALSE	FALSE
200	FALSE	FALSE	FALSE	FALSE	FALSE	FALSE	FALSE
201	FALSE	FALSE	FALSE	FALSE	FALSE	FALSE	FALSE
202	FALSE	FALSE	FALSE	FALSE	FALSE	FALSE	FALSE
203	FALSE	FALSE	FALSE	FALSE	FALSE	FALSE	FALSE
204	FALSE	FALSE	FALSE	FALSE	FALSE	FALSE	FALSE
205	FALSE	FALSE	FALSE	FALSE	FALSE	FALSE	FALSE
206	FALSE	FALSE	FALSE	FALSE	FALSE	FALSE	FALSE
207	FALSE	FALSE	FALSE	FALSE	FALSE	FALSE	FALSE
208	FALSE	FALSE	FALSE	FALSE	FALSE	FALSE	FALSE
209	FALSE	FALSE	FALSE	FALSE	FALSE	FALSE	FALSE
210	FALSE	FALSE	FALSE	FALSE	FALSE	FALSE	FALSE
211	FALSE	FALSE	FALSE	FALSE	FALSE	FALSE	FALSE
212	FALSE	FALSE	FALSE	FALSE	FALSE	FALSE	FALSE
213	FALSE	FALSE	FALSE	FALSE	FALSE	FALSE	FALSE
214	FALSE	FALSE	FALSE	FALSE	FALSE	FALSE	FALSE
215	FALSE	FALSE	FALSE	FALSE	FALSE	FALSE	FALSE
216	FALSE	FALSE	FALSE	FALSE	FALSE	FALSE	FALSE
217	FALSE	FALSE	FALSE	FALSE	FALSE	FALSE	FALSE
218	FALSE	FALSE	FALSE	FALSE	FALSE	FALSE	FALSE
219	FALSE	FALSE	FALSE	FALSE	FALSE	FALSE	FALSE
220	FALSE	FALSE	FALSE	FALSE	FALSE	FALSE	FALSE
221	FALSE	FALSE	FALSE	FALSE	FALSE	FALSE	FALSE
222	FALSE	FALSE	FALSE	FALSE	FALSE	FALSE	FALSE
223	FALSE	FALSE	FALSE	FALSE	FALSE	FALSE	FALSE
224	FALSE	FALSE	FALSE	FALSE	FALSE	FALSE	FALSE
225	FALSE	FALSE	FALSE	FALSE	FALSE	FALSE	FALSE
226	FALSE	FALSE	FALSE	FALSE	FALSE	FALSE	FALSE
227	FALSE	FALSE	FALSE	FALSE	FALSE	FALSE	FALSE
228	FALSE	FALSE	FALSE	FALSE	FALSE	FALSE	FALSE
229	FALSE	FALSE	FALSE	FALSE	FALSE	FALSE	FALSE
230	FALSE	FALSE	FALSE	FALSE	FALSE	FALSE	FALSE
231	FALSE	FALSE	FALSE	FALSE	FALSE	FALSE	FALSE
232	FALSE	FALSE	FALSE	FALSE	FALSE	FALSE	FALSE
233	FALSE	FALSE	FALSE	FALSE	FALSE	FALSE	FALSE
234	FALSE	FALSE	FALSE	FALSE	FALSE	FALSE	FALSE
235	FALSE	FALSE	FALSE	FALSE	FALSE	FALSE	FALSE
236	FALSE	FALSE	FALSE	FALSE	FALSE	FALSE	FALSE
237	FALSE	FALSE	FALSE	FALSE	FALSE	FALSE	FALSE
238	FALSE	FALSE	FALSE	FALSE	FALSE	FALSE	FALSE
239	FALSE	FALSE	FALSE	FALSE	FALSE	FALSE	FALSE
240	FALSE	FALSE	FALSE	FALSE	FALSE	FALSE	FALSE
241	FALSE	FALSE	FALSE	FALSE	FALSE	FALSE	FALSE
242	FALSE	FALSE	FALSE	FALSE	FALSE	FALSE	FALSE
243	FALSE	FALSE	FALSE	FALSE	FALSE	FALSE	FALSE
244	FALSE	FALSE	FALSE	FALSE	FALSE	FALSE	FALSE
245	FALSE	FALSE	FALSE	FALSE	FALSE	FALSE	FALSE
246	FALSE	FALSE	FALSE	FALSE	FALSE	FALSE	FALSE
247	FALSE	FALSE	TRUE	FALSE	FALSE	TRUE	FALSE
248	FALSE	FALSE	TRUE	TRUE	TRUE	TRUE	FALSE
249	FALSE	FALSE	TRUE	TRUE	TRUE	TRUE	FALSE
250	TRUE	TRUE	TRUE	TRUE	TRUE	TRUE	TRUE
251	FALSE	FALSE	FALSE	TRUE	FALSE	FALSE	FALSE
252	FALSE	TRUE	FALSE	TRUE	TRUE	TRUE	FALSE
253	FALSE	FALSE	FALSE	TRUE	TRUE	FALSE	FALSE
254	FALSE	FALSE	TRUE	TRUE	TRUE	TRUE	FALSE
255	TRUE	FALSE	FALSE	TRUE	TRUE	TRUE	FALSE
256	TRUE	FALSE	TRUE	TRUE	TRUE	TRUE	TRUE
257	FALSE	FALSE	FALSE	TRUE	TRUE	TRUE	FALSE
258	FALSE	FALSE	TRUE	TRUE	TRUE	TRUE	FALSE
259	FALSE	TRUE	TRUE	TRUE	FALSE	TRUE	TRUE
260	FALSE	TRUE	TRUE	TRUE	TRUE	TRUE	TRUE
261	FALSE	FALSE	TRUE	TRUE	TRUE	TRUE	FALSE
262	FALSE	FALSE	FALSE	FALSE	FALSE	FALSE	FALSE
263	FALSE	FALSE	FALSE	FALSE	FALSE	FALSE	FALSE
264	FALSE	FALSE	FALSE	FALSE	FALSE	FALSE	FALSE
265	FALSE	FALSE	FALSE	FALSE	FALSE	FALSE	FALSE
266	FALSE	FALSE	FALSE	FALSE	FALSE	FALSE	FALSE
267	FALSE	FALSE	FALSE	FALSE	FALSE	FALSE	TRUE
268	FALSE	FALSE	FALSE	FALSE	FALSE	FALSE	FALSE
269	FALSE	FALSE	FALSE	FALSE	FALSE	FALSE	FALSE
270	FALSE	FALSE	FALSE	FALSE	FALSE	FALSE	FALSE
271	FALSE	FALSE	FALSE	FALSE	FALSE	FALSE	FALSE
272	FALSE	FALSE	FALSE	FALSE	FALSE	FALSE	FALSE
273	FALSE	FALSE	FALSE	FALSE	FALSE	FALSE	FALSE
274	FALSE	FALSE	FALSE	FALSE	FALSE	FALSE	FALSE
275	FALSE	FALSE	FALSE	FALSE	FALSE	FALSE	FALSE
276	FALSE	TRUE	FALSE	FALSE	FALSE	FALSE	FALSE
277	FALSE	TRUE	FALSE	TRUE	FALSE	FALSE	TRUE
278	FALSE	TRUE	FALSE	TRUE	FALSE	FALSE	TRUE
279	FALSE	TRUE	FALSE	TRUE	FALSE	FALSE	TRUE
280	FALSE	TRUE	FALSE	TRUE	FALSE	FALSE	TRUE
281	FALSE	TRUE	FALSE	TRUE	FALSE	FALSE	TRUE
282	FALSE	TRUE	FALSE	TRUE	FALSE	FALSE	TRUE
283	FALSE	FALSE	FALSE	TRUE	FALSE	FALSE	FALSE
284	FALSE	FALSE	FALSE	FALSE	FALSE	FALSE	TRUE
285	FALSE	FALSE	FALSE	FALSE	FALSE	FALSE	FALSE
286	FALSE	FALSE	FALSE	FALSE	FALSE	FALSE	FALSE
287	FALSE	FALSE	FALSE	FALSE	FALSE	FALSE	FALSE
288	FALSE	FALSE	FALSE	FALSE	FALSE	FALSE	FALSE
289	FALSE	FALSE	FALSE	FALSE	FALSE	FALSE	FALSE
290	FALSE	FALSE	FALSE	FALSE	FALSE	FALSE	FALSE
291	FALSE	FALSE	FALSE	FALSE	FALSE	FALSE	TRUE
292	FALSE	FALSE	FALSE	FALSE	FALSE	FALSE	FALSE
293	FALSE	FALSE	TRUE	FALSE	FALSE	FALSE	FALSE
294	FALSE	FALSE	FALSE	FALSE	FALSE	FALSE	TRUE
295	FALSE	FALSE	FALSE	FALSE	FALSE	FALSE	FALSE
296	FALSE	FALSE	FALSE	FALSE	FALSE	FALSE	FALSE
297	FALSE	FALSE	FALSE	FALSE	FALSE	FALSE	FALSE
298	FALSE	FALSE	FALSE	FALSE	FALSE	FALSE	FALSE
299	FALSE	FALSE	FALSE	FALSE	FALSE	FALSE	FALSE
300	FALSE	FALSE	TRUE	FALSE	FALSE	TRUE	FALSE
301	FALSE	FALSE	TRUE	FALSE	FALSE	TRUE	FALSE
302	FALSE	FALSE	FALSE	FALSE	FALSE	FALSE	FALSE
303	FALSE	FALSE	FALSE	FALSE	FALSE	FALSE	TRUE
304	FALSE	FALSE	FALSE	FALSE	TRUE	FALSE	FALSE
305	TRUE	FALSE	FALSE	FALSE	TRUE	FALSE	FALSE
306	FALSE	FALSE	FALSE	FALSE	FALSE	FALSE	FALSE
307	FALSE	FALSE	FALSE	TRUE	TRUE	TRUE	FALSE
308	FALSE	FALSE	TRUE	TRUE	TRUE	TRUE	FALSE
309	TRUE	TRUE	TRUE	TRUE	TRUE	TRUE	FALSE
310	TRUE	FALSE	TRUE	TRUE	TRUE	TRUE	FALSE
311	TRUE	FALSE	TRUE	TRUE	TRUE	TRUE	FALSE
312	TRUE	FALSE	TRUE	TRUE	TRUE	TRUE	FALSE
313	TRUE	FALSE	TRUE	TRUE	TRUE	TRUE	FALSE
314	TRUE	FALSE	TRUE	TRUE	TRUE	TRUE	FALSE
315	TRUE	FALSE	FALSE	TRUE	TRUE	TRUE	FALSE
316	FALSE	FALSE	FALSE	TRUE	TRUE	FALSE	FALSE
317	TRUE	FALSE	TRUE	TRUE	TRUE	TRUE	FALSE
318	TRUE	FALSE	TRUE	TRUE	TRUE	TRUE	FALSE
319	TRUE	FALSE	FALSE	TRUE	TRUE	TRUE	FALSE
320	FALSE	FALSE	FALSE	TRUE	TRUE	TRUE	FALSE
321	TRUE	FALSE	TRUE	TRUE	TRUE	TRUE	FALSE
322	TRUE	FALSE	FALSE	TRUE	TRUE	TRUE	FALSE
323	TRUE	FALSE	TRUE	TRUE	TRUE	TRUE	FALSE
324	FALSE	FALSE	TRUE	TRUE	TRUE	TRUE	FALSE
325	FALSE	FALSE	TRUE	TRUE	TRUE	TRUE	FALSE
326	FALSE	FALSE	FALSE	TRUE	TRUE	TRUE	FALSE
327	TRUE	FALSE	FALSE	FALSE	TRUE	TRUE	FALSE
328	TRUE	FALSE	FALSE	FALSE	TRUE	TRUE	FALSE
329	TRUE	FALSE	FALSE	FALSE	TRUE	TRUE	FALSE
330	TRUE	FALSE	FALSE	FALSE	TRUE	TRUE	FALSE
331	FALSE	FALSE	FALSE	FALSE	TRUE	TRUE	FALSE
332	TRUE	FALSE	FALSE	FALSE	TRUE	FALSE	FALSE
333	TRUE	FALSE	FALSE	FALSE	TRUE	TRUE	FALSE
334	TRUE	FALSE	TRUE	FALSE	TRUE	FALSE	FALSE
335	TRUE	FALSE	TRUE	FALSE	TRUE	FALSE	FALSE
336	TRUE	FALSE	TRUE	FALSE	TRUE	FALSE	FALSE
337	TRUE	FALSE	TRUE	FALSE	TRUE	FALSE	FALSE
338	TRUE	FALSE	FALSE	FALSE	TRUE	FALSE	FALSE
339	FALSE	FALSE	FALSE	FALSE	TRUE	FALSE	FALSE
340	TRUE	FALSE	FALSE	FALSE	FALSE	FALSE	FALSE
341	FALSE	FALSE	FALSE	FALSE	TRUE	FALSE	TRUE
342	FALSE	FALSE	FALSE	FALSE	FALSE	FALSE	FALSE
343	TRUE	FALSE	TRUE	TRUE	TRUE	TRUE	FALSE
344	TRUE	FALSE	TRUE	FALSE	FALSE	TRUE	FALSE
345	FALSE	FALSE	FALSE	FALSE	FALSE	FALSE	FALSE
346	TRUE	FALSE	TRUE	TRUE	TRUE	TRUE	FALSE
347	TRUE	FALSE	TRUE	TRUE	TRUE	TRUE	FALSE
348	TRUE	FALSE	TRUE	TRUE	TRUE	TRUE	FALSE
349	TRUE	FALSE	TRUE	TRUE	TRUE	TRUE	FALSE
350	TRUE	FALSE	TRUE	TRUE	TRUE	TRUE	FALSE
351	FALSE	FALSE	FALSE	TRUE	TRUE	TRUE	FALSE
352	TRUE	FALSE	TRUE	TRUE	TRUE	TRUE	FALSE
353	TRUE	FALSE	TRUE	TRUE	TRUE	TRUE	FALSE
354	FALSE	FALSE	FALSE	TRUE	TRUE	FALSE	FALSE
355	FALSE	FALSE	FALSE	TRUE	TRUE	FALSE	FALSE
356	FALSE	FALSE	TRUE	TRUE	TRUE	TRUE	FALSE
357	FALSE	FALSE	TRUE	TRUE	TRUE	TRUE	FALSE
358	FALSE	FALSE	FALSE	TRUE	TRUE	TRUE	FALSE
359	TRUE	FALSE	FALSE	TRUE	TRUE	TRUE	FALSE
360	TRUE	FALSE	TRUE	TRUE	TRUE	TRUE	FALSE
361	TRUE	FALSE	FALSE	TRUE	TRUE	TRUE	FALSE
362	TRUE	FALSE	TRUE	TRUE	TRUE	TRUE	FALSE
363	FALSE	FALSE	TRUE	TRUE	TRUE	TRUE	FALSE
364	TRUE	FALSE	TRUE	TRUE	TRUE	TRUE	FALSE
365	FALSE	FALSE	TRUE	TRUE	TRUE	TRUE	FALSE
366	TRUE	FALSE	TRUE	TRUE	TRUE	TRUE	FALSE
367	TRUE	FALSE	FALSE	TRUE	TRUE	TRUE	FALSE
368	TRUE	FALSE	FALSE	FALSE	TRUE	TRUE	FALSE
369	FALSE	FALSE	FALSE	FALSE	TRUE	FALSE	FALSE
370	TRUE	FALSE	FALSE	TRUE	TRUE	TRUE	FALSE
371	FALSE	FALSE	TRUE	TRUE	TRUE	TRUE	FALSE
372	TRUE	FALSE	TRUE	TRUE	TRUE	TRUE	FALSE
373	FALSE	FALSE	FALSE	TRUE	TRUE	FALSE	FALSE
374	FALSE	FALSE	FALSE	TRUE	TRUE	FALSE	FALSE
375	FALSE	FALSE	TRUE	TRUE	TRUE	TRUE	FALSE
376	TRUE	FALSE	TRUE	TRUE	TRUE	TRUE	FALSE
377	TRUE	FALSE	FALSE	TRUE	TRUE	TRUE	FALSE
378	TRUE	FALSE	TRUE	TRUE	TRUE	TRUE	FALSE
379	TRUE	FALSE	TRUE	TRUE	TRUE	TRUE	FALSE
380	FALSE	FALSE	TRUE	TRUE	TRUE	TRUE	FALSE
381	FALSE	FALSE	TRUE	TRUE	TRUE	TRUE	FALSE
382	FALSE	TRUE	TRUE	TRUE	TRUE	TRUE	FALSE
383	FALSE	FALSE	FALSE	FALSE	FALSE	FALSE	FALSE
384	FALSE	FALSE	FALSE	FALSE	FALSE	FALSE	FALSE
385	FALSE	FALSE	FALSE	FALSE	FALSE	FALSE	TRUE
386	FALSE	FALSE	FALSE	FALSE	FALSE	FALSE	TRUE
387	FALSE	FALSE	FALSE	FALSE	FALSE	FALSE	FALSE
388	FALSE	FALSE	FALSE	FALSE	FALSE	FALSE	FALSE
389	FALSE	FALSE	FALSE	FALSE	FALSE	FALSE	FALSE
390	FALSE	FALSE	FALSE	FALSE	FALSE	FALSE	FALSE
391	FALSE	FALSE	FALSE	FALSE	FALSE	FALSE	FALSE
392	FALSE	FALSE	FALSE	FALSE	FALSE	FALSE	FALSE
393	FALSE	FALSE	FALSE	FALSE	FALSE	FALSE	TRUE
394	FALSE	FALSE	FALSE	FALSE	FALSE	FALSE	FALSE
395	FALSE	FALSE	FALSE	FALSE	FALSE	FALSE	FALSE
396	FALSE	FALSE	FALSE	FALSE	FALSE	FALSE	FALSE
397	FALSE	FALSE	FALSE	FALSE	FALSE	FALSE	FALSE
398	FALSE	FALSE	FALSE	FALSE	FALSE	FALSE	FALSE
399	FALSE	FALSE	FALSE	FALSE	FALSE	FALSE	FALSE
400	FALSE	FALSE	FALSE	FALSE	FALSE	FALSE	FALSE
401	FALSE	FALSE	FALSE	FALSE	FALSE	FALSE	FALSE
402	FALSE	FALSE	FALSE	FALSE	FALSE	FALSE	FALSE
403	FALSE	TRUE	FALSE	TRUE	FALSE	FALSE	FALSE
404	FALSE	FALSE	FALSE	FALSE	FALSE	FALSE	TRUE
405	FALSE	FALSE	FALSE	FALSE	FALSE	FALSE	TRUE
406	FALSE	FALSE	FALSE	FALSE	FALSE	FALSE	TRUE
407	FALSE	FALSE	FALSE	FALSE	FALSE	FALSE	TRUE
408	FALSE	TRUE	FALSE	FALSE	FALSE	FALSE	TRUE
409	FALSE	TRUE	FALSE	FALSE	FALSE	FALSE	TRUE
410	FALSE	TRUE	FALSE	FALSE	FALSE	FALSE	TRUE
411	FALSE	FALSE	FALSE	FALSE	FALSE	FALSE	FALSE
412	FALSE	FALSE	FALSE	FALSE	FALSE	FALSE	TRUE
413	FALSE	FALSE	FALSE	FALSE	FALSE	FALSE	TRUE
414	FALSE	FALSE	FALSE	FALSE	FALSE	FALSE	TRUE
415	FALSE	TRUE	FALSE	FALSE	FALSE	FALSE	TRUE
416	FALSE	TRUE	FALSE	FALSE	FALSE	FALSE	TRUE
417	FALSE	TRUE	FALSE	FALSE	FALSE	FALSE	TRUE
418	FALSE	TRUE	FALSE	TRUE	FALSE	FALSE	TRUE
419	FALSE	TRUE	FALSE	TRUE	FALSE	FALSE	TRUE
420	FALSE	FALSE	FALSE	TRUE	FALSE	FALSE	TRUE
421	FALSE	FALSE	FALSE	FALSE	FALSE	FALSE	TRUE
422	FALSE	FALSE	FALSE	FALSE	FALSE	FALSE	TRUE
423	FALSE	FALSE	FALSE	FALSE	FALSE	FALSE	TRUE
424	FALSE	FALSE	FALSE	FALSE	FALSE	FALSE	TRUE
425	FALSE	FALSE	FALSE	FALSE	FALSE	FALSE	TRUE
426	FALSE	FALSE	FALSE	FALSE	FALSE	FALSE	TRUE
427	FALSE	FALSE	FALSE	FALSE	FALSE	FALSE	TRUE
428	FALSE	FALSE	FALSE	FALSE	FALSE	FALSE	FALSE
429	FALSE	FALSE	FALSE	FALSE	FALSE	FALSE	FALSE
430	FALSE	FALSE	FALSE	FALSE	FALSE	FALSE	FALSE
431	FALSE	FALSE	FALSE	FALSE	FALSE	FALSE	FALSE
432	FALSE	FALSE	FALSE	FALSE	FALSE	FALSE	FALSE
433	FALSE	FALSE	FALSE	FALSE	FALSE	FALSE	FALSE
434	FALSE	FALSE	FALSE	FALSE	FALSE	FALSE	FALSE
435	FALSE	FALSE	FALSE	FALSE	FALSE	FALSE	TRUE
436	FALSE	TRUE	FALSE	FALSE	FALSE	FALSE	TRUE
437	FALSE	FALSE	FALSE	TRUE	FALSE	FALSE	TRUE
438	FALSE	FALSE	FALSE	FALSE	FALSE	FALSE	TRUE
439	FALSE	TRUE	FALSE	FALSE	FALSE	FALSE	TRUE
440	FALSE	FALSE	FALSE	FALSE	FALSE	FALSE	TRUE
441	FALSE	FALSE	FALSE	TRUE	FALSE	FALSE	TRUE
442	FALSE	TRUE	FALSE	TRUE	FALSE	FALSE	TRUE
443	FALSE	TRUE	FALSE	TRUE	FALSE	FALSE	TRUE
444	FALSE	TRUE	FALSE	TRUE	FALSE	FALSE	TRUE
445	FALSE	TRUE	FALSE	FALSE	FALSE	FALSE	TRUE
446	FALSE	TRUE	FALSE	FALSE	FALSE	FALSE	TRUE
447	FALSE	FALSE	FALSE	FALSE	FALSE	FALSE	TRUE
448	FALSE	FALSE	FALSE	FALSE	FALSE	FALSE	TRUE
449	FALSE	FALSE	FALSE	FALSE	FALSE	FALSE	TRUE
450	FALSE	FALSE	FALSE	FALSE	FALSE	FALSE	FALSE
451	FALSE	FALSE	FALSE	FALSE	FALSE	FALSE	FALSE
452	FALSE	FALSE	FALSE	FALSE	FALSE	FALSE	FALSE
453	FALSE	FALSE	FALSE	FALSE	FALSE	FALSE	FALSE
454	FALSE	FALSE	FALSE	FALSE	FALSE	FALSE	FALSE
455	FALSE	FALSE	FALSE	FALSE	FALSE	FALSE	FALSE
456	FALSE	FALSE	FALSE	FALSE	FALSE	FALSE	FALSE
457	FALSE	FALSE	FALSE	FALSE	FALSE	FALSE	FALSE
458	FALSE	FALSE	FALSE	FALSE	FALSE	FALSE	FALSE
459	FALSE	FALSE	FALSE	FALSE	FALSE	FALSE	FALSE
460	FALSE	FALSE	TRUE	FALSE	FALSE	FALSE	FALSE
461	FALSE	FALSE	FALSE	FALSE	FALSE	FALSE	FALSE
462	FALSE	FALSE	FALSE	FALSE	FALSE	FALSE	FALSE
463	FALSE	FALSE	FALSE	FALSE	FALSE	FALSE	FALSE
464	FALSE	FALSE	FALSE	FALSE	FALSE	FALSE	FALSE
465	FALSE	FALSE	FALSE	FALSE	FALSE	FALSE	FALSE
466	FALSE	FALSE	FALSE	FALSE	FALSE	FALSE	FALSE
467	FALSE	FALSE	FALSE	FALSE	FALSE	FALSE	FALSE
468	FALSE	FALSE	FALSE	FALSE	FALSE	FALSE	FALSE
469	FALSE	FALSE	FALSE	FALSE	FALSE	FALSE	FALSE
470	FALSE	FALSE	FALSE	FALSE	FALSE	FALSE	FALSE
471	FALSE	FALSE	FALSE	FALSE	FALSE	FALSE	FALSE
472	FALSE	FALSE	FALSE	FALSE	FALSE	FALSE	FALSE
473	FALSE	FALSE	FALSE	FALSE	FALSE	FALSE	FALSE
474	FALSE	FALSE	FALSE	FALSE	FALSE	FALSE	FALSE
475	FALSE	FALSE	FALSE	FALSE	FALSE	FALSE	FALSE
476	FALSE	FALSE	FALSE	FALSE	FALSE	TRUE	TRUE
477	FALSE	FALSE	FALSE	FALSE	FALSE	TRUE	FALSE
478	FALSE	FALSE	FALSE	FALSE	FALSE	FALSE	FALSE
479	FALSE	FALSE	FALSE	FALSE	FALSE	FALSE	TRUE
480	FALSE	FALSE	FALSE	FALSE	FALSE	FALSE	FALSE
481	FALSE	FALSE	FALSE	FALSE	FALSE	FALSE	FALSE
482	FALSE	FALSE	FALSE	FALSE	FALSE	FALSE	FALSE
483	FALSE	FALSE	FALSE	FALSE	FALSE	FALSE	FALSE
484	FALSE	FALSE	FALSE	FALSE	FALSE	FALSE	FALSE
485	FALSE	FALSE	FALSE	FALSE	FALSE	FALSE	FALSE
486	FALSE	FALSE	FALSE	FALSE	FALSE	FALSE	FALSE
487	FALSE	FALSE	FALSE	FALSE	FALSE	FALSE	TRUE
488	FALSE	FALSE	FALSE	FALSE	FALSE	FALSE	FALSE
489	FALSE	FALSE	FALSE	FALSE	FALSE	FALSE	TRUE
490	FALSE	FALSE	FALSE	FALSE	FALSE	FALSE	FALSE
491	FALSE	FALSE	FALSE	FALSE	FALSE	FALSE	FALSE
492	FALSE	FALSE	FALSE	FALSE	FALSE	FALSE	FALSE
493	FALSE	FALSE	FALSE	FALSE	FALSE	FALSE	FALSE
494	FALSE	FALSE	FALSE	FALSE	FALSE	FALSE	FALSE
495	FALSE	FALSE	FALSE	FALSE	FALSE	FALSE	FALSE
496	FALSE	FALSE	FALSE	FALSE	FALSE	FALSE	FALSE
497	FALSE	FALSE	FALSE	FALSE	FALSE	FALSE	FALSE
498	FALSE	FALSE	FALSE	FALSE	FALSE	FALSE	FALSE
499	FALSE	FALSE	FALSE	FALSE	FALSE	FALSE	FALSE
500	FALSE	FALSE	FALSE	FALSE	FALSE	FALSE	FALSE
501	FALSE	FALSE	FALSE	FALSE	FALSE	FALSE	FALSE
502	FALSE	FALSE	FALSE	FALSE	FALSE	FALSE	FALSE
503	FALSE	FALSE	TRUE	FALSE	FALSE	FALSE	FALSE
504	FALSE	FALSE	FALSE	FALSE	FALSE	FALSE	FALSE
505	FALSE	FALSE	FALSE	FALSE	FALSE	FALSE	FALSE
506	FALSE	FALSE	FALSE	FALSE	FALSE	FALSE	FALSE
507	FALSE	TRUE	FALSE	FALSE	FALSE	FALSE	FALSE
508	FALSE	FALSE	FALSE	FALSE	FALSE	FALSE	FALSE
509	FALSE	TRUE	FALSE	FALSE	FALSE	FALSE	FALSE
510	FALSE	FALSE	FALSE	FALSE	FALSE	FALSE	TRUE
511	FALSE	FALSE	FALSE	FALSE	FALSE	FALSE	FALSE
512	FALSE	FALSE	FALSE	FALSE	FALSE	FALSE	FALSE
513	FALSE	FALSE	FALSE	FALSE	FALSE	FALSE	FALSE
514	FALSE	FALSE	FALSE	FALSE	FALSE	FALSE	TRUE
515	FALSE	FALSE	FALSE	FALSE	FALSE	FALSE	TRUE
516	FALSE	FALSE	FALSE	FALSE	FALSE	FALSE	FALSE
517	FALSE	FALSE	FALSE	FALSE	FALSE	FALSE	FALSE
518	FALSE	FALSE	FALSE	FALSE	FALSE	FALSE	FALSE
519	FALSE	FALSE	FALSE	FALSE	FALSE	FALSE	FALSE
520	FALSE	FALSE	FALSE	FALSE	FALSE	FALSE	FALSE
521	FALSE	FALSE	FALSE	FALSE	FALSE	FALSE	FALSE
522	FALSE	FALSE	FALSE	FALSE	FALSE	FALSE	FALSE
523	FALSE	FALSE	FALSE	FALSE	FALSE	FALSE	FALSE
524	FALSE	FALSE	FALSE	FALSE	FALSE	FALSE	FALSE
525	FALSE	FALSE	FALSE	FALSE	FALSE	FALSE	FALSE
526	FALSE	FALSE	FALSE	FALSE	FALSE	FALSE	FALSE
527	FALSE	FALSE	FALSE	FALSE	FALSE	FALSE	FALSE
528	FALSE	FALSE	FALSE	FALSE	FALSE	FALSE	FALSE
529	FALSE	FALSE	FALSE	FALSE	FALSE	FALSE	FALSE
530	FALSE	TRUE	FALSE	FALSE	FALSE	FALSE	FALSE
531	FALSE	FALSE	FALSE	FALSE	FALSE	FALSE	FALSE
532	FALSE	FALSE	FALSE	FALSE	FALSE	FALSE	FALSE
533	FALSE	FALSE	FALSE	FALSE	FALSE	FALSE	FALSE
534	FALSE	FALSE	FALSE	FALSE	FALSE	FALSE	FALSE
535	FALSE	FALSE	FALSE	FALSE	FALSE	FALSE	FALSE
536	FALSE	FALSE	FALSE	FALSE	FALSE	FALSE	FALSE
537	FALSE	FALSE	FALSE	FALSE	FALSE	FALSE	FALSE
538	FALSE	FALSE	FALSE	FALSE	FALSE	FALSE	FALSE
539	FALSE	FALSE	FALSE	FALSE	FALSE	FALSE	FALSE
540	FALSE	FALSE	FALSE	FALSE	FALSE	FALSE	TRUE
541	FALSE	FALSE	FALSE	FALSE	FALSE	FALSE	FALSE
542	FALSE	FALSE	FALSE	TRUE	FALSE	FALSE	FALSE
543	FALSE	FALSE	FALSE	TRUE	FALSE	FALSE	FALSE
544	FALSE	FALSE	FALSE	FALSE	FALSE	FALSE	FALSE
545	FALSE	FALSE	FALSE	FALSE	FALSE	FALSE	TRUE
546	FALSE	FALSE	FALSE	FALSE	FALSE	FALSE	TRUE
547	FALSE	FALSE	FALSE	FALSE	FALSE	FALSE	FALSE
548	FALSE	FALSE	FALSE	FALSE	FALSE	FALSE	FALSE
549	FALSE	FALSE	FALSE	FALSE	FALSE	FALSE	FALSE
550	FALSE	FALSE	FALSE	FALSE	FALSE	FALSE	TRUE
551	FALSE	FALSE	FALSE	FALSE	FALSE	FALSE	TRUE
552	FALSE	FALSE	FALSE	FALSE	FALSE	FALSE	FALSE
553	FALSE	FALSE	FALSE	FALSE	FALSE	FALSE	FALSE
554	FALSE	FALSE	FALSE	FALSE	FALSE	FALSE	TRUE
555	FALSE	FALSE	FALSE	FALSE	FALSE	FALSE	TRUE
556	FALSE	FALSE	FALSE	FALSE	FALSE	FALSE	TRUE
557	FALSE	FALSE	FALSE	TRUE	TRUE	FALSE	TRUE
558	FALSE	FALSE	FALSE	TRUE	TRUE	FALSE	TRUE
559	FALSE	FALSE	FALSE	TRUE	FALSE	FALSE	TRUE
560	FALSE	FALSE	FALSE	TRUE	TRUE	FALSE	TRUE
561	FALSE	TRUE	FALSE	TRUE	TRUE	FALSE	TRUE
562	FALSE	TRUE	FALSE	TRUE	FALSE	FALSE	TRUE
563	FALSE	TRUE	FALSE	TRUE	TRUE	FALSE	TRUE
564	FALSE	TRUE	FALSE	TRUE	TRUE	FALSE	TRUE
565	FALSE	TRUE	FALSE	TRUE	TRUE	FALSE	TRUE
566	FALSE	FALSE	FALSE	TRUE	TRUE	FALSE	TRUE
567	FALSE	FALSE	FALSE	TRUE	TRUE	FALSE	TRUE
568	FALSE	FALSE	FALSE	TRUE	TRUE	FALSE	TRUE
569	FALSE	FALSE	FALSE	TRUE	TRUE	FALSE	TRUE
570	FALSE	TRUE	FALSE	TRUE	TRUE	FALSE	TRUE
571	FALSE	TRUE	FALSE	TRUE	TRUE	FALSE	TRUE
572	FALSE	TRUE	FALSE	TRUE	TRUE	FALSE	TRUE
573	FALSE	TRUE	FALSE	TRUE	TRUE	FALSE	TRUE
574	FALSE	FALSE	FALSE	TRUE	FALSE	FALSE	TRUE
575	FALSE	TRUE	FALSE	TRUE	TRUE	FALSE	TRUE
576	FALSE	TRUE	FALSE	TRUE	TRUE	FALSE	TRUE
577	FALSE	TRUE	FALSE	TRUE	TRUE	FALSE	TRUE
578	FALSE	TRUE	FALSE	TRUE	TRUE	FALSE	TRUE
579	FALSE	FALSE	FALSE	TRUE	TRUE	FALSE	TRUE
580	FALSE	TRUE	FALSE	TRUE	TRUE	FALSE	TRUE
581	FALSE	FALSE	FALSE	TRUE	TRUE	FALSE	TRUE
582	FALSE	FALSE	FALSE	FALSE	FALSE	FALSE	FALSE
583	FALSE	FALSE	FALSE	FALSE	FALSE	FALSE	FALSE
584	FALSE	FALSE	FALSE	TRUE	FALSE	FALSE	FALSE
585	FALSE	TRUE	FALSE	TRUE	TRUE	FALSE	TRUE
586	FALSE	FALSE	FALSE	TRUE	TRUE	TRUE	FALSE
587	FALSE	TRUE	TRUE	TRUE	TRUE	TRUE	TRUE
588	TRUE	FALSE	TRUE	TRUE	TRUE	TRUE	TRUE
589	TRUE	TRUE	TRUE	TRUE	TRUE	TRUE	TRUE
590	FALSE	TRUE	TRUE	TRUE	TRUE	TRUE	TRUE
591	FALSE	TRUE	FALSE	TRUE	TRUE	FALSE	FALSE
592	FALSE	FALSE	FALSE	TRUE	TRUE	FALSE	FALSE
593	FALSE	FALSE	FALSE	TRUE	FALSE	FALSE	FALSE
594	FALSE	TRUE	FALSE	TRUE	TRUE	FALSE	FALSE
595	FALSE	FALSE	FALSE	TRUE	FALSE	FALSE	FALSE
596	FALSE	TRUE	TRUE	TRUE	FALSE	FALSE	FALSE
597	FALSE	FALSE	FALSE	TRUE	FALSE	FALSE	FALSE
598	FALSE	FALSE	FALSE	TRUE	TRUE	TRUE	TRUE
599	FALSE	TRUE	FALSE	TRUE	TRUE	TRUE	TRUE
600	FALSE	TRUE	FALSE	TRUE	TRUE	TRUE	TRUE
601	FALSE	TRUE	FALSE	TRUE	TRUE	TRUE	TRUE
602	FALSE	TRUE	FALSE	TRUE	FALSE	FALSE	TRUE
603	FALSE	FALSE	FALSE	TRUE	TRUE	TRUE	TRUE
604	FALSE	TRUE	FALSE	TRUE	TRUE	TRUE	TRUE
605	FALSE	TRUE	TRUE	TRUE	TRUE	TRUE	TRUE
606	FALSE	FALSE	FALSE	FALSE	FALSE	FALSE	FALSE
607	FALSE	FALSE	FALSE	FALSE	FALSE	FALSE	FALSE
608	FALSE	TRUE	FALSE	TRUE	TRUE	TRUE	TRUE
609	FALSE	TRUE	TRUE	TRUE	TRUE	TRUE	TRUE
610	FALSE	TRUE	FALSE	TRUE	TRUE	TRUE	TRUE
611	FALSE	TRUE	FALSE	TRUE	FALSE	TRUE	TRUE
612	FALSE	TRUE	FALSE	TRUE	FALSE	FALSE	TRUE
613	FALSE	FALSE	FALSE	TRUE	FALSE	FALSE	FALSE
614	FALSE	FALSE	FALSE	FALSE	FALSE	FALSE	FALSE
615	FALSE	FALSE	FALSE	TRUE	FALSE	FALSE	FALSE
616	FALSE	FALSE	FALSE	TRUE	FALSE	FALSE	FALSE
617	FALSE	FALSE	FALSE	TRUE	FALSE	FALSE	FALSE
618	TRUE	FALSE	TRUE	TRUE	FALSE	TRUE	FALSE
619	FALSE	TRUE	FALSE	TRUE	FALSE	FALSE	FALSE
620	FALSE	TRUE	FALSE	TRUE	TRUE	TRUE	FALSE
621	TRUE	FALSE	FALSE	TRUE	TRUE	FALSE	FALSE
622	TRUE	FALSE	FALSE	TRUE	TRUE	TRUE	FALSE
623	TRUE	FALSE	FALSE	TRUE	TRUE	TRUE	FALSE
624	TRUE	TRUE	TRUE	TRUE	TRUE	TRUE	FALSE
625	TRUE	TRUE	TRUE	TRUE	TRUE	TRUE	FALSE
626	FALSE	FALSE	FALSE	TRUE	TRUE	FALSE	FALSE
627	FALSE	FALSE	FALSE	TRUE	FALSE	FALSE	FALSE
628	FALSE	FALSE	FALSE	FALSE	FALSE	FALSE	FALSE
629	FALSE	FALSE	FALSE	TRUE	FALSE	FALSE	FALSE
630	FALSE	FALSE	FALSE	TRUE	FALSE	FALSE	FALSE
631	FALSE	FALSE	FALSE	TRUE	FALSE	TRUE	FALSE
632	FALSE	FALSE	FALSE	TRUE	FALSE	TRUE	FALSE
633	FALSE	FALSE	FALSE	TRUE	FALSE	TRUE	FALSE
634	FALSE	FALSE	FALSE	TRUE	TRUE	FALSE	FALSE
635	TRUE	FALSE	FALSE	TRUE	TRUE	FALSE	FALSE
636	TRUE	TRUE	FALSE	TRUE	FALSE	TRUE	FALSE
637	FALSE	FALSE	FALSE	TRUE	FALSE	FALSE	FALSE
638	FALSE	FALSE	FALSE	TRUE	FALSE	FALSE	FALSE
639	TRUE	FALSE	FALSE	TRUE	FALSE	TRUE	FALSE
640	FALSE	TRUE	TRUE	TRUE	FALSE	TRUE	FALSE
641	TRUE	TRUE	FALSE	TRUE	FALSE	TRUE	FALSE
642	FALSE	TRUE	FALSE	TRUE	FALSE	FALSE	FALSE
643	TRUE	TRUE	TRUE	TRUE	FALSE	TRUE	FALSE
644	FALSE	FALSE	FALSE	TRUE	FALSE	FALSE	FALSE
645	FALSE	FALSE	FALSE	TRUE	FALSE	FALSE	FALSE
646	FALSE	FALSE	FALSE	FALSE	FALSE	FALSE	FALSE
647	FALSE	FALSE	FALSE	TRUE	FALSE	FALSE	FALSE
648	FALSE	FALSE	FALSE	TRUE	FALSE	TRUE	FALSE
649	FALSE	FALSE	FALSE	TRUE	FALSE	FALSE	FALSE
650	FALSE	FALSE	FALSE	TRUE	FALSE	FALSE	FALSE
651	FALSE	FALSE	FALSE	TRUE	FALSE	FALSE	FALSE
652	TRUE	FALSE	FALSE	TRUE	FALSE	FALSE	FALSE
653	TRUE	FALSE	TRUE	TRUE	FALSE	TRUE	FALSE
654	FALSE	FALSE	FALSE	TRUE	FALSE	TRUE	FALSE
655	FALSE	TRUE	FALSE	TRUE	FALSE	TRUE	FALSE
656	FALSE	FALSE	FALSE	TRUE	FALSE	TRUE	FALSE
657	FALSE	TRUE	TRUE	TRUE	FALSE	TRUE	FALSE
658	FALSE	TRUE	FALSE	TRUE	FALSE	TRUE	FALSE
659	FALSE	TRUE	FALSE	TRUE	FALSE	FALSE	FALSE
660	FALSE	TRUE	FALSE	FALSE	FALSE	FALSE	FALSE
661	FALSE	FALSE	FALSE	FALSE	FALSE	FALSE	TRUE
662	FALSE	FALSE	FALSE	FALSE	FALSE	FALSE	TRUE
663	FALSE	FALSE	FALSE	FALSE	FALSE	FALSE	FALSE
664	FALSE	FALSE	FALSE	FALSE	FALSE	FALSE	FALSE
665	FALSE	FALSE	FALSE	FALSE	FALSE	FALSE	FALSE
666	FALSE	FALSE	FALSE	TRUE	FALSE	FALSE	FALSE
667	FALSE	FALSE	FALSE	TRUE	FALSE	FALSE	FALSE
668	FALSE	FALSE	FALSE	TRUE	FALSE	FALSE	FALSE
669	FALSE	TRUE	FALSE	FALSE	FALSE	FALSE	FALSE
670	FALSE	FALSE	FALSE	TRUE	TRUE	FALSE	FALSE
671	FALSE	TRUE	FALSE	TRUE	TRUE	TRUE	FALSE
672	TRUE	TRUE	TRUE	TRUE	TRUE	TRUE	FALSE
673	FALSE	FALSE	FALSE	FALSE	FALSE	FALSE	FALSE
674	FALSE	FALSE	FALSE	TRUE	FALSE	FALSE	FALSE
675	FALSE	FALSE	FALSE	TRUE	FALSE	TRUE	FALSE
676	FALSE	FALSE	FALSE	TRUE	FALSE	TRUE	FALSE
677	TRUE	FALSE	FALSE	TRUE	TRUE	TRUE	FALSE
678	FALSE	FALSE	TRUE	TRUE	TRUE	TRUE	TRUE
679	TRUE	FALSE	TRUE	TRUE	TRUE	TRUE	FALSE
680	FALSE	TRUE	TRUE	TRUE	TRUE	TRUE	FALSE
681	FALSE	TRUE	TRUE	TRUE	TRUE	TRUE	FALSE
682	FALSE	TRUE	TRUE	TRUE	TRUE	TRUE	TRUE
683	FALSE	FALSE	FALSE	TRUE	TRUE	FALSE	FALSE
684	TRUE	FALSE	FALSE	TRUE	TRUE	TRUE	FALSE
685	FALSE	FALSE	TRUE	TRUE	TRUE	TRUE	FALSE
686	TRUE	FALSE	TRUE	TRUE	TRUE	TRUE	FALSE
687	TRUE	FALSE	TRUE	TRUE	TRUE	TRUE	FALSE
688	FALSE	FALSE	TRUE	TRUE	TRUE	TRUE	FALSE
689	FALSE	FALSE	FALSE	TRUE	TRUE	FALSE	FALSE
690	FALSE	FALSE	FALSE	TRUE	TRUE	FALSE	FALSE
691	TRUE	TRUE	TRUE	TRUE	TRUE	TRUE	FALSE
692	TRUE	FALSE	FALSE	TRUE	TRUE	TRUE	FALSE
693	TRUE	FALSE	TRUE	TRUE	TRUE	TRUE	FALSE
694	TRUE	TRUE	TRUE	TRUE	TRUE	TRUE	FALSE
695	FALSE	FALSE	FALSE	TRUE	TRUE	FALSE	FALSE
696	FALSE	FALSE	FALSE	TRUE	TRUE	FALSE	FALSE
697	FALSE	FALSE	FALSE	TRUE	TRUE	FALSE	FALSE
698	TRUE	FALSE	FALSE	TRUE	TRUE	TRUE	FALSE
699	TRUE	FALSE	FALSE	TRUE	TRUE	TRUE	FALSE
700	TRUE	FALSE	TRUE	TRUE	TRUE	TRUE	FALSE
701	FALSE	FALSE	FALSE	TRUE	TRUE	FALSE	FALSE
702	FALSE	FALSE	FALSE	TRUE	TRUE	TRUE	FALSE
703	TRUE	FALSE	TRUE	TRUE	TRUE	TRUE	FALSE
704	FALSE	FALSE	TRUE	TRUE	TRUE	TRUE	FALSE
705	TRUE	FALSE	FALSE	TRUE	TRUE	TRUE	FALSE
706	TRUE	TRUE	TRUE	TRUE	TRUE	TRUE	FALSE
707	TRUE	TRUE	TRUE	TRUE	TRUE	TRUE	FALSE
708	FALSE	FALSE	FALSE	TRUE	TRUE	TRUE	FALSE
709	TRUE	FALSE	FALSE	TRUE	TRUE	FALSE	FALSE
710	FALSE	FALSE	FALSE	TRUE	TRUE	TRUE	FALSE
711	FALSE	FALSE	FALSE	TRUE	TRUE	FALSE	FALSE
712	FALSE	FALSE	FALSE	TRUE	TRUE	TRUE	FALSE
713	TRUE	FALSE	TRUE	TRUE	TRUE	TRUE	FALSE
714	FALSE	FALSE	FALSE	TRUE	TRUE	TRUE	FALSE
715	FALSE	FALSE	FALSE	TRUE	TRUE	TRUE	FALSE
716	TRUE	FALSE	TRUE	TRUE	TRUE	TRUE	FALSE
717	FALSE	FALSE	FALSE	FALSE	TRUE	FALSE	FALSE
718	FALSE	FALSE	TRUE	TRUE	TRUE	TRUE	FALSE
719	FALSE	FALSE	FALSE	TRUE	TRUE	TRUE	FALSE
720	TRUE	FALSE	TRUE	TRUE	TRUE	TRUE	FALSE
721	FALSE	FALSE	FALSE	TRUE	TRUE	TRUE	FALSE
722	TRUE	FALSE	TRUE	TRUE	TRUE	TRUE	FALSE
723	TRUE	FALSE	TRUE	TRUE	TRUE	TRUE	FALSE
724	FALSE	FALSE	FALSE	TRUE	TRUE	TRUE	FALSE
725	TRUE	FALSE	TRUE	TRUE	TRUE	TRUE	FALSE
726	FALSE	FALSE	FALSE	TRUE	TRUE	TRUE	FALSE
727	FALSE	FALSE	FALSE	TRUE	TRUE	FALSE	FALSE
728	FALSE	FALSE	FALSE	TRUE	TRUE	FALSE	FALSE
729	TRUE	FALSE	TRUE	TRUE	TRUE	TRUE	FALSE
730	TRUE	FALSE	TRUE	TRUE	TRUE	TRUE	FALSE
731	TRUE	FALSE	FALSE	TRUE	TRUE	TRUE	FALSE
732	TRUE	FALSE	TRUE	TRUE	TRUE	TRUE	FALSE
733	FALSE	FALSE	TRUE	TRUE	TRUE	TRUE	FALSE
734	FALSE	FALSE	FALSE	TRUE	TRUE	FALSE	FALSE
735	FALSE	FALSE	FALSE	TRUE	TRUE	TRUE	FALSE
736	TRUE	FALSE	TRUE	TRUE	TRUE	TRUE	FALSE
737	FALSE	FALSE	FALSE	TRUE	TRUE	TRUE	FALSE
738	TRUE	FALSE	TRUE	TRUE	TRUE	TRUE	FALSE
739	TRUE	FALSE	TRUE	TRUE	TRUE	TRUE	FALSE
740	TRUE	FALSE	TRUE	TRUE	TRUE	TRUE	FALSE
741	FALSE	FALSE	FALSE	FALSE	FALSE	FALSE	FALSE
742	FALSE	FALSE	FALSE	TRUE	TRUE	TRUE	FALSE
743	TRUE	FALSE	TRUE	TRUE	TRUE	TRUE	FALSE
744	TRUE	FALSE	FALSE	TRUE	TRUE	TRUE	FALSE
745	TRUE	FALSE	FALSE	TRUE	TRUE	TRUE	FALSE
746	TRUE	FALSE	TRUE	TRUE	TRUE	TRUE	FALSE
747	TRUE	FALSE	TRUE	TRUE	TRUE	TRUE	FALSE
748	TRUE	FALSE	TRUE	TRUE	TRUE	TRUE	FALSE
749	FALSE	FALSE	FALSE	TRUE	TRUE	FALSE	FALSE
750	FALSE	FALSE	FALSE	TRUE	TRUE	TRUE	FALSE
751	TRUE	FALSE	FALSE	TRUE	TRUE	TRUE	FALSE
752	TRUE	FALSE	TRUE	TRUE	TRUE	TRUE	FALSE
753	TRUE	FALSE	TRUE	TRUE	TRUE	TRUE	FALSE
754	TRUE	FALSE	TRUE	TRUE	TRUE	TRUE	FALSE
755	TRUE	FALSE	TRUE	TRUE	TRUE	TRUE	FALSE
756	TRUE	FALSE	TRUE	TRUE	TRUE	TRUE	FALSE
757	FALSE	FALSE	FALSE	TRUE	TRUE	TRUE	FALSE
758	TRUE	FALSE	TRUE	TRUE	TRUE	TRUE	FALSE
759	TRUE	FALSE	TRUE	TRUE	TRUE	TRUE	FALSE
760	TRUE	FALSE	FALSE	TRUE	TRUE	TRUE	FALSE
761	FALSE	FALSE	FALSE	TRUE	TRUE	TRUE	FALSE
762	TRUE	FALSE	FALSE	TRUE	TRUE	TRUE	FALSE
763	FALSE	FALSE	FALSE	TRUE	TRUE	TRUE	FALSE
764	FALSE	FALSE	FALSE	FALSE	FALSE	FALSE	FALSE
765	FALSE	FALSE	FALSE	TRUE	FALSE	FALSE	FALSE
766	FALSE	FALSE	TRUE	TRUE	TRUE	TRUE	FALSE
767	TRUE	FALSE	TRUE	TRUE	TRUE	TRUE	FALSE
768	TRUE	FALSE	TRUE	TRUE	TRUE	TRUE	FALSE
769	TRUE	FALSE	FALSE	TRUE	TRUE	FALSE	FALSE
770	TRUE	FALSE	TRUE	TRUE	TRUE	TRUE	FALSE
771	FALSE	FALSE	FALSE	TRUE	TRUE	TRUE	FALSE
772	FALSE	FALSE	FALSE	TRUE	TRUE	FALSE	FALSE
773	TRUE	FALSE	FALSE	TRUE	TRUE	TRUE	FALSE
774	TRUE	FALSE	FALSE	TRUE	TRUE	TRUE	FALSE
775	TRUE	FALSE	TRUE	TRUE	TRUE	TRUE	FALSE
776	TRUE	TRUE	TRUE	TRUE	TRUE	TRUE	FALSE
777	TRUE	FALSE	TRUE	TRUE	TRUE	TRUE	FALSE
778	FALSE	FALSE	TRUE	TRUE	FALSE	FALSE	FALSE
779	FALSE	FALSE	FALSE	FALSE	FALSE	FALSE	FALSE
780	FALSE	FALSE	FALSE	FALSE	FALSE	FALSE	FALSE
781	FALSE	FALSE	FALSE	FALSE	FALSE	FALSE	TRUE
782	FALSE	FALSE	FALSE	FALSE	FALSE	FALSE	TRUE
783	FALSE	FALSE	FALSE	FALSE	FALSE	FALSE	FALSE
784	FALSE	FALSE	FALSE	FALSE	FALSE	FALSE	FALSE
785	FALSE	FALSE	FALSE	FALSE	FALSE	FALSE	FALSE
786	FALSE	FALSE	FALSE	FALSE	FALSE	FALSE	FALSE
787	FALSE	FALSE	FALSE	FALSE	FALSE	FALSE	FALSE
788	FALSE	FALSE	FALSE	FALSE	FALSE	FALSE	FALSE
789	FALSE	FALSE	FALSE	FALSE	FALSE	FALSE	FALSE
790	FALSE	FALSE	FALSE	FALSE	FALSE	FALSE	FALSE
791	FALSE	FALSE	FALSE	FALSE	FALSE	FALSE	FALSE
792	FALSE	FALSE	FALSE	FALSE	FALSE	FALSE	FALSE
793	FALSE	FALSE	FALSE	FALSE	FALSE	FALSE	FALSE
794	FALSE	FALSE	FALSE	FALSE	FALSE	FALSE	FALSE
795	FALSE	FALSE	FALSE	FALSE	FALSE	FALSE	FALSE
796	FALSE	FALSE	FALSE	FALSE	FALSE	FALSE	TRUE
797	FALSE	FALSE	FALSE	FALSE	FALSE	FALSE	TRUE
798	FALSE	FALSE	FALSE	FALSE	FALSE	FALSE	FALSE
799	FALSE	FALSE	FALSE	FALSE	FALSE	FALSE	FALSE
800	FALSE	FALSE	FALSE	FALSE	FALSE	FALSE	FALSE
801	FALSE	FALSE	FALSE	FALSE	FALSE	FALSE	FALSE
802	FALSE	FALSE	FALSE	FALSE	FALSE	FALSE	FALSE
803	FALSE	FALSE	FALSE	FALSE	FALSE	FALSE	TRUE
804	FALSE	FALSE	FALSE	FALSE	FALSE	FALSE	TRUE
805	FALSE	FALSE	FALSE	FALSE	FALSE	FALSE	FALSE
806	FALSE	FALSE	FALSE	FALSE	FALSE	FALSE	FALSE
807	FALSE	FALSE	FALSE	FALSE	FALSE	FALSE	FALSE
808	FALSE	FALSE	FALSE	FALSE	FALSE	FALSE	FALSE
809	FALSE	FALSE	FALSE	FALSE	FALSE	FALSE	FALSE
810	FALSE	FALSE	FALSE	FALSE	FALSE	FALSE	FALSE
811	FALSE	FALSE	FALSE	FALSE	FALSE	FALSE	TRUE
812	FALSE	FALSE	FALSE	FALSE	FALSE	FALSE	FALSE
813	FALSE	FALSE	FALSE	FALSE	FALSE	FALSE	FALSE
814	FALSE	FALSE	FALSE	FALSE	FALSE	FALSE	FALSE
815	FALSE	FALSE	FALSE	FALSE	FALSE	FALSE	FALSE
816	FALSE	FALSE	FALSE	FALSE	FALSE	FALSE	FALSE
817	FALSE	FALSE	FALSE	FALSE	FALSE	FALSE	FALSE
818	FALSE	FALSE	FALSE	FALSE	FALSE	FALSE	FALSE
819	FALSE	FALSE	FALSE	FALSE	FALSE	FALSE	FALSE
820	FALSE	FALSE	FALSE	FALSE	FALSE	FALSE	FALSE
821	FALSE	FALSE	FALSE	FALSE	FALSE	FALSE	FALSE
822	FALSE	FALSE	FALSE	FALSE	FALSE	FALSE	TRUE
823	FALSE	FALSE	FALSE	FALSE	FALSE	FALSE	TRUE
824	FALSE	FALSE	FALSE	FALSE	FALSE	FALSE	TRUE
825	FALSE	TRUE	FALSE	TRUE	FALSE	FALSE	TRUE
826	FALSE	FALSE	FALSE	TRUE	FALSE	FALSE	TRUE
827	FALSE	FALSE	FALSE	TRUE	FALSE	FALSE	TRUE
828	FALSE	FALSE	FALSE	FALSE	FALSE	FALSE	TRUE
829	FALSE	FALSE	FALSE	FALSE	FALSE	FALSE	FALSE
830	FALSE	FALSE	FALSE	FALSE	FALSE	FALSE	FALSE
831	FALSE	FALSE	FALSE	FALSE	FALSE	FALSE	FALSE
832	FALSE	FALSE	FALSE	FALSE	FALSE	FALSE	FALSE
833	FALSE	FALSE	FALSE	FALSE	FALSE	FALSE	TRUE
834	FALSE	FALSE	TRUE	FALSE	FALSE	FALSE	FALSE
835	FALSE	FALSE	TRUE	FALSE	FALSE	FALSE	FALSE
836	FALSE	FALSE	TRUE	FALSE	FALSE	FALSE	FALSE
837	FALSE	FALSE	FALSE	FALSE	FALSE	FALSE	TRUE
838	FALSE	FALSE	FALSE	FALSE	FALSE	FALSE	FALSE
839	FALSE	FALSE	FALSE	FALSE	FALSE	FALSE	FALSE
840	FALSE	FALSE	TRUE	FALSE	FALSE	FALSE	FALSE
841	FALSE	FALSE	FALSE	FALSE	FALSE	FALSE	FALSE
842	FALSE	FALSE	FALSE	FALSE	FALSE	FALSE	FALSE
843	FALSE	FALSE	FALSE	FALSE	TRUE	FALSE	FALSE
844	TRUE	FALSE	FALSE	FALSE	TRUE	FALSE	FALSE
845	TRUE	FALSE	FALSE	FALSE	TRUE	FALSE	FALSE
846	TRUE	FALSE	FALSE	FALSE	TRUE	FALSE	FALSE
847	TRUE	FALSE	FALSE	FALSE	TRUE	TRUE	FALSE
848	TRUE	FALSE	TRUE	TRUE	TRUE	TRUE	FALSE
849	TRUE	FALSE	TRUE	TRUE	TRUE	TRUE	FALSE
850	TRUE	FALSE	TRUE	TRUE	TRUE	TRUE	FALSE
851	TRUE	FALSE	TRUE	TRUE	TRUE	TRUE	FALSE
852	FALSE	FALSE	FALSE	TRUE	TRUE	TRUE	FALSE
853	TRUE	FALSE	FALSE	TRUE	TRUE	TRUE	FALSE
854	FALSE	FALSE	FALSE	FALSE	TRUE	FALSE	FALSE
855	FALSE	FALSE	FALSE	TRUE	TRUE	TRUE	FALSE
856	TRUE	FALSE	FALSE	TRUE	TRUE	TRUE	FALSE
857	TRUE	FALSE	FALSE	TRUE	TRUE	TRUE	FALSE
858	TRUE	FALSE	TRUE	TRUE	TRUE	TRUE	FALSE
859	FALSE	FALSE	FALSE	TRUE	TRUE	TRUE	FALSE
860	TRUE	FALSE	TRUE	TRUE	TRUE	TRUE	FALSE
861	TRUE	FALSE	TRUE	TRUE	TRUE	TRUE	FALSE
862	TRUE	FALSE	TRUE	TRUE	TRUE	TRUE	FALSE
863	TRUE	FALSE	TRUE	TRUE	TRUE	TRUE	FALSE
864	FALSE	FALSE	FALSE	TRUE	TRUE	FALSE	FALSE
865	FALSE	FALSE	FALSE	FALSE	TRUE	FALSE	FALSE
866	FALSE	FALSE	FALSE	TRUE	TRUE	FALSE	FALSE
867	TRUE	FALSE	TRUE	TRUE	TRUE	TRUE	FALSE
868	TRUE	FALSE	TRUE	TRUE	TRUE	TRUE	FALSE
869	TRUE	FALSE	TRUE	TRUE	TRUE	TRUE	FALSE
870	FALSE	FALSE	FALSE	TRUE	TRUE	FALSE	FALSE
871	TRUE	FALSE	TRUE	TRUE	TRUE	TRUE	FALSE
872	TRUE	FALSE	TRUE	TRUE	TRUE	TRUE	FALSE
873	FALSE	FALSE	FALSE	TRUE	TRUE	FALSE	FALSE
874	FALSE	FALSE	FALSE	TRUE	TRUE	FALSE	FALSE
875	FALSE	FALSE	FALSE	TRUE	TRUE	TRUE	FALSE
876	FALSE	FALSE	FALSE	TRUE	TRUE	TRUE	FALSE
877	FALSE	FALSE	FALSE	TRUE	TRUE	FALSE	FALSE
878	FALSE	FALSE	FALSE	TRUE	TRUE	FALSE	FALSE
879	TRUE	FALSE	TRUE	TRUE	TRUE	TRUE	FALSE
880	TRUE	FALSE	TRUE	TRUE	TRUE	TRUE	FALSE
881	TRUE	FALSE	TRUE	TRUE	TRUE	TRUE	FALSE
882	TRUE	FALSE	TRUE	TRUE	TRUE	TRUE	FALSE
883	TRUE	FALSE	FALSE	TRUE	TRUE	TRUE	FALSE
884	TRUE	FALSE	FALSE	TRUE	TRUE	TRUE	FALSE
885	TRUE	FALSE	TRUE	TRUE	TRUE	TRUE	FALSE
886	TRUE	FALSE	FALSE	TRUE	TRUE	TRUE	FALSE
887	TRUE	FALSE	TRUE	TRUE	TRUE	TRUE	FALSE
888	TRUE	FALSE	TRUE	TRUE	TRUE	TRUE	FALSE
889	TRUE	FALSE	FALSE	TRUE	TRUE	TRUE	FALSE
890	TRUE	FALSE	FALSE	FALSE	TRUE	TRUE	FALSE
891	FALSE	FALSE	TRUE	FALSE	TRUE	FALSE	FALSE
892	FALSE	FALSE	TRUE	TRUE	TRUE	TRUE	FALSE
893	TRUE	FALSE	TRUE	TRUE	TRUE	TRUE	FALSE
894	FALSE	FALSE	FALSE	FALSE	TRUE	FALSE	FALSE
895	FALSE	FALSE	FALSE	TRUE	TRUE	FALSE	FALSE
896	TRUE	FALSE	TRUE	TRUE	TRUE	TRUE	FALSE
897	TRUE	FALSE	TRUE	TRUE	TRUE	TRUE	FALSE
898	TRUE	FALSE	TRUE	TRUE	TRUE	TRUE	FALSE
899	TRUE	FALSE	TRUE	TRUE	TRUE	TRUE	FALSE
900	FALSE	FALSE	FALSE	TRUE	TRUE	FALSE	FALSE
901	FALSE	FALSE	FALSE	FALSE	TRUE	FALSE	FALSE
902	FALSE	FALSE	FALSE	FALSE	TRUE	FALSE	FALSE
903	TRUE	FALSE	FALSE	TRUE	TRUE	TRUE	FALSE
904	TRUE	FALSE	TRUE	TRUE	TRUE	TRUE	FALSE
905	TRUE	FALSE	TRUE	TRUE	TRUE	TRUE	FALSE
906	TRUE	FALSE	TRUE	TRUE	TRUE	TRUE	FALSE
907	TRUE	FALSE	TRUE	TRUE	TRUE	TRUE	FALSE
908	FALSE	FALSE	FALSE	TRUE	TRUE	TRUE	FALSE
909	FALSE	FALSE	FALSE	TRUE	TRUE	FALSE	FALSE
910	TRUE	FALSE	FALSE	TRUE	TRUE	TRUE	FALSE
911	TRUE	FALSE	TRUE	TRUE	TRUE	TRUE	FALSE
912	TRUE	FALSE	TRUE	TRUE	TRUE	TRUE	FALSE
913	FALSE	FALSE	FALSE	TRUE	TRUE	FALSE	FALSE
914	TRUE	FALSE	FALSE	TRUE	TRUE	FALSE	FALSE
915	FALSE	FALSE	FALSE	FALSE	TRUE	FALSE	FALSE
916	TRUE	FALSE	TRUE	TRUE	TRUE	TRUE	FALSE
917	TRUE	FALSE	TRUE	TRUE	TRUE	TRUE	FALSE
918	TRUE	FALSE	TRUE	TRUE	TRUE	TRUE	FALSE
919	TRUE	FALSE	FALSE	TRUE	TRUE	TRUE	FALSE
920	TRUE	FALSE	TRUE	TRUE	TRUE	TRUE	FALSE
921	TRUE	FALSE	TRUE	TRUE	TRUE	TRUE	FALSE
922	TRUE	FALSE	FALSE	TRUE	TRUE	TRUE	FALSE
923	TRUE	FALSE	TRUE	TRUE	TRUE	TRUE	FALSE
924	FALSE	FALSE	FALSE	TRUE	TRUE	FALSE	FALSE
925	FALSE	FALSE	FALSE	TRUE	TRUE	FALSE	FALSE
926	TRUE	FALSE	TRUE	TRUE	TRUE	TRUE	FALSE
927	TRUE	FALSE	FALSE	TRUE	TRUE	TRUE	FALSE
928	TRUE	FALSE	FALSE	TRUE	TRUE	TRUE	FALSE
929	TRUE	FALSE	FALSE	TRUE	TRUE	TRUE	FALSE
930	TRUE	FALSE	FALSE	TRUE	TRUE	TRUE	FALSE
931	FALSE	FALSE	FALSE	TRUE	TRUE	FALSE	FALSE
932	TRUE	FALSE	TRUE	TRUE	TRUE	TRUE	FALSE
933	TRUE	FALSE	TRUE	TRUE	TRUE	TRUE	FALSE
934	FALSE	FALSE	FALSE	TRUE	TRUE	FALSE	FALSE
935	FALSE	FALSE	FALSE	FALSE	TRUE	FALSE	FALSE
936	TRUE	FALSE	TRUE	TRUE	TRUE	TRUE	FALSE
937	FALSE	FALSE	FALSE	TRUE	TRUE	FALSE	FALSE
938	FALSE	FALSE	FALSE	TRUE	TRUE	FALSE	FALSE
939	TRUE	FALSE	TRUE	TRUE	TRUE	TRUE	FALSE
940	FALSE	FALSE	FALSE	FALSE	TRUE	FALSE	FALSE
941	TRUE	FALSE	TRUE	TRUE	TRUE	TRUE	FALSE
942	TRUE	FALSE	TRUE	FALSE	TRUE	TRUE	FALSE
943	FALSE	FALSE	TRUE	FALSE	TRUE	TRUE	FALSE
944	FALSE	FALSE	TRUE	FALSE	TRUE	TRUE	FALSE
945	TRUE	FALSE	TRUE	FALSE	TRUE	TRUE	FALSE
946	FALSE	FALSE	FALSE	FALSE	FALSE	FALSE	FALSE
947	TRUE	FALSE	TRUE	TRUE	TRUE	TRUE	FALSE
948	TRUE	FALSE	TRUE	TRUE	TRUE	TRUE	FALSE
949	TRUE	TRUE	TRUE	TRUE	TRUE	TRUE	TRUE
950	TRUE	FALSE	TRUE	TRUE	TRUE	TRUE	FALSE
951	TRUE	FALSE	FALSE	TRUE	TRUE	TRUE	FALSE
952	TRUE	FALSE	TRUE	TRUE	TRUE	TRUE	FALSE
953	TRUE	FALSE	TRUE	TRUE	TRUE	TRUE	FALSE
954	FALSE	FALSE	TRUE	TRUE	TRUE	TRUE	FALSE
955	TRUE	FALSE	TRUE	TRUE	TRUE	TRUE	FALSE
956	TRUE	FALSE	TRUE	TRUE	TRUE	TRUE	FALSE
957	FALSE	FALSE	FALSE	TRUE	TRUE	TRUE	FALSE
958	FALSE	FALSE	FALSE	FALSE	FALSE	FALSE	FALSE
959	FALSE	FALSE	FALSE	FALSE	FALSE	FALSE	FALSE
960	FALSE	FALSE	FALSE	FALSE	FALSE	FALSE	FALSE
961	FALSE	FALSE	FALSE	TRUE	FALSE	FALSE	FALSE
962	FALSE	FALSE	FALSE	TRUE	FALSE	FALSE	FALSE
963	FALSE	FALSE	FALSE	TRUE	TRUE	TRUE	FALSE
964	FALSE	FALSE	FALSE	TRUE	TRUE	TRUE	FALSE
965	FALSE	FALSE	FALSE	FALSE	TRUE	TRUE	FALSE
966	TRUE	FALSE	TRUE	TRUE	TRUE	TRUE	FALSE
967	TRUE	FALSE	TRUE	TRUE	TRUE	TRUE	FALSE
968	FALSE	FALSE	TRUE	TRUE	TRUE	TRUE	FALSE
969	TRUE	FALSE	TRUE	TRUE	TRUE	TRUE	FALSE
970	TRUE	FALSE	TRUE	TRUE	TRUE	TRUE	FALSE
971	TRUE	FALSE	TRUE	TRUE	TRUE	TRUE	FALSE
972	TRUE	FALSE	TRUE	TRUE	TRUE	TRUE	FALSE
973	TRUE	FALSE	FALSE	TRUE	TRUE	TRUE	FALSE
974	FALSE	FALSE	FALSE	FALSE	TRUE	FALSE	FALSE
975	TRUE	FALSE	FALSE	TRUE	TRUE	TRUE	FALSE
976	TRUE	FALSE	TRUE	TRUE	TRUE	TRUE	FALSE
977	TRUE	FALSE	FALSE	TRUE	TRUE	TRUE	FALSE
978	TRUE	FALSE	TRUE	TRUE	TRUE	TRUE	FALSE
979	TRUE	FALSE	TRUE	TRUE	TRUE	TRUE	FALSE
980	TRUE	FALSE	TRUE	TRUE	TRUE	TRUE	FALSE
981	TRUE	FALSE	TRUE	TRUE	TRUE	TRUE	FALSE
982	TRUE	FALSE	TRUE	TRUE	TRUE	TRUE	FALSE
983	TRUE	FALSE	FALSE	TRUE	TRUE	TRUE	FALSE
984	FALSE	FALSE	FALSE	TRUE	TRUE	FALSE	FALSE
985	FALSE	FALSE	TRUE	TRUE	TRUE	TRUE	FALSE
986	FALSE	FALSE	TRUE	TRUE	TRUE	TRUE	FALSE
987	TRUE	FALSE	TRUE	TRUE	TRUE	TRUE	FALSE
988	TRUE	FALSE	TRUE	TRUE	TRUE	TRUE	FALSE
989	FALSE	FALSE	FALSE	TRUE	TRUE	TRUE	FALSE
990	TRUE	FALSE	TRUE	TRUE	TRUE	FALSE	FALSE
991	TRUE	FALSE	TRUE	TRUE	TRUE	TRUE	FALSE
992	TRUE	FALSE	TRUE	TRUE	TRUE	TRUE	FALSE
993	TRUE	FALSE	TRUE	TRUE	TRUE	TRUE	FALSE
994	FALSE	FALSE	FALSE	TRUE	TRUE	TRUE	FALSE
995	FALSE	FALSE	FALSE	TRUE	TRUE	TRUE	FALSE
996	FALSE	FALSE	FALSE	FALSE	FALSE	FALSE	FALSE
997	FALSE	FALSE	FALSE	TRUE	TRUE	TRUE	FALSE
998	TRUE	FALSE	TRUE	TRUE	TRUE	TRUE	FALSE
999	TRUE	FALSE	TRUE	TRUE	TRUE	TRUE	FALSE
1000	FALSE	FALSE	FALSE	TRUE	TRUE	TRUE	FALSE
1001	FALSE	FALSE	FALSE	TRUE	TRUE	FALSE	FALSE
1002	FALSE	FALSE	FALSE	TRUE	TRUE	FALSE	FALSE
1003	FALSE	FALSE	FALSE	TRUE	TRUE	FALSE	FALSE
1004	FALSE	FALSE	FALSE	FALSE	TRUE	FALSE	FALSE
1005	FALSE	FALSE	FALSE	FALSE	FALSE	FALSE	FALSE
1006	FALSE	FALSE	FALSE	FALSE	TRUE	FALSE	FALSE
1007	TRUE	FALSE	FALSE	FALSE	TRUE	FALSE	FALSE
1008	TRUE	FALSE	FALSE	FALSE	TRUE	TRUE	FALSE
1009	TRUE	FALSE	TRUE	FALSE	TRUE	TRUE	TRUE
1010	FALSE	FALSE	TRUE	TRUE	TRUE	TRUE	TRUE
1011	FALSE	FALSE	TRUE	TRUE	TRUE	TRUE	TRUE
1012	FALSE	TRUE	FALSE	TRUE	FALSE	TRUE	TRUE
1013	FALSE	FALSE	FALSE	FALSE	FALSE	FALSE	TRUE
1014	FALSE	FALSE	FALSE	FALSE	FALSE	FALSE	TRUE
1015	FALSE	FALSE	FALSE	TRUE	FALSE	FALSE	TRUE
1016	FALSE	FALSE	TRUE	TRUE	FALSE	TRUE	TRUE
1017	FALSE	TRUE	TRUE	TRUE	TRUE	TRUE	TRUE
1018	FALSE	TRUE	TRUE	TRUE	FALSE	TRUE	TRUE
1019	FALSE	TRUE	FALSE	TRUE	FALSE	TRUE	TRUE
1020	FALSE	TRUE	TRUE	TRUE	FALSE	FALSE	TRUE
1021	FALSE	TRUE	FALSE	TRUE	FALSE	FALSE	TRUE
1022	FALSE	TRUE	FALSE	TRUE	FALSE	FALSE	TRUE
1023	FALSE	TRUE	FALSE	TRUE	FALSE	FALSE	TRUE
1024	FALSE	FALSE	FALSE	TRUE	FALSE	FALSE	TRUE
1025	FALSE	FALSE	FALSE	TRUE	FALSE	FALSE	TRUE
1026	FALSE	TRUE	FALSE	TRUE	FALSE	FALSE	TRUE
1027	FALSE	TRUE	FALSE	FALSE	FALSE	FALSE	TRUE
1028	FALSE	FALSE	FALSE	FALSE	FALSE	FALSE	FALSE
1029	FALSE	FALSE	FALSE	FALSE	FALSE	FALSE	TRUE
1030	FALSE	FALSE	FALSE	FALSE	FALSE	FALSE	FALSE
1031	FALSE	FALSE	TRUE	FALSE	FALSE	FALSE	FALSE
1032	FALSE	FALSE	FALSE	FALSE	FALSE	FALSE	FALSE
1033	FALSE	FALSE	FALSE	FALSE	FALSE	FALSE	FALSE
1034	FALSE	FALSE	FALSE	FALSE	FALSE	FALSE	FALSE
1035	FALSE	FALSE	FALSE	FALSE	FALSE	FALSE	FALSE
1036	FALSE	FALSE	FALSE	FALSE	TRUE	FALSE	FALSE
1037	FALSE	FALSE	FALSE	FALSE	TRUE	FALSE	TRUE
1038	FALSE	FALSE	FALSE	FALSE	TRUE	FALSE	FALSE
1039	FALSE	FALSE	FALSE	TRUE	TRUE	TRUE	FALSE
1040	FALSE	FALSE	FALSE	TRUE	TRUE	TRUE	FALSE
1041	FALSE	FALSE	FALSE	TRUE	TRUE	TRUE	FALSE
1042	FALSE	FALSE	FALSE	TRUE	FALSE	TRUE	FALSE
1043	FALSE	FALSE	FALSE	TRUE	FALSE	FALSE	FALSE
1044	FALSE	TRUE	FALSE	TRUE	FALSE	FALSE	FALSE
1045	FALSE	TRUE	FALSE	TRUE	FALSE	FALSE	FALSE
1046	FALSE	TRUE	FALSE	TRUE	FALSE	FALSE	TRUE
1047	FALSE	TRUE	FALSE	TRUE	FALSE	FALSE	FALSE
1048	FALSE	TRUE	FALSE	TRUE	FALSE	FALSE	TRUE
1049	FALSE	TRUE	FALSE	TRUE	FALSE	FALSE	TRUE
1050	FALSE	TRUE	FALSE	TRUE	FALSE	FALSE	TRUE
1051	FALSE	TRUE	FALSE	TRUE	FALSE	FALSE	TRUE
1052	FALSE	FALSE	FALSE	TRUE	FALSE	FALSE	TRUE
1053	FALSE	FALSE	FALSE	TRUE	FALSE	FALSE	TRUE
1054	FALSE	TRUE	FALSE	TRUE	FALSE	FALSE	TRUE
1055	FALSE	TRUE	FALSE	TRUE	FALSE	FALSE	TRUE
1056	FALSE	FALSE	FALSE	FALSE	FALSE	FALSE	TRUE
1057	FALSE	FALSE	FALSE	FALSE	FALSE	FALSE	FALSE
1058	FALSE	FALSE	FALSE	FALSE	TRUE	FALSE	FALSE
1059	TRUE	FALSE	FALSE	FALSE	TRUE	FALSE	TRUE
1060	FALSE	FALSE	FALSE	FALSE	TRUE	FALSE	TRUE
1061	FALSE	FALSE	FALSE	FALSE	FALSE	FALSE	TRUE
1062	FALSE	FALSE	FALSE	FALSE	FALSE	FALSE	FALSE
1063	FALSE	FALSE	TRUE	TRUE	FALSE	TRUE	FALSE
1064	FALSE	TRUE	TRUE	TRUE	FALSE	TRUE	FALSE
1065	FALSE	TRUE	TRUE	TRUE	FALSE	TRUE	TRUE
1066	FALSE	TRUE	TRUE	TRUE	FALSE	TRUE	TRUE
1067	FALSE	TRUE	FALSE	TRUE	FALSE	FALSE	TRUE
1068	FALSE	FALSE	FALSE	FALSE	FALSE	FALSE	TRUE
1069	FALSE	FALSE	FALSE	FALSE	FALSE	FALSE	FALSE
1070	FALSE	FALSE	FALSE	FALSE	FALSE	FALSE	TRUE
1071	FALSE	FALSE	FALSE	FALSE	FALSE	FALSE	TRUE
1072	FALSE	FALSE	FALSE	FALSE	FALSE	FALSE	FALSE
1073	FALSE	FALSE	FALSE	FALSE	FALSE	FALSE	FALSE
1074	FALSE	FALSE	FALSE	FALSE	FALSE	FALSE	TRUE
1075	FALSE	FALSE	FALSE	FALSE	FALSE	FALSE	TRUE
1076	FALSE	FALSE	FALSE	FALSE	FALSE	FALSE	TRUE
1077	FALSE	FALSE	FALSE	FALSE	FALSE	FALSE	TRUE
1078	FALSE	FALSE	FALSE	FALSE	FALSE	FALSE	TRUE
1079	FALSE	FALSE	FALSE	FALSE	FALSE	FALSE	TRUE
1080	FALSE	FALSE	FALSE	FALSE	FALSE	FALSE	TRUE
1081	FALSE	FALSE	FALSE	FALSE	FALSE	FALSE	TRUE
1082	FALSE	FALSE	FALSE	FALSE	FALSE	FALSE	FALSE
1083	FALSE	FALSE	FALSE	FALSE	FALSE	FALSE	FALSE
1084	FALSE	FALSE	FALSE	FALSE	FALSE	FALSE	FALSE
1085	FALSE	FALSE	FALSE	FALSE	FALSE	FALSE	FALSE
1086	FALSE	FALSE	FALSE	FALSE	FALSE	FALSE	FALSE
1087	FALSE	TRUE	FALSE	TRUE	FALSE	FALSE	TRUE
1088	FALSE	TRUE	FALSE	TRUE	TRUE	FALSE	TRUE
1089	FALSE	FALSE	FALSE	TRUE	FALSE	FALSE	TRUE
1090	FALSE	FALSE	FALSE	TRUE	FALSE	FALSE	TRUE
1091	FALSE	FALSE	FALSE	TRUE	FALSE	FALSE	TRUE
1092	FALSE	FALSE	FALSE	TRUE	FALSE	FALSE	TRUE
1093	FALSE	TRUE	FALSE	TRUE	FALSE	FALSE	TRUE
1094	FALSE	TRUE	FALSE	TRUE	FALSE	FALSE	TRUE
1095	FALSE	FALSE	FALSE	TRUE	FALSE	FALSE	FALSE
1096	FALSE	FALSE	FALSE	TRUE	FALSE	FALSE	TRUE
1097	FALSE	FALSE	FALSE	TRUE	FALSE	FALSE	TRUE
1098	FALSE	TRUE	FALSE	TRUE	FALSE	FALSE	FALSE
1099	FALSE	FALSE	FALSE	TRUE	FALSE	FALSE	FALSE
1100	FALSE	FALSE	FALSE	TRUE	FALSE	FALSE	FALSE
1101	FALSE	FALSE	FALSE	FALSE	FALSE	FALSE	FALSE
1102	FALSE	FALSE	FALSE	FALSE	FALSE	FALSE	FALSE
1103	FALSE	FALSE	FALSE	FALSE	FALSE	FALSE	FALSE
1104	FALSE	FALSE	FALSE	FALSE	FALSE	FALSE	FALSE
1105	FALSE	FALSE	FALSE	FALSE	FALSE	FALSE	FALSE
1106	FALSE	FALSE	FALSE	FALSE	FALSE	FALSE	FALSE
1107	FALSE	FALSE	FALSE	FALSE	FALSE	FALSE	FALSE
1108	FALSE	FALSE	FALSE	FALSE	FALSE	FALSE	FALSE
1109	FALSE	FALSE	FALSE	FALSE	FALSE	FALSE	FALSE
1110	FALSE	FALSE	FALSE	FALSE	FALSE	FALSE	FALSE
1111	FALSE	FALSE	FALSE	FALSE	FALSE	FALSE	FALSE
1112	FALSE	FALSE	TRUE	FALSE	FALSE	FALSE	FALSE
1113	FALSE	FALSE	FALSE	FALSE	FALSE	FALSE	FALSE
1114	FALSE	FALSE	FALSE	FALSE	FALSE	FALSE	FALSE
1115	FALSE	FALSE	FALSE	FALSE	FALSE	FALSE	FALSE
1116	FALSE	FALSE	FALSE	FALSE	FALSE	FALSE	FALSE
1117	FALSE	FALSE	FALSE	FALSE	FALSE	FALSE	FALSE
1118	FALSE	FALSE	FALSE	FALSE	FALSE	FALSE	FALSE
1119	FALSE	FALSE	FALSE	FALSE	FALSE	FALSE	FALSE
1120	FALSE	FALSE	FALSE	FALSE	FALSE	FALSE	FALSE
1121	FALSE	FALSE	FALSE	FALSE	FALSE	FALSE	FALSE
1122	FALSE	FALSE	FALSE	FALSE	FALSE	FALSE	FALSE
1123	FALSE	FALSE	FALSE	FALSE	FALSE	FALSE	FALSE
1124	FALSE	FALSE	FALSE	FALSE	FALSE	FALSE	FALSE
1125	FALSE	FALSE	FALSE	FALSE	FALSE	FALSE	TRUE
1126	FALSE	FALSE	FALSE	FALSE	FALSE	FALSE	FALSE
1127	FALSE	FALSE	FALSE	FALSE	FALSE	FALSE	FALSE
1128	FALSE	FALSE	FALSE	FALSE	FALSE	FALSE	FALSE
1129	FALSE	FALSE	FALSE	FALSE	FALSE	FALSE	FALSE
1130	FALSE	FALSE	FALSE	FALSE	FALSE	FALSE	FALSE
1131	FALSE	FALSE	FALSE	FALSE	FALSE	FALSE	FALSE
1132	FALSE	FALSE	FALSE	FALSE	FALSE	FALSE	FALSE
1133	FALSE	FALSE	FALSE	FALSE	FALSE	FALSE	FALSE
1134	FALSE	FALSE	FALSE	FALSE	FALSE	FALSE	TRUE
1135	FALSE	FALSE	FALSE	FALSE	FALSE	FALSE	TRUE
1136	FALSE	FALSE	FALSE	FALSE	FALSE	FALSE	FALSE
1137	FALSE	FALSE	FALSE	FALSE	FALSE	FALSE	FALSE
1138	FALSE	FALSE	FALSE	FALSE	FALSE	FALSE	FALSE
1139	FALSE	FALSE	FALSE	FALSE	FALSE	FALSE	FALSE
1140	FALSE	FALSE	FALSE	FALSE	FALSE	FALSE	FALSE
1141	FALSE	FALSE	FALSE	FALSE	FALSE	FALSE	FALSE
1142	FALSE	FALSE	FALSE	FALSE	FALSE	FALSE	FALSE
1143	FALSE	FALSE	FALSE	FALSE	FALSE	FALSE	FALSE
1144	FALSE	FALSE	FALSE	FALSE	FALSE	FALSE	FALSE
1145	FALSE	FALSE	FALSE	FALSE	FALSE	FALSE	TRUE
1146	FALSE	FALSE	FALSE	TRUE	FALSE	FALSE	TRUE
1147	FALSE	FALSE	FALSE	FALSE	FALSE	FALSE	FALSE
1148	FALSE	FALSE	FALSE	FALSE	FALSE	FALSE	FALSE
1149	FALSE	TRUE	FALSE	TRUE	FALSE	FALSE	FALSE
1150	FALSE	TRUE	FALSE	TRUE	FALSE	FALSE	FALSE
1151	FALSE	TRUE	FALSE	TRUE	FALSE	FALSE	FALSE
1152	FALSE	TRUE	FALSE	TRUE	FALSE	FALSE	FALSE
1153	FALSE	FALSE	FALSE	FALSE	FALSE	FALSE	FALSE
1154	FALSE	FALSE	FALSE	TRUE	FALSE	FALSE	FALSE
1155	FALSE	TRUE	FALSE	FALSE	FALSE	FALSE	TRUE
1156	FALSE	FALSE	FALSE	TRUE	FALSE	FALSE	TRUE
1157	FALSE	TRUE	FALSE	TRUE	FALSE	FALSE	FALSE
1158	FALSE	TRUE	FALSE	TRUE	FALSE	FALSE	FALSE
1159	FALSE	TRUE	FALSE	TRUE	FALSE	FALSE	TRUE
1160	FALSE	TRUE	FALSE	TRUE	FALSE	FALSE	TRUE
1161	FALSE	FALSE	FALSE	TRUE	FALSE	FALSE	FALSE
1162	FALSE	FALSE	FALSE	TRUE	FALSE	FALSE	FALSE
1163	FALSE	TRUE	FALSE	TRUE	FALSE	FALSE	TRUE
1164	FALSE	FALSE	FALSE	TRUE	FALSE	FALSE	TRUE
1165	FALSE	FALSE	FALSE	TRUE	FALSE	FALSE	FALSE
1166	FALSE	FALSE	FALSE	TRUE	FALSE	FALSE	TRUE
1167	FALSE	FALSE	FALSE	TRUE	FALSE	FALSE	TRUE
1168	FALSE	FALSE	FALSE	TRUE	FALSE	FALSE	TRUE
1169	FALSE	TRUE	FALSE	TRUE	FALSE	FALSE	FALSE
1170	FALSE	TRUE	FALSE	TRUE	FALSE	FALSE	FALSE
1171	FALSE	FALSE	FALSE	TRUE	FALSE	FALSE	FALSE
1172	FALSE	FALSE	FALSE	FALSE	FALSE	FALSE	FALSE
1173	FALSE	TRUE	FALSE	TRUE	TRUE	FALSE	TRUE
1174	FALSE	FALSE	FALSE	FALSE	FALSE	FALSE	FALSE
1175	FALSE	FALSE	FALSE	FALSE	FALSE	FALSE	FALSE
1176	FALSE	TRUE	FALSE	TRUE	TRUE	FALSE	TRUE
1177	FALSE	TRUE	FALSE	TRUE	TRUE	FALSE	TRUE
1178	FALSE	FALSE	FALSE	TRUE	FALSE	FALSE	FALSE
1179	FALSE	TRUE	FALSE	TRUE	FALSE	FALSE	TRUE
1180	FALSE	FALSE	FALSE	TRUE	FALSE	FALSE	TRUE
1181	FALSE	FALSE	FALSE	TRUE	FALSE	FALSE	TRUE
1182	FALSE	FALSE	FALSE	TRUE	FALSE	FALSE	TRUE
1183	FALSE	FALSE	FALSE	TRUE	FALSE	FALSE	FALSE
1184	FALSE	FALSE	FALSE	TRUE	FALSE	FALSE	FALSE
1185	FALSE	TRUE	FALSE	TRUE	FALSE	FALSE	FALSE
1186	FALSE	TRUE	FALSE	TRUE	FALSE	FALSE	TRUE
1187	FALSE	TRUE	FALSE	TRUE	FALSE	FALSE	TRUE
1188	FALSE	FALSE	FALSE	TRUE	FALSE	FALSE	TRUE
1189	FALSE	FALSE	FALSE	TRUE	FALSE	FALSE	TRUE
1190	FALSE	TRUE	FALSE	TRUE	FALSE	FALSE	TRUE
1191	FALSE	TRUE	FALSE	TRUE	FALSE	FALSE	TRUE
1192	FALSE	FALSE	FALSE	TRUE	FALSE	FALSE	TRUE
1193	FALSE	FALSE	FALSE	TRUE	FALSE	FALSE	TRUE
1194	FALSE	FALSE	FALSE	TRUE	FALSE	FALSE	TRUE
1195	FALSE	TRUE	FALSE	TRUE	FALSE	FALSE	FALSE
1196	FALSE	FALSE	FALSE	TRUE	FALSE	FALSE	FALSE
1197	FALSE	TRUE	FALSE	TRUE	FALSE	FALSE	FALSE
1198	FALSE	TRUE	FALSE	TRUE	FALSE	FALSE	FALSE
1199	FALSE	TRUE	FALSE	TRUE	FALSE	FALSE	FALSE
1200	FALSE	FALSE	FALSE	TRUE	FALSE	FALSE	FALSE
1201	FALSE	FALSE	FALSE	TRUE	FALSE	FALSE	FALSE
1202	FALSE	FALSE	FALSE	TRUE	FALSE	FALSE	FALSE
1203	FALSE	FALSE	FALSE	TRUE	FALSE	FALSE	FALSE
1204	FALSE	TRUE	FALSE	TRUE	FALSE	FALSE	FALSE
1205	FALSE	TRUE	FALSE	TRUE	FALSE	FALSE	TRUE
1206	FALSE	FALSE	FALSE	TRUE	FALSE	FALSE	FALSE
1207	FALSE	FALSE	FALSE	FALSE	FALSE	FALSE	FALSE
1208	FALSE	TRUE	FALSE	TRUE	FALSE	FALSE	FALSE
1209	FALSE	FALSE	FALSE	TRUE	FALSE	FALSE	FALSE
1210	FALSE	FALSE	FALSE	TRUE	FALSE	FALSE	FALSE
1211	FALSE	FALSE	FALSE	TRUE	FALSE	FALSE	FALSE
1212	FALSE	FALSE	FALSE	TRUE	FALSE	FALSE	FALSE
1213	FALSE	FALSE	FALSE	TRUE	FALSE	FALSE	FALSE
1214	FALSE	FALSE	FALSE	TRUE	FALSE	FALSE	FALSE
1215	FALSE	FALSE	FALSE	TRUE	FALSE	FALSE	FALSE
1216	FALSE	FALSE	FALSE	TRUE	FALSE	FALSE	FALSE
1217	FALSE	TRUE	FALSE	TRUE	FALSE	FALSE	FALSE
1218	FALSE	FALSE	FALSE	TRUE	FALSE	FALSE	FALSE
1219	FALSE	FALSE	FALSE	TRUE	FALSE	FALSE	FALSE
1220	FALSE	FALSE	FALSE	TRUE	FALSE	FALSE	FALSE
1221	FALSE	FALSE	FALSE	TRUE	FALSE	FALSE	FALSE
1222	FALSE	FALSE	FALSE	TRUE	FALSE	FALSE	FALSE
1223	FALSE	FALSE	FALSE	TRUE	FALSE	FALSE	FALSE
1224	FALSE	FALSE	FALSE	FALSE	FALSE	FALSE	FALSE
1225	FALSE	FALSE	FALSE	FALSE	FALSE	FALSE	FALSE
1226	FALSE	FALSE	FALSE	FALSE	FALSE	FALSE	FALSE
1227	FALSE	FALSE	FALSE	TRUE	FALSE	FALSE	FALSE
1228	FALSE	FALSE	FALSE	TRUE	FALSE	FALSE	FALSE
1229	FALSE	FALSE	FALSE	TRUE	FALSE	FALSE	FALSE
1230	FALSE	TRUE	FALSE	TRUE	FALSE	FALSE	FALSE
1231	FALSE	TRUE	FALSE	TRUE	FALSE	FALSE	FALSE
1232	FALSE	FALSE	FALSE	TRUE	FALSE	FALSE	FALSE
1233	FALSE	FALSE	FALSE	TRUE	FALSE	FALSE	TRUE
1234	FALSE	FALSE	FALSE	TRUE	FALSE	FALSE	TRUE
1235	FALSE	FALSE	FALSE	TRUE	FALSE	FALSE	FALSE
1236	FALSE	FALSE	FALSE	TRUE	FALSE	FALSE	FALSE
1237	FALSE	TRUE	FALSE	TRUE	FALSE	FALSE	TRUE
1238	FALSE	FALSE	FALSE	TRUE	FALSE	FALSE	FALSE
1239	FALSE	FALSE	FALSE	TRUE	FALSE	FALSE	FALSE
1240	FALSE	FALSE	FALSE	TRUE	FALSE	FALSE	FALSE
1241	FALSE	FALSE	FALSE	TRUE	TRUE	FALSE	TRUE
1242	FALSE	TRUE	FALSE	TRUE	FALSE	FALSE	TRUE
1243	FALSE	TRUE	FALSE	TRUE	FALSE	FALSE	TRUE
1244	FALSE	TRUE	FALSE	TRUE	TRUE	FALSE	TRUE
1245	FALSE	FALSE	FALSE	TRUE	FALSE	FALSE	TRUE
1246	FALSE	FALSE	FALSE	TRUE	FALSE	FALSE	TRUE
1247	FALSE	TRUE	FALSE	TRUE	TRUE	FALSE	TRUE
1248	FALSE	TRUE	FALSE	TRUE	FALSE	FALSE	FALSE
1249	FALSE	FALSE	FALSE	TRUE	FALSE	FALSE	FALSE
1250	FALSE	TRUE	FALSE	TRUE	FALSE	FALSE	FALSE
1251	FALSE	FALSE	FALSE	TRUE	FALSE	FALSE	FALSE
1252	FALSE	FALSE	FALSE	TRUE	FALSE	FALSE	FALSE
1253	FALSE	TRUE	FALSE	TRUE	FALSE	FALSE	FALSE
1254	FALSE	TRUE	FALSE	TRUE	FALSE	FALSE	FALSE
1255	FALSE	TRUE	FALSE	TRUE	FALSE	FALSE	FALSE
1256	FALSE	TRUE	FALSE	TRUE	FALSE	FALSE	TRUE
1257	FALSE	FALSE	FALSE	TRUE	FALSE	FALSE	FALSE
1258	FALSE	FALSE	FALSE	FALSE	FALSE	FALSE	FALSE
1259	FALSE	FALSE	FALSE	FALSE	FALSE	FALSE	FALSE
1260	FALSE	FALSE	FALSE	FALSE	FALSE	FALSE	FALSE
1261	FALSE	FALSE	FALSE	TRUE	FALSE	FALSE	FALSE
1262	FALSE	TRUE	FALSE	TRUE	FALSE	FALSE	TRUE
1263	FALSE	TRUE	FALSE	TRUE	FALSE	FALSE	FALSE
1264	FALSE	FALSE	FALSE	FALSE	FALSE	FALSE	FALSE
1265	FALSE	TRUE	FALSE	TRUE	FALSE	FALSE	FALSE
1266	FALSE	FALSE	FALSE	TRUE	FALSE	FALSE	FALSE
1267	FALSE	FALSE	FALSE	TRUE	FALSE	FALSE	FALSE
1268	FALSE	TRUE	FALSE	TRUE	FALSE	FALSE	TRUE
1269	FALSE	FALSE	FALSE	TRUE	FALSE	FALSE	TRUE
1270	FALSE	FALSE	FALSE	TRUE	FALSE	FALSE	FALSE
1271	FALSE	FALSE	FALSE	TRUE	FALSE	FALSE	FALSE
1272	FALSE	FALSE	FALSE	TRUE	FALSE	FALSE	TRUE
1273	FALSE	FALSE	FALSE	TRUE	FALSE	FALSE	TRUE
1274	FALSE	TRUE	FALSE	TRUE	FALSE	FALSE	TRUE
1275	FALSE	FALSE	FALSE	TRUE	FALSE	FALSE	FALSE
1276	FALSE	FALSE	FALSE	TRUE	FALSE	FALSE	FALSE
1277	FALSE	TRUE	FALSE	TRUE	FALSE	FALSE	TRUE
1278	FALSE	TRUE	FALSE	TRUE	FALSE	FALSE	TRUE
1279	FALSE	FALSE	FALSE	TRUE	FALSE	FALSE	TRUE
1280	FALSE	FALSE	FALSE	TRUE	FALSE	FALSE	FALSE
1281	FALSE	FALSE	FALSE	TRUE	FALSE	FALSE	FALSE
1282	FALSE	FALSE	FALSE	TRUE	FALSE	FALSE	FALSE
1283	FALSE	FALSE	FALSE	TRUE	FALSE	FALSE	FALSE
1284	FALSE	FALSE	FALSE	TRUE	FALSE	FALSE	TRUE
1285	FALSE	FALSE	FALSE	TRUE	FALSE	FALSE	TRUE
1286	FALSE	FALSE	FALSE	TRUE	FALSE	FALSE	TRUE
1287	FALSE	FALSE	FALSE	TRUE	FALSE	FALSE	TRUE
1288	FALSE	FALSE	FALSE	TRUE	FALSE	FALSE	FALSE
1289	FALSE	TRUE	FALSE	TRUE	FALSE	FALSE	TRUE
1290	FALSE	TRUE	FALSE	TRUE	FALSE	FALSE	FALSE
1291	FALSE	FALSE	FALSE	TRUE	FALSE	FALSE	TRUE
1292	FALSE	TRUE	FALSE	TRUE	FALSE	FALSE	TRUE
1293	FALSE	FALSE	FALSE	TRUE	FALSE	FALSE	TRUE
1294	FALSE	TRUE	FALSE	TRUE	FALSE	FALSE	TRUE
1295	FALSE	TRUE	FALSE	TRUE	FALSE	FALSE	TRUE
1296	FALSE	FALSE	FALSE	TRUE	FALSE	FALSE	FALSE
1297	FALSE	FALSE	FALSE	TRUE	FALSE	FALSE	FALSE
1298	FALSE	FALSE	FALSE	TRUE	FALSE	FALSE	FALSE
1299	FALSE	TRUE	FALSE	TRUE	FALSE	FALSE	TRUE
1300	FALSE	TRUE	FALSE	TRUE	FALSE	FALSE	TRUE
1301	FALSE	FALSE	FALSE	TRUE	FALSE	FALSE	TRUE
1302	FALSE	FALSE	FALSE	TRUE	FALSE	FALSE	TRUE
1303	FALSE	TRUE	FALSE	TRUE	FALSE	FALSE	TRUE
1304	FALSE	FALSE	FALSE	TRUE	FALSE	FALSE	FALSE
1305	FALSE	FALSE	FALSE	TRUE	FALSE	FALSE	FALSE
1306	FALSE	TRUE	FALSE	TRUE	FALSE	FALSE	TRUE
1307	FALSE	TRUE	FALSE	TRUE	FALSE	FALSE	TRUE
1308	FALSE	TRUE	FALSE	TRUE	FALSE	FALSE	TRUE
1309	FALSE	TRUE	FALSE	TRUE	FALSE	FALSE	TRUE
1310	FALSE	FALSE	FALSE	TRUE	FALSE	FALSE	FALSE
1311	FALSE	FALSE	FALSE	TRUE	FALSE	FALSE	FALSE
1312	FALSE	FALSE	FALSE	TRUE	FALSE	FALSE	FALSE
1313	FALSE	FALSE	FALSE	TRUE	FALSE	FALSE	TRUE
1314	FALSE	FALSE	FALSE	TRUE	FALSE	FALSE	TRUE
1315	FALSE	FALSE	FALSE	TRUE	FALSE	FALSE	TRUE
1316	FALSE	TRUE	FALSE	TRUE	FALSE	TRUE	TRUE
1317	FALSE	TRUE	FALSE	TRUE	FALSE	FALSE	TRUE
1318	FALSE	FALSE	FALSE	TRUE	FALSE	FALSE	TRUE
1319	FALSE	TRUE	FALSE	TRUE	FALSE	FALSE	TRUE
1320	FALSE	TRUE	FALSE	TRUE	FALSE	FALSE	TRUE
1321	FALSE	TRUE	FALSE	TRUE	FALSE	FALSE	TRUE
1322	FALSE	TRUE	FALSE	TRUE	FALSE	FALSE	TRUE
1323	FALSE	TRUE	FALSE	TRUE	FALSE	FALSE	TRUE
1324	FALSE	FALSE	FALSE	TRUE	FALSE	FALSE	TRUE
1325	FALSE	FALSE	FALSE	TRUE	FALSE	FALSE	TRUE
1326	FALSE	FALSE	FALSE	TRUE	FALSE	FALSE	TRUE
1327	FALSE	TRUE	FALSE	TRUE	FALSE	FALSE	TRUE
1328	FALSE	TRUE	FALSE	TRUE	FALSE	FALSE	TRUE
1329	FALSE	FALSE	FALSE	TRUE	FALSE	FALSE	FALSE
1330	FALSE	FALSE	FALSE	TRUE	FALSE	FALSE	TRUE
1331	FALSE	TRUE	FALSE	TRUE	FALSE	FALSE	TRUE
1332	FALSE	FALSE	FALSE	TRUE	FALSE	FALSE	TRUE
1333	FALSE	TRUE	FALSE	TRUE	TRUE	TRUE	TRUE
1334	FALSE	FALSE	FALSE	TRUE	TRUE	TRUE	TRUE
1335	FALSE	TRUE	TRUE	TRUE	TRUE	TRUE	TRUE
1336	FALSE	TRUE	TRUE	TRUE	TRUE	TRUE	TRUE
1337	FALSE	TRUE	FALSE	TRUE	FALSE	FALSE	TRUE
1338	FALSE	FALSE	FALSE	TRUE	TRUE	FALSE	TRUE
1339	FALSE	FALSE	TRUE	TRUE	TRUE	TRUE	TRUE
1340	FALSE	FALSE	FALSE	TRUE	TRUE	TRUE	TRUE
1341	FALSE	FALSE	FALSE	TRUE	TRUE	TRUE	TRUE
1342	FALSE	FALSE	FALSE	TRUE	TRUE	TRUE	TRUE
1343	FALSE	TRUE	FALSE	TRUE	TRUE	TRUE	TRUE
1344	FALSE	TRUE	FALSE	TRUE	TRUE	TRUE	TRUE
1345	FALSE	TRUE	FALSE	TRUE	TRUE	FALSE	TRUE
1346	FALSE	FALSE	FALSE	TRUE	FALSE	FALSE	TRUE
1347	FALSE	FALSE	FALSE	TRUE	FALSE	FALSE	TRUE
1348	FALSE	FALSE	FALSE	TRUE	FALSE	FALSE	TRUE
1349	FALSE	TRUE	FALSE	TRUE	FALSE	FALSE	TRUE
1350	FALSE	TRUE	FALSE	TRUE	FALSE	FALSE	TRUE
1351	FALSE	TRUE	FALSE	TRUE	FALSE	FALSE	TRUE
1352	FALSE	TRUE	FALSE	TRUE	FALSE	FALSE	TRUE
1353	FALSE	FALSE	FALSE	TRUE	FALSE	FALSE	TRUE
1354	FALSE	FALSE	FALSE	TRUE	FALSE	FALSE	TRUE
1355	FALSE	TRUE	FALSE	TRUE	FALSE	FALSE	TRUE
1356	FALSE	FALSE	FALSE	TRUE	FALSE	FALSE	TRUE
1357	FALSE	FALSE	FALSE	TRUE	TRUE	FALSE	TRUE
1358	FALSE	TRUE	FALSE	TRUE	TRUE	FALSE	TRUE
1359	FALSE	TRUE	FALSE	TRUE	TRUE	FALSE	TRUE
1360	FALSE	TRUE	FALSE	TRUE	FALSE	FALSE	TRUE
1361	FALSE	FALSE	FALSE	TRUE	FALSE	FALSE	TRUE
1362	FALSE	FALSE	FALSE	TRUE	FALSE	FALSE	TRUE
1363	FALSE	TRUE	FALSE	TRUE	FALSE	FALSE	TRUE
1364	FALSE	FALSE	FALSE	TRUE	FALSE	FALSE	TRUE
1365	FALSE	TRUE	FALSE	TRUE	FALSE	FALSE	TRUE
1366	FALSE	TRUE	FALSE	TRUE	FALSE	FALSE	TRUE
1367	FALSE	TRUE	FALSE	TRUE	FALSE	FALSE	TRUE
1368	FALSE	FALSE	TRUE	FALSE	FALSE	FALSE	TRUE
1369	FALSE	FALSE	FALSE	FALSE	FALSE	FALSE	TRUE
1370	FALSE	FALSE	FALSE	FALSE	FALSE	FALSE	FALSE
1371	FALSE	FALSE	FALSE	FALSE	FALSE	FALSE	FALSE
1372	FALSE	FALSE	FALSE	FALSE	FALSE	FALSE	FALSE
1373	FALSE	FALSE	FALSE	FALSE	FALSE	FALSE	FALSE
1374	FALSE	FALSE	TRUE	FALSE	FALSE	FALSE	FALSE
1375	FALSE	FALSE	TRUE	FALSE	FALSE	FALSE	FALSE
1376	FALSE	FALSE	FALSE	FALSE	FALSE	FALSE	FALSE
1377	FALSE	TRUE	FALSE	FALSE	FALSE	FALSE	TRUE
1378	FALSE	TRUE	FALSE	FALSE	FALSE	FALSE	FALSE
1379	FALSE	FALSE	FALSE	FALSE	FALSE	FALSE	FALSE
1380	FALSE	FALSE	FALSE	FALSE	FALSE	FALSE	TRUE
1381	FALSE	FALSE	FALSE	FALSE	FALSE	FALSE	TRUE
1382	FALSE	FALSE	FALSE	FALSE	FALSE	FALSE	TRUE
1383	FALSE	TRUE	FALSE	TRUE	FALSE	FALSE	TRUE
1384	FALSE	TRUE	FALSE	TRUE	FALSE	FALSE	TRUE
1385	FALSE	TRUE	FALSE	TRUE	FALSE	FALSE	TRUE
1386	FALSE	TRUE	FALSE	TRUE	FALSE	FALSE	TRUE
1387	FALSE	TRUE	FALSE	TRUE	FALSE	FALSE	TRUE
1388	FALSE	FALSE	FALSE	TRUE	FALSE	FALSE	TRUE
1389	FALSE	FALSE	FALSE	TRUE	FALSE	FALSE	TRUE
1390	FALSE	TRUE	FALSE	TRUE	FALSE	FALSE	TRUE
1391	FALSE	TRUE	FALSE	TRUE	FALSE	FALSE	TRUE
1392	FALSE	TRUE	FALSE	TRUE	FALSE	FALSE	TRUE
1393	FALSE	TRUE	FALSE	TRUE	TRUE	FALSE	TRUE
1394	FALSE	TRUE	FALSE	TRUE	TRUE	TRUE	TRUE
1395	FALSE	FALSE	FALSE	TRUE	TRUE	FALSE	TRUE
1396	FALSE	FALSE	FALSE	TRUE	FALSE	FALSE	TRUE
1397	FALSE	FALSE	FALSE	TRUE	FALSE	FALSE	TRUE
1398	FALSE	TRUE	FALSE	TRUE	TRUE	FALSE	TRUE
1399	FALSE	TRUE	FALSE	TRUE	FALSE	FALSE	TRUE
1400	FALSE	TRUE	FALSE	TRUE	FALSE	FALSE	TRUE
1401	FALSE	TRUE	FALSE	TRUE	FALSE	FALSE	TRUE
1402	FALSE	TRUE	FALSE	TRUE	FALSE	FALSE	TRUE
1403	FALSE	TRUE	FALSE	TRUE	FALSE	FALSE	TRUE
1404	FALSE	FALSE	FALSE	TRUE	FALSE	FALSE	TRUE
1405	FALSE	FALSE	FALSE	TRUE	FALSE	FALSE	TRUE
1406	FALSE	TRUE	FALSE	TRUE	FALSE	FALSE	TRUE
1407	FALSE	TRUE	FALSE	TRUE	FALSE	FALSE	TRUE
1408	FALSE	FALSE	FALSE	TRUE	FALSE	FALSE	TRUE
1409	FALSE	FALSE	FALSE	FALSE	FALSE	FALSE	TRUE
1410	FALSE	FALSE	FALSE	FALSE	FALSE	FALSE	TRUE
1411	FALSE	FALSE	FALSE	TRUE	FALSE	FALSE	TRUE
1412	FALSE	TRUE	FALSE	TRUE	FALSE	FALSE	TRUE
1413	FALSE	TRUE	FALSE	TRUE	FALSE	FALSE	TRUE
1414	FALSE	FALSE	FALSE	TRUE	FALSE	FALSE	TRUE
1415	FALSE	FALSE	FALSE	TRUE	FALSE	FALSE	TRUE
1416	FALSE	FALSE	FALSE	TRUE	FALSE	FALSE	TRUE
1417	FALSE	FALSE	FALSE	TRUE	FALSE	FALSE	TRUE
1418	FALSE	FALSE	FALSE	TRUE	FALSE	FALSE	TRUE
1419	FALSE	TRUE	FALSE	TRUE	FALSE	FALSE	TRUE
1420	FALSE	FALSE	FALSE	TRUE	FALSE	FALSE	TRUE
1421	FALSE	TRUE	FALSE	TRUE	FALSE	FALSE	TRUE
1422	FALSE	TRUE	FALSE	TRUE	FALSE	FALSE	TRUE
1423	FALSE	FALSE	FALSE	TRUE	FALSE	FALSE	TRUE
1424	FALSE	FALSE	FALSE	TRUE	FALSE	FALSE	TRUE
1425	FALSE	FALSE	FALSE	TRUE	FALSE	FALSE	TRUE
1426	FALSE	FALSE	FALSE	TRUE	FALSE	FALSE	TRUE
1427	FALSE	TRUE	FALSE	TRUE	FALSE	FALSE	TRUE
1428	FALSE	TRUE	FALSE	TRUE	FALSE	FALSE	TRUE
1429	FALSE	TRUE	FALSE	TRUE	FALSE	FALSE	TRUE
1430	FALSE	FALSE	FALSE	TRUE	FALSE	FALSE	TRUE
1431	FALSE	FALSE	FALSE	TRUE	FALSE	FALSE	FALSE
1432	FALSE	FALSE	FALSE	TRUE	FALSE	FALSE	TRUE
1433	FALSE	FALSE	FALSE	TRUE	FALSE	FALSE	TRUE
1434	FALSE	TRUE	FALSE	TRUE	FALSE	FALSE	TRUE
1435	FALSE	TRUE	FALSE	TRUE	FALSE	FALSE	TRUE
1436	FALSE	TRUE	FALSE	TRUE	FALSE	FALSE	TRUE
1437	FALSE	TRUE	FALSE	TRUE	FALSE	FALSE	TRUE
1438	FALSE	FALSE	FALSE	TRUE	FALSE	FALSE	TRUE
1439	FALSE	FALSE	FALSE	FALSE	FALSE	FALSE	FALSE
1440	FALSE	FALSE	FALSE	TRUE	TRUE	FALSE	TRUE
1441	FALSE	TRUE	FALSE	TRUE	TRUE	FALSE	TRUE
1442	FALSE	FALSE	FALSE	TRUE	TRUE	FALSE	TRUE
1443	FALSE	FALSE	FALSE	TRUE	FALSE	FALSE	TRUE
1444	FALSE	TRUE	FALSE	TRUE	TRUE	FALSE	TRUE
1445	FALSE	TRUE	FALSE	TRUE	TRUE	TRUE	TRUE
1446	FALSE	TRUE	FALSE	TRUE	TRUE	TRUE	TRUE
1447	FALSE	TRUE	FALSE	TRUE	TRUE	TRUE	TRUE
1448	FALSE	FALSE	FALSE	TRUE	TRUE	TRUE	TRUE
1449	FALSE	FALSE	FALSE	FALSE	FALSE	FALSE	FALSE
1450	FALSE	FALSE	FALSE	FALSE	FALSE	FALSE	TRUE
1451	FALSE	FALSE	FALSE	TRUE	FALSE	FALSE	FALSE
1452	FALSE	FALSE	FALSE	TRUE	FALSE	FALSE	FALSE
1453	FALSE	FALSE	FALSE	TRUE	FALSE	FALSE	FALSE
1454	FALSE	FALSE	FALSE	TRUE	FALSE	FALSE	FALSE
1455	FALSE	FALSE	FALSE	TRUE	FALSE	FALSE	FALSE
1456	FALSE	FALSE	FALSE	TRUE	FALSE	FALSE	TRUE
1457	FALSE	FALSE	FALSE	TRUE	FALSE	FALSE	TRUE
1458	FALSE	FALSE	FALSE	TRUE	FALSE	FALSE	TRUE
1459	FALSE	TRUE	FALSE	TRUE	FALSE	FALSE	TRUE
1460	FALSE	TRUE	FALSE	TRUE	FALSE	FALSE	FALSE
1461	FALSE	FALSE	FALSE	TRUE	FALSE	FALSE	FALSE
1462	FALSE	FALSE	FALSE	TRUE	FALSE	FALSE	FALSE
1463	FALSE	FALSE	FALSE	TRUE	FALSE	FALSE	FALSE
1464	FALSE	TRUE	FALSE	TRUE	FALSE	FALSE	TRUE
1465	FALSE	FALSE	FALSE	TRUE	FALSE	FALSE	FALSE
1466	FALSE	TRUE	FALSE	TRUE	FALSE	FALSE	TRUE
1467	FALSE	TRUE	FALSE	TRUE	FALSE	FALSE	FALSE
1468	FALSE	TRUE	FALSE	TRUE	TRUE	FALSE	TRUE
1469	FALSE	FALSE	FALSE	TRUE	TRUE	FALSE	TRUE
1470	FALSE	FALSE	FALSE	TRUE	FALSE	FALSE	TRUE
1471	FALSE	TRUE	FALSE	TRUE	FALSE	FALSE	TRUE
1472	FALSE	TRUE	FALSE	TRUE	FALSE	FALSE	TRUE
1473	FALSE	FALSE	FALSE	TRUE	FALSE	FALSE	TRUE
1474	FALSE	FALSE	FALSE	TRUE	FALSE	FALSE	FALSE
1475	FALSE	FALSE	FALSE	TRUE	FALSE	FALSE	FALSE
1476	FALSE	FALSE	FALSE	TRUE	FALSE	FALSE	FALSE
1477	FALSE	FALSE	FALSE	TRUE	FALSE	FALSE	TRUE
1478	FALSE	TRUE	FALSE	TRUE	FALSE	FALSE	TRUE
1479	FALSE	FALSE	FALSE	TRUE	FALSE	FALSE	FALSE
1480	FALSE	FALSE	FALSE	TRUE	FALSE	FALSE	FALSE
1481	FALSE	FALSE	FALSE	TRUE	FALSE	FALSE	TRUE
1482	FALSE	TRUE	FALSE	TRUE	FALSE	FALSE	TRUE
1483	FALSE	TRUE	FALSE	TRUE	FALSE	FALSE	TRUE
1484	FALSE	FALSE	FALSE	TRUE	FALSE	FALSE	FALSE
1485	FALSE	FALSE	FALSE	TRUE	FALSE	FALSE	FALSE
1486	FALSE	TRUE	FALSE	TRUE	FALSE	FALSE	TRUE
1487	FALSE	TRUE	FALSE	TRUE	FALSE	FALSE	TRUE
1488	FALSE	TRUE	FALSE	TRUE	FALSE	FALSE	TRUE
1489	FALSE	TRUE	FALSE	TRUE	FALSE	FALSE	TRUE
1490	FALSE	TRUE	FALSE	TRUE	FALSE	FALSE	FALSE
1491	FALSE	FALSE	FALSE	TRUE	FALSE	FALSE	FALSE
1492	FALSE	FALSE	FALSE	TRUE	FALSE	FALSE	FALSE
1493	FALSE	TRUE	FALSE	TRUE	FALSE	FALSE	FALSE
1494	FALSE	FALSE	FALSE	TRUE	FALSE	FALSE	FALSE
1495	FALSE	FALSE	FALSE	TRUE	FALSE	FALSE	FALSE
1496	FALSE	FALSE	FALSE	TRUE	FALSE	FALSE	TRUE
1497	FALSE	TRUE	FALSE	TRUE	FALSE	FALSE	TRUE
1498	FALSE	FALSE	FALSE	FALSE	FALSE	FALSE	FALSE
1499	FALSE	FALSE	FALSE	TRUE	FALSE	FALSE	FALSE
1500	FALSE	FALSE	FALSE	FALSE	FALSE	FALSE	FALSE
1501	FALSE	FALSE	FALSE	TRUE	FALSE	FALSE	FALSE
1502	FALSE	FALSE	FALSE	TRUE	FALSE	FALSE	TRUE
1503	FALSE	FALSE	FALSE	TRUE	FALSE	FALSE	FALSE
1504	FALSE	FALSE	FALSE	TRUE	FALSE	FALSE	FALSE
1505	FALSE	TRUE	FALSE	TRUE	FALSE	FALSE	FALSE
1506	FALSE	TRUE	FALSE	TRUE	FALSE	FALSE	TRUE
1507	FALSE	TRUE	FALSE	TRUE	TRUE	FALSE	TRUE
1508	FALSE	FALSE	FALSE	TRUE	FALSE	FALSE	TRUE
1509	FALSE	FALSE	FALSE	TRUE	FALSE	FALSE	FALSE
1510	FALSE	TRUE	FALSE	TRUE	FALSE	FALSE	TRUE
1511	FALSE	TRUE	FALSE	TRUE	FALSE	FALSE	TRUE
1512	FALSE	FALSE	FALSE	TRUE	FALSE	FALSE	FALSE
1513	FALSE	FALSE	FALSE	TRUE	TRUE	FALSE	TRUE
1514	FALSE	TRUE	FALSE	TRUE	TRUE	FALSE	TRUE
1515	FALSE	TRUE	FALSE	TRUE	FALSE	FALSE	TRUE
1516	FALSE	TRUE	FALSE	TRUE	FALSE	FALSE	TRUE
1517	FALSE	TRUE	FALSE	TRUE	FALSE	FALSE	TRUE
1518	FALSE	FALSE	FALSE	TRUE	FALSE	FALSE	FALSE
1519	FALSE	FALSE	FALSE	FALSE	FALSE	FALSE	FALSE
1520	FALSE	TRUE	FALSE	TRUE	TRUE	TRUE	TRUE
1521	FALSE	TRUE	FALSE	TRUE	TRUE	TRUE	TRUE
1522	FALSE	TRUE	FALSE	TRUE	TRUE	FALSE	TRUE
1523	FALSE	FALSE	FALSE	TRUE	TRUE	FALSE	FALSE
1524	FALSE	FALSE	FALSE	TRUE	FALSE	TRUE	FALSE
1525	FALSE	FALSE	FALSE	TRUE	FALSE	FALSE	TRUE
1526	FALSE	FALSE	FALSE	TRUE	FALSE	FALSE	TRUE
1527	FALSE	FALSE	FALSE	TRUE	FALSE	FALSE	FALSE
1528	FALSE	FALSE	FALSE	TRUE	FALSE	FALSE	TRUE
1529	FALSE	FALSE	FALSE	TRUE	TRUE	TRUE	FALSE
1530	FALSE	TRUE	FALSE	TRUE	TRUE	TRUE	TRUE
1531	FALSE	FALSE	FALSE	TRUE	TRUE	TRUE	TRUE
1532	FALSE	FALSE	FALSE	TRUE	TRUE	TRUE	TRUE
1533	FALSE	FALSE	FALSE	TRUE	TRUE	FALSE	FALSE
1534	FALSE	FALSE	FALSE	TRUE	TRUE	FALSE	FALSE
1535	FALSE	TRUE	FALSE	TRUE	FALSE	FALSE	FALSE
1536	FALSE	TRUE	FALSE	TRUE	FALSE	FALSE	FALSE
1537	FALSE	TRUE	FALSE	TRUE	FALSE	TRUE	FALSE
1538	FALSE	TRUE	FALSE	TRUE	FALSE	TRUE	TRUE
1539	FALSE	TRUE	FALSE	TRUE	FALSE	TRUE	TRUE
1540	FALSE	FALSE	FALSE	FALSE	TRUE	TRUE	FALSE
1541	FALSE	FALSE	FALSE	FALSE	TRUE	FALSE	FALSE
1542	FALSE	FALSE	FALSE	FALSE	TRUE	FALSE	FALSE
1543	FALSE	FALSE	FALSE	FALSE	FALSE	FALSE	FALSE
1544	FALSE	FALSE	FALSE	FALSE	FALSE	FALSE	FALSE
1545	FALSE	TRUE	FALSE	TRUE	TRUE	FALSE	FALSE
1546	FALSE	TRUE	FALSE	TRUE	TRUE	TRUE	FALSE
1547	FALSE	TRUE	FALSE	TRUE	TRUE	TRUE	FALSE
1548	FALSE	FALSE	FALSE	TRUE	TRUE	TRUE	FALSE
1549	FALSE	FALSE	FALSE	TRUE	TRUE	TRUE	TRUE
1550	FALSE	TRUE	FALSE	TRUE	TRUE	TRUE	FALSE
1551	FALSE	TRUE	FALSE	TRUE	TRUE	TRUE	FALSE
1552	FALSE	FALSE	FALSE	TRUE	FALSE	TRUE	FALSE
1553	FALSE	FALSE	FALSE	TRUE	TRUE	TRUE	FALSE
1554	FALSE	FALSE	FALSE	TRUE	TRUE	TRUE	TRUE
1555	FALSE	FALSE	FALSE	FALSE	FALSE	FALSE	FALSE
1556	FALSE	FALSE	FALSE	FALSE	FALSE	FALSE	FALSE
1557	FALSE	FALSE	FALSE	FALSE	FALSE	FALSE	FALSE
1558	FALSE	FALSE	FALSE	FALSE	FALSE	FALSE	FALSE
1559	FALSE	FALSE	FALSE	FALSE	FALSE	FALSE	FALSE
1560	FALSE	FALSE	FALSE	FALSE	FALSE	FALSE	FALSE
1561	FALSE	FALSE	FALSE	TRUE	TRUE	TRUE	FALSE
1562	FALSE	FALSE	FALSE	TRUE	TRUE	TRUE	FALSE
1563	FALSE	FALSE	TRUE	TRUE	TRUE	TRUE	FALSE
1564	FALSE	FALSE	FALSE	TRUE	TRUE	TRUE	FALSE
1565	FALSE	FALSE	FALSE	TRUE	FALSE	FALSE	FALSE
1566	FALSE	TRUE	FALSE	TRUE	FALSE	FALSE	TRUE
1567	FALSE	TRUE	FALSE	TRUE	FALSE	FALSE	TRUE
1568	FALSE	TRUE	FALSE	TRUE	TRUE	FALSE	TRUE
1569	FALSE	FALSE	FALSE	TRUE	FALSE	FALSE	TRUE
1570	FALSE	FALSE	FALSE	TRUE	FALSE	FALSE	TRUE
1571	FALSE	FALSE	FALSE	TRUE	TRUE	FALSE	TRUE
1572	FALSE	FALSE	FALSE	TRUE	FALSE	FALSE	TRUE
1573	FALSE	FALSE	FALSE	TRUE	FALSE	FALSE	TRUE
1574	FALSE	FALSE	FALSE	FALSE	FALSE	FALSE	TRUE
1575	FALSE	FALSE	FALSE	TRUE	FALSE	FALSE	TRUE
1576	FALSE	TRUE	FALSE	TRUE	FALSE	FALSE	TRUE
1577	FALSE	TRUE	FALSE	TRUE	TRUE	FALSE	TRUE
1578	FALSE	TRUE	FALSE	TRUE	TRUE	FALSE	TRUE
1579	FALSE	TRUE	FALSE	TRUE	FALSE	FALSE	TRUE
1580	FALSE	TRUE	FALSE	TRUE	TRUE	TRUE	TRUE
1581	FALSE	FALSE	FALSE	TRUE	TRUE	FALSE	TRUE
1582	FALSE	TRUE	FALSE	TRUE	TRUE	FALSE	TRUE
1583	FALSE	TRUE	FALSE	TRUE	TRUE	FALSE	TRUE
1584	FALSE	FALSE	FALSE	TRUE	TRUE	FALSE	TRUE
1585	FALSE	FALSE	FALSE	TRUE	TRUE	FALSE	TRUE
1586	FALSE	FALSE	FALSE	TRUE	TRUE	FALSE	TRUE
1587	FALSE	TRUE	FALSE	TRUE	TRUE	FALSE	TRUE
1588	FALSE	TRUE	FALSE	TRUE	TRUE	FALSE	TRUE
1589	FALSE	TRUE	FALSE	TRUE	TRUE	FALSE	TRUE
1590	FALSE	TRUE	FALSE	TRUE	TRUE	TRUE	TRUE
1591	FALSE	TRUE	FALSE	TRUE	TRUE	FALSE	TRUE
1592	FALSE	TRUE	FALSE	TRUE	TRUE	FALSE	TRUE
1593	FALSE	TRUE	FALSE	TRUE	TRUE	FALSE	TRUE
1594	FALSE	TRUE	FALSE	TRUE	TRUE	FALSE	TRUE
1595	FALSE	FALSE	FALSE	TRUE	FALSE	FALSE	TRUE
1596	FALSE	FALSE	FALSE	FALSE	FALSE	FALSE	TRUE
1597	FALSE	TRUE	FALSE	TRUE	FALSE	FALSE	TRUE
1598	FALSE	TRUE	FALSE	FALSE	FALSE	FALSE	TRUE
1599	FALSE	FALSE	FALSE	FALSE	FALSE	FALSE	FALSE
1600	FALSE	FALSE	FALSE	FALSE	FALSE	FALSE	TRUE
1601	FALSE	FALSE	FALSE	FALSE	FALSE	FALSE	TRUE
1602	FALSE	FALSE	FALSE	FALSE	FALSE	FALSE	FALSE
1603	FALSE	FALSE	FALSE	FALSE	FALSE	FALSE	TRUE
1604	FALSE	FALSE	FALSE	FALSE	FALSE	FALSE	FALSE
1605	FALSE	FALSE	FALSE	FALSE	FALSE	FALSE	FALSE
1606	FALSE	TRUE	FALSE	FALSE	FALSE	FALSE	TRUE
1607	FALSE	TRUE	FALSE	FALSE	FALSE	FALSE	FALSE
1608	FALSE	TRUE	FALSE	FALSE	FALSE	FALSE	FALSE
1609	FALSE	TRUE	FALSE	FALSE	FALSE	FALSE	FALSE
1610	FALSE	TRUE	FALSE	FALSE	FALSE	FALSE	FALSE
1611	FALSE	FALSE	FALSE	FALSE	FALSE	FALSE	FALSE
1612	FALSE	FALSE	FALSE	FALSE	FALSE	FALSE	FALSE
1613	FALSE	FALSE	FALSE	FALSE	FALSE	FALSE	FALSE
1614	FALSE	FALSE	FALSE	FALSE	FALSE	FALSE	FALSE
1615	FALSE	FALSE	FALSE	FALSE	FALSE	FALSE	FALSE
1616	FALSE	FALSE	FALSE	FALSE	FALSE	FALSE	FALSE
1617	FALSE	FALSE	FALSE	FALSE	FALSE	FALSE	FALSE
1618	FALSE	FALSE	FALSE	FALSE	FALSE	FALSE	FALSE
1619	FALSE	TRUE	FALSE	FALSE	FALSE	FALSE	TRUE
1620	FALSE	FALSE	FALSE	FALSE	FALSE	FALSE	TRUE
1621	FALSE	FALSE	FALSE	FALSE	FALSE	FALSE	TRUE
1622	FALSE	FALSE	FALSE	FALSE	FALSE	FALSE	TRUE
1623	FALSE	FALSE	FALSE	FALSE	FALSE	FALSE	TRUE
1624	FALSE	FALSE	FALSE	FALSE	FALSE	FALSE	TRUE
1625	FALSE	FALSE	FALSE	FALSE	FALSE	FALSE	TRUE
1626	FALSE	FALSE	FALSE	FALSE	FALSE	FALSE	TRUE
1627	FALSE	FALSE	FALSE	FALSE	FALSE	FALSE	TRUE
1628	FALSE	FALSE	FALSE	FALSE	FALSE	FALSE	FALSE
1629	FALSE	FALSE	FALSE	FALSE	FALSE	FALSE	TRUE
1630	FALSE	FALSE	FALSE	FALSE	FALSE	FALSE	TRUE
1631	FALSE	FALSE	FALSE	FALSE	FALSE	FALSE	FALSE
1632	FALSE	FALSE	FALSE	FALSE	FALSE	FALSE	FALSE
1633	FALSE	FALSE	FALSE	FALSE	FALSE	FALSE	TRUE
1634	FALSE	FALSE	FALSE	FALSE	FALSE	FALSE	TRUE
1635	FALSE	FALSE	FALSE	FALSE	FALSE	FALSE	TRUE
1636	FALSE	FALSE	FALSE	FALSE	FALSE	FALSE	TRUE
1637	FALSE	FALSE	FALSE	FALSE	FALSE	FALSE	TRUE
1638	FALSE	FALSE	FALSE	FALSE	FALSE	FALSE	TRUE
1639	FALSE	FALSE	FALSE	FALSE	FALSE	FALSE	TRUE
1640	FALSE	FALSE	FALSE	FALSE	FALSE	FALSE	FALSE
1641	FALSE	FALSE	FALSE	FALSE	FALSE	FALSE	FALSE
1642	FALSE	FALSE	FALSE	FALSE	FALSE	FALSE	FALSE
1643	FALSE	FALSE	FALSE	FALSE	FALSE	FALSE	FALSE
1644	FALSE	FALSE	FALSE	FALSE	FALSE	FALSE	FALSE
1645	FALSE	FALSE	FALSE	FALSE	FALSE	FALSE	FALSE
1646	FALSE	FALSE	FALSE	FALSE	FALSE	FALSE	FALSE
1647	FALSE	FALSE	FALSE	FALSE	FALSE	FALSE	FALSE
1648	FALSE	FALSE	FALSE	FALSE	FALSE	FALSE	FALSE
1649	FALSE	FALSE	FALSE	FALSE	FALSE	FALSE	FALSE
1650	FALSE	FALSE	FALSE	FALSE	FALSE	FALSE	FALSE
1651	FALSE	FALSE	FALSE	FALSE	FALSE	FALSE	FALSE
1652	FALSE	FALSE	FALSE	FALSE	FALSE	FALSE	FALSE
1653	FALSE	FALSE	FALSE	FALSE	FALSE	FALSE	TRUE
1654	FALSE	FALSE	FALSE	FALSE	FALSE	FALSE	FALSE
1655	FALSE	FALSE	FALSE	FALSE	FALSE	FALSE	FALSE
1656	FALSE	FALSE	FALSE	FALSE	FALSE	FALSE	TRUE
1657	FALSE	FALSE	FALSE	FALSE	FALSE	FALSE	TRUE
1658	FALSE	FALSE	FALSE	FALSE	FALSE	FALSE	TRUE
1659	FALSE	FALSE	FALSE	FALSE	FALSE	FALSE	FALSE
1660	FALSE	FALSE	FALSE	FALSE	FALSE	FALSE	FALSE
1661	FALSE	FALSE	FALSE	FALSE	FALSE	FALSE	TRUE
1662	FALSE	FALSE	FALSE	FALSE	FALSE	FALSE	TRUE
1663	FALSE	FALSE	FALSE	FALSE	FALSE	FALSE	FALSE
1664	FALSE	FALSE	FALSE	FALSE	FALSE	FALSE	FALSE
1665	FALSE	FALSE	FALSE	FALSE	FALSE	FALSE	TRUE
1666	FALSE	FALSE	FALSE	FALSE	FALSE	FALSE	FALSE
1667	FALSE	FALSE	FALSE	FALSE	FALSE	FALSE	FALSE
1668	FALSE	FALSE	FALSE	FALSE	FALSE	FALSE	FALSE
1669	FALSE	FALSE	FALSE	FALSE	FALSE	FALSE	FALSE
1670	FALSE	FALSE	FALSE	FALSE	FALSE	FALSE	FALSE
1671	FALSE	FALSE	FALSE	FALSE	FALSE	FALSE	FALSE
1672	FALSE	TRUE	FALSE	TRUE	FALSE	FALSE	FALSE
1673	FALSE	TRUE	FALSE	TRUE	FALSE	FALSE	TRUE
1674	FALSE	TRUE	FALSE	TRUE	FALSE	FALSE	TRUE
1675	FALSE	TRUE	FALSE	TRUE	FALSE	FALSE	TRUE
1676	FALSE	TRUE	FALSE	TRUE	FALSE	FALSE	TRUE
1677	FALSE	TRUE	FALSE	TRUE	FALSE	FALSE	TRUE
1678	FALSE	TRUE	FALSE	TRUE	FALSE	FALSE	TRUE
1679	FALSE	TRUE	FALSE	TRUE	FALSE	FALSE	TRUE
1680	FALSE	FALSE	FALSE	TRUE	FALSE	FALSE	TRUE
1681	FALSE	FALSE	FALSE	TRUE	FALSE	FALSE	TRUE
1682	FALSE	FALSE	FALSE	FALSE	FALSE	FALSE	TRUE
1683	FALSE	FALSE	FALSE	FALSE	FALSE	FALSE	FALSE
1684	FALSE	TRUE	FALSE	TRUE	FALSE	FALSE	TRUE
1685	FALSE	TRUE	FALSE	TRUE	FALSE	FALSE	TRUE
1686	FALSE	TRUE	FALSE	TRUE	FALSE	FALSE	TRUE
1687	FALSE	TRUE	FALSE	TRUE	FALSE	FALSE	TRUE
1688	FALSE	FALSE	FALSE	TRUE	FALSE	FALSE	FALSE
1689	FALSE	FALSE	FALSE	FALSE	FALSE	FALSE	TRUE
1690	FALSE	FALSE	FALSE	FALSE	FALSE	FALSE	TRUE
1691	FALSE	FALSE	FALSE	FALSE	FALSE	FALSE	FALSE
1692	FALSE	FALSE	FALSE	TRUE	FALSE	FALSE	FALSE
1693	FALSE	TRUE	FALSE	TRUE	FALSE	FALSE	FALSE
1694	FALSE	TRUE	FALSE	TRUE	FALSE	FALSE	FALSE
1695	FALSE	TRUE	FALSE	TRUE	FALSE	FALSE	FALSE
1696	FALSE	TRUE	FALSE	TRUE	FALSE	FALSE	FALSE
1697	FALSE	TRUE	FALSE	TRUE	FALSE	FALSE	FALSE
1698	FALSE	FALSE	FALSE	TRUE	FALSE	TRUE	FALSE
1699	FALSE	FALSE	FALSE	TRUE	FALSE	FALSE	FALSE
1700	FALSE	FALSE	FALSE	TRUE	FALSE	FALSE	FALSE
1701	FALSE	FALSE	FALSE	FALSE	FALSE	FALSE	FALSE
1702	FALSE	TRUE	FALSE	TRUE	FALSE	FALSE	FALSE
1703	FALSE	FALSE	FALSE	TRUE	FALSE	FALSE	FALSE
1704	FALSE	FALSE	FALSE	FALSE	FALSE	FALSE	FALSE
1705	FALSE	FALSE	FALSE	FALSE	FALSE	FALSE	FALSE
1706	FALSE	FALSE	FALSE	FALSE	FALSE	FALSE	FALSE
1707	FALSE	FALSE	FALSE	FALSE	FALSE	FALSE	FALSE
1708	FALSE	FALSE	FALSE	FALSE	FALSE	FALSE	FALSE
1709	FALSE	FALSE	FALSE	FALSE	FALSE	FALSE	FALSE
1710	FALSE	FALSE	FALSE	FALSE	FALSE	FALSE	FALSE
1711	FALSE	FALSE	FALSE	FALSE	FALSE	FALSE	FALSE
1712	FALSE	FALSE	FALSE	FALSE	FALSE	FALSE	FALSE
1713	FALSE	FALSE	FALSE	FALSE	FALSE	FALSE	FALSE
1714	FALSE	FALSE	FALSE	FALSE	FALSE	FALSE	FALSE
1715	FALSE	FALSE	FALSE	TRUE	FALSE	FALSE	FALSE
1716	FALSE	FALSE	FALSE	FALSE	FALSE	FALSE	FALSE
1717	FALSE	FALSE	FALSE	FALSE	FALSE	FALSE	FALSE
1718	FALSE	FALSE	FALSE	FALSE	FALSE	FALSE	FALSE
1719	FALSE	FALSE	FALSE	FALSE	FALSE	FALSE	FALSE
1720	FALSE	FALSE	FALSE	TRUE	FALSE	FALSE	FALSE
1721	FALSE	FALSE	FALSE	TRUE	FALSE	FALSE	FALSE
1722	FALSE	FALSE	FALSE	TRUE	FALSE	FALSE	FALSE
1723	FALSE	FALSE	FALSE	TRUE	FALSE	FALSE	FALSE
1724	FALSE	FALSE	FALSE	FALSE	FALSE	FALSE	FALSE
1725	FALSE	FALSE	FALSE	FALSE	FALSE	FALSE	FALSE
1726	FALSE	FALSE	FALSE	FALSE	FALSE	FALSE	FALSE
1727	FALSE	FALSE	FALSE	FALSE	FALSE	FALSE	FALSE
1728	FALSE	FALSE	FALSE	TRUE	FALSE	FALSE	FALSE
1729	FALSE	FALSE	FALSE	TRUE	FALSE	FALSE	FALSE
1730	FALSE	TRUE	FALSE	TRUE	FALSE	FALSE	FALSE
1731	FALSE	FALSE	FALSE	FALSE	FALSE	FALSE	FALSE
1732	FALSE	FALSE	FALSE	TRUE	FALSE	FALSE	FALSE
1733	FALSE	FALSE	FALSE	TRUE	FALSE	FALSE	FALSE
1734	FALSE	FALSE	FALSE	FALSE	FALSE	FALSE	FALSE
1735	FALSE	FALSE	FALSE	FALSE	FALSE	FALSE	FALSE
1736	FALSE	FALSE	FALSE	FALSE	FALSE	FALSE	FALSE
1737	FALSE	FALSE	FALSE	FALSE	FALSE	FALSE	FALSE
1738	FALSE	FALSE	FALSE	FALSE	FALSE	FALSE	FALSE
1739	FALSE	FALSE	FALSE	FALSE	FALSE	FALSE	FALSE
1740	FALSE	FALSE	FALSE	FALSE	FALSE	FALSE	FALSE
1741	FALSE	FALSE	FALSE	FALSE	FALSE	FALSE	FALSE
1742	FALSE	FALSE	FALSE	FALSE	FALSE	FALSE	FALSE
1743	FALSE	FALSE	FALSE	FALSE	FALSE	FALSE	FALSE
1744	FALSE	FALSE	FALSE	FALSE	FALSE	FALSE	FALSE
1745	FALSE	FALSE	FALSE	FALSE	FALSE	FALSE	FALSE
1746	FALSE	FALSE	FALSE	FALSE	FALSE	FALSE	FALSE
1747	FALSE	FALSE	FALSE	FALSE	FALSE	FALSE	FALSE
1748	FALSE	FALSE	FALSE	FALSE	FALSE	FALSE	FALSE
1749	FALSE	FALSE	FALSE	TRUE	FALSE	FALSE	FALSE
1750	FALSE	FALSE	FALSE	TRUE	FALSE	FALSE	FALSE
1751	FALSE	FALSE	FALSE	TRUE	FALSE	FALSE	FALSE
1752	FALSE	FALSE	FALSE	TRUE	FALSE	FALSE	FALSE
1753	FALSE	FALSE	FALSE	TRUE	FALSE	FALSE	FALSE
1754	FALSE	FALSE	FALSE	FALSE	FALSE	FALSE	FALSE
1755	FALSE	FALSE	FALSE	TRUE	FALSE	FALSE	FALSE
1756	FALSE	FALSE	FALSE	TRUE	FALSE	FALSE	FALSE
1757	FALSE	TRUE	FALSE	TRUE	FALSE	FALSE	TRUE
1758	FALSE	FALSE	FALSE	TRUE	FALSE	FALSE	FALSE
1759	FALSE	FALSE	FALSE	TRUE	FALSE	FALSE	FALSE
1760	FALSE	FALSE	FALSE	TRUE	FALSE	FALSE	FALSE
1761	FALSE	FALSE	FALSE	FALSE	FALSE	FALSE	FALSE
1762	FALSE	FALSE	FALSE	FALSE	FALSE	FALSE	FALSE
1763	FALSE	FALSE	FALSE	TRUE	FALSE	FALSE	FALSE
1764	FALSE	FALSE	FALSE	TRUE	FALSE	FALSE	FALSE
1765	FALSE	FALSE	FALSE	FALSE	FALSE	FALSE	FALSE
1766	FALSE	FALSE	FALSE	TRUE	FALSE	FALSE	FALSE
1767	FALSE	FALSE	FALSE	TRUE	FALSE	FALSE	FALSE
1768	FALSE	FALSE	FALSE	TRUE	FALSE	FALSE	FALSE
1769	FALSE	FALSE	FALSE	TRUE	FALSE	FALSE	FALSE
1770	FALSE	FALSE	FALSE	FALSE	FALSE	FALSE	FALSE
1771	FALSE	FALSE	FALSE	TRUE	FALSE	FALSE	FALSE
1772	FALSE	FALSE	FALSE	TRUE	FALSE	FALSE	FALSE
1773	FALSE	FALSE	FALSE	TRUE	FALSE	FALSE	FALSE
1774	FALSE	FALSE	FALSE	TRUE	FALSE	FALSE	FALSE
1775	FALSE	FALSE	FALSE	TRUE	FALSE	FALSE	FALSE
1776	FALSE	FALSE	FALSE	TRUE	FALSE	FALSE	FALSE
1777	FALSE	FALSE	FALSE	FALSE	FALSE	FALSE	FALSE
1778	FALSE	FALSE	FALSE	FALSE	FALSE	FALSE	FALSE
1779	FALSE	FALSE	FALSE	TRUE	FALSE	FALSE	FALSE
1780	FALSE	FALSE	FALSE	TRUE	FALSE	FALSE	FALSE
1781	FALSE	FALSE	FALSE	TRUE	FALSE	FALSE	FALSE
1782	FALSE	FALSE	FALSE	TRUE	FALSE	FALSE	FALSE
1783	FALSE	FALSE	FALSE	FALSE	FALSE	FALSE	FALSE
1784	FALSE	FALSE	FALSE	TRUE	FALSE	FALSE	FALSE
1785	FALSE	FALSE	FALSE	TRUE	FALSE	FALSE	FALSE
1786	FALSE	FALSE	FALSE	TRUE	FALSE	FALSE	FALSE
1787	FALSE	FALSE	FALSE	TRUE	FALSE	FALSE	FALSE
1788	FALSE	FALSE	FALSE	FALSE	FALSE	FALSE	FALSE
1789	FALSE	FALSE	FALSE	FALSE	FALSE	FALSE	FALSE
1790	FALSE	FALSE	FALSE	TRUE	FALSE	FALSE	FALSE
1791	FALSE	FALSE	FALSE	TRUE	FALSE	FALSE	FALSE
1792	FALSE	FALSE	FALSE	TRUE	FALSE	FALSE	FALSE
1793	FALSE	FALSE	FALSE	TRUE	FALSE	FALSE	FALSE
1794	FALSE	FALSE	FALSE	TRUE	FALSE	FALSE	FALSE
1795	FALSE	FALSE	FALSE	TRUE	FALSE	FALSE	FALSE
1796	FALSE	FALSE	FALSE	TRUE	FALSE	FALSE	FALSE
1797	FALSE	FALSE	FALSE	TRUE	FALSE	FALSE	FALSE
1798	FALSE	FALSE	FALSE	TRUE	FALSE	FALSE	FALSE
1799	FALSE	FALSE	FALSE	TRUE	FALSE	FALSE	FALSE
1800	FALSE	FALSE	FALSE	TRUE	FALSE	FALSE	FALSE
1801	FALSE	TRUE	FALSE	TRUE	FALSE	FALSE	FALSE
1802	FALSE	FALSE	FALSE	TRUE	FALSE	FALSE	FALSE
1803	FALSE	FALSE	FALSE	TRUE	FALSE	FALSE	FALSE
1804	FALSE	FALSE	FALSE	TRUE	FALSE	FALSE	FALSE
1805	FALSE	TRUE	FALSE	TRUE	FALSE	FALSE	FALSE
1806	FALSE	FALSE	FALSE	TRUE	FALSE	FALSE	FALSE
1807	FALSE	FALSE	FALSE	TRUE	FALSE	FALSE	FALSE
1808	FALSE	FALSE	FALSE	TRUE	FALSE	FALSE	FALSE
1809	FALSE	FALSE	FALSE	FALSE	FALSE	FALSE	FALSE
1810	FALSE	TRUE	FALSE	TRUE	FALSE	FALSE	FALSE
1811	FALSE	TRUE	FALSE	TRUE	FALSE	FALSE	FALSE
1812	FALSE	FALSE	FALSE	TRUE	FALSE	FALSE	FALSE
1813	FALSE	FALSE	FALSE	TRUE	FALSE	FALSE	FALSE
1814	FALSE	FALSE	FALSE	FALSE	FALSE	FALSE	FALSE
1815	FALSE	FALSE	FALSE	FALSE	FALSE	FALSE	FALSE
1816	FALSE	FALSE	FALSE	FALSE	FALSE	FALSE	TRUE
1817	FALSE	FALSE	FALSE	FALSE	FALSE	FALSE	FALSE
1818	FALSE	FALSE	FALSE	TRUE	FALSE	FALSE	FALSE
1819	FALSE	FALSE	FALSE	TRUE	FALSE	FALSE	FALSE
1820	FALSE	TRUE	FALSE	FALSE	FALSE	FALSE	FALSE
1821	FALSE	FALSE	FALSE	FALSE	FALSE	FALSE	FALSE
1822	FALSE	FALSE	FALSE	FALSE	FALSE	FALSE	FALSE
1823	FALSE	FALSE	FALSE	FALSE	FALSE	FALSE	FALSE
1824	FALSE	FALSE	FALSE	FALSE	FALSE	FALSE	TRUE
1825	FALSE	FALSE	FALSE	FALSE	FALSE	FALSE	TRUE
1826	FALSE	TRUE	FALSE	FALSE	FALSE	FALSE	TRUE
1827	FALSE	TRUE	FALSE	FALSE	FALSE	FALSE	FALSE
1828	FALSE	TRUE	FALSE	FALSE	FALSE	FALSE	FALSE
1829	FALSE	TRUE	FALSE	FALSE	FALSE	FALSE	FALSE
1830	FALSE	FALSE	FALSE	FALSE	FALSE	FALSE	FALSE
1831	FALSE	FALSE	FALSE	FALSE	FALSE	FALSE	FALSE
1832	FALSE	FALSE	FALSE	FALSE	FALSE	FALSE	FALSE
1833	FALSE	FALSE	FALSE	FALSE	FALSE	FALSE	FALSE
1834	FALSE	FALSE	FALSE	FALSE	FALSE	FALSE	FALSE
1835	FALSE	FALSE	FALSE	FALSE	FALSE	FALSE	FALSE
1836	FALSE	FALSE	FALSE	FALSE	TRUE	FALSE	TRUE
1837	FALSE	FALSE	FALSE	FALSE	FALSE	TRUE	TRUE
1838	FALSE	TRUE	FALSE	TRUE	FALSE	FALSE	TRUE
1839	FALSE	TRUE	FALSE	TRUE	FALSE	FALSE	TRUE
1840	FALSE	TRUE	FALSE	TRUE	FALSE	FALSE	TRUE
1841	FALSE	TRUE	FALSE	TRUE	FALSE	FALSE	TRUE
1842	FALSE	FALSE	FALSE	TRUE	FALSE	FALSE	TRUE
1843	FALSE	FALSE	FALSE	FALSE	FALSE	FALSE	TRUE
1844	FALSE	FALSE	FALSE	FALSE	FALSE	FALSE	TRUE
1845	FALSE	FALSE	FALSE	FALSE	FALSE	FALSE	TRUE
1846	FALSE	FALSE	FALSE	FALSE	FALSE	FALSE	FALSE
1847	FALSE	TRUE	FALSE	TRUE	FALSE	FALSE	TRUE
1848	FALSE	TRUE	FALSE	FALSE	FALSE	FALSE	TRUE
1849	FALSE	FALSE	FALSE	FALSE	FALSE	FALSE	TRUE
1850	FALSE	FALSE	FALSE	FALSE	FALSE	FALSE	TRUE
1851	FALSE	FALSE	FALSE	FALSE	FALSE	FALSE	FALSE
1852	FALSE	FALSE	FALSE	FALSE	FALSE	FALSE	TRUE
1853	FALSE	FALSE	FALSE	FALSE	FALSE	FALSE	TRUE
1854	FALSE	FALSE	FALSE	FALSE	FALSE	FALSE	TRUE
1855	FALSE	FALSE	FALSE	FALSE	FALSE	FALSE	TRUE
1856	FALSE	FALSE	FALSE	FALSE	FALSE	FALSE	TRUE
1857	FALSE	FALSE	FALSE	FALSE	FALSE	FALSE	FALSE
1858	FALSE	FALSE	FALSE	FALSE	FALSE	FALSE	FALSE
1859	FALSE	FALSE	FALSE	FALSE	FALSE	FALSE	FALSE
1860	FALSE	FALSE	FALSE	FALSE	FALSE	FALSE	FALSE
1861	FALSE	FALSE	FALSE	FALSE	FALSE	FALSE	FALSE
1862	FALSE	TRUE	FALSE	TRUE	TRUE	FALSE	TRUE
1863	FALSE	FALSE	FALSE	TRUE	TRUE	FALSE	TRUE
1864	FALSE	FALSE	FALSE	TRUE	TRUE	FALSE	TRUE
1865	FALSE	TRUE	FALSE	TRUE	TRUE	FALSE	TRUE
1866	FALSE	TRUE	FALSE	TRUE	TRUE	FALSE	TRUE
1867	FALSE	TRUE	FALSE	TRUE	TRUE	FALSE	TRUE
1868	FALSE	TRUE	FALSE	TRUE	TRUE	FALSE	TRUE
1869	FALSE	TRUE	FALSE	TRUE	TRUE	FALSE	TRUE
1870	FALSE	TRUE	FALSE	TRUE	TRUE	FALSE	TRUE
1871	FALSE	TRUE	FALSE	TRUE	TRUE	FALSE	TRUE
1872	FALSE	TRUE	FALSE	TRUE	TRUE	FALSE	TRUE
1873	FALSE	FALSE	FALSE	TRUE	TRUE	FALSE	TRUE
1874	FALSE	FALSE	FALSE	TRUE	TRUE	FALSE	TRUE
1875	FALSE	FALSE	FALSE	TRUE	TRUE	FALSE	TRUE
1876	FALSE	TRUE	FALSE	TRUE	TRUE	FALSE	TRUE
1877	FALSE	FALSE	FALSE	TRUE	TRUE	FALSE	TRUE
1878	FALSE	FALSE	FALSE	TRUE	FALSE	FALSE	FALSE
1879	FALSE	FALSE	FALSE	FALSE	FALSE	FALSE	FALSE
1880	FALSE	FALSE	FALSE	TRUE	FALSE	FALSE	TRUE
1881	FALSE	TRUE	FALSE	TRUE	TRUE	FALSE	TRUE
1882	FALSE	FALSE	FALSE	TRUE	TRUE	FALSE	TRUE
1883	FALSE	TRUE	FALSE	TRUE	TRUE	FALSE	TRUE
1884	FALSE	TRUE	FALSE	TRUE	TRUE	FALSE	TRUE
1885	FALSE	TRUE	FALSE	TRUE	TRUE	FALSE	TRUE
1886	FALSE	FALSE	FALSE	TRUE	TRUE	FALSE	TRUE
1887	FALSE	FALSE	FALSE	TRUE	TRUE	FALSE	TRUE
1888	FALSE	TRUE	FALSE	TRUE	TRUE	FALSE	TRUE
1889	FALSE	TRUE	FALSE	TRUE	TRUE	FALSE	TRUE
1890	FALSE	TRUE	FALSE	TRUE	TRUE	FALSE	TRUE
1891	FALSE	TRUE	FALSE	TRUE	TRUE	FALSE	TRUE
1892	FALSE	TRUE	FALSE	TRUE	TRUE	FALSE	TRUE
1893	FALSE	TRUE	FALSE	TRUE	TRUE	TRUE	TRUE
1894	FALSE	TRUE	FALSE	TRUE	TRUE	FALSE	TRUE
1895	FALSE	TRUE	FALSE	TRUE	TRUE	FALSE	TRUE
1896	FALSE	FALSE	FALSE	TRUE	FALSE	FALSE	TRUE
1897	FALSE	FALSE	FALSE	FALSE	FALSE	FALSE	FALSE
1898	FALSE	FALSE	FALSE	FALSE	FALSE	FALSE	FALSE
1899	FALSE	FALSE	FALSE	FALSE	FALSE	FALSE	FALSE
1900	FALSE	FALSE	FALSE	FALSE	FALSE	FALSE	FALSE
1901	FALSE	FALSE	FALSE	FALSE	FALSE	FALSE	FALSE
1902	FALSE	FALSE	FALSE	FALSE	FALSE	FALSE	FALSE
1903	FALSE	FALSE	FALSE	FALSE	FALSE	FALSE	FALSE
1904	FALSE	FALSE	FALSE	FALSE	FALSE	FALSE	FALSE
1905	FALSE	FALSE	FALSE	FALSE	FALSE	FALSE	TRUE
1906	FALSE	FALSE	FALSE	FALSE	FALSE	FALSE	TRUE
1907	FALSE	FALSE	FALSE	FALSE	FALSE	FALSE	FALSE
1908	FALSE	FALSE	FALSE	FALSE	FALSE	FALSE	FALSE
1909	FALSE	FALSE	FALSE	FALSE	FALSE	FALSE	FALSE
1910	FALSE	FALSE	FALSE	FALSE	FALSE	FALSE	FALSE
1911	FALSE	FALSE	FALSE	FALSE	FALSE	FALSE	FALSE
1912	FALSE	FALSE	FALSE	FALSE	FALSE	FALSE	FALSE
1913	FALSE	FALSE	FALSE	FALSE	FALSE	FALSE	FALSE
1914	FALSE	FALSE	FALSE	FALSE	FALSE	FALSE	FALSE
1915	FALSE	TRUE	FALSE	FALSE	FALSE	FALSE	TRUE
1916	FALSE	TRUE	FALSE	TRUE	FALSE	FALSE	TRUE
1917	FALSE	TRUE	FALSE	TRUE	FALSE	FALSE	TRUE
1918	FALSE	FALSE	FALSE	TRUE	FALSE	FALSE	TRUE
1919	FALSE	FALSE	FALSE	FALSE	FALSE	FALSE	TRUE
1920	FALSE	TRUE	FALSE	TRUE	FALSE	FALSE	TRUE
1921	FALSE	FALSE	FALSE	TRUE	FALSE	FALSE	TRUE
1922	FALSE	TRUE	FALSE	TRUE	FALSE	FALSE	TRUE
1923	FALSE	FALSE	FALSE	TRUE	FALSE	FALSE	TRUE
1924	FALSE	FALSE	FALSE	TRUE	FALSE	FALSE	TRUE
1925	FALSE	FALSE	FALSE	TRUE	FALSE	FALSE	FALSE
1926	FALSE	TRUE	FALSE	TRUE	FALSE	FALSE	FALSE
1927	FALSE	TRUE	FALSE	TRUE	FALSE	FALSE	TRUE
1928	FALSE	FALSE	FALSE	TRUE	FALSE	FALSE	FALSE
1929	FALSE	TRUE	FALSE	TRUE	FALSE	FALSE	FALSE
1930	FALSE	TRUE	FALSE	TRUE	FALSE	FALSE	FALSE
1931	FALSE	FALSE	FALSE	FALSE	FALSE	FALSE	FALSE
1932	FALSE	FALSE	FALSE	FALSE	FALSE	FALSE	FALSE
1933	FALSE	FALSE	FALSE	FALSE	FALSE	FALSE	FALSE
1934	FALSE	FALSE	FALSE	FALSE	FALSE	FALSE	FALSE
1935	FALSE	TRUE	FALSE	FALSE	FALSE	FALSE	FALSE
1936	FALSE	TRUE	FALSE	TRUE	FALSE	FALSE	FALSE
1937	FALSE	FALSE	FALSE	TRUE	FALSE	FALSE	FALSE
1938	FALSE	FALSE	FALSE	TRUE	FALSE	FALSE	FALSE
1939	FALSE	FALSE	FALSE	FALSE	FALSE	FALSE	FALSE
1940	FALSE	FALSE	FALSE	FALSE	FALSE	FALSE	FALSE
1941	FALSE	FALSE	FALSE	FALSE	FALSE	FALSE	FALSE
1942	FALSE	TRUE	FALSE	TRUE	FALSE	FALSE	FALSE
1943	FALSE	TRUE	FALSE	FALSE	FALSE	FALSE	FALSE
1944	FALSE	TRUE	FALSE	TRUE	FALSE	FALSE	FALSE
1945	FALSE	FALSE	FALSE	TRUE	FALSE	FALSE	FALSE
1946	FALSE	FALSE	FALSE	TRUE	FALSE	FALSE	FALSE
1947	FALSE	FALSE	FALSE	TRUE	FALSE	FALSE	FALSE
1948	FALSE	FALSE	FALSE	TRUE	FALSE	FALSE	FALSE
1949	FALSE	FALSE	FALSE	TRUE	FALSE	FALSE	FALSE
1950	FALSE	FALSE	FALSE	TRUE	FALSE	FALSE	FALSE
1951	FALSE	FALSE	FALSE	FALSE	FALSE	FALSE	FALSE
1952	FALSE	FALSE	FALSE	FALSE	FALSE	FALSE	FALSE
1953	FALSE	FALSE	FALSE	FALSE	FALSE	FALSE	FALSE
1954	FALSE	FALSE	FALSE	FALSE	FALSE	FALSE	TRUE
1955	FALSE	TRUE	FALSE	TRUE	FALSE	FALSE	TRUE
1956	FALSE	TRUE	FALSE	TRUE	FALSE	FALSE	TRUE
[truncated: 123,543 more rows]
