# Supplementary material for: Binding of heterochromatin protein Rhino to a subset of piRNA clusters depends on a combination of two histone marks
Source: Nat Struct Mol Biol. 2025 Jun 17;32(8):1517–27. doi: 10.1038/s41594-025-01584-8 (PMC12350163; doi:10.1038/s41594-025-01584-8)
Supplement: Supplementary file 10 — Statistical source data. [file 41594_2025_1584_MOESM10_ESM.xlsx]

## Sheet: Sheet1
Extended Figure 1
	hetA	blood	Burdock	TAHRE	nos	gamma-tub	sterility	morphology		Sterility phenotype
Del	-2.17601	-3.04411	-2.97256	-2.37098	-0.281696	0.0516506					Sterile
Csul	-1.78953	-2.87068	-3.99589	-1.88094	-0.0845409	1.00864					Semi-fertile
rhi	-1.90241	-2.98091	-3.38518	-2.15533	-0.341084	1.36421					Fertile
Rtf1	-1.86885	-2.03982	-1.89558	-1.76129	0.81236	1.97747
Mof	-1.8462	-2.90943	-0.415067	-1.87775	-0.346512	-0.488601				Morphology
Nsl1	-1.79494	-2.7469	-0.320264	-1.38383	0.638575	2.2109					Strongly affected
Set1	-2.3806	-0.310226	0.209071	-3.08121	-0.09105	-0.416323					Mildly affected
E(z)	-0.54853	-0.892063	-3.12729	-0.782245	-0.07205	1.08003					Not affected
Wdr82	-1.94419	-2.84948	1.9069	-2.01397	-0.324966	2.3682
WDS	-1.70274	-1.28269	-0.126241	-1.36011	1.82405	1.80835
Taf1	-1.88984	0.00527264	-0.522903	-2.01031	3.77471	1.66265
CG1135	-1.33482	-1.01481	0.0869949	-1.5331	-0.472542	-0.613795
lid	-1.37044	-1.45166	0.340582	-1.21641	-0.36889	0.0378994
Su(var)3-9	-1.73723	0.0382373	-0.315529	-1.62142	2.6774	1.57652
Ash2	-2.02264	0.22937	0.309643	-2.13026	-0.0965277	1.2011
egg	-1.8491	0.437071	0.358102	-1.88497	-0.289343	-0.398496
Rept	-1.40412	-0.264082	-0.241459	-1.00702	0.140934	0.681753
Stwl	-1.5557	-0.0232582	-0.212355	-1.11844	1.41413	1.8955
Nito	-1.37433	-0.639129	0.350839	-1.07501	0.460746	2.21149
Nsl3	-1.29416	-0.00700376	-0.462838	-0.338901	3.70973	1.64759
Rbbp5	-1.48767	0.439099	0.334565	-1.32307	-0.497896	-0.540629
Su(z)12	-1.62533	0.559815	0.611614	-1.39136	-0.204565	0.202413
Nej	-1.46069	0.478918	0.374215	-1.06916	-0.4463	-0.574965
Caf1-55	-1.26159	0.15577	-0.273927	-0.265728	4.01242	1.84724
Mnn1	-1.36598	0.0767355	0.137194	-0.459998	1.77241	2.05721
CG13807	-0.983662	0.207659	-0.0050702	-0.778267	-0.298535	-0.972136
Art1	-0.489008	0.394489	0.255908	-1.04346	-0.537331	-0.792311
WDS	-0.56587	-0.0328297	-0.603843	0.322437	2.27639	1.61591
CG8545	-0.341928	0.0191752	-0.565578	0.192092	0.638999	1.6797
Fib	-0.878334	-0.138564	-0.210087	0.83157	2.82436	1.84334
PR-set7	-0.589447	0.499873	0.430772	-0.629848	-0.490697	-0.505551
trr	-0.176185	0.392336	0.288386	-0.506803	-0.277096	0.301238
Atac2	-0.401445	-0.197712	-0.789797	1.75164	0.331402	0.922523
CG32152	0.527768	0.339925	0.0492437	-0.469808	-0.55372	-0.614521
Tip60	0.0740517	0.544927	0.542697	-0.506235	-0.0968637	0.749438
CG5880	0.508316	0.267784	0.041473	-0.028389	-0.42797	-0.467753
Br140	0.535978	0.275034	-0.056497	0.0538307	-0.304787	-0.649936
CG4565	0.484632	0.224964	-0.0996385	0.376155	-0.419604	0.757944
Nipped-A	0.705467	0.421747	0.218494	-0.240546	-0.413101	-0.65191
Art9	0.616218	0.318204	0.195448	-0.0244871	-0.48649	-0.923983
Cfp1	0.453394	0.275393	0.010396	0.403339	-0.455758	-0.663705
CG3515	0.542264	0.256579	-0.0643008	0.410874	-0.432144	-0.719657
Gpp	0.525389	0.307434	0.126914	0.225446	-0.487357	-0.642506
Set2	0.435734	0.572623	0.590516	-0.406352	-0.438993	-0.980301
YL-1	0.477907	0.237073	0.0180438	0.521191	-0.388955	0.299001
G9a	0.58625	0.298779	0.122082	0.277373	-0.385807	-0.861048
Naa60	0.516291	0.234196	0.0581039	0.498118	-0.437572	-0.839015
Esc1	0.560283	0.29221	0.0940527	0.409023	-0.467711	-0.933543
Eaf6	0.665925	0.411468	0.334088	0.0131735	-0.247689	-0.107187
NSD	0.659493	0.41839	0.268596	0.118123	-0.477157	-0.769963
CG3527	0.640036	0.379615	0.17048	0.315511	-0.272821	-0.586496
Trxr-1	0.417809	0.511316	0.465252	0.160741	0.510615	2.32228
enok	0.691308	0.531618	0.488426	-0.139327	-0.328346	-0.521888
CG17440	0.644919	0.394671	0.250843	0.315667	-0.556184	-0.849821
CG14544	0.506283	0.371756	0.232127	0.518924	-0.370443	-0.585401
D4	0.696683	0.47245	0.424232	0.0497631	-0.032217	0.253502
Hmt4-20	0.679618	0.428656	0.371328	0.166621	-0.479231	-0.591682
Art3	0.590806	0.41347	0.300955	0.345279	-0.510793	-0.635412
chameau	0.524397	0.51171	0.412719	0.206347	-0.430358	-0.585596
taf12	0.596282	0.426269	0.283149	0.350342	-0.193489	-0.475844
Hat1	0.597373	0.363481	0.206841	0.495845	-0.348166	-1.02826
Ash1	0.50642	0.267103	-0.0246982	0.95081	-0.395976	-0.512717
Trx	0.711121	0.494338	0.523001	0.0119696	-0.318934	-0.407908
Art4	0.549842	0.364841	0.245631	0.605465	-0.499356	-0.572418
ESC	0.700275	0.472367	0.435362	0.167218	-0.463072	-0.713671
l(1)G0020	0.724208	0.487575	0.44002	0.147116	-0.356142	-0.492283
Gas41	0.649824	0.409192	0.290186	0.454251	-0.197082	-0.490967
Art8	0.597844	0.47146	0.317538	0.453648	-0.235508	-0.0331547
CG10931	0.617413	0.448768	0.392173	0.384768	-0.467385	-0.644962
vir	0.607005	0.396444	0.305938	0.558994	-0.346231	-0.319066
MRG15	0.686042	0.509058	0.41937	0.260128	-0.471817	-0.64129
Gcn5	0.626424	0.343002	0.241906	0.722084	-0.264155	-0.677435
Elp3	0.724813	0.520521	0.488777	0.255967	-0.384779	-0.585147
Art2	0.63348	0.345135	0.1802	0.848225	-0.255792	-0.451736
CG8677	0.665908	0.491569	0.329209	0.537721	-0.318098	-0.278646
CG9550	0.707663	0.455469	0.330737	0.590049	-0.301381	-4.22922e-05
CG33230	0.770156	0.537689	0.49853	0.336504	-0.439645	-0.781498
Art7	0.623518	0.433421	0.465969	0.706934	-0.377198	-0.0717413
CG8939	0.743533	0.538249	0.408988	0.560604	-0.395518	-0.476059
Rsf-1	0.729285	0.547594	0.528584	0.456647	-0.333502	-0.278944
Ing3	0.654777	0.448013	0.369012	0.823682	-0.35663	-0.511662
Spt7	0.730114	0.535683	0.448681	0.638975	-0.367007	-0.426546
fs(1)K10	0.710126	0.47735	0.415003	0.782791	-0.428777	-0.939087
ham	0.697614	0.481441	0.51502	0.703364	-0.353689	-0.430487
YL-1	0.67315	0.491729	0.424191	0.820402	-0.417981	-0.507555
Art6	0.674721	0.522624	0.54795	0.710011	-0.39749	0.0607663
cmi	0.757376	0.541124	0.550394	0.625581	-0.217976	-0.0429129
CG32732	0.688954	0.427127	0.270281	1.16229	-0.360733	-0.060245
rswl	0.793955	0.681295	0.826617	0.277729	-0.388586	-0.00175295
reptor	0.822596	0.61133	0.673327	0.545067	-0.436164	-0.696236
CG1894	0.636414	0.45678	0.372042	1.62684	-0.392337	-0.530596
Oga	0.750278	0.550399	0.535761	1.30299	-0.344146	-0.260273
w	0.679215	0.475275	0.390733	1.84295	-0.466528	-0.59164
