# Supplementary material for: Binding of heterochromatin protein Rhino to a subset of piRNA clusters depends on a combination of two histone marks
Source: Nat Struct Mol Biol. 2025 Jun 17;32(8):1517–27. doi: 10.1038/s41594-025-01584-8 (PMC12350163; doi:10.1038/s41594-025-01584-8)
Supplement: Supplementary file 11 — Statistical source data. [file 41594_2025_1584_MOESM11_ESM.xlsx]

## Sheet: Sheet1
Extended Data Fig. 2f
RT-qPCR piRNA clusters
Experiment: piRNA cluster-Ez kd -Abdou 080622 Active filter: SYBR Green I / HRM Dye (465-510)											Statistics
Chart	Pairing	Sample Name	Targets	References	Mean Cp	Mean Cp	Target/Ref	Average	STD
True	E1/A1	sh-w n=1	42AB #2	rp49	31.7803	20.0748	0.000299	0.000479333	0.000120222		Unpaired t test
True	E2/A2	sh-w n=2	42AB #2	rp49	30.1313	19.4787	0.000621				P value	0.0038
True	E3/A3	sh-w n=3	42AB #2	rp49	30.5855	19.6717	0.000518				P value summary	**
True	E4/A4	sh-E(z) n=1	42AB #2	rp49	33.1489	19.4295	7.41e-05	6.42e-05	1.16667e-05		Significantly different (P < 0.05)?	Yes
True	E5/A5	sh-E(z) n=2	42AB #2	rp49	34.6104	20.2231	4.67e-05				One- or two-tailed P value?	Two-tailed
True	E6/A6	sh-E(z) n=3	42AB #2	rp49	33.7444	19.9794	7.18e-05				t, df	t=6,050, df=4
Experiment: piRNA cluster-Ez kd -Abdou 080622 Active filter: SYBR Green I / HRM Dye (465-510)
Chart	Pairing	Sample Name	Targets	References	Mean Cp	Mean Cp	Target/Ref
True	C1/A1	sh-w n=1	42AB #1	rp49	28.7952	20.0748	0.00237	0.00340333	0.000688889		Unpaired t test
True	C2/A2	sh-w n=2	42AB #1	rp49	27.522	19.4787	0.00379				P value	0.0121
True	C3/A3	sh-w n=3	42AB #1	rp49	27.6206	19.6717	0.00405				P value summary	*
True	C4/A4	sh-E(z) n=1	42AB #1	rp49	31.3612	19.4295	0.000256	0.000233667	5.57778e-05		Significantly different (P < 0.05)?	Yes
True	C5/A5	sh-E(z) n=2	42AB #1	rp49	32.9295	20.2231	0.00015				One- or two-tailed P value?	Two-tailed
True	C6/A6	sh-E(z) n=3	42AB #1	rp49	31.7056	19.9794	0.000295				t, df	t=4,354, df=4
Experiment: piRNA cluster-Ez kd -Abdou 080622 Active filter: SYBR Green I / HRM Dye (465-510)
Chart	Pairing	Sample Name	Targets	References	Mean Cp	Mean Cp	Target/Ref				Unpaired t test
True	G1/A1	sh-w n=1	20A	rp49	25.4411	20.0748	0.0242	0.0217667	0.00162222		P value	0.8726
True	G2/A2	sh-w n=2	20A	rp49	25.1124	19.4787	0.0201				P value summary	ns
True	G3/A3	sh-w n=3	20A	rp49	25.2479	19.6717	0.021				Significantly different (P < 0.05)?	No
True	G4/A4	sh-E(z) n=1	20A	rp49	24.8673	19.4295	0.0231	0.0220667	0.00164444		One- or two-tailed P value?	Two-tailed
True	G5/A5	sh-E(z) n=2	20A	rp49	25.6318	20.2231	0.0235				t, df	t=0,1709, df=4
True	G6/A6	sh-E(z) n=3	20A	rp49	25.6533	19.9794	0.0196
Experiment: actin_EzKD_Abdou_270923 Active filter: SYBR Green I / HRM Dye (465-510)
Chart	Pairing	Sample Name	Targets	References	Mean Cp	Mean Cp	Target/Ref
True	C1/A1	sh-w n=1	actin	rp49	17.4327	21.2559	14.15	11.5933	1.70444		Unpaired t test
True	C2/A2	sh-w n=2	actin	rp49	17.5963	20.9254	10.05				P value	0.4265
True	C3/A3	sh-w n=3	actin	rp49	17.8179	21.2214	10.58				P value summary	ns
True	C4/A4	sh-E(z) n=1	actin	rp49	17.8278	20.7079	7.362	9.94067	1.71911		Significantly different (P < 0.05)?	No
True	C5/A5	sh-E(z) n=2	actin	rp49	16.8664	20.4457	11.95				One- or two-tailed P value?	Two-tailed
True	C6/A6	sh-E(z) n=3	actin	rp49	17.9624	21.3555	10.51				t, df	t=0,8843, df=4
True	E1/A1	sh-w n=1	80F	rp49	31.5513	22.0279	0.00136	0.001875	0.000417778		Unpaired t test
True	E2/A2	sh-w n=2	80F	rp49	30.114	21.4045	0.00239				P value	0.0069
True	E3/A3	sh-w n=3	80F	rp49	30.0709	21.2461	0.00221				P value summary	**
True	E4/A4	sh-E(z) n=1	80F	rp49	28.7685	20.977	0.00451	0.005605	0.000731111		Significantly different (P < 0.05)?	Yes
True	E5/A5	sh-E(z) n=2	80F	rp49	28.9541	21.7324	0.0067				One- or two-tailed P value?	Two-tailed
True	E6/A6	sh-E(z) n=3	80F	rp49	28.013	20.534	0.00561				t, df	t=5,117, df=4
