# Supplementary material for: Binding of heterochromatin protein Rhino to a subset of piRNA clusters depends on a combination of two histone marks
Source: Nat Struct Mol Biol. 2025 Jun 17;32(8):1517–27. doi: 10.1038/s41594-025-01584-8 (PMC12350163; doi:10.1038/s41594-025-01584-8)
Supplement: Supplementary file 12 — Statistical source data. [file 41594_2025_1584_MOESM12_ESM.xlsx]

## Sheet: Sheet1
Extended Figure 4a				Extended Figure 4d								Extended Figure 4f,g
Rhi ChIP-seq enrichment per E(z)/Kip dependecy				H3K27me3 ChIP-seq ( 1-kb bins) Violin plot				H3K27me3 ChIP-seq ( 1-kb bins) boxplot				Kipf-dependent peaks				Kipf-independent peaks
Condition	value	specificity		Condition	Chromatin	value		Condition	PiRNA_cluster	value		Chromosome	Start	End		Chromosome	Start	End
Wh	0.957562	Kipferl spe		Wh	euchromatin	3.18149		Wh	Cluster38C	0.844121		chr2L	483304	488031		chr2L	5045	6056
Wh	1.79722	Kipferl spe		Wh	euchromatin	4.56249		Wh	Cluster38C	1.11132		chr2L	496591	497288		chr2L	6272	6980
Wh	1.61251	Kipferl spe		Wh	euchromatin	4.56249		Wh	Cluster38C	1.09359		chr2L	497624	499514		chr2L	7428	9130
Wh	1.51752	Kipferl spe		Wh	euchromatin	2.94216		Wh	Cluster38C	3.29774		chr2L	499898	500617		chr2L	18456	19286
Wh	1.66792	Kipferl spe		Wh	euchromatin	2.60241		Wh	Cluster38C	2.46979		chr2L	507146	507744		chr2L	21529	23986
Wh	-0.126553	Kipferl spe		Wh	euchromatin	3.1717		Wh	Cluster38C	2.67323		chr2L	509174	509840		chr2L	114444	115035
Wh	0.6096	Kipferl spe		Wh	euchromatin	-1.70936		Wh	Cluster38C	3.22713		chr2L	511295	517213		chr2L	357688	359544
Wh	0.799338	Kipferl spe		Wh	euchromatin	-1.14622		Wh	Cluster38C	2.92275		chr2L	1035978	1038448		chr2L	365917	367487
Wh	0.637641	Kipferl spe		Wh	euchromatin	-0.0915433		Wh	Cluster38C	3.81748		chr2L	1575061	1575563		chr2L	420980	424056
Wh	0.256514	Kipferl spe		Wh	euchromatin	-0.44401		Wh	Cluster38C	2.13693		chr2L	1595958	1599400		chr2L	481336	481806
Wh	0.56273	Kipferl spe		Wh	euchromatin	-0.318116		Wh	Cluster38C	0.522431		chr2L	1599562	1603861		chr2L	489524	492570
Wh	0.186837	Kipferl spe		Wh	euchromatin	-1.32274		Wh	Cluster38C	1.24465		chr2L	1661292	1664796		chr2L	586426	588704
Wh	0.131327	Kipferl spe		Wh	euchromatin	0.0218784		Wh	Cluster38C	0.751884		chr2L	3561787	3563751		chr2L	900717	901856
Wh	0.534498	Kipferl spe		Wh	euchromatin	-3.37222		Wh	Cluster38C	0.553969		chr2L	4177924	4181320		chr2L	1006549	1006772
Wh	0.721074	Kipferl spe		Wh	euchromatin	-0.257632		Wh	Cluster38C	0.484463		chr2L	4183888	4184745		chr2L	1970293	1970773
Wh	0.49437	Kipferl spe		Wh	euchromatin	0.352614		Wh	Cluster38C	0.864558		chr2L	5102710	5103496		chr2L	2240563	2242943
Wh	1.97471	Kipferl spe		Wh	euchromatin	1.42718		Wh	Cluster38C	0.643417		chr2L	5537430	5539241		chr2L	3540043	3540417
Wh	0.917168	Kipferl spe		Wh	euchromatin	1.66265		Wh	Cluster38C	1.12119		chr2L	6075356	6075795		chr2L	3662047	3662823
Wh	0.134378	Kipferl spe		Wh	euchromatin	-3.50395		Wh	Cluster38C	0.697046		chr2L	7286716	7287292		chr2L	4185083	4186121
Wh	-0.0101004	Kipferl spe		Wh	euchromatin	-2.15926		Wh	Cluster38C	1.00563		chr2L	7418980	7419368		chr2L	4837840	4839989
Wh	0.926506	Kipferl spe		Wh	euchromatin	0.206624		Wh	Cluster38C	1.16133		chr2L	7840515	7841520		chr2L	5070824	5071037
Wh	0.51556	Kipferl spe		Wh	euchromatin	0.398965		Wh	Cluster38C	0.892638		chr2L	8674712	8678792		chr2L	5099951	5102287
Wh	0.0793533	Kipferl spe		Wh	euchromatin	-0.235979		Wh	Cluster38C	0.762879		chr2L	9167672	9170472		chr2L	6127324	6130681
Wh	0.198691	Kipferl spe		Wh	euchromatin	-3.0578		Wh	Cluster38C	1.13174		chr2L	9170860	9171366		chr2L	6411011	6411529
Wh	-0.283697	Kipferl spe		Wh	euchromatin	-0.277394		Wh	Cluster38C	2.84436		chr2L	9172217	9172843		chr2L	6566424	6567060
Wh	0.00107758	Kipferl spe		Wh	euchromatin	-1.11636		Wh	Cluster38C	2.34922		chr2L	9490037	9490547		chr2L	6707985	6710861
Wh	0.730837	Kipferl spe		Wh	euchromatin	-1.25373		Wh	Cluster38C	2.23057		chr2L	9777578	9778235		chr2L	7065669	7066147
Wh	0.409083	Kipferl spe		Wh	euchromatin	-0.894368		Wh	Cluster38C	1.4426		chr2L	9897939	9898343		chr2L	7419670	7422869
Wh	-0.166113	Kipferl spe		Wh	euchromatin	-0.407423		Wh	Cluster38C	2.4599		chr2L	9932334	9933497		chr2L	7701300	7701816
Wh	-0.237943	Kipferl spe		Wh	euchromatin	-0.538066		Wh	Cluster38C	4.38385		chr2L	9933872	9934802		chr2L	8477997	8478315
Wh	1.27801	Kipferl spe		Wh	euchromatin	-0.314308		Wh	Cluster38C	3.34299		chr2L	9972541	9973140		chr2L	9167108	9167460
Wh	1.21465	Kipferl spe		Wh	euchromatin	-2.80626		Wh	Cluster38C	2.06496		chr2L	10299801	10301562		chr2L	9699222	9699483
Wh	0.816573	Kipferl spe		Wh	euchromatin	-2.25971		Wh	Cluster38C	1.96049		chr2L	11301500	11301988		chr2L	10370942	10372987
Wh	1.30926	Kipferl spe		Wh	euchromatin	-0.878195		Wh	Cluster38C	0.346269		chr2L	11303391	11305273		chr2L	13211082	13212292
Wh	1.78726	Kipferl spe		Wh	euchromatin	-0.49097		Wh	Cluster38C	-0.01379		chr2L	12005374	12006216		chr2L	13244349	13245445
Wh	1.4669	Kipferl spe		Wh	euchromatin	-0.647386		Wh	Cluster38C	-0.00176414		chr2L	12188041	12190046		chr2L	13779341	13780306
Wh	2.4242	Kipferl spe		Wh	euchromatin	-0.647386		Wh	Cluster38C	1.24721		chr2L	12423601	12424206		chr2L	14997156	14997755
Wh	1.87735	Kipferl spe		Wh	euchromatin	-0.528153		Wh	Cluster38C	0.829395		chr2L	14570855	14573844		chr2L	15113175	15113682
Wh	0.819021	Kipferl spe		Wh	euchromatin	-0.322023		Wh	Cluster38C	1.69285		chr2L	15101981	15102746		chr2L	15248161	15249912
Wh	0.0119994	Kipferl spe		Wh	euchromatin	-0.322023		Wh	Cluster38C	1.57156		chr2L	15232539	15233119		chr2L	16491922	16492172
Wh	0.20234	Kipferl spe		Wh	euchromatin	-0.449165		Wh	Cluster38C	0.829395		chr2L	15234748	15235771		chr2L	16716585	16717322
Wh	0.872752	Kipferl spe		Wh	euchromatin	-0.589722		Wh	Cluster38C	0.76157		chr2L	15245915	15246366		chr2L	17379831	17380104
Wh	1.48447	Kipferl spe		Wh	euchromatin	-0.172914		Wh	Cluster38C	0.368018		chr2L	15931636	15932315		chr2L	19069569	19070219
Wh	0.266134	Kipferl spe		Wh	euchromatin	-0.40411		Wh	Cluster42AB	-2.6358		chr2L	16393930	16394945		chr2L	19549277	19550019
Wh	0.0690304	Kipferl spe		Wh	euchromatin	-0.183713		Wh	Cluster42AB	-0.262623		chr2L	16422493	16422942		chr2L	19583103	19583993
Wh	0.0978753	Kipferl spe		Wh	euchromatin	0.288959		Wh	Cluster42AB	0.493603		chr2L	16718395	16718725		chr2L	20114830	20117938
Wh	-0.427201	Kipferl spe		Wh	euchromatin	-0.304005		Wh	Cluster42AB	0.189346		chr2L	16784479	16789813		chr2L	20118171	20118895
Wh	0.465012	Kipferl spe		Wh	euchromatin	-0.704342		Wh	Cluster42AB	0.976317		chr2L	17429736	17430230		chr2L	20119198	20121454
Wh	0.00876585	Kipferl spe		Wh	euchromatin	-0.359731		Wh	Cluster42AB	0.765351		chr2L	18536574	18538239		chr2L	20164240	20166326
Wh	-0.0495377	Kipferl spe		Wh	euchromatin	0.0286789		Wh	Cluster42AB	1.98132		chr2L	18543298	18543775		chr2L	20170168	20172600
Wh	0.918163	Kipferl spe		Wh	euchromatin	1.80784		Wh	Cluster42AB	1.24745		chr2L	19021262	19022306		chr2L	20172879	20173794
Wh	0.857938	Kipferl spe		Wh	euchromatin	1.86341		Wh	Cluster42AB	1.57751		chr2L	19088947	19089703		chr2L	20201038	20201884
Wh	0.649291	Kipferl spe		Wh	euchromatin	2.59684		Wh	Cluster42AB	1.49361		chr2L	19459267	19459882		chr2L	20203265	20204645
Wh	0.946157	Kipferl spe		Wh	euchromatin	-0.363965		Wh	Cluster42AB	-0.269587		chr2L	19518669	19519188		chr2L	20204890	20209058
Wh	0.394123	Kipferl spe		Wh	euchromatin	-0.826944		Wh	Cluster42AB	0.641099		chr2L	19806982	19808191		chr2L	20635639	20638901
Wh	0.444364	Kipferl spe		Wh	euchromatin	0.0770446		Wh	Cluster42AB	2.3052		chr2L	19808472	19810357		chr2L	20770298	20771292
Wh	0.5194	Kipferl spe		Wh	euchromatin	0.137358		Wh	Cluster42AB	-0.636048		chr2L	19810573	19811190		chr2L	21071347	21071902
Wh	0.0647507	Kipferl spe		Wh	euchromatin	-0.355467		Wh	Cluster42AB	0.210462		chr2L	20100270	20102713		chr2L	21214422	21215437
Wh	0.628368	Kipferl spe		Wh	euchromatin	0.0639705		Wh	Cluster42AB	0		chr2L	20121867	20122499		chr2L	21396553	21401637
Wh	0.927688	Kipferl spe		Wh	euchromatin	0.0880793		Wh	Cluster42AB	0.457269		chr2L	20128306	20128742		chr2L	22018485	22024074
Wh	0.235834	Kipferl spe		Wh	euchromatin	-0.0467772		Wh	Cluster42AB	1.25166		chr2L	20129010	20129710		chr2L	22024328	22024889
Wh	1.05618	Kipferl spe		Wh	euchromatin	-1.73362		Wh	Cluster42AB	0.761773		chr2L	20130628	20135985		chr2L	22141554	22144417
Wh	1.53963	Kipferl spe		Wh	euchromatin	-1.48173		Wh	Cluster42AB	-0.0922801		chr2L	20136709	20137233		chr2R	25180	25515
Wh	1.83353	Kipferl spe		Wh	euchromatin	-0.906276		Wh	Cluster42AB	0.772233		chr2L	20137422	20139387		chr2R	4824229	4824523
Wh	2.5036	Kipferl spe		Wh	euchromatin	-0.551725		Wh	Cluster42AB	2.8597		chr2L	20219345	20220783		chr2R	4831898	4834631
Wh	2.23119	Kipferl spe		Wh	euchromatin	-0.475022		Wh	Cluster42AB	0.210462		chr2L	20225064	20225620		chr2R	5055093	5055694
Wh	2.64774	Kipferl spe		Wh	euchromatin	-0.475022		Wh	Cluster42AB	0		chr2L	20228006	20228406		chr2R	5095339	5098812
Wh	1.25809	Kipferl spe		Wh	euchromatin	-0.0118423		Wh	Cluster42AB	0.940222		chr2L	20230741	20233223		chr2R	5697636	5698133
Wh	1.8084	Kipferl spe		Wh	euchromatin	0.218251		Wh	Cluster42AB	1.19553		chr2L	20236917	20239234		chr2R	5706783	5714487
Wh	-0.00760409	Kipferl spe		Wh	euchromatin	0.341104		Wh	Cluster42AB	1.18275		chr2L	20243311	20244058		chr2R	5714764	5721374
Wh	1.19849	Kipferl spe		Wh	euchromatin	0.116461		Wh	Cluster42AB	2.06563		chr2L	20245026	20245904		chr2R	5725512	5728268
Wh	0.202635	Kipferl spe		Wh	euchromatin	3.84388		Wh	Cluster42AB	1.31518		chr2L	20246144	20247452		chr2R	5782152	5783407
Wh	-0.174017	Kipferl spe		Wh	euchromatin	3.64106		Wh	Cluster42AB	0.970656		chr2L	20247860	20248814		chr2R	6151013	6152822
Wh	0.0311337	Kipferl spe		Wh	euchromatin	3.65654		Wh	Cluster42AB	1.67242		chr2L	20268255	20270796		chr2R	6244954	6245842
Wh	-0.517453	Kipferl spe		Wh	euchromatin	3.87894		Wh	Cluster42AB	2.03298		chr2L	20271056	20272120		chr2R	6246142	6246648
Wh	-0.262989	Kipferl spe		Wh	euchromatin	3.68661		Wh	Cluster42AB	2.79986		chr2L	20282913	20283981		chr2R	6248057	6262204
Wh	0.40901	Kipferl spe		Wh	euchromatin	0.342953		Wh	Cluster42AB	1.21046		chr2L	20284260	20287063		chr2R	6266057	6271855
Wh	0.311522	Kipferl spe		Wh	euchromatin	0.00389319		Wh	Cluster42AB	0.872101		chr2L	20287312	20288399		chr2R	6272135	6297176
Wh	0.554628	Kipferl spe		Wh	euchromatin	-0.706148		Wh	Cluster42AB	0		chr2L	20426085	20426773		chr2R	6298225	6304946
Wh	0.131941	Kipferl spe		Wh	euchromatin	4.20924		Wh	Cluster42AB	0		chr2L	20629420	20630283		chr2R	6306433	6312582
Wh	0.250272	Kipferl spe		Wh	euchromatin	2.40663		Wh	Cluster42AB	0.524103		chr2L	21545601	21549381		chr2R	6317140	6330477
Wh	0.961333	Kipferl spe		Wh	euchromatin	1.91407		Wh	Cluster42AB	-0.677243		chr2L	21557469	21558433		chr2R	6337597	6342502
Wh	0.361681	Kipferl spe		Wh	euchromatin	1.6323		Wh	Cluster42AB	4.98471		chr2L	21591428	21595584		chr2R	6352748	6353519
Wh	0.774466	Kipferl spe		Wh	euchromatin	3.44886		Wh	Cluster42AB	4.06776		chr2L	21716310	21717885		chr2R	6383863	6385105
Wh	-0.240476	Kipferl spe		Wh	euchromatin	-0.115884		Wh	Cluster42AB	1.62134		chr2L	21746709	21747411		chr2R	6416407	6420829
Wh	-0.494053	Kipferl spe		Wh	euchromatin	-0.242919		Wh	Cluster42AB	3.83776		chr2L	21767695	21769172		chr2R	6421706	6424034
Wh	-0.0412402	Kipferl spe		Wh	euchromatin	-1.2035		Wh	Cluster42AB	1.58395		chr2L	21770414	21771147		chr2R	6424351	6427075
Wh	-0.333581	Kipferl spe		Wh	euchromatin	-1.181		Wh	Cluster42AB	1.21046		chr2L	21774345	21775302		chr2R	6427411	6439465
Wh	-0.323141	Kipferl spe		Wh	euchromatin	-0.528788		Wh	Cluster42AB	0.673645		chr2L	21833266	21837372		chr2R	6440465	6441266
Wh	0.275712	Kipferl spe		Wh	euchromatin	-1.04801		Wh	Cluster42AB	0.90772		chr2L	21837821	21838726		chr2R	6441741	6442320
Wh	0.337814	Kipferl spe		Wh	euchromatin	-0.986504		Wh	Cluster42AB	1.33387		chr2L	21839066	21842837		chr2R	6446869	6451493
Wh	-0.20657	Kipferl spe		Wh	euchromatin	-2.99513		Wh	Cluster42AB	2.28944		chr2L	21857684	21858053		chr2R	6454935	6455288
Wh	0.377219	Kipferl spe		Wh	euchromatin	-3.61569		Wh	Cluster42AB	0.673645		chr2L	22014611	22017342		chr2R	6455535	6468838
Wh	-0.101993	Kipferl spe		Wh	euchromatin	-2.18289		Wh	Cluster42AB	2.26131		chr2L	22117100	22118959		chr2R	6469181	6471028
Wh	-0.647896	Kipferl spe		Wh	euchromatin	-1.48146		Wh	Cluster42AB	1.91537		chr2L	22180415	22181004		chr2R	6479625	6484654
Wh	0.471787	Kipferl spe		Wh	euchromatin	-1.43224		Wh	Cluster42AB	1.83847		chr2L	22188396	22189114		chr2R	6486508	6489083
Wh	0.21473	Kipferl spe		Wh	euchromatin	-3.23589		Wh	Cluster42AB	1.43965		chr2L	22212843	22214265		chr2R	6490653	6491957
Wh	0.00677528	Kipferl spe		Wh	euchromatin	-2.91936		Wh	Cluster42AB	2.72753		chr2L	22220438	22228566		chr2R	6492297	6493955
Wh	0.226161	Kipferl spe		Wh	euchromatin	-0.520954		Wh	Cluster42AB	3.6502		chr2L	22264115	22265670		chr2R	6499163	6499459
Wh	1.27683	Kipferl spe		Wh	euchromatin	0.574889		Wh	Cluster42AB	2.42668		chr2L	22281808	22282829		chr2R	6622043	6622776
Wh	0.93811	Kipferl spe		Wh	euchromatin	0.778178		Wh	Cluster42AB	2.92148		chr2L	22340094	22341970		chr2R	7150500	7151033
Wh	1.14402	Kipferl spe		Wh	euchromatin	0.778178		Wh	Cluster42AB	2.40548		chr2L	22356897	22358518		chr2R	7245729	7262204
Wh	1.17942	Kipferl spe		Wh	euchromatin	0.394647		Wh	Cluster42AB	2.21335		chr2L	22369433	22377648		chr2R	7490899	7492888
Wh	1.22262	Kipferl spe		Wh	euchromatin	-2.17318		Wh	Cluster42AB	2.89844		chr2L	22389310	22392546		chr2R	7814913	7815172
Wh	3.28114	Kipferl spe		Wh	euchromatin	-2.3207		Wh	Cluster42AB	3.52518		chr2L	22392923	22396434		chr2R	7938892	7939992
Wh	3.12606	Kipferl spe		Wh	euchromatin	-2.71321		Wh	Cluster42AB	2.45435		chr2L	22402514	22405805		chr2R	8231853	8232796
Wh	2.40739	Kipferl spe		Wh	euchromatin	-0.792753		Wh	Cluster42AB	3.22662		chr2L	22406344	22408002		chr2R	9942840	9943120
Wh	1.90597	Kipferl spe		Wh	euchromatin	-2.04425		Wh	Cluster42AB	2.84859		chr2L	22486797	22487038		chr2R	10423180	10424548
Wh	1.89146	Kipferl spe		Wh	euchromatin	0.405119		Wh	Cluster42AB	2.54778		chr2L	22553332	22554080		chr2R	10806551	10807589
Wh	2.69645	Kipferl spe		Wh	euchromatin	0.398343		Wh	Cluster42AB	4.94036		chr2L	22590279	22593090		chr2R	10898917	10899423
Wh	1.42371	Kipferl spe		Wh	euchromatin	-0.0867474		Wh	Cluster42AB	0.524103		chr2L	22594026	22594447		chr2R	12138521	12140901
Wh	1.20973	Kipferl spe		Wh	euchromatin	-0.895687		Wh	Cluster42AB	4.14123		chr2L	22596508	22597109		chr2R	12636496	12636763
Wh	2.22473	Kipferl spe		Wh	euchromatin	-0.835015		Wh	Cluster42AB	3.03395		chr2L	22598457	22601310		chr2R	12981323	12981598
Wh	1.72795	Kipferl spe		Wh	euchromatin	-0.230124		Wh	Cluster42AB	4.93101		chr2L	22615465	22616138		chr2R	12983311	12983850
Wh	1.47011	Kipferl spe		Wh	euchromatin	1.03126		Wh	Cluster42AB	5.32894		chr2L	22617197	22618642		chr2R	13034826	13035938
Wh	1.29237	Kipferl spe		Wh	euchromatin	-0.445029		Wh	Cluster42AB	5.90112		chr2L	22623683	22624373		chr2R	13038065	13042897
Wh	-0.527013	Kipferl spe		Wh	euchromatin	-0.834022		Wh	Cluster42AB	2.5253		chr2L	22625363	22629313		chr2R	13934372	13934985
Wh	0.223089	Kipferl spe		Wh	euchromatin	0.131928		Wh	Cluster42AB	5.4426		chr2L	22632473	22635946		chr2R	14483965	14484185
Wh	0.60318	Kipferl spe		Wh	euchromatin	-3.0578		Wh	Cluster42AB	1.83442		chr2L	22645907	22646955		chr2R	14754762	14756611
Wh	-0.281601	Kipferl spe		Wh	euchromatin	-1.47918		Wh	Cluster42AB	3.65996		chr2L	22647276	22647636		chr2R	14796746	14799816
Wh	-0.238659	Kipferl spe		Wh	euchromatin	1.63946		Wh	Cluster42AB	2.58578		chr2L	22658149	22663251		chr2R	14881925	14883722
Wh	-0.00370719	Kipferl spe		Wh	euchromatin	1.66975		Wh	Cluster42AB	2.20339		chr2L	23054471	23055391		chr2R	14962845	14964984
Wh	0.16994	Kipferl spe		Wh	euchromatin	-2.56321		Wh	Cluster42AB	2.3052		chr2L	23069794	23082352		chr2R	15339469	15339803
Wh	-0.329858	Kipferl spe		Wh	euchromatin	-2.81352		Wh	Cluster42AB	1.21046		chr2L	23089075	23090109		chr2R	15349382	15349704
Wh	-0.207703	Kipferl spe		Wh	euchromatin	-2.81352		Wh	Cluster42AB	1.70203		chr2L	23090389	23092541		chr2R	15373996	15374262
Wh	-0.415285	Kipferl spe		Wh	euchromatin	-2.25469		Wh	Cluster42AB	2.03092		chr2L	23181907	23182989		chr2R	15483403	15483843
Wh	0.44862	Kipferl spe		Wh	euchromatin	-2.36492		Wh	Cluster42AB	-1		chr2L	23183195	23183433		chr2R	15679821	15683024
Wh	0.159905	Kipferl spe		Wh	euchromatin	-2.94039		Wh	Cluster42AB	2.54063		chr2L	23186568	23189565		chr2R	16216738	16219471
Wh	0.121499	Kipferl spe		Wh	euchromatin	0.458326		Wh	Cluster42AB	2.97094		chr2L	23191157	23192359		chr2R	16516016	16516232
Wh	-0.00759099	Kipferl spe		Wh	euchromatin	0.154763		Wh	Cluster42AB	2.71829		chr2L	23197176	23198065		chr2R	16516880	16517503
Wh	0.258386	Kipferl spe		Wh	euchromatin	0.512914		Wh	Cluster42AB	2.05108		chr2L	23213900	23218009		chr2R	16691566	16692011
Wh	0.275753	Kipferl spe		Wh	euchromatin	-0.00968996		Wh	Cluster42AB	2.10327		chr2L	23218360	23218830		chr2R	16826914	16829826
Wh	-0.474207	Kipferl spe		Wh	euchromatin	-0.579856		Wh	Cluster42AB	1.43023		chr2L	23222454	23232549		chr2R	17094442	17097722
Wh	0.808701	Kipferl spe		Wh	euchromatin	0.0201381		Wh	Cluster42AB	2.19528		chr2L	23232922	23234262		chr2R	17145648	17146369
Wh	0.749324	Kipferl spe		Wh	euchromatin	-0.246051		Wh	Cluster42AB	1.33624		chr2L	23235024	23235989		chr2R	18309252	18310055
Wh	0.35628	Kipferl spe		Wh	euchromatin	-0.0229617		Wh	Cluster42AB	2.48209		chr2L	23236568	23237002		chr2R	18760521	18761289
Wh	0.294461	Kipferl spe		Wh	euchromatin	-0.349748		Wh	Cluster42AB	2.81019		chr2L	23237366	23237816		chr2R	18799171	18802827
Wh	0.506928	Kipferl spe		Wh	euchromatin	-0.278134		Wh	Cluster42AB	2.29086		chr2L	23239236	23242763		chr2R	18806148	18806845
Wh	0.532296	Kipferl spe		Wh	euchromatin	-0.297001		Wh	Cluster42AB	1.06453		chr2L	23285039	23287403		chr2R	18859932	18862310
Wh	0.816531	Kipferl spe		Wh	euchromatin	-0.297001		Wh	Cluster42AB	0.0016958		chr2L	23296761	23302269		chr2R	20584143	20584823
Wh	1.51569	Kipferl spe		Wh	euchromatin	0.517828		Wh	Cluster42AB	0.0304098		chr2L	23309323	23311455		chr2R	20585320	20585803
Wh	0.622868	Kipferl spe		Wh	euchromatin	1.20313		Wh	Cluster42AB	-0.750545		chr2L	23315401	23315893		chr2R	20884338	20884835
Wh	0.475576	Kipferl spe		Wh	euchromatin	1.78273		Wh	Cluster42AB	0.414992		chr2L	23331764	23332907		chr2R	21174966	21175775
Wh	0.681702	Kipferl spe		Wh	euchromatin	1.78273		Wh	Cluster42AB	0.0237072		chr2L	23334722	23335795		chr2R	21175976	21180210
Wh	0.5517	Kipferl spe		Wh	euchromatin	2.33703		Wh	Cluster42AB	2.00968		chr2L	23336027	23338688		chr2R	21710193	21710675
Wh	0.534423	Kipferl spe		Wh	euchromatin	2.35676		Wh	Cluster42AB	1.63319		chr2L	23369641	23373029		chr2R	22371037	22375384
Wh	1.32774	Kipferl spe		Wh	euchromatin	-0.827485		Wh	Cluster42AB	1.78311		chr2L	23397464	23397909		chr2R	23064682	23067432
Wh	0.817186	Kipferl spe		Wh	euchromatin	-3.09994		Wh	Cluster42AB	2.06222		chr2R	97161	97973		chr2R	23354290	23355380
Wh	1.28718	Kipferl spe		Wh	euchromatin	0.365963		Wh	Cluster42AB	2.34161		chr2R	403841	406095		chr2R	23818397	23818784
Wh	1.23841	Kipferl spe		Wh	euchromatin	2.4954		Wh	Cluster42AB	2.4548		chr2R	1152617	1153103		chr2R	23856755	23858978
Wh	0.973373	Kipferl spe		Wh	euchromatin	-1.80912		Wh	Cluster42AB	1.75918		chr2R	1232667	1233086		chr2R	24186169	24187147
Wh	0.792023	Kipferl spe		Wh	euchromatin	-1.70781		Wh	Cluster42AB	4.64441		chr2R	1374209	1374656		chr2R	24964282	24967272
Wh	0.844558	Kipferl spe		Wh	euchromatin	-0.314379		Wh	Cluster42AB	1.18073		chr2R	1566026	1568107		chr2R	25262572	25263000
Wh	0.217228	Kipferl spe		Wh	euchromatin	-0.747505		Wh	Cluster42AB	2.57906		chr2R	2015857	2016288		chr2R	25267841	25269515
Wh	-0.104731	Kipferl spe		Wh	euchromatin	-0.747505		Wh	Cluster42AB	2.43278		chr2R	2152449	2152908		chr2R	25274498	25275176
Wh	0.10619	Kipferl spe		Wh	euchromatin	-2.22944		Wh	Cluster42AB	1.92774		chr2R	2315036	2317363		chr2R	25279668	25280595
Wh	0.213745	Kipferl spe		Wh	euchromatin	-0.914783		Wh	Cluster42AB	0.601021		chr2R	2318591	2320437		chr2R	25281206	25283684
Wh	0.224545	Kipferl spe		Wh	euchromatin	-1.13354		Wh	Cluster42AB	1.32438		chr2R	2529714	2533703		chr2R	25285114	25286300
Wh	0.721624	Kipferl spe		Wh	euchromatin	-1.08506		Wh	Cluster42AB	1.8164		chr2R	2675617	2682743		chr3L	59857	60849
Wh	0.876569	Kipferl spe		Wh	euchromatin	-0.835982		Wh	Cluster42AB	1.27356		chr2R	2710430	2711332		chr3L	327743	329814
Wh	0.332297	Kipferl spe		Wh	euchromatin	-1.33219		Wh	Cluster42AB	1.22147		chr2R	2725004	2726500		chr3L	505787	506628
Wh	0.540065	Kipferl spe		Wh	euchromatin	-2.08016		Wh	Cluster42AB	2.3273		chr2R	2741504	2743622		chr3L	711974	712405
Wh	0.352477	Kipferl spe		Wh	euchromatin	-1.04232		Wh	Cluster42AB	1.9325		chr2R	2745515	2753356		chr3L	748455	751154
Wh	1.26917	Kipferl spe		Wh	euchromatin	-1.26958		Wh	Cluster42AB	2.16445		chr2R	2848944	2851024		chr3L	751373	752536
Wh	0.154119	Kipferl spe		Wh	euchromatin	1.30543		Wh	Cluster42AB	2.06459		chr2R	2853398	2853595		chr3L	1375955	1376896
Wh	0.955387	Kipferl spe		Wh	euchromatin	0.615803		Wh	Cluster80F	0.792275		chr2R	2862713	2864222		chr3L	1463395	1464823
Wh	0.951841	Kipferl spe		Wh	euchromatin	1.04868		Wh	Cluster80F	0.211222		chr2R	2903360	2903806		chr3L	1473306	1475403
Wh	1.10599	Kipferl spe		Wh	euchromatin	0.716627		Wh	Cluster80F	0.599626		chr2R	2906145	2907134		chr3L	1578642	1579390
Wh	1.55331	Kipferl spe		Wh	euchromatin	2.57272		Ez	Cluster38C	0.805006		chr2R	2912409	2913877		chr3L	2584405	2585838
Wh	0.158677	Kipferl spe		Wh	euchromatin	1.36678		Ez	Cluster38C	1.1953		chr2R	2918395	2918662		chr3L	3593710	3594047
Wh	1.03348	Kipferl spe		Wh	euchromatin	-0.363741		Ez	Cluster38C	0.767716		chr2R	2920272	2920705		chr3L	3789183	3789425
Wh	0.858099	Kipferl spe		Wh	euchromatin	-0.113982		Ez	Cluster38C	4.04061		chr2R	2923764	2924309		chr3L	4406905	4407234
Wh	0.340066	Kipferl spe		Wh	euchromatin	0.0123776		Ez	Cluster38C	2.6743		chr2R	2929185	2932852		chr3L	6054767	6055135
Wh	1.62327	Kipferl spe		Wh	euchromatin	-2.12452		Ez	Cluster38C	2.81102		chr2R	2934060	2935543		chr3L	6082691	6083380
Wh	1.46652	Kipferl spe		Wh	euchromatin	-1.04408		Ez	Cluster38C	3.30651		chr2R	2944825	2945165		chr3L	6964223	6967658
Wh	1.95995	Kipferl spe		Wh	euchromatin	-3.00134		Ez	Cluster38C	3.27631		chr2R	3068063	3070840		chr3L	7650210	7650714
Wh	1.55301	Kipferl spe		Wh	euchromatin	0.0826535		Ez	Cluster38C	4.1562		chr2R	3081525	3084104		chr3L	7866909	7868428
Wh	1.36626	Kipferl spe		Wh	euchromatin	-0.176365		Ez	Cluster38C	2.60028		chr2R	3085120	3085674		chr3L	9128709	9130758
Wh	0.391249	Kipferl spe		Wh	euchromatin	0.196687		Ez	Cluster38C	0.686959		chr2R	3089110	3089738		chr3L	9376416	9377471
Wh	1.10696	Kipferl spe		Wh	euchromatin	-0.87009		Ez	Cluster38C	1.2542		chr2R	3092330	3094512		chr3L	11763941	11766102
Wh	1.49148	Kipferl spe		Wh	euchromatin	-2.95879		Ez	Cluster38C	1.15374		chr2R	3098018	3098670		chr3L	12178863	12180265
Wh	1.32824	Kipferl spe		Wh	euchromatin	0.257926		Ez	Cluster38C	0.369033		chr2R	3101164	3101476		chr3L	12468041	12468455
Wh	1.39711	Kipferl spe		Wh	euchromatin	0.156272		Ez	Cluster38C	0.404785		chr2R	3107118	3107844		chr3L	12788424	12788759
Wh	1.2459	Kipferl spe		Wh	euchromatin	0.249697		Ez	Cluster38C	0.779759		chr2R	3124567	3125079		chr3L	12842603	12843325
Wh	1.93551	Kipferl spe		Wh	euchromatin	0.13858		Ez	Cluster38C	0.610675		chr2R	3182544	3186436		chr3L	13026833	13032700
Wh	1.7046	Kipferl spe		Wh	euchromatin	-2.38932		Ez	Cluster38C	1.49407		chr2R	3383969	3384802		chr3L	14052563	14054537
Wh	1.68302	Kipferl spe		Wh	euchromatin	2.14757		Ez	Cluster38C	0.839314		chr2R	3395352	3397812		chr3L	14220841	14221299
Wh	0.971144	Kipferl spe		Wh	euchromatin	2.16387		Ez	Cluster38C	1.36308		chr2R	3453026	3456360		chr3L	14272044	14273632
Wh	1.55334	Kipferl spe		Wh	euchromatin	-0.222667		Ez	Cluster38C	1.20027		chr2R	3456788	3457347		chr3L	14273782	14275816
Wh	1.27745	Kipferl spe		Wh	euchromatin	-0.387235		Ez	Cluster38C	0.892984		chr2R	3457664	3461575		chr3L	14536014	14536393
Wh	1.77737	Kipferl spe		Wh	euchromatin	0.304371		Ez	Cluster38C	0.862044		chr2R	3463084	3466116		chr3L	14551326	14551653
Wh	1.78518	Kipferl spe		Wh	euchromatin	0.528966		Ez	Cluster38C	0.924078		chr2R	3478120	3479141		chr3L	15316075	15321002
Wh	2.27426	Kipferl spe		Wh	euchromatin	-0.253209		Ez	Cluster38C	2.71236		chr2R	3489541	3491014		chr3L	15837247	15838271
Wh	2.28525	Kipferl spe		Wh	euchromatin	-0.319638		Ez	Cluster38C	2.69416		chr2R	3491351	3491839		chr3L	16400718	16401488
Wh	1.53607	Kipferl spe		Wh	euchromatin	-0.691265		Ez	Cluster38C	2.27619		chr2R	3617285	3617495		chr3L	16595389	16595620
Wh	1.97403	Kipferl spe		Wh	euchromatin	-1.08436		Ez	Cluster38C	2.33127		chr2R	3874456	3874868		chr3L	16765572	16766496
Wh	1.69707	Kipferl spe		Wh	euchromatin	-0.239058		Ez	Cluster38C	2.72801		chr2R	4170458	4172870		chr3L	16862948	16863433
Wh	0.947257	Kipferl spe		Wh	euchromatin	-0.00442489		Ez	Cluster38C	3.90318		chr2R	4230647	4234344		chr3L	17236800	17238605
Wh	1.58329	Kipferl spe		Wh	euchromatin	-0.286198		Ez	Cluster38C	2.84158		chr2R	4246652	4248067		chr3L	17352774	17353185
Wh	0.973576	Kipferl spe		Wh	euchromatin	0.677331		Ez	Cluster38C	2.36645		chr2R	4249235	4253798		chr3L	17740491	17742439
Wh	2.01076	Kipferl spe		Wh	euchromatin	0.417336		Ez	Cluster38C	1.66874		chr2R	4311102	4313364		chr3L	18071307	18072336
Wh	1.40231	Kipferl spe		Wh	euchromatin	3.03979		Ez	Cluster38C	1.4001		chr2R	4329267	4329896		chr3L	18139123	18140102
Wh	0.823905	Kipferl spe		Wh	euchromatin	-2.39196		Ez	Cluster38C	0.381356		chr2R	4520021	4520730		chr3L	18184639	18188205
Wh	0.395801	Kipferl spe		Wh	euchromatin	-2.25109		Ez	Cluster38C	0.574655		chr2R	4525796	4527931		chr3L	18188423	18189299
Wh	0.584096	Kipferl spe		Wh	euchromatin	-1.83352		Ez	Cluster38C	1.36279		chr2R	4528653	4529408		chr3L	18673053	18674979
Wh	0.975803	Kipferl spe		Wh	euchromatin	-0.432606		Ez	Cluster38C	1.2262		chr2R	4531051	4535975		chr3L	19631951	19632347
Wh	-0.188819	Kipferl spe		Wh	euchromatin	-0.683737		Ez	Cluster38C	1.95932		chr2R	4536282	4540522		chr3L	19663362	19664085
Wh	0.502808	Kipferl spe		Wh	euchromatin	-0.161667		Ez	Cluster38C	0.363151		chr2R	4541498	4543228		chr3L	19863447	19868079
Wh	1.70962	Kipferl spe		Wh	euchromatin	0.33221		Ez	Cluster38C	2.09358		chr2R	4572289	4572802		chr3L	20516488	20516773
Wh	0.713626	Kipferl spe		Wh	euchromatin	0.302838		Ez	Cluster38C	0.884448		chr2R	4575643	4577291		chr3L	21317937	21318277
Wh	1.66529	Kipferl spe		Wh	euchromatin	-0.512335		Ez	Cluster38C	0.237783		chr2R	4582711	4585562		chr3L	21379226	21382861
Wh	0.884243	Kipferl spe		Wh	euchromatin	-0.11733		Ez	Cluster42AB	-2.33378		chr2R	4655209	4657654		chr3L	21491230	21493358
Wh	0.687274	Kipferl spe		Wh	euchromatin	-0.362001		Ez	Cluster42AB	-1.64282		chr2R	4752393	4753394		chr3L	22273700	22280397
Wh	0.966514	Kipferl spe		Wh	euchromatin	-0.802509		Ez	Cluster42AB	0.0641733		chr2R	4800169	4801433		chr3L	22720977	22723238
Wh	0.800885	Kipferl spe		Wh	euchromatin	-1.69962		Ez	Cluster42AB	0.429232		chr2R	4835686	4838700		chr3L	22737770	22738668
Wh	1.35249	Kipferl spe		Wh	euchromatin	-0.48442		Ez	Cluster42AB	-1.8547		chr2R	4848524	4852682		chr3L	22749148	22751013
Wh	0.577501	Kipferl spe		Wh	euchromatin	-1.48865		Ez	Cluster42AB	-0.607615		chr2R	4862076	4863642		chr3L	22766831	22774211
Wh	0.137231	Kipferl spe		Wh	euchromatin	-2.22419		Ez	Cluster42AB	0.855777		chr2R	4871235	4880205		chr3L	22835139	22838757
Wh	0.212581	Kipferl spe		Wh	euchromatin	-1.6644		Ez	Cluster42AB	0.380736		chr2R	4918830	4919549		chr3L	22898202	22901179
Wh	0.699573	Kipferl spe		Wh	euchromatin	-1.36631		Ez	Cluster42AB	0.647618		chr2R	4920294	4922877		chr3L	23258088	23260478
Wh	1.96164	Kipferl spe		Wh	euchromatin	-0.36439		Ez	Cluster42AB	0.61491		chr2R	4929204	4934310		chr3L	24700563	24705543
Wh	0.962152	Kipferl spe		Wh	euchromatin	0.167232		Ez	Cluster42AB	2.28299		chr2R	4945777	4946378		chr3L	24723627	24724237
Wh	0.932901	Kipferl spe		Wh	euchromatin	0.253574		Ez	Cluster42AB	1.42919		chr2R	4946775	4949287		chr3L	24733083	24733385
Wh	1.42472	Kipferl spe		Wh	euchromatin	-2.66021		Ez	Cluster42AB	1.0487		chr2R	4953048	4953995		chr3L	24761768	24763027
Wh	1.17272	Kipferl spe		Wh	euchromatin	-1.05548		Ez	Cluster42AB	1.85654		chr2R	4954183	4955200		chr3L	25056699	25056992
Wh	0.488939	Kipferl spe		Wh	euchromatin	0.218654		Ez	Cluster42AB	-0.553736		chr2R	4971564	4971838		chr3L	25611490	25612197
Wh	0.148645	Kipferl spe		Wh	euchromatin	0.150214		Ez	Cluster42AB	0.636366		chr2R	4980413	4981192		chr3L	26013980	26014450
Wh	0.960785	Kipferl spe		Wh	euchromatin	0.854693		Ez	Cluster42AB	0.307731		chr2R	4981710	4987227		chr3L	26851890	26854535
Wh	1.48751	Kipferl spe		Wh	euchromatin	-0.843997		Ez	Cluster42AB	-0.661525		chr2R	4996644	4998089		chr3L	26869694	26872304
Wh	1.3032	Kipferl spe		Wh	euchromatin	-0.560376		Ez	Cluster42AB	0.508124		chr2R	4999460	4999856		chr3L	26874621	26874942
Wh	1.45785	Kipferl spe		Wh	euchromatin	-1.7937		Ez	Cluster42AB	0		chr2R	5001801	5002292		chr3L	27006693	27007535
Wh	1.03468	Kipferl spe		Wh	euchromatin	1.23441		Ez	Cluster42AB	0.513963		chr2R	5006803	5007529		chr3L	27008053	27008679
Wh	0.935146	Kipferl spe		Wh	euchromatin	-0.159542		Ez	Cluster42AB	0.411995		chr2R	5017139	5018669		chr3L	27010595	27011518
Wh	1.504	Kipferl spe		Wh	euchromatin	0.804885		Ez	Cluster42AB	0.718941		chr2R	5032034	5032466		chr3L	27083696	27084201
Wh	1.06811	Kipferl spe		Wh	euchromatin	-0.551551		Ez	Cluster42AB	-0.925057		chr2R	5049653	5051649		chr3L	27130400	27130930
Wh	1.72916	Kipferl spe		Wh	euchromatin	-0.142564		Ez	Cluster42AB	1.41093		chr2R	5053561	5053928		chr3R	3732163	3734290
Wh	2.06157	Kipferl spe		Wh	euchromatin	-0.142564		Ez	Cluster42AB	2.45414		chr2R	5054132	5054832		chr3R	4174306	4187742
Wh	0.382141	Kipferl spe		Wh	euchromatin	-0.255691		Ez	Cluster42AB	0.797228		chr2R	5073623	5074486		chr3R	4188701	4191812
Wh	0.800602	Kipferl spe		Wh	euchromatin	0.00770209		Ez	Cluster42AB	1.68405		chr2R	5173876	5177530		chr3R	4192044	4199303
Wh	1.41598	Kipferl spe		Wh	euchromatin	0.00770209		Ez	Cluster42AB	1.34858		chr2R	5336663	5338861		chr3R	4201832	4206119
Wh	0.964584	Kipferl spe		Wh	euchromatin	-0.0511841		Ez	Cluster42AB	1.28447		chr2R	5354885	5357017		chr3R	4218506	4221205
Wh	0.689709	Kipferl spe		Wh	euchromatin	0.844121		Ez	Cluster42AB	1.38074		chr2R	5364911	5365997		chr3R	4269338	4270780
Wh	1.54739	Kipferl spe		Wh	euchromatin	1.11132		Ez	Cluster42AB	1.67889		chr2R	5366342	5367156		chr3R	4516708	4517028
Wh	1.41557	Kipferl spe		Wh	euchromatin	1.09359		Ez	Cluster42AB	0.853581		chr2R	5372620	5373129		chr3R	4537404	4538764
Wh	0.337095	Kipferl spe		Wh	euchromatin	3.29774		Ez	Cluster42AB	0.639427		chr2R	5404810	5406025		chr3R	4540373	4543113
Wh	1.21923	Kipferl spe		Wh	euchromatin	2.46979		Ez	Cluster42AB	0.857135		chr2R	5464327	5464743		chr3R	4571096	4571493
Wh	1.93127	Kipferl spe		Wh	euchromatin	2.67323		Ez	Cluster42AB	1.47336		chr2R	5504364	5504838		chr3R	4607849	4609585
Wh	2.75955	Kipferl spe		Wh	euchromatin	3.22713		Ez	Cluster42AB	2.22955		chr2R	5627652	5629165		chr3R	4684790	4685265
Wh	2.65242	Kipferl spe		Wh	euchromatin	2.92275		Ez	Cluster42AB	0.452996		chr2R	5633365	5634644		chr3R	4713914	4715137
Wh	2.52626	Kipferl spe		Wh	euchromatin	3.81748		Ez	Cluster42AB	-0.0324552		chr2R	5677494	5678121		chr3R	4718561	4719485
Wh	2.55317	Kipferl spe		Wh	euchromatin	2.13693		Ez	Cluster42AB	0		chr2R	5678718	5682978		chr3R	4731663	4732223
Wh	0.443324	Kipferl spe		Wh	euchromatin	0.522431		Ez	Cluster42AB	0		chr2R	5687214	5688314		chr3R	4946741	4948590
Wh	0.825795	Kipferl spe		Wh	euchromatin	0.522431		Ez	Cluster42AB	0		chr2R	5691387	5692274		chr3R	5369383	5371990
Wh	0.627737	Kipferl spe		Wh	euchromatin	1.24465		Ez	Cluster42AB	1.30773		chr2R	5731488	5739136		chr3R	6349020	6351160
Wh	1.00434	Kipferl spe		Wh	euchromatin	0.751884		Ez	Cluster42AB	3.79813		chr2R	5741266	5743809		chr3R	6646731	6646969
Wh	1.16196	Kipferl spe		Wh	euchromatin	0.553969		Ez	Cluster42AB	3.40475		chr2R	5744098	5746171		chr3R	6659893	6660400
Wh	0.930801	Kipferl spe		Wh	euchromatin	0.484463		Ez	Cluster42AB	0.624976		chr2R	5746973	5749986		chr3R	6818198	6818737
Wh	1.25401	Kipferl spe		Wh	euchromatin	0.864558		Ez	Cluster42AB	3.97776		chr2R	5879673	5880095		chr3R	7090107	7090673
Wh	1.33816	Kipferl spe		Wh	euchromatin	0.643417		Ez	Cluster42AB	1.12387		chr2R	6021440	6023309		chr3R	7548790	7549618
Wh	1.00968	Kipferl spe		Wh	euchromatin	1.12119		Ez	Cluster42AB	0.797228		chr2R	6147937	6150434		chr3R	8094053	8094388
Wh	0.819923	Kipferl spe		Wh	euchromatin	0.697046		Ez	Cluster42AB	0.797228		chr2R	6179221	6180262		chr3R	8820582	8820958
Wh	0.886623	Kipferl spe		Wh	euchromatin	1.00563		Ez	Cluster42AB	0.452996		chr2R	6182426	6183721		chr3R	9411706	9412656
Wh	0.689027	Kipferl spe		Wh	euchromatin	1.16133		Ez	Cluster42AB	1.13222		chr2R	6200823	6203442		chr3R	9754935	9756246
Wh	0.5104	Kipferl spe		Wh	euchromatin	0.892638		Ez	Cluster42AB	1.62664		chr2R	6203971	6204958		chr3R	10872101	10874794
Wh	1.40458	Kipferl spe		Wh	euchromatin	0.892638		Ez	Cluster42AB	1.07494		chr2R	6263435	6264482		chr3R	11156698	11157588
Wh	1.60293	Kipferl spe		Wh	euchromatin	0.762879		Ez	Cluster42AB	2.24728		chr2R	6265254	6265817		chr3R	11234896	11235246
Wh	1.66941	Kipferl spe		Wh	euchromatin	1.13174		Ez	Cluster42AB	1.25561		chr2R	6442710	6445800		chr3R	11948884	11954370
Wh	1.48876	Kipferl spe		Wh	euchromatin	2.84436		Ez	Cluster42AB	1.34195		chr2R	6452015	6452452		chr3R	11960729	11963293
Wh	1.50163	Kipferl spe		Wh	euchromatin	2.34922		Ez	Cluster42AB	0.58643		chr2R	6506721	6507948		chr3R	12356159	12367222
Wh	0.906193	Kipferl spe		Wh	euchromatin	2.23057		Ez	Cluster42AB	1.60945		chr2R	6521404	6522041		chr3R	12367509	12369835
Wh	0.988844	Kipferl spe		Wh	euchromatin	1.4426		Ez	Cluster42AB	1.99649		chr2R	6523591	6525911		chr3R	12371689	12376609
Wh	0.550491	Kipferl spe		Wh	euchromatin	2.4599		Ez	Cluster42AB	1.16619		chr2R	6526600	6528635		chr3R	15993054	15993607
Wh	2.12371	Kipferl spe		Wh	euchromatin	4.38385		Ez	Cluster42AB	1.95004		chr2R	6528904	6550271		chr3R	16247917	16250995
Wh	0.979439	Kipferl spe		Wh	euchromatin	4.38385		Ez	Cluster42AB	1.66644		chr2R	6551660	6553669		chr3R	16282031	16282597
Wh	1.26581	Kipferl spe		Wh	euchromatin	3.34299		Ez	Cluster42AB	2.70024		chr2R	6555018	6557620		chr3R	16478089	16481308
Wh	0.972032	Kipferl spe		Wh	euchromatin	2.06496		Ez	Cluster42AB	3.24969		chr2R	6557898	6570444		chr3R	18230229	18231178
Wh	2.31831	Kipferl spe		Wh	euchromatin	1.96049		Ez	Cluster42AB	0.452996		chr2R	6570651	6579623		chr3R	18916331	18917308
Wh	1.77141	Kipferl spe		Wh	euchromatin	0.346269		Ez	Cluster42AB	1.88884		chr2R	6584923	6586437		chr3R	18923156	18924661
Wh	1.05048	Kipferl spe		Wh	euchromatin	0.346269		Ez	Cluster42AB	1.82136		chr2R	6586788	6594672		chr3R	19648296	19649066
Wh	1.88195	Kipferl spe		Wh	euchromatin	-0.01379		Ez	Cluster42AB	1.04909		chr2R	6594942	6600885		chr3R	20987410	20990764
Wh	2.08384	Kipferl spe		Wh	euchromatin	-0.00176414		Ez	Cluster42AB	0.711541		chr2R	6601119	6605184		chr3R	21179660	21179984
Wh	2.586	Kipferl spe		Wh	euchromatin	1.24721		Ez	Cluster42AB	2.01591		chr2R	6817979	6821207		chr3R	21589813	21590181
Wh	2.35723	Kipferl spe		Wh	euchromatin	0.829395		Ez	Cluster42AB	0		chr2R	6828003	6830112		chr3R	21890675	21892876
Wh	2.63387	Kipferl spe		Wh	euchromatin	1.69285		Ez	Cluster42AB	2.5019		chr2R	6833970	6834894		chr3R	23204308	23207759
Wh	2.10166	Kipferl spe		Wh	euchromatin	1.57156		Ez	Cluster42AB	2.05262		chr2R	6848290	6849511		chr3R	23295397	23295687
Wh	1.66074	Kipferl spe		Wh	euchromatin	0.829395		Ez	Cluster42AB	4.09589		chr2R	7326076	7326538		chr3R	24515794	24518471
Wh	1.08347	Kipferl spe		Wh	euchromatin	0.76157		Ez	Cluster42AB	3.70024		chr2R	7413302	7414398		chr3R	25328546	25329505
Wh	1.58012	Kipferl spe		Wh	euchromatin	0.368018		Ez	Cluster42AB	4.16323		chr2R	7905357	7906614		chr3R	26882706	26883227
Wh	2.65003	Kipferl spe		Wh	euchromatin	0.932959		Ez	Cluster42AB	0.132215		chr2R	8458712	8461470		chr3R	26988289	26988717
Wh	2.01844	Kipferl spe		Wh	euchromatin	0.384802		Ez	Cluster42AB	1.63637		chr2R	8651356	8654166		chr3R	30237064	30237303
Wh	2.45958	Kipferl spe		Wh	euchromatin	0.337788		Ez	Cluster42AB	-0.547004		chr2R	9060093	9062021		chr3R	30393337	30396258
Wh	2.07658	Kipferl spe		Wh	euchromatin	1.1033		Ez	Cluster42AB	3.75936		chr2R	9062348	9063055		chr3R	31800139	31805893
Wh	1.6174	Kipferl spe		Wh	euchromatin	0.0420572		Ez	Cluster42AB	0.293547		chr2R	9063933	9064607		chr3R	32067135	32070195
Wh	1.97433	Kipferl spe		Wh	euchromatin	0.212885		Ez	Cluster42AB	0.765029		chr2R	9158492	9160331		chr3R	32070404	32073106
Wh	2.07929	Kipferl spe		Wh	euchromatin	-0.129209		Ez	Cluster42AB	0.797228		chr2R	9315372	9320382		chr4	68621	68905
Wh	1.21373	Kipferl spe		Wh	euchromatin	0.331604		Ez	Cluster42AB	0.452996		chr2R	9698255	9699546		chr4	131898	132331
Wh	2.64149	Kipferl spe		Wh	euchromatin	0.20514		Ez	Cluster42AB	0.840829		chr2R	9817733	9818541		chr4	307891	308180
Wh	2.44324	Kipferl spe		Wh	euchromatin	0.15066		Ez	Cluster42AB	1.19671		chr2R	10959249	10960443		chr4	424566	425026
Wh	2.04845	Kipferl spe		Wh	euchromatin	0.152481		Ez	Cluster42AB	0		chr2R	10961287	10962415		chr4	429443	432205
Wh	1.23373	Kipferl spe		Wh	euchromatin	0.227085		Ez	Cluster42AB	-1.13197		chr2R	10962763	10963540		chr4	486263	486939
Wh	2.22979	Kipferl spe		Wh	euchromatin	0.509716		Ez	Cluster42AB	1.61182		chr2R	10969745	10970535		chr4	501328	502031
Wh	2.3911	Kipferl spe		Wh	euchromatin	0.509716		Ez	Cluster42AB	1.27736		chr2R	11471794	11472421		chr4	659810	660884
Wh	2.88294	Kipferl spe		Wh	euchromatin	-0.215032		Ez	Cluster42AB	1.30961		chr2R	11483972	11486267		chr4	696534	721434
Wh	1.87371	Kipferl spe		Wh	euchromatin	-0.214017		Ez	Cluster42AB	2.85182		chr2R	11503981	11504739		chr4	798317	803856
Wh	1.13835	Kipferl spe		Wh	euchromatin	0.540685		Ez	Cluster42AB	2.64254		chr2R	12022912	12025376		chr4	805571	840098
Wh	1.19365	Kipferl spe		Wh	euchromatin	0.0154911		Ez	Cluster42AB	0.135451		chr2R	12202896	12203187		chr4	841638	845821
Wh	2.36836	Kipferl spe		Wh	euchromatin	-0.510705		Ez	Cluster42AB	0.715617		chr2R	12205208	12205696		chr4	963930	965623
Wh	0.994892	Kipferl spe		Wh	euchromatin	0.426205		Ez	Cluster42AB	1.97711		chr2R	12257244	12258758		chr4	975529	977695
Wh	2.35698	Kipferl spe		Wh	euchromatin	-0.370262		Ez	Cluster42AB	1.97822		chr2R	12765806	12766484		chr4	979150	983618
Wh	1.83914	Kipferl spe		Wh	euchromatin	-0.218715		Ez	Cluster42AB	2.03832		chr2R	12767541	12769400		chr4	984685	988912
Wh	1.96634	Kipferl spe		Wh	euchromatin	-0.0372018		Ez	Cluster42AB	0.96651		chr2R	13020372	13020622		chr4	998572	1003791
Wh	2.08419	Kipferl spe		Wh	euchromatin	0.444595		Ez	Cluster42AB	1.10157		chr2R	13027877	13030405		chr4	1051180	1051697
Wh	2.50263	Kipferl spe		Wh	euchromatin	0.228294		Ez	Cluster42AB	0.51822		chr2R	13033806	13034148		chr4	1085323	1092675
Wh	1.63847	Kipferl spe		Wh	euchromatin	-0.431627		Ez	Cluster42AB	-0.611561		chr2R	13306535	13306881		chr4	1097507	1098960
Wh	0.670534	Kipferl spe		Wh	euchromatin	-0.431627		Ez	Cluster42AB	0.57268		chr2R	13558563	13559712		chr4	1101123	1106670
Wh	1.3265	Kipferl spe		Wh	euchromatin	-0.261659		Ez	Cluster42AB	1.98223		chr2R	14357834	14358749		chr4	1107413	1108744
Wh	0.712804	Kipferl spe		Wh	euchromatin	-1.30009		Ez	Cluster42AB	2.38804		chr2R	14443952	14446542		chr4	1112833	1113613
Wh	0.603673	Kipferl spe		Wh	euchromatin	-0.208608		Ez	Cluster42AB	0.967317		chr2R	15686908	15689316		chr4	1230553	1231071
Wh	1.1611	Kipferl spe		Wh	euchromatin	0.108573		Ez	Cluster42AB	2.40632		chr2R	16211474	16212181		chr4	1278701	1279630
Wh	0.0655108	Kipferl spe		Wh	euchromatin	0.473527		Ez	Cluster42AB	1.79933		chr2R	16215758	16216400		chr4	1280149	1281647
Wh	0.509563	Kipferl spe		Wh	euchromatin	-0.0806979		Ez	Cluster42AB	1.65621		chr2R	16281698	16282945		chr4	1286331	1286812
Wh	0.501381	Kipferl spe		Wh	euchromatin	-0.214128		Ez	Cluster42AB	1.57105		chr2R	18307852	18308337		chr4	1294905	1296309
Wh	0.634976	Kipferl spe		Wh	euchromatin	-0.271731		Ez	Cluster42AB	1.54564		chr2R	18807196	18807557		chr4	1296575	1297026
Wh	1.21671	Kipferl spe		Wh	euchromatin	3.19589		Ez	Cluster42AB	2.81812		chr2R	20540905	20541867		chrX	52015	54991
Wh	1.04228	Kipferl spe		Wh	euchromatin	3.21659		Ez	Cluster42AB	-0.265536		chr2R	22364040	22365855		chrX	57869	59520
Wh	1.52277	Kipferl spe		Wh	euchromatin	-0.858935		Ez	Cluster42AB	2.3236		chr2R	22366894	22367363		chrX	60959	61911
Wh	1.30936	Kipferl spe		Wh	euchromatin	-2.48471		Ez	Cluster42AB	2.70508		chr2R	22517228	22518200		chrX	115578	115980
Wh	1.75613	Kipferl spe		Wh	euchromatin	-2.19948		Ez	Cluster42AB	1.38527		chr2R	22577736	22578396		chrX	123617	127750
Wh	1.56566	Kipferl spe		Wh	euchromatin	-1.32815		Ez	Cluster42AB	0.452753		chr2R	22797183	22798441		chrX	175288	176612
Wh	0.717709	Kipferl spe		Wh	euchromatin	-1.48007		Ez	Cluster42AB	0.761207		chr2R	23035079	23038398		chrX	479673	481877
Wh	1.35963	Kipferl spe		Wh	euchromatin	0.320759		Ez	Cluster42AB	2.18007		chr2R	23352287	23354020		chrX	765075	765357
Wh	1.58209	Kipferl spe		Wh	euchromatin	0.357334		Ez	Cluster42AB	0.311121		chr2R	23623294	23624004		chrX	765591	769840
Wh	1.96523	Kipferl spe		Wh	euchromatin	-0.812624		Ez	Cluster42AB	0.729988		chr2R	23625325	23625801		chrX	1208954	1213117
Wh	1.51982	Kipferl spe		Wh	euchromatin	-2.17925		Ez	Cluster42AB	1.467		chr2R	23663913	23664529		chrX	1234608	1235172
Wh	1.84356	Kipferl spe		Wh	euchromatin	0.658358		Ez	Cluster42AB	2.67101		chr2R	23710475	23711434		chrX	1279229	1289658
Wh	1.10619	Kipferl spe		Wh	euchromatin	-0.140351		Ez	Cluster42AB	2.14258		chr2R	24114255	24116451		chrX	1357379	1357856
Wh	2.19455	Kipferl spe		Wh	euchromatin	0		Ez	Cluster42AB	1.8684		chr2R	24884649	24885069		chrX	1368047	1370192
Wh	2.34964	Kipferl spe		Wh	euchromatin	-1		Ez	Cluster42AB	1.708		chr2R	24889243	24894961		chrX	1901689	1903695
Wh	2.45483	Kipferl spe		Wh	euchromatin	-0.566076		Ez	Cluster80F	1.22718		chr2R	25215171	25215462		chrX	2009236	2013711
Wh	2.21411	Kipferl spe		Wh	euchromatin	0.0845505		Ez	Cluster80F	-0.188603		chr2R	25236782	25237776		chrX	2060084	2062234
Wh	1.99021	Kipferl spe		Wh	euchromatin	0.0564302		Ez	Cluster80F	0.111651		chr2R	25239472	25240004		chrX	2184571	2196766
Wh	3.25547	Kipferl spe		Wh	euchromatin	-0.173686		Ez	Cluster80F	2.272		chr2R	25241720	25243765		chrX	2221969	2225510
Wh	2.98282	Kipferl spe		Wh	euchromatin	-0.437702		Ez	Cluster80F	1.64132		chr2R	25246500	25248717		chrX	2249775	2254505
Wh	2.21126	Kipferl spe		Wh	euchromatin	0.0638516		Ez	Cluster80F	0.926194		chr2R	25248956	25250547		chrX	2255185	2260101
Wh	2.35918	Kipferl spe		Wh	euchromatin	0.65996		Ez	Cluster80F	0.941551		chr2R	25266294	25266986		chrX	2419528	2419915
Wh	0.275072	Kipferl spe		Wh	euchromatin	-0.236178						chr2R	25277871	25279058		chrX	2524526	2524812
Wh	0.285564	Kipferl spe		Wh	euchromatin	0.259837						chr3L	57635	57953		chrX	2720359	2723840
Wh	0.199986	Kipferl spe		Wh	euchromatin	-3.35576						chr3L	61206	62642		chrX	2725914	2727718
Wh	0.932525	Kipferl spe		Wh	euchromatin	-2.38703						chr3L	62873	64110		chrX	2738577	2740860
Wh	-0.57661	Kipferl spe		Wh	euchromatin	0.503238						chr3L	66056	69927		chrX	2795862	2796918
Wh	-0.146871	Kipferl spe		Wh	euchromatin	0.562741						chr3L	70576	71239		chrX	3073453	3075649
Wh	2.29526	Kipferl spe		Wh	euchromatin	0.786292						chr3L	382189	385199		chrX	3081429	3083770
Wh	0.476683	Kipferl spe		Wh	euchromatin	-0.0442778						chr3L	389048	390351		chrX	3287196	3289943
Wh	1.05128	Kipferl spe		Wh	euchromatin	0.404376						chr3L	507842	508972		chrX	3291047	3291919
Wh	0.866965	Kipferl spe		Wh	euchromatin	0.434377						chr3L	735783	737098		chrX	4100899	4102469
Wh	1.17862	Kipferl spe		Wh	euchromatin	0.670546						chr3L	746579	747504		chrX	4411235	4411945
Wh	-0.278529	Kipferl spe		Wh	euchromatin	1.48511						chr3L	754678	766894		chrX	4424898	4425533
Wh	-0.481028	Kipferl spe		Wh	euchromatin	0.666654						chr3L	1057459	1057895		chrX	4426585	4427447
Wh	0.0970907	Kipferl spe		Wh	euchromatin	0.572058						chr3L	1363314	1363762		chrX	4529560	4533795
Wh	0.189321	Kipferl spe		Wh	euchromatin	0.941965						chr3L	1383893	1385180		chrX	5310956	5317903
Wh	0.215284	Kipferl spe		Wh	euchromatin	2.10004						chr3L	1385397	1386454		chrX	5524163	5524867
Wh	1.04848	Kipferl spe		Wh	euchromatin	2.10004						chr3L	1398660	1398974		chrX	5593762	5594260
Wh	1.73976	Kipferl spe		Wh	euchromatin	1.53526						chr3L	3429261	3430790		chrX	5607757	5608336
Wh	0.953102	Kipferl spe		Wh	euchromatin	1.5665						chr3L	3595478	3595961		chrX	5613163	5615250
Ez	2.03821	Kipferl spe		Wh	euchromatin	1.66567						chr3L	3997156	3997812		chrX	5988066	5989463
Ez	2.06479	Kipferl spe		Wh	euchromatin	1.86898						chr3L	4187415	4191521		chrX	6109895	6110235
Ez	1.30654	Kipferl spe		Wh	euchromatin	1.67483						chr3L	4409437	4410270		chrX	6280224	6283841
Ez	1.64327	Kipferl spe		Wh	euchromatin	1.84774						chr3L	4552118	4552582		chrX	6285179	6285776
Ez	1.75004	Kipferl spe		Wh	euchromatin	1.87695						chr3L	7236081	7236488		chrX	6330257	6331359
Ez	0.408545	Kipferl spe		Wh	euchromatin	2.67451						chr3L	7431861	7432302		chrX	6543882	6544344
Ez	3.08537	Kipferl spe		Wh	euchromatin	2.2694						chr3L	8105956	8107448		chrX	6545792	6546990
Ez	1.99418	Kipferl spe		Wh	euchromatin	2.43345						chr3L	8233003	8233650		chrX	6549255	6550513
Ez	1.96121	Kipferl spe		Wh	euchromatin	3.27641						chr3L	8245956	8246365		chrX	6732554	6735177
Ez	1.8661	Kipferl spe		Wh	euchromatin	2.45679						chr3L	8515385	8517634		chrX	6739946	6741490
Ez	1.43505	Kipferl spe		Wh	euchromatin	1.50938						chr3L	8589747	8591275		chrX	6748763	6758018
Ez	1.93214	Kipferl spe		Wh	euchromatin	2.89888						chr3L	9010272	9011022		chrX	7299214	7302349
Ez	0.88818	Kipferl spe		Wh	euchromatin	2.86852						chr3L	9012956	9018119		chrX	7710632	7712625
Ez	0.889717	Kipferl spe		Wh	euchromatin	2.76716						chr3L	9302736	9303329		chrX	7905619	7909288
Ez	1.56635	Kipferl spe		Wh	euchromatin	3.34461						chr3L	9702724	9703600		chrX	8192239	8192636
Ez	0.37105	Kipferl spe		Wh	euchromatin	2.33671						chr3L	10668847	10670531		chrX	8624766	8625228
Ez	1.45925	Kipferl spe		Wh	euchromatin	2.33671						chr3L	10963558	10964889		chrX	8709238	8710102
Ez	0.871212	Kipferl spe		Wh	euchromatin	-0.588335						chr3L	10983531	10985130		chrX	8757715	8758255
Ez	1.64521	Kipferl spe		Wh	euchromatin	-0.768602						chr3L	10985595	10986696		chrX	8804815	8806222
Ez	2.00039	Kipferl spe		Wh	euchromatin	-1.56981						chr3L	10991242	10995577		chrX	8868804	8871073
Ez	2.68348	Kipferl spe		Wh	euchromatin	-2.51427						chr3L	10995817	10996363		chrX	8999702	9002875
Ez	2.55676	Kipferl spe		Wh	euchromatin	-3.34861						chr3L	11813859	11814487		chrX	9042098	9042977
Ez	1.41038	Kipferl spe		Wh	euchromatin	-2.35905						chr3L	12052129	12052691		chrX	9134350	9137533
Ez	1.24013	Kipferl spe		Wh	heterochromatin	0.158876						chr3L	12573075	12573524		chrX	9138945	9141952
Ez	1.14016	Kipferl spe		Wh	heterochromatin	-0.275326						chr3L	13032933	13034619		chrX	9303861	9306052
Ez	1.24724	Kipferl spe		Wh	heterochromatin	0.199532						chr3L	13211871	13215000		chrX	9693671	9694298
Ez	1.99218	Kipferl spe		Wh	heterochromatin	0.570327						chr3L	13225542	13227058		chrX	10070282	10071117
Ez	0.600332	Kipferl spe		Wh	heterochromatin	0.211844						chr3L	13945682	13946925		chrX	10325395	10328136
Ez	0.321107	Kipferl spe		Wh	heterochromatin	-0.223369						chr3L	14054936	14056288		chrX	11103180	11109284
Ez	1.41787	Kipferl spe		Wh	heterochromatin	0.76825						chr3L	14265338	14267306		chrX	11579829	11581112
Ez	2.80621	Kipferl spe		Wh	heterochromatin	0.171675						chr3L	14534866	14535282		chrX	11987421	11989459
Ez	2.1588	Kipferl spe		Wh	heterochromatin	0.211702						chr3L	14647490	14648112		chrX	12764722	12764951
Ez	2.08696	Kipferl spe		Wh	heterochromatin	0.139267						chr3L	16147494	16147887		chrX	13154094	13155286
Ez	2.66683	Kipferl spe		Wh	heterochromatin	0.111769						chr3L	16446796	16447226		chrX	13221246	13222452
Ez	3.10593	Kipferl spe		Wh	heterochromatin	0.298597						chr3L	16646730	16647331		chrX	13257112	13257428
Ez	2.52261	Kipferl spe		Wh	heterochromatin	0.38781						chr3L	16666135	16667055		chrX	13396684	13397944
Ez	3.92344	Kipferl spe		Wh	heterochromatin	0.204435						chr3L	16859190	16860492		chrX	13754704	13756820
Ez	2.83028	Kipferl spe		Wh	heterochromatin	0.338797						chr3L	16877360	16879404		chrX	13759298	13763473
Ez	1.13213	Kipferl spe		Wh	heterochromatin	-0.0525416						chr3L	17234348	17236557		chrX	13888848	13889171
Ez	-0.737788	Kipferl spe		Wh	heterochromatin	-0.244734						chr3L	17478032	17479059		chrX	13991691	13992777
Ez	0.0998476	Kipferl spe		Wh	heterochromatin	-0.380981						chr3L	17479326	17480091		chrX	13994636	13995597
Ez	-0.321092	Kipferl spe		Wh	heterochromatin	1.36497						chr3L	18148705	18149423		chrX	14007121	14008481
Ez	0.133838	Kipferl spe		Wh	heterochromatin	0.76914						chr3L	18150001	18150278		chrX	14008711	14011172
Ez	-1.73794	Kipferl spe		Wh	heterochromatin	0.802754						chr3L	18152971	18153811		chrX	14011324	14015148
Ez	-0.167407	Kipferl spe		Wh	heterochromatin	0.575823						chr3L	19171215	19171755		chrX	14923107	14923955
Ez	-0.896007	Kipferl spe		Wh	heterochromatin	1.45447						chr3L	19193520	19194014		chrX	14955149	14955839
Ez	-0.281039	Kipferl spe		Wh	heterochromatin	0.75742						chr3L	19469873	19470261		chrX	15020489	15021651
Ez	1.10833	Kipferl spe		Wh	heterochromatin	1.54034						chr3L	19480884	19482298		chrX	15475993	15476516
Ez	0.138308	Kipferl spe		Wh	heterochromatin	0.31123						chr3L	19488072	19490595		chrX	15909499	15910351
Ez	0.328218	Kipferl spe		Wh	heterochromatin	1.54737						chr3L	19494247	19495114		chrX	16066140	16067060
Ez	0.431228	Kipferl spe		Wh	heterochromatin	0.721454						chr3L	20255918	20256774		chrX	16067422	16069308
Ez	2.90806	Kipferl spe		Wh	heterochromatin	0.161905						chr3L	21268473	21270474		chrX	16105718	16106058
Ez	1.10837	Kipferl spe		Wh	heterochromatin	0.699412						chr3L	21488615	21490095		chrX	16254427	16255823
Ez	0.997849	Kipferl spe		Wh	heterochromatin	1.22058						chr3L	21636730	21637257		chrX	16456508	16457152
Ez	0.995201	Kipferl spe		Wh	heterochromatin	0.998803						chr3L	21638141	21639024		chrX	16750062	16752199
Ez	-0.207958	Kipferl spe		Wh	heterochromatin	0.410743						chr3L	21828630	21830133		chrX	16807968	16809375
Ez	0.0152542	Kipferl spe		Wh	heterochromatin	0.554237						chr3L	21876354	21877346		chrX	16809732	16812264
Ez	-0.418015	Kipferl spe		Wh	heterochromatin	1.04423						chr3L	22060905	22061415		chrX	16836117	16836625
Ez	5.34182e-05	Kipferl spe		Wh	heterochromatin	0.240248						chr3L	22061919	22063198		chrX	17178335	17179327
Ez	-0.0277465	Kipferl spe		Wh	heterochromatin	0.739932						chr3L	22098497	22099761		chrX	17245437	17247213
Ez	-0.606756	Kipferl spe		Wh	heterochromatin	1.23783						chr3L	22106125	22107777		chrX	17579388	17580648
Ez	1.75253	Kipferl spe		Wh	heterochromatin	1.23783						chr3L	22107983	22108590		chrX	17630148	17632078
Ez	0.503472	Kipferl spe		Wh	heterochromatin	1.36922						chr3L	22108910	22110102		chrX	17680876	17684655
Ez	0.937469	Kipferl spe		Wh	heterochromatin	0.618151						chr3L	22405884	22406436		chrX	17767874	17769704
Ez	1.24101	Kipferl spe		Wh	heterochromatin	1.00086						chr3L	22536606	22537328		chrX	17789279	17790667
Ez	2.16554	Kipferl spe		Wh	heterochromatin	1.19547						chr3L	22537625	22538556		chrX	18483375	18484114
Ez	1.7112	Kipferl spe		Wh	heterochromatin	1.45343						chr3L	22712552	22713414		chrX	18515233	18515529
Ez	1.62269	Kipferl spe		Wh	heterochromatin	1.17						chr3L	22718193	22719825		chrX	18527034	18529370
Ez	1.57383	Kipferl spe		Wh	heterochromatin	1.35206						chr3L	22734210	22736895		chrX	18529716	18535872
Ez	0.326236	Kipferl spe		Wh	heterochromatin	1.19921						chr3L	22755079	22760588		chrX	18556921	18566494
Ez	2.345	Kipferl spe		Wh	heterochromatin	1.42187						chr3L	22797470	22802505		chrX	19188979	19190900
Ez	0.859807	Kipferl spe		Wh	heterochromatin	1.48555						chr3L	22839385	22840456		chrX	19200973	19202119
Ez	2.69283	Kipferl spe		Wh	heterochromatin	0.524103						chr3L	23053681	23055258		chrX	19296860	19298919
Ez	2.92161	Kipferl spe		Wh	heterochromatin	-0.795759						chr3L	23104623	23106126		chrX	19573472	19574072
Ez	0.0744563	Kipferl spe		Wh	heterochromatin	-0.835675						chr3L	23109279	23113715		chrX	19848159	19848750
Ez	2.86235	Kipferl spe		Wh	heterochromatin	0.265209						chr3L	23114180	23114676		chrX	20173259	20175129
Ez	2.42092	Kipferl spe		Wh	heterochromatin	0.208421						chr3L	23115209	23115656		chrX	20244135	20244800
Ez	1.73508	Kipferl spe		Wh	heterochromatin	0.233512						chr3L	23116777	23118198		chrX	20525041	20525282
Ez	2.16937	Kipferl spe		Wh	heterochromatin	1.23687						chr3L	23119474	23119726		chrX	20760333	20760896
Ez	3.82452	Kipferl spe		Wh	heterochromatin	0.19807						chr3L	23123544	23124800		chrX	21032582	21035732
Ez	2.94039	Kipferl spe		Wh	heterochromatin	0.567567						chr3L	23145240	23145681		chrX	21068294	21070048
Ez	1.41081	Kipferl spe		Wh	heterochromatin	0.159304						chr3L	23153480	23157160		chrX	21070457	21072099
Ez	2.40672	Kipferl spe		Wh	heterochromatin	-0.193897						chr3L	23254397	23255413		chrX	21280622	21286274
Ez	1.32997	Kipferl spe		Wh	heterochromatin	0.528751						chr3L	23278169	23278412		chrX	21306040	21311728
Ez	0.799073	Kipferl spe		Wh	heterochromatin	0.923559						chr3L	23278891	23280732		chrX	21337441	21339888
Ez	-0.0697807	Kipferl spe		Wh	heterochromatin	0.462993						chr3L	23287545	23290756		chrX	21565330	21568598
Ez	0.703275	Kipferl spe		Wh	heterochromatin	0						chr3L	23291868	23292319		chrX	21588299	21590607
Ez	0.881824	Kipferl spe		Wh	heterochromatin	0.458855						chr3L	23349005	23354036		chrX	21715319	21715774
Ez	0.860384	Kipferl spe		Wh	heterochromatin	0.675451						chr3L	23371594	23371882		chrX	22252986	22254069
Ez	0.855988	Kipferl spe		Wh	heterochromatin	0.956644						chr3L	23393812	23394135		chrX	22258221	22259017
Ez	1.26066	Kipferl spe		Wh	heterochromatin	0.632745						chr3L	23398470	23400302		chrX	22386273	22387152
Ez	0.226507	Kipferl spe		Wh	heterochromatin	0.859237						chr3L	23401898	23402680		chrX	22405967	22406716
Ez	-0.747745	Kipferl spe		Wh	heterochromatin	1.0401						chr3L	23426951	23427747		chrX	22473126	22473980
Ez	0.22446	Kipferl spe		Wh	heterochromatin	1.5497						chr3L	23429172	23432292		chrX	22514525	22515609
Ez	-0.227621	Kipferl spe		Wh	heterochromatin	0.820846						chr3L	23449117	23455929		chrX	22542378	22544925
Ez	1.97928	Kipferl spe		Wh	heterochromatin	1.03061						chr3L	23456185	23457874		chrX	22855046	22855365
Ez	1.54934	Kipferl spe		Wh	heterochromatin	1.01293						chr3L	23458152	23461273		chrX	22945112	22945913
Ez	1.60718	Kipferl spe		Wh	heterochromatin	1.28088						chr3L	23461565	23462687		chrX	23070674	23071210
Ez	2.26215	Kipferl spe		Wh	heterochromatin	1.01317						chr3L	23462896	23467087		chrX	23096263	23096834
Ez	4.17425	Kipferl spe		Wh	heterochromatin	0.687656						chr3L	23468125	23471263
Ez	3.37461	Kipferl spe		Wh	heterochromatin	0.410598						chr3L	23471950	23476681
Ez	2.56914	Kipferl spe		Wh	heterochromatin	0.665672						chr3L	23477277	23482498
Ez	3.33313	Kipferl spe		Wh	heterochromatin	-0.257578						chr3L	23532742	23533572
Ez	3.4371	Kipferl spe		Wh	heterochromatin	-0.374501						chr3L	23600644	23601958
Ez	4.3782	Kipferl spe		Wh	heterochromatin	-1.75302						chr3L	23610931	23612069
Ez	4.28224	Kipferl spe		Wh	heterochromatin	-2.49548						chr3L	23723061	23725900
Ez	4.0388	Kipferl spe		Wh	heterochromatin	-1.11563						chr3L	23764800	23766368
Ez	3.6457	Kipferl spe		Wh	heterochromatin	-0.177122						chr3L	23894369	23895403
Ez	3.9995	Kipferl spe		Wh	heterochromatin	-0.454261						chr3L	23933008	23933654
Ez	4.12549	Kipferl spe		Wh	heterochromatin	-0.491166						chr3L	23961731	23962267
Ez	3.75968	Kipferl spe		Wh	heterochromatin	-0.676344						chr3L	23978108	23978700
Ez	3.60771	Kipferl spe		Wh	heterochromatin	-0.375664						chr3L	24000460	24002734
Ez	3.74815	Kipferl spe		Wh	heterochromatin	-0.378424						chr3L	24010245	24011263
Ez	3.25732	Kipferl spe		Wh	heterochromatin	-0.108218						chr3L	24039884	24044018
Ez	3.07892	Kipferl spe		Wh	heterochromatin	-0.325353						chr3L	24048465	24049546
Ez	3.77716	Kipferl spe		Wh	heterochromatin	-0.128923						chr3L	24049791	24051770
Ez	0.0125095	Kipferl spe		Wh	heterochromatin	0.384991						chr3L	24052100	24055278
Ez	1.54593	Kipferl spe		Wh	heterochromatin	0.450697						chr3L	24055584	24057932
Ez	0.399124	Kipferl spe		Wh	heterochromatin	0.190346						chr3L	24058191	24060031
Ez	1.28922	Kipferl spe		Wh	heterochromatin	0.320759						chr3L	24060652	24061797
Ez	1.8411	Kipferl spe		Wh	heterochromatin	0.320759						chr3L	24063394	24065795
Ez	1.22354	Kipferl spe		Wh	heterochromatin	0.465274						chr3L	24088966	24089537
Ez	0.950917	Kipferl spe		Wh	heterochromatin	0.199152						chr3L	24103947	24105586
Ez	0.953759	Kipferl spe		Wh	heterochromatin	0.602081						chr3L	24107368	24108006
Ez	0.337281	Kipferl spe		Wh	heterochromatin	3.411						chr3L	24114074	24116124
Ez	0.99737	Kipferl spe		Wh	heterochromatin	0						chr3L	24116640	24117141
Ez	0.928313	Kipferl spe		Wh	heterochromatin	-0.475897						chr3L	24117426	24118190
Ez	0.33153	Kipferl spe		Wh	heterochromatin	0.291413						chr3L	24119397	24130664
Ez	0.330959	Kipferl spe		Wh	heterochromatin	0.194248						chr3L	24131522	24132069
Ez	1.09587	Kipferl spe		Wh	heterochromatin	0.23248						chr3L	24153659	24155078
Ez	0.988018	Kipferl spe		Wh	heterochromatin	0.922929						chr3L	24156468	24156873
Ez	0.679322	Kipferl spe		Wh	heterochromatin	0.66653						chr3L	24157165	24157908
Ez	0.819509	Kipferl spe		Wh	heterochromatin	2.25506						chr3L	24162681	24164824
Ez	2.12243	Kipferl spe		Wh	heterochromatin	1.86678						chr3L	24168038	24168923
Ez	1.6793	Kipferl spe		Wh	heterochromatin	0.438745						chr3L	24176104	24176468
Ez	0.763389	Kipferl spe		Wh	heterochromatin	0.272609						chr3L	24186083	24190908
Ez	1.05764	Kipferl spe		Wh	heterochromatin	2.08064						chr3L	24194547	24195729
Ez	0.954291	Kipferl spe		Wh	heterochromatin	3.08121						chr3L	24247708	24248454
Ez	-0.541197	Kipferl spe		Wh	heterochromatin	1.99409						chr3L	24250447	24250973
Ez	-0.230995	Kipferl spe		Wh	heterochromatin	1.25713						chr3L	24258978	24261014
Ez	1.1541	Kipferl spe		Wh	heterochromatin	0.90772						chr3L	24262406	24265014
Ez	-0.382531	Kipferl spe		Wh	heterochromatin	0.343969						chr3L	24265823	24266094
Ez	0.247859	Kipferl spe		Wh	heterochromatin	1.57662						chr3L	24288048	24290928
Ez	0.138332	Kipferl spe		Wh	heterochromatin	1.91545						chr3L	24299679	24300869
Ez	0.611881	Kipferl spe		Wh	heterochromatin	0.753634						chr3L	24309930	24311524
Ez	0.963265	Kipferl spe		Wh	heterochromatin	0.753634						chr3L	24312078	24317898
Ez	1.4705	Kipferl spe		Wh	heterochromatin	0.921242						chr3L	24318133	24318967
Ez	0.466971	Kipferl spe		Wh	heterochromatin	0.433312						chr3L	24319505	24324177
Ez	0.460514	Kipferl spe		Wh	heterochromatin	1.14775						chr3L	24330208	24330644
Ez	0.685308	Kipferl spe		Wh	heterochromatin	0.389688						chr3L	24334653	24334922
Ez	1.09956	Kipferl spe		Wh	heterochromatin	0.0733243						chr3L	24336344	24338513
Ez	1.76334	Kipferl spe		Wh	heterochromatin	1.96752						chr3L	24347454	24347870
Ez	0.717194	Kipferl spe		Wh	heterochromatin	-0.126543						chr3L	24348357	24349465
Ez	0.127407	Kipferl spe		Wh	heterochromatin	0.210462						chr3L	24351467	24351851
Ez	-0.156756	Kipferl spe		Wh	heterochromatin	1.00018						chr3L	24361228	24361692
Ez	-0.0176354	Kipferl spe		Wh	heterochromatin	0.972488						chr3L	24362638	24365550
Ez	0.969464	Kipferl spe		Wh	heterochromatin	0.716966						chr3L	24366877	24368874
Ez	0.724521	Kipferl spe		Wh	heterochromatin	1.08469						chr3L	24378680	24382353
Ez	1.14465	Kipferl spe		Wh	heterochromatin	1.65377						chr3L	24401660	24402254
Ez	1.74829	Kipferl spe		Wh	heterochromatin	0.436144						chr3L	24432530	24434327
Ez	0.631807	Kipferl spe		Wh	heterochromatin	2.20791						chr3L	24462103	24462618
Ez	0.284536	Kipferl spe		Wh	heterochromatin	0.010555						chr3L	24474107	24474943
Ez	-0.0547437	Kipferl spe		Wh	heterochromatin	-0.865496						chr3L	24476221	24477293
Ez	0.199043	Kipferl spe		Wh	heterochromatin	-1.4747						chr3L	24485949	24486387
Ez	0.376201	Kipferl spe		Wh	heterochromatin	0.288564						chr3L	24491617	24492689
Ez	0.687426	Kipferl spe		Wh	heterochromatin	1.27477						chr3L	24504725	24509728
Ez	0.623472	Kipferl spe		Wh	heterochromatin	1.09302						chr3L	24515686	24517249
Ez	-0.00584973	Kipferl spe		Wh	heterochromatin	1.56518						chr3L	24517858	24519422
Ez	0.818682	Kipferl spe		Wh	heterochromatin	0.776555						chr3L	24528197	24528932
Ez	-0.138818	Kipferl spe		Wh	heterochromatin	1.01869						chr3L	24533897	24535598
Ez	0.548405	Kipferl spe		Wh	heterochromatin	0.542506						chr3L	24556819	24557099
Ez	0.344172	Kipferl spe		Wh	heterochromatin	1.55716						chr3L	24558721	24559733
Ez	0.426177	Kipferl spe		Wh	heterochromatin	1.28361						chr3L	24561289	24562251
Ez	2.54418	Kipferl spe		Wh	heterochromatin	1.03809						chr3L	24563016	24567185
Ez	2.63087	Kipferl spe		Wh	heterochromatin	1.27128						chr3L	24567565	24568633
Ez	1.07611	Kipferl spe		Wh	heterochromatin	1.26939						chr3L	24685094	24689442
Ez	1.78128	Kipferl spe		Wh	heterochromatin	3.84096						chr3L	24698025	24698530
Ez	1.23448	Kipferl spe		Wh	heterochromatin	2.90002						chr3L	24706056	24710371
Ez	0.193893	Kipferl spe		Wh	heterochromatin	2.27695						chr3L	24711042	24713341
Ez	1.07781	Kipferl spe		Wh	heterochromatin	2.7384						chr3L	24716737	24717157
Ez	0.714681	Kipferl spe		Wh	heterochromatin	1.76748						chr3L	24718500	24719822
Ez	1.036	Kipferl spe		Wh	heterochromatin	1.61451						chr3L	24749652	24752356
Ez	1.44362	Kipferl spe		Wh	heterochromatin	1.52977						chr3L	24753862	24754401
Ez	0.781512	Kipferl spe		Wh	heterochromatin	-0.0922801						chr3L	24773720	24774581
Ez	2.97454	Kipferl spe		Wh	heterochromatin	0.90772						chr3L	24774732	24779398
Ez	0.957047	Kipferl spe		Wh	heterochromatin	0.419746						chr3L	24784262	24791519
Ez	1.34291	Kipferl spe		Wh	heterochromatin	0.44403						chr3L	24796788	24802425
Ez	0.83345	Kipferl spe		Wh	heterochromatin	0.675631						chr3L	24803251	24804036
Ez	1.38811	Kipferl spe		Wh	heterochromatin	0.505184						chr3L	24805141	24808763
Ez	0.525023	Kipferl spe		Wh	heterochromatin	-0.304084						chr3L	24808981	24809505
Ez	0.897229	Kipferl spe		Wh	heterochromatin	0.509761						chr3L	24809871	24811531
Ez	0.317812	Kipferl spe		Wh	heterochromatin	1.82595						chr3L	24813471	24813798
Ez	0.90587	Kipferl spe		Wh	heterochromatin	1.64637						chr3L	24821173	24822363
Ez	0.656354	Kipferl spe		Wh	heterochromatin	2.00814						chr3L	24823322	24824004
Ez	1.18414	Kipferl spe		Wh	heterochromatin	1.26688						chr3L	24838117	24839240
Ez	1.34583	Kipferl spe		Wh	heterochromatin	1.21508						chr3L	24839452	24841362
Ez	0.841342	Kipferl spe		Wh	heterochromatin	1.43164						chr3L	24842925	24843648
Ez	0.445508	Kipferl spe		Wh	heterochromatin	2.04616						chr3L	24845178	24846689
Ez	-0.534807	Kipferl spe		Wh	heterochromatin	1.67364						chr3L	24873197	24873793
Ez	0.161596	Kipferl spe		Wh	heterochromatin	0						chr3L	24880402	24883404
Ez	1.43704	Kipferl spe		Wh	heterochromatin	-0.549676						chr3L	24883910	24884371
Ez	0.110833	Kipferl spe		Wh	heterochromatin	-0.965893						chr3L	24884824	24887189
Ez	1.25899	Kipferl spe		Wh	heterochromatin	-1.39268						chr3L	24898917	24901812
Ez	-1.18847	Kipferl spe		Wh	heterochromatin	-1.08233						chr3L	24904399	24907993
Ez	0.988819	Kipferl spe		Wh	heterochromatin	-0.949754						chr3L	24916667	24919010
Ez	0.809699	Kipferl spe		Wh	heterochromatin	1.74473						chr3L	25001883	25005874
Ez	-0.553159	Kipferl spe		Wh	heterochromatin	1.45423						chr3L	25006917	25007960
Ez	1.16314	Kipferl spe		Wh	heterochromatin	1.8047						chr3L	25008954	25009378
Ez	0.383144	Kipferl spe		Wh	heterochromatin	0.700225						chr3L	25015740	25016854
Ez	0.334798	Kipferl spe		Wh	heterochromatin	0.809647						chr3L	25017344	25017892
Ez	1.315	Kipferl spe		Wh	heterochromatin	1.07073						chr3L	25018709	25019334
Ez	1.23388	Kipferl spe		Wh	heterochromatin	0.947233						chr3L	25045789	25047323
Ez	-0.118815	Kipferl spe		Wh	heterochromatin	0.765196						chr3L	25047605	25050998
Ez	0.062845	Kipferl spe		Wh	heterochromatin	0.208109						chr3L	25055721	25055968
Ez	0.561051	Kipferl spe		Wh	heterochromatin	0.729648						chr3L	25058591	25058814
Ez	0.1475	Kipferl spe		Wh	heterochromatin	1.01636						chr3L	25060367	25064021
Ez	0.857063	Kipferl spe		Wh	heterochromatin	1.44621						chr3L	25065557	25066541
Ez	0.559738	Kipferl spe		Wh	heterochromatin	-0.307153						chr3L	25066788	25068575
Ez	1.35504	Kipferl spe		Wh	heterochromatin	0.70124						chr3L	25068793	25073804
Ez	1.89361	Kipferl spe		Wh	heterochromatin	1.86038						chr3L	25074244	25075117
Ez	4.69593	Kipferl spe		Wh	heterochromatin	0.617811						chr3L	25123035	25123540
Ez	1.98157	Kipferl spe		Wh	heterochromatin	0.207145						chr3L	25125062	25125888
Ez	1.47539	Kipferl spe		Wh	heterochromatin	0.311524						chr3L	25126331	25130109
Ez	3.01154	Kipferl spe		Wh	heterochromatin	0.403731						chr3L	25130342	25131277
Ez	1.81227	Kipferl spe		Wh	heterochromatin	0.44051						chr3L	25131733	25132360
Ez	2.21084	Kipferl spe		Wh	heterochromatin	0.466434						chr3L	25153980	25155599
Ez	0.438547	Kipferl spe		Wh	heterochromatin	0.62915						chr3L	25231988	25235202
Ez	1.05736	Kipferl spe		Wh	heterochromatin	0.544248						chr3L	25243434	25243662
Ez	0.574451	Kipferl spe		Wh	heterochromatin	1.12458						chr3L	25269046	25270579
Ez	1.41546	Kipferl spe		Wh	heterochromatin	0.238773						chr3L	25346549	25356196
Ez	2.04964	Kipferl spe		Wh	heterochromatin	0.20642						chr3L	25403399	25406625
Ez	0.484986	Kipferl spe		Wh	heterochromatin	1.55288						chr3L	25416349	25421856
Ez	-0.241125	Kipferl spe		Wh	heterochromatin	0.898826						chr3L	25440513	25441277
Ez	0.377939	Kipferl spe		Wh	heterochromatin	0.242552						chr3L	25442084	25442509
Ez	-0.057132	Kipferl spe		Wh	heterochromatin	-0.00411366						chr3L	25454898	25455182
Ez	-0.634433	Kipferl spe		Wh	heterochromatin	1.36752						chr3L	25457287	25458556
Ez	0.61664	Kipferl spe		Wh	heterochromatin	1.15072						chr3L	25458803	25464678
Ez	-1.17292	Kipferl spe		Wh	heterochromatin	2.37097						chr3L	25509539	25510220
Ez	0.149194	Kipferl spe		Wh	heterochromatin	0.524103						chr3L	25510905	25511406
Ez	1.39593	Kipferl spe		Wh	heterochromatin	1.58124						chr3L	25512403	25515773
Ez	-0.505952	Kipferl spe		Wh	heterochromatin	1.42713						chr3L	25516408	25518872
Ez	1.21434	Kipferl spe		Wh	heterochromatin	0.913799						chr3L	25520545	25521497
Ez	-0.0111328	Kipferl spe		Wh	heterochromatin	1.40378						chr3L	25522982	25523449
Ez	1.06401	Kipferl spe		Wh	heterochromatin	0.960355						chr3L	25523870	25525459
Ez	1.36625	Kipferl spe		Wh	heterochromatin	1.80103						chr3L	25637910	25638281
Ez	2.5192	Kipferl spe		Wh	heterochromatin	2.03041						chr3L	25661949	25663764
Ez	2.75504	Kipferl spe		Wh	heterochromatin	1.2594						chr3L	25664282	25666443
Ez	3.04911	Kipferl spe		Wh	heterochromatin	1.13985						chr3L	25693415	25695370
Ez	2.64505	Kipferl spe		Wh	heterochromatin	1.288						chr3L	25698698	25699313
Ez	2.7112	Kipferl spe		Wh	heterochromatin	1.4063						chr3L	25701122	25701562
Ez	3.39178	Kipferl spe		Wh	heterochromatin	1.2294						chr3L	25793373	25798324
Ez	1.37697	Kipferl spe		Wh	heterochromatin	1.38198						chr3L	26020175	26021294
Ez	1.70628	Kipferl spe		Wh	heterochromatin	1.59155						chr3L	26021918	26027626
Ez	1.4244	Kipferl spe		Wh	heterochromatin	2.29348						chr3L	26027996	26029131
Ez	3.15466	Kipferl spe		Wh	heterochromatin	1.50595						chr3L	26029447	26034640
Ez	2.75339	Kipferl spe		Wh	heterochromatin	1.98998						chr3L	26037700	26039234
Ez	1.45779	Kipferl spe		Wh	heterochromatin	1.7312						chr3L	26044202	26044797
Ez	1.63536	Kipferl spe		Wh	heterochromatin	1.79469						chr3L	26057297	26058930
Ez	1.92841	Kipferl spe		Wh	heterochromatin	1.60309						chr3L	26059134	26061609
Ez	1.3099	Kipferl spe		Wh	heterochromatin	1.82005						chr3L	26062978	26063988
Ez	1.19129	Kipferl spe		Wh	heterochromatin	1.75706						chr3L	26069423	26070574
Ez	1.14576	Kipferl spe		Wh	heterochromatin	1.93849						chr3L	26089218	26089643
Ez	1.24716	Kipferl spe		Wh	heterochromatin	2.14745						chr3L	26126027	26128036
Ez	1.26979	Kipferl spe		Wh	heterochromatin	1.94818						chr3L	26131314	26132655
Ez	1.38008	Kipferl spe		Wh	heterochromatin	2.11862						chr3L	26167103	26168272
Ez	-0.351542	Kipferl spe		Wh	heterochromatin	1.99874						chr3L	26567545	26567947
Ez	1.02288	Kipferl spe		Wh	heterochromatin	2.06278						chr3L	26643324	26646622
Ez	-0.156386	Kipferl spe		Wh	heterochromatin	3.2982						chr3L	26656096	26657134
Ez	-0.0355526	Kipferl spe		Wh	heterochromatin	2.03139						chr3L	26657808	26658272
Ez	0.200137	Kipferl spe		Wh	heterochromatin	1.93713						chr3L	26697328	26702163
Ez	0.686312	Kipferl spe		Wh	heterochromatin	1.74477						chr3L	26712078	26718894
Ez	0.50883	Kipferl spe		Wh	heterochromatin	2.07374						chr3L	26720761	26721006
Ez	0.780647	Kipferl spe		Wh	heterochromatin	2.6009						chr3L	26722563	26723173
Ez	0.465466	Kipferl spe		Wh	heterochromatin	2.45706						chr3L	26723549	26728786
Ez	0.932313	Kipferl spe		Wh	heterochromatin	2.1809						chr3L	26744119	26744544
Ez	1.1008	Kipferl spe		Wh	heterochromatin	1.84502						chr3L	26746513	26747868
Ez	0.418865	Kipferl spe		Wh	heterochromatin	1.85588						chr3L	26750049	26750677
Ez	1.74643	Kipferl spe		Wh	heterochromatin	2.21175						chr3L	26750916	26752444
Ez	0.349412	Kipferl spe		Wh	heterochromatin	2.68335						chr3L	26755010	26755620
Ez	0.669491	Kipferl spe		Wh	heterochromatin	2.36387						chr3L	26764269	26766919
Ez	1.445	Kipferl spe		Wh	heterochromatin	1.87541						chr3L	26768232	26770076
Ez	2.41436	Kipferl spe		Wh	heterochromatin	2.04772						chr3L	26776390	26777771
Ez	0.633345	Kipferl spe		Wh	heterochromatin	2.04772						chr3L	26794539	26795107
Ez	1.28775	Kipferl spe		Wh	heterochromatin	2.68823						chr3L	26796139	26797505
Ez	0.120224	Kipferl spe		Wh	heterochromatin	2.68823						chr3L	26803045	26806567
Ez	0.600743	Kipferl spe		Wh	heterochromatin	2.21428						chr3L	26813445	26816099
Ez	0.502761	Kipferl spe		Wh	heterochromatin	2.28424						chr3L	26817754	26819313
Ez	2.24288	Kipferl spe		Wh	heterochromatin	1.4447						chr3L	26821640	26822334
Ez	3.28403	Kipferl spe		Wh	heterochromatin	2.39156						chr3L	26829663	26831097
Ez	3.1199	Kipferl spe		Wh	heterochromatin	2.3533						chr3L	26832869	26835837
Ez	3.06224	Kipferl spe		Wh	heterochromatin	1.8257						chr3L	26849018	26849999
Ez	3.94785	Kipferl spe		Wh	heterochromatin	1.59072						chr3L	26850437	26850652
Ez	3.66783	Kipferl spe		Wh	heterochromatin	0.524103						chr3L	26850976	26851644
Ez	1.88621	Kipferl spe		Wh	heterochromatin	2.04218						chr3L	27093714	27095187
Ez	1.9626	Kipferl spe		Wh	heterochromatin	1.81573						chr3L	27270038	27274930
Ez	-0.315316	Kipferl spe		Wh	heterochromatin	1.52924						chr3L	27654713	27656095
Ez	2.94208	Kipferl spe		Wh	heterochromatin	2.27789						chr3L	27727602	27728901
Ez	2.01771	Kipferl spe		Wh	heterochromatin	2.09753						chr3L	27906612	27911379
Ez	1.76198	Kipferl spe		Wh	heterochromatin	2.09753						chr3L	27974441	27977622
Ez	1.83305	Kipferl spe		Wh	heterochromatin	0.0237072						chr3R	812977	813509
Ez	1.73429	Kipferl spe		Wh	heterochromatin	0.731707						chr3R	867417	868551
Ez	1.87485	Kipferl spe		Wh	heterochromatin	0.0606513						chr3R	870599	881835
Ez	2.07791	Kipferl spe		Wh	heterochromatin	0.028161						chr3R	882780	883609
Ez	1.71833	Kipferl spe		Wh	heterochromatin	-0.228298						chr3R	890737	893426
Ez	2.3127	Kipferl spe		Wh	heterochromatin	-0.427188						chr3R	894206	895492
Ez	0.896379	Kipferl spe		Wh	heterochromatin	-0.548617						chr3R	897116	897377
Ez	-0.434013	Kipferl spe		Wh	heterochromatin	-1.71675						chr3R	897645	902942
Ez	1.72578	Kipferl spe		Wh	heterochromatin	-1.0186						chr3R	907424	907935
Ez	2.7763	Kipferl spe		Wh	heterochromatin	-1.51921						chr3R	928171	928620
Ez	2.63553	Kipferl spe		Wh	heterochromatin	-1.1088						chr3R	937653	939094
Ez	2.70361	Kipferl spe		Wh	heterochromatin	1.15802						chr3R	948058	950678
Ez	2.48573	Kipferl spe		Wh	heterochromatin	0.427968						chr3R	954179	955411
Ez	2.39905	Kipferl spe		Wh	heterochromatin	-0.454968						chr3R	959194	959726
Ez	2.4671	Kipferl spe		Wh	heterochromatin	-0.423381						chr3R	960426	961991
Ez	2.25441	Kipferl spe		Wh	heterochromatin	-0.179202						chr3R	1009577	1010990
Ez	2.09268	Kipferl spe		Wh	heterochromatin	0.00172718						chr3R	1025672	1027855
Ez	2.31614	Kipferl spe		Wh	heterochromatin	0.482221						chr3R	1029855	1031293
Ez	0.515792	Kipferl spe		Wh	heterochromatin	-0.119336						chr3R	1080171	1080737
Ez	3.10326	Kipferl spe		Wh	heterochromatin	0.424722						chr3R	1139448	1142243
Ez	2.0862	Kipferl spe		Wh	heterochromatin	-0.836641						chr3R	1174451	1175726
Ez	1.50801	Kipferl spe		Wh	heterochromatin	0.20771						chr3R	1199251	1202232
Ez	1.08045	Kipferl spe		Wh	heterochromatin	0.133872						chr3R	1203309	1203728
Ez	0.907759	Kipferl spe		Wh	heterochromatin	0.223785						chr3R	1221904	1222412
Ez	1.9378	Kipferl spe		Wh	heterochromatin	0.0856641						chr3R	1245529	1246644
Ez	1.77773	Kipferl spe		Wh	heterochromatin	0.220754						chr3R	1248372	1252127
Ez	1.89103	Kipferl spe		Wh	heterochromatin	0.117746						chr3R	1281335	1281750
Ez	1.97689	Kipferl spe		Wh	heterochromatin	0.38781						chr3R	1284318	1284674
Ez	1.84937	Kipferl spe		Wh	heterochromatin	0.298252						chr3R	1286931	1289046
Ez	2.57915	Kipferl spe		Wh	heterochromatin	0.136338						chr3R	1289546	1291571
Ez	3.16537	Kipferl spe		Wh	heterochromatin	0.712387						chr3R	1292370	1292898
Ez	1.91875	Kipferl spe		Wh	heterochromatin	0.154459						chr3R	1297143	1297897
Ez	1.51006	Kipferl spe		Wh	heterochromatin	0.150855						chr3R	1305674	1306958
Ez	3.35026	Kipferl spe		Wh	heterochromatin	-0.21501						chr3R	1308874	1309237
Ez	2.86569	Kipferl spe		Wh	heterochromatin	-0.14991						chr3R	1311682	1312342
Ez	2.87051	Kipferl spe		Wh	heterochromatin	-0.300588						chr3R	1313722	1315735
Ez	2.56679	Kipferl spe		Wh	heterochromatin	-0.274933						chr3R	1366265	1366571
Ez	3.31732	Kipferl spe		Wh	heterochromatin	0.345003						chr3R	1416302	1419260
Ez	2.56529	Kipferl spe		Wh	heterochromatin	0						chr3R	1427674	1428115
Ez	2.67467	Kipferl spe		Wh	heterochromatin	-0.303694						chr3R	1428531	1436452
Ez	2.9611	Kipferl spe		Wh	heterochromatin	0.21155						chr3R	1440281	1441184
Ez	2.51832	Kipferl spe		Wh	heterochromatin	0.692067						chr3R	1448883	1450940
Ez	3.27952	Kipferl spe		Wh	heterochromatin	0.77897						chr3R	1451317	1454209
Ez	3.26013	Kipferl spe		Wh	heterochromatin	-0.196039						chr3R	1754213	1754576
Ez	3.14508	Kipferl spe		Wh	heterochromatin	0.475821						chr3R	1821334	1822830
Ez	3.15176	Kipferl spe		Wh	heterochromatin	0.166175						chr3R	1823073	1825089
Ez	1.36962	Kipferl spe		Wh	heterochromatin	0.167932						chr3R	1828856	1829173
Ez	0.847459	Kipferl spe		Wh	heterochromatin	-0.0698353						chr3R	1836903	1837840
Ez	0.595101	Kipferl spe		Wh	heterochromatin	-0.10797						chr3R	1838795	1839851
Ez	0.470538	Kipferl spe		Wh	heterochromatin	-2.9983						chr3R	1850876	1851354
Ez	-1.94477	Kipferl spe		Wh	heterochromatin	-3.14169						chr3R	1855381	1858660
Ez	0.679873	Kipferl spe		Wh	heterochromatin	-0.738786						chr3R	1864384	1867479
Ez	4.28609	Kipferl spe		Wh	heterochromatin	-0.662901						chr3R	1870090	1872937
Ez	1.51325	Kipferl spe		Wh	heterochromatin	-1.49829						chr3R	2151402	2152011
Ez	1.45963	Kipferl spe		Wh	heterochromatin	-1.48751						chr3R	2152536	2152851
Ez	1.73807	Kipferl spe		Wh	heterochromatin	-1.54956						chr3R	2156872	2157295
Ez	0.899206	Kipferl spe		Wh	heterochromatin	-1.72527						chr3R	2159483	2159719
Ez	0.190208	Kipferl spe		Wh	heterochromatin	0.90772						chr3R	2199261	2200072
Ez	-0.287841	Kipferl spe		Wh	heterochromatin	-1.4337						chr3R	2202976	2206060
Ez	-1.25501	Kipferl spe		Wh	heterochromatin	-1.66213						chr3R	2207631	2209026
Ez	-1.21351	Kipferl spe		Wh	heterochromatin	-0.712862						chr3R	2211119	2211836
Ez	0.246878	Kipferl spe		Wh	heterochromatin	0.335247						chr3R	2334886	2336110
Ez	0.219754	Kipferl spe		Wh	heterochromatin	1.46056						chr3R	2392843	2394576
Ez	1.45925	Kipferl spe		Wh	heterochromatin	1.21046						chr3R	2446772	2447186
Ez	-0.623007	Kipferl spe		Wh	heterochromatin	-0.475897						chr3R	2451347	2452404
Wh	1.04681	Ez spe		Wh	heterochromatin	0.90772						chr3R	2490504	2491148
Wh	1.69621	Ez spe		Wh	heterochromatin	0.493419						chr3R	2531761	2532374
Wh	1.96848	Ez spe		Wh	heterochromatin	1.56636						chr3R	2533402	2534233
Wh	1.33495	Ez spe		Wh	heterochromatin	0.110958						chr3R	2624824	2626672
Wh	2.27272	Ez spe		Wh	heterochromatin	0.88394						chr3R	2749331	2749681
Wh	2.70769	Ez spe		Wh	heterochromatin	1.47176						chr3R	2883046	2885114
Wh	0.885191	Ez spe		Wh	heterochromatin	1.69071						chr3R	2891509	2898367
Wh	1.27962	Ez spe		Wh	heterochromatin	1.73632						chr3R	2950490	2951908
Wh	2.40869	Ez spe		Wh	heterochromatin	2.15557						chr3R	3057601	3057902
Wh	1.15353	Ez spe		Wh	heterochromatin	1.80074						chr3R	3144119	3144552
Wh	0.979347	Ez spe		Wh	heterochromatin	1.5592						chr3R	3286942	3289147
Wh	0.103264	Ez spe		Wh	heterochromatin	1.88373						chr3R	3319231	3319543
Wh	-0.0104542	Ez spe		Wh	heterochromatin	1.28544						chr3R	3343999	3344797
Wh	1.08482	Ez spe		Wh	heterochromatin	0.916628						chr3R	3374033	3374476
Wh	0.51611	Ez spe		Wh	heterochromatin	0.203376						chr3R	3379165	3388184
Wh	1.52891	Ez spe		Wh	heterochromatin	-0.625014						chr3R	3389227	3393983
Wh	2.29024	Ez spe		Wh	heterochromatin	-0.64081						chr3R	3394969	3396906
Wh	3.15706	Ez spe		Wh	heterochromatin	-0.301324						chr3R	3397238	3400459
Wh	2.75352	Ez spe		Wh	heterochromatin	0.566407						chr3R	3405242	3406184
Wh	2.67701	Ez spe		Wh	heterochromatin	0.598705						chr3R	3513388	3514067
Wh	3.15214	Ez spe		Wh	heterochromatin	0.859218						chr3R	3525056	3527284
Wh	3.07578	Ez spe		Wh	heterochromatin	0.446888						chr3R	3671224	3672595
Wh	2.98598	Ez spe		Wh	heterochromatin	0.343795						chr3R	3756403	3758429
Wh	4.25832	Ez spe		Wh	heterochromatin	0.43174						chr3R	3758710	3759227
Wh	3.97848	Ez spe		Wh	heterochromatin	2.36182						chr3R	3761224	3762302
Wh	3.5169	Ez spe		Wh	heterochromatin	0.921489						chr3R	3763448	3765424
Wh	3.58201	Ez spe		Wh	heterochromatin	0.921489						chr3R	3765726	3775056
Wh	4.31792	Ez spe		Wh	heterochromatin	1.19129						chr3R	3784283	3785130
Wh	4.09912	Ez spe		Wh	heterochromatin	0.543421						chr3R	3796939	3797716
Wh	4.41167	Ez spe		Wh	heterochromatin	1.24494						chr3R	3875153	3882018
Wh	4.52932	Ez spe		Wh	heterochromatin	0.650203						chr3R	3882799	3890001
Wh	4.10032	Ez spe		Wh	heterochromatin	0.631444						chr3R	3891398	3891707
Wh	3.35962	Ez spe		Wh	heterochromatin	1.37245						chr3R	3892266	3894000
Wh	3.95438	Ez spe		Wh	heterochromatin	1.08591						chr3R	3895252	3896680
Wh	3.87471	Ez spe		Wh	heterochromatin	1.62198						chr3R	3897085	3911042
Wh	3.68424	Ez spe		Wh	heterochromatin	1.30814						chr3R	3914447	3916308
Wh	3.45819	Ez spe		Wh	heterochromatin	1.30814						chr3R	3922291	3923218
Wh	2.9021	Ez spe		Wh	heterochromatin	0.385584						chr3R	3976021	3976355
Wh	2.82197	Ez spe		Wh	heterochromatin	0.524461						chr3R	3988963	3991386
Wh	3.20069	Ez spe		Wh	heterochromatin	0.58485						chr3R	3994547	3995076
Wh	2.51574	Ez spe		Wh	heterochromatin	0.842481						chr3R	3998755	3999995
Wh	2.63185	Ez spe		Wh	heterochromatin	0.359321						chr3R	4016569	4020991
Wh	3.89078	Ez spe		Wh	heterochromatin	-0.0254207						chr3R	4043256	4045260
Wh	3.89605	Ez spe		Wh	heterochromatin	1.3909						chr3R	4047004	4047461
Wh	3.11433	Ez spe		Wh	heterochromatin	0.697985						chr3R	4048606	4049571
Wh	2.66963	Ez spe		Wh	heterochromatin	0.50845						chr3R	4053221	4054963
Wh	2.30833	Ez spe		Wh	heterochromatin	0.865264						chr3R	4055285	4055758
Wh	2.28584	Ez spe		Wh	heterochromatin	0.57091						chr3R	4102167	4102847
Wh	2.16407	Ez spe		Wh	heterochromatin	0.487871						chr3R	4200745	4201100
Wh	1.99151	Ez spe		Wh	heterochromatin	0.597071						chr3R	4211570	4217200
Wh	1.27144	Ez spe		Wh	heterochromatin	0.584052						chr3R	4241283	4243171
Wh	1.25995	Ez spe		Wh	heterochromatin	0.994843						chr3R	4246690	4253129
Wh	1.19269	Ez spe		Wh	heterochromatin	-0.783648						chr3R	4253338	4256400
Wh	1.56413	Ez spe		Wh	heterochromatin	0.524103						chr3R	4256694	4258299
Wh	1.26084	Ez spe		Wh	heterochromatin	0.968384						chr3R	4266708	4269091
Wh	1.45317	Ez spe		Wh	heterochromatin	0.384927						chr3R	4277422	4285828
Wh	2.00818	Ez spe		Wh	heterochromatin	-1.56977						chr3R	4289094	4293467
Wh	1.67727	Ez spe		Wh	heterochromatin	-1.25083						chr3R	4293663	4296005
Wh	1.86991	Ez spe		Wh	heterochromatin	-0.804518						chr3R	4412691	4417765
Wh	1.5038	Ez spe		Wh	heterochromatin	0.70891						chr3R	4418713	4420119
Wh	1.53269	Ez spe		Wh	heterochromatin	0.390125						chr3R	4493379	4494553
Wh	1.11474	Ez spe		Wh	heterochromatin	-0.338648						chr3R	4526727	4527847
Wh	0.809987	Ez spe		Wh	heterochromatin	-0.305636						chr3R	4751147	4753325
Wh	1.18135	Ez spe		Wh	heterochromatin	-1.40975						chr3R	4757534	4758632
Wh	1.4415	Ez spe		Wh	heterochromatin	-1.82401						chr3R	4759433	4759831
Wh	1.23194	Ez spe		Wh	heterochromatin	-1.55132						chr3R	4822233	4823959
Wh	1.61017	Ez spe		Wh	heterochromatin	-2.15923						chr3R	4884568	4887675
Wh	1.74704	Ez spe		Wh	heterochromatin	-2.35978						chr3R	4894714	4898240
Wh	1.94755	Ez spe		Wh	heterochromatin	-1.69028						chr3R	5064449	5068054
Wh	1.33525	Ez spe		Wh	heterochromatin	-1.02732						chr3R	5073373	5076165
Wh	0.723545	Ez spe		Wh	heterochromatin	-1.07695						chr3R	5080203	5083706
Wh	0.763788	Ez spe		Wh	heterochromatin	-0.768614						chr3R	5376699	5379473
Wh	1.36928	Ez spe		Wh	heterochromatin	-0.61157						chr3R	5444662	5445310
Wh	0.992873	Ez spe		Wh	heterochromatin	-1.14365						chr3R	5452610	5453477
Wh	0.568412	Ez spe		Wh	heterochromatin	-0.776306						chr3R	5548544	5549297
Wh	2.20867	Ez spe		Wh	heterochromatin	-0.85936						chr3R	5627424	5632572
Wh	1.33225	Ez spe		Wh	heterochromatin	-0.187229						chr3R	5711234	5712012
Wh	0.590573	Ez spe		Wh	heterochromatin	-0.386596						chr3R	6027797	6029696
Wh	0.591581	Ez spe		Wh	heterochromatin	0.703138						chr3R	6419056	6419499
Wh	0.378205	Ez spe		Wh	heterochromatin	-0.296575						chr3R	6817086	6817791
Wh	0.238603	Ez spe		Wh	heterochromatin	-1.04433						chr3R	6903564	6903842
Wh	0.916287	Ez spe		Wh	heterochromatin	0.420579						chr3R	7135480	7136498
Wh	0.554009	Ez spe		Wh	heterochromatin	0.826545						chr3R	7136938	7138587
Wh	0.80683	Ez spe		Wh	heterochromatin	0.137994						chr3R	7139104	7140185
Wh	0.601543	Ez spe		Wh	heterochromatin	-0.146032						chr3R	7141377	7141842
Wh	1.92321	Ez spe		Wh	heterochromatin	-0.223838						chr3R	8087292	8090152
Wh	1.47504	Ez spe		Wh	heterochromatin	0.0303002						chr3R	8099736	8101982
Wh	1.90149	Ez spe		Wh	heterochromatin	0.363349						chr3R	8808748	8810032
Wh	0.614938	Ez spe		Wh	heterochromatin	-1.60933						chr3R	9169715	9170751
Wh	0.916501	Ez spe		Wh	heterochromatin	0.3696						chr3R	9171167	9171669
Wh	1.27688	Ez spe		Wh	heterochromatin	0.3696						chr3R	10532054	10532984
Wh	1.41856	Ez spe		Wh	heterochromatin	-0.535386						chr3R	10591713	10593105
Wh	0.46795	Ez spe		Wh	heterochromatin	-0.471751						chr3R	11155330	11156394
Wh	0.585321	Ez spe		Wh	heterochromatin	-0.614115						chr3R	11446668	11448365
Wh	0.545103	Ez spe		Wh	heterochromatin	-1.71416						chr3R	11451043	11451957
Wh	0.749996	Ez spe		Wh	heterochromatin	-0.898175						chr3R	13479602	13479922
Wh	-0.116421	Ez spe		Wh	heterochromatin	-0.256652						chr3R	13721123	13721556
Wh	1.55094	Ez spe		Wh	heterochromatin	-1.76414						chr3R	13861853	13864257
Wh	0.771786	Ez spe		Wh	heterochromatin	-1.23021						chr3R	13864595	13869612
Wh	0.81076	Ez spe		Wh	heterochromatin	-0.278546						chr3R	13994841	13996516
Wh	0.284711	Ez spe		Wh	heterochromatin	-3.37077						chr3R	15246992	15249441
Wh	0.427802	Ez spe		Wh	heterochromatin	0.631956						chr3R	15682268	15682664
Wh	0.550909	Ez spe		Wh	heterochromatin	0.255676						chr3R	15833476	15833923
Wh	0.955418	Ez spe		Wh	heterochromatin	0.877206						chr3R	15939989	15940989
Wh	0.285488	Ez spe		Wh	heterochromatin	0.447144						chr3R	15989048	15989776
Wh	0.433894	Ez spe		Wh	heterochromatin	0.685508						chr3R	17882057	17884903
Wh	0.721961	Ez spe		Wh	heterochromatin	1.0094						chr3R	17932453	17933444
Wh	0.583403	Ez spe		Wh	heterochromatin	2.53982						chr3R	18231403	18233152
Wh	0.705777	Ez spe		Wh	heterochromatin	2.12275						chr3R	18665491	18667612
Wh	0.948629	Ez spe		Wh	heterochromatin	3.17977						chr3R	18925085	18926547
Wh	0.486566	Ez spe		Wh	heterochromatin	3.17977						chr3R	19135726	19137124
Wh	0.679752	Ez spe		Wh	heterochromatin	2.00139						chr3R	19140325	19140782
Wh	0.482036	Ez spe		Wh	heterochromatin	1.93455						chr3R	19144528	19145777
Wh	0.0633367	Ez spe		Wh	heterochromatin	2.8176						chr3R	21174002	21175650
Wh	0.835688	Ez spe		Wh	heterochromatin	3.36818						chr3R	22178998	22181301
Wh	-0.0570272	Ez spe		Wh	heterochromatin	3.43631						chr3R	22181591	22184105
Wh	0.650955	Ez spe		Wh	heterochromatin	3.83755						chr3R	22185995	22187963
Wh	2.23067	Ez spe		Wh	heterochromatin	3.91322						chr3R	23208215	23208940
Wh	1.97399	Ez spe		Wh	heterochromatin	3.7606						chr3R	23765245	23766215
Wh	2.2238	Ez spe		Wh	heterochromatin	2.9762						chr3R	25321794	25324411
Wh	0.951792	Ez spe		Wh	heterochromatin	3.61597						chr3R	28346338	28348880
Wh	0.738411	Ez spe		Wh	heterochromatin	5.12263						chr3R	29758089	29758458
Wh	1.30997	Ez spe		Wh	heterochromatin	3.46472						chr3R	30071564	30073986
Wh	0.442602	Ez spe		Wh	heterochromatin	3.1492						chr3R	30257947	30262395
Wh	0.525387	Ez spe		Wh	heterochromatin	4.20163						chr3R	30264734	30265828
Wh	0.672555	Ez spe		Wh	heterochromatin	3.42757						chr3R	30370521	30371887
Wh	0.473066	Ez spe		Wh	heterochromatin	2.24743						chr3R	30404481	30405139
Wh	1.48862	Ez spe		Wh	heterochromatin	2.37884						chr3R	30803202	30804320
Wh	0.869525	Ez spe		Wh	heterochromatin	3.17556						chr3R	31264492	31265259
Wh	0.817606	Ez spe		Wh	heterochromatin	2.87283						chr3R	31309550	31310615
Wh	0.332194	Ez spe		Wh	heterochromatin	4.56946						chr3R	31645178	31645573
Wh	1.06715	Ez spe		Wh	heterochromatin	2.3262						chr3R	31738639	31739920
Wh	0.41888	Ez spe		Wh	heterochromatin	2.06696						chr3R	31740195	31741471
Wh	1.28932	Ez spe		Wh	heterochromatin	3.62483						chr3R	32057203	32059168
Wh	0.58629	Ez spe		Wh	heterochromatin	3.06754						chr4	143732	146691
Wh	0.146283	Ez spe		Wh	heterochromatin	2.13909						chr4	384608	385808
Wh	0.265037	Ez spe		Wh	heterochromatin	3.88442						chr4	387506	389448
Wh	1.00896	Ez spe		Wh	heterochromatin	3.88442						chr4	389807	392155
Wh	0.511064	Ez spe		Wh	heterochromatin	2.25157						chr4	395562	396742
Wh	1.06748	Ez spe		Wh	heterochromatin	2.06195						chr4	400139	403187
Wh	0.636295	Ez spe		Wh	heterochromatin	1.94079						chr4	425808	427651
Wh	0.212816	Ez spe		Wh	heterochromatin	-2.51629						chr4	458544	459046
Wh	0.366373	Ez spe		Wh	heterochromatin	0.614066						chr4	506667	508045
Wh	1.39458	Ez spe		Wh	heterochromatin	-0.700726						chr4	519138	520108
Wh	0.804652	Ez spe		Wh	heterochromatin	-0.732649						chr4	521149	526512
Wh	0.872429	Ez spe		Wh	heterochromatin	-1.51183						chr4	527444	528608
Wh	1.1039	Ez spe		Wh	heterochromatin	-1.98634						chr4	529728	531780
Wh	0.0392483	Ez spe		Wh	heterochromatin	-1.78307						chr4	545666	546556
Wh	1.21795	Ez spe		Wh	heterochromatin	-0.937671						chr4	590915	592003
Wh	0.83122	Ez spe		Wh	heterochromatin	-0.678097						chr4	592724	593252
Wh	0.636261	Ez spe		Wh	heterochromatin	-0.217994						chr4	593669	596339
Wh	0.515873	Ez spe		Wh	heterochromatin	-0.411262						chr4	597153	598581
Wh	0.0831208	Ez spe		Wh	heterochromatin	-2.34323						chr4	603452	604283
Wh	1.68308	Ez spe		Wh	heterochromatin	-2.38578						chr4	604747	606703
Wh	0.223255	Ez spe		Wh	heterochromatin	-0.403427						chr4	723827	724623
Wh	0.422182	Ez spe		Wh	heterochromatin	-0.0291469						chr4	728183	732377
Wh	0.278469	Ez spe		Wh	heterochromatin	-0.337324						chr4	735360	737089
Wh	0.454787	Ez spe		Wh	heterochromatin	-0.492062						chr4	737475	738120
Ez	1.16164	Ez spe		Wh	heterochromatin	0.70845						chr4	747169	749204
Ez	1.79814	Ez spe		Wh	heterochromatin	-0.281896						chr4	749871	751691
Ez	2.55833	Ez spe		Wh	heterochromatin	-0.00991252						chr4	752155	756930
Ez	2.31568	Ez spe		Wh	heterochromatin	0.225048						chr4	757652	765509
Ez	2.07849	Ez spe		Wh	heterochromatin	0.225048						chr4	792550	792762
Ez	1.68	Ez spe		Wh	heterochromatin	-0.167803						chr4	794461	795026
Ez	1.91145	Ez spe		Wh	heterochromatin	-0.899806						chr4	796603	797364
Ez	1.37935	Ez spe		Wh	heterochromatin	-2.89731						chr4	804058	804504
Ez	2.10018	Ez spe		Wh	heterochromatin	-1.18768						chr4	848147	848916
Ez	-0.0524988	Ez spe		Wh	heterochromatin	-0.300857						chr4	907032	907952
Ez	2.20338	Ez spe		Wh	heterochromatin	-1.13049						chr4	969315	970114
Ez	0.770674	Ez spe		Wh	heterochromatin	-1.64163						chr4	989316	991201
Ez	0.205391	Ez spe		Wh	heterochromatin	-2.37361						chr4	1005779	1006410
Ez	1.28941	Ez spe		Wh	heterochromatin	-2.90368						chr4	1093201	1093567
Ez	-0.135646	Ez spe		Wh	heterochromatin	-2.34534						chrX	86219	86626
Ez	-0.479297	Ez spe		Wh	heterochromatin	-0.790272						chrX	110815	112687
Ez	0.775421	Ez spe		Wh	heterochromatin	-0.777018						chrX	559806	563736
Ez	-0.23254	Ez spe		Wh	heterochromatin	-2.6358						chrX	566967	568195
Ez	-0.256575	Ez spe		Wh	heterochromatin	-0.262623						chrX	568751	572319
Ez	0.610201	Ez spe		Wh	heterochromatin	0.493603						chrX	911671	912090
Ez	-0.200635	Ez spe		Wh	heterochromatin	0.189346						chrX	944773	945887
Ez	0.566031	Ez spe		Wh	heterochromatin	0.976317						chrX	1014967	1016260
Ez	1.35428	Ez spe		Wh	heterochromatin	0.765351						chrX	1018645	1019793
Ez	1.01691	Ez spe		Wh	heterochromatin	1.98132						chrX	1232050	1233460
Ez	-0.0604017	Ez spe		Wh	heterochromatin	1.24745						chrX	1266810	1268251
Ez	1.07867	Ez spe		Wh	heterochromatin	1.57751						chrX	1523318	1530257
Ez	-0.0430711	Ez spe		Wh	heterochromatin	1.49361						chrX	1578104	1585391
Ez	-0.437469	Ez spe		Wh	heterochromatin	-0.269587						chrX	1821356	1822159
Ez	0.257738	Ez spe		Wh	heterochromatin	0.641099						chrX	1943936	1944970
Ez	0.494426	Ez spe		Wh	heterochromatin	2.3052						chrX	1945257	1945776
Ez	0.58855	Ez spe		Wh	heterochromatin	-0.636048						chrX	1949579	1952522
Ez	0.622523	Ez spe		Wh	heterochromatin	0.210462						chrX	2197019	2201061
Ez	0.899448	Ez spe		Wh	heterochromatin	0						chrX	2205731	2210447
Ez	1.51072	Ez spe		Wh	heterochromatin	0.457269						chrX	2211809	2214402
Ez	1.31105	Ez spe		Wh	heterochromatin	1.25166						chrX	2275983	2277051
Ez	1.66764	Ez spe		Wh	heterochromatin	0.761773						chrX	2368118	2371214
Ez	1.87293	Ez spe		Wh	heterochromatin	-0.0922801						chrX	2424586	2426176
Ez	2.49966	Ez spe		Wh	heterochromatin	0.772233						chrX	2426968	2429323
Ez	3.53263	Ez spe		Wh	heterochromatin	2.8597						chrX	3065777	3067020
Ez	2.62393	Ez spe		Wh	heterochromatin	0.210462						chrX	3094906	3095362
Ez	2.25349	Ez spe		Wh	heterochromatin	0						chrX	3108717	3108997
Ez	1.14881	Ez spe		Wh	heterochromatin	0.940222						chrX	3112397	3112745
Ez	1.55624	Ez spe		Wh	heterochromatin	1.19553						chrX	3116452	3117343
Ez	1.67864	Ez spe		Wh	heterochromatin	1.18275						chrX	3119498	3121361
Ez	1.65086	Ez spe		Wh	heterochromatin	2.06563						chrX	3121689	3122185
Ez	0.351703	Ez spe		Wh	heterochromatin	1.31518						chrX	3159466	3160197
Ez	0.568098	Ez spe		Wh	heterochromatin	0.970656						chrX	3307245	3307917
Ez	0.0682577	Ez spe		Wh	heterochromatin	1.67242						chrX	3309802	3310190
Ez	1.45158	Ez spe		Wh	heterochromatin	2.03298						chrX	3324856	3325281
Ez	0.900133	Ez spe		Wh	heterochromatin	2.79986						chrX	3359666	3360394
Ez	0.0381492	Ez spe		Wh	heterochromatin	1.21046						chrX	3405326	3405869
Ez	0.156029	Ez spe		Wh	heterochromatin	0.872101						chrX	3407798	3408352
Ez	-1.43617	Ez spe		Wh	heterochromatin	0						chrX	3795982	3797149
Ez	-0.105098	Ez spe		Wh	heterochromatin	0						chrX	3797373	3799253
Ez	-0.23436	Ez spe		Wh	heterochromatin	0.524103						chrX	4180622	4181499
Ez	-0.208559	Ez spe		Wh	heterochromatin	-0.677243						chrX	4197752	4198302
Ez	0.394711	Ez spe		Wh	heterochromatin	4.98471						chrX	4371169	4372604
Ez	1.08025	Ez spe		Wh	heterochromatin	4.06776						chrX	4373166	4384121
Ez	0.881371	Ez spe		Wh	heterochromatin	1.62134						chrX	4384494	4387292
Ez	2.67474	Ez spe		Wh	heterochromatin	3.83776						chrX	4432859	4433163
Ez	2.81278	Ez spe		Wh	heterochromatin	1.58395						chrX	4434414	4436013
Ez	1.65464	Ez spe		Wh	heterochromatin	1.21046						chrX	4437944	4441833
Ez	1.43898	Ez spe		Wh	heterochromatin	0.673645						chrX	4465527	4474262
Ez	1.29961	Ez spe		Wh	heterochromatin	0.90772						chrX	4493111	4495863
Ez	1.44795	Ez spe		Wh	heterochromatin	1.33387						chrX	4495960	4499213
Ez	1.65497	Ez spe		Wh	heterochromatin	2.28944						chrX	4499835	4502549
Ez	1.36461	Ez spe		Wh	heterochromatin	0.673645						chrX	4629741	4631017
Ez	1.53712	Ez spe		Wh	heterochromatin	2.26131						chrX	4639252	4643980
Ez	3.13564	Ez spe		Wh	heterochromatin	1.91537						chrX	4901671	4903617
Ez	1.68042	Ez spe		Wh	heterochromatin	1.83847						chrX	5015586	5016088
Ez	0.0491997	Ez spe		Wh	heterochromatin	1.43965						chrX	5115399	5115859
Ez	0.129146	Ez spe		Wh	heterochromatin	2.72753						chrX	5284239	5285256
Ez	0.572746	Ez spe		Wh	heterochromatin	3.6502						chrX	5303427	5304039
Ez	0.192687	Ez spe		Wh	heterochromatin	2.42668						chrX	5363126	5363543
Ez	0.0859673	Ez spe		Wh	heterochromatin	2.92148						chrX	5582673	5584662
Ez	2.35777	Ez spe		Wh	heterochromatin	2.40548						chrX	5791953	5794779
Ez	0.988179	Ez spe		Wh	heterochromatin	2.21335						chrX	5921418	5923375
Ez	0.652216	Ez spe		Wh	heterochromatin	2.89844						chrX	6047995	6048823
Ez	0.916599	Ez spe		Wh	heterochromatin	3.52518						chrX	6320475	6321109
Ez	0.974217	Ez spe		Wh	heterochromatin	2.45435						chrX	6322282	6322798
Ez	0.617744	Ez spe		Wh	heterochromatin	3.22662						chrX	6323687	6326282
Ez	1.52716	Ez spe		Wh	heterochromatin	2.84859						chrX	6551468	6562967
Ez	1.57982	Ez spe		Wh	heterochromatin	2.54778						chrX	6571177	6572471
Ez	-0.202983	Ez spe		Wh	heterochromatin	4.94036						chrX	6573352	6574172
Ez	0.130844	Ez spe		Wh	heterochromatin	0.524103						chrX	6574537	6575773
Ez	0.761867	Ez spe		Wh	heterochromatin	4.14123						chrX	6577683	6581296
Ez	0.308854	Ez spe		Wh	heterochromatin	3.03395						chrX	6736831	6737181
Ez	0.298737	Ez spe		Wh	heterochromatin	4.93101						chrX	6745424	6747772
Ez	0.740991	Ez spe		Wh	heterochromatin	5.32894						chrX	6949313	6951215
Ez	0.306604	Ez spe		Wh	heterochromatin	5.90112						chrX	6952182	6953035
Ez	1.92701	Ez spe		Wh	heterochromatin	2.5253						chrX	6983539	6983978
Ez	1.33778	Ez spe		Wh	heterochromatin	5.4426						chrX	7015586	7016358
Ez	0.885993	Ez spe		Wh	heterochromatin	1.83442						chrX	7137035	7142647
Ez	0.337715	Ez spe		Wh	heterochromatin	3.65996						chrX	7345419	7346043
Ez	-1.33758	Ez spe		Wh	heterochromatin	2.58578						chrX	7885454	7886880
Ez	-0.0557429	Ez spe		Wh	heterochromatin	2.58578						chrX	7953957	7955777
Ez	-0.148749	Ez spe		Wh	heterochromatin	2.20339						chrX	8161637	8162780
Ez	0.658425	Ez spe		Wh	heterochromatin	2.3052						chrX	8613741	8617253
Ez	1.48187	Ez spe		Wh	heterochromatin	1.21046						chrX	8634516	8635839
Ez	-0.414381	Ez spe		Wh	heterochromatin	1.70203						chrX	8723836	8724216
Ez	0.55673	Ez spe		Wh	heterochromatin	2.03092						chrX	8724606	8725868
Ez	0.579668	Ez spe		Wh	heterochromatin	-1						chrX	8763409	8769363
Ez	-0.502096	Ez spe		Wh	heterochromatin	2.54063						chrX	8798238	8799368
Ez	1.42559	Ez spe		Wh	heterochromatin	2.97094						chrX	8801094	8801763
Ez	-0.0949745	Ez spe		Wh	heterochromatin	2.71829						chrX	8803927	8804497
Ez	0.346685	Ez spe		Wh	heterochromatin	2.05108						chrX	8809757	8810452
Ez	0.323795	Ez spe		Wh	heterochromatin	2.10327						chrX	8839035	8839427
Ez	0.141655	Ez spe		Wh	heterochromatin	1.43023						chrX	8996865	8998637
Ez	1.82901	Ez spe		Wh	heterochromatin	2.19528						chrX	9004534	9005180
Ez	0.957955	Ez spe		Wh	heterochromatin	1.33624						chrX	9122397	9122951
Ez	0.775115	Ez spe		Wh	heterochromatin	2.48209						chrX	9557751	9558378
Ez	0.98824	Ez spe		Wh	heterochromatin	2.81019						chrX	9598173	9598994
Ez	0.453612	Ez spe		Wh	heterochromatin	2.29086						chrX	9706616	9709476
Ez	-0.17848	Ez spe		Wh	heterochromatin	1.06453						chrX	10003798	10005835
Ez	2.83918	Ez spe		Wh	heterochromatin	0.0016958						chrX	10337281	10338230
Ez	-0.216667	Ez spe		Wh	heterochromatin	0.0304098						chrX	10366536	10367388
Ez	0.337354	Ez spe		Wh	heterochromatin	-0.750545						chrX	10750894	10751820
Ez	0.647897	Ez spe		Wh	euchromatin	0.414992						chrX	10818155	10820265
Ez	0.341897	Ez spe		Wh	euchromatin	0.0237072						chrX	11779384	11779789
Ez	2.21848	Ez spe		Wh	euchromatin	2.00968						chrX	11782030	11782576
Ez	0.464758	Ez spe		Wh	euchromatin	1.63319						chrX	11782947	11785777
Ez	0.81281	Ez spe		Wh	euchromatin	1.78311						chrX	11787140	11788207
Ez	1.00251	Ez spe		Wh	euchromatin	2.06222						chrX	11882624	11883778
Ez	-0.00333198	Ez spe		Wh	euchromatin	2.34161						chrX	11989748	11997678
Ez	0.836518	Ez spe		Wh	euchromatin	2.4548						chrX	12063628	12064931
Ez	-0.135314	Ez spe		Wh	euchromatin	1.75918						chrX	12558679	12560372
Ez	1.14068	Ez spe		Wh	euchromatin	4.64441						chrX	12562871	12565488
Ez	1.80993	Ez spe		Wh	euchromatin	1.18073						chrX	13305620	13307069
Ez	0.97707	Ez spe		Wh	euchromatin	2.57906						chrX	13593559	13594389
Ez	1.676	Ez spe		Wh	euchromatin	2.43278						chrX	13596006	13596857
Ez	0.39453	Ez spe		Wh	euchromatin	1.92774						chrX	13809247	13811290
Ez	1.65011	Ez spe		Wh	euchromatin	0.601021						chrX	13870305	13871447
Ez	1.43801	Ez spe		Wh	euchromatin	1.32438						chrX	13871816	13872244
Ez	1.49367	Ez spe		Wh	euchromatin	1.8164						chrX	13946311	13946840
Ez	0.790662	Ez spe		Wh	euchromatin	1.27356						chrX	13947402	13948118
Ez	0.637063	Ez spe		Wh	euchromatin	1.22147						chrX	14083940	14085237
Ez	1.8509	Ez spe		Wh	euchromatin	2.3273						chrX	15003943	15005432
Ez	3.09853	Ez spe		Wh	euchromatin	1.9325						chrX	15012743	15019011
Ez	1.26655	Ez spe		Wh	euchromatin	2.16445						chrX	15059963	15061074
Ez	2.00551	Ez spe		Wh	euchromatin	2.06459						chrX	15479097	15479793
Ez	1.43424	Ez spe		Wh	euchromatin	2.60163						chrX	15689664	15690535
Ez	-0.0364121	Ez spe		Wh	euchromatin	1.29975						chrX	15809539	15810998
Ez	0.445028	Ez spe		Wh	euchromatin	1.18957						chrX	15951271	15951877
Ez	2.42547	Ez spe		Wh	euchromatin	1.05202						chrX	16065430	16065736
Ez	1.90132	Ez spe		Wh	euchromatin	0.839653						chrX	16465272	16465574
Ez	0.345257	Ez spe		Wh	euchromatin	0.914975						chrX	16466612	16467030
Ez	-0.259356	Ez spe		Wh	euchromatin	0.618091						chrX	16576309	16577028
Ez	0.458629	Ez spe		Wh	euchromatin	0.683475						chrX	16812508	16813188
Ez	-0.336153	Ez spe		Wh	euchromatin	1.04803						chrX	16934173	16935935
Ez	1.5229	Ez spe		Wh	euchromatin	0.754603						chrX	16936400	16937161
Ez	1.17578	Ez spe		Wh	euchromatin	0.696625						chrX	17081497	17083326
Ez	1.67824	Ez spe		Wh	euchromatin	0.696625						chrX	17085031	17085931
Ez	1.1028	Ez spe		Wh	euchromatin	0.926867						chrX	17096199	17098073
Ez	2.04667	Ez spe		Wh	euchromatin	0.8676						chrX	17467973	17469413
Ez	0.77431	Ez spe		Wh	euchromatin	0.728476						chrX	17512119	17512783
Ez	0.773947	Ez spe		Wh	euchromatin	0.737159						chrX	17757622	17758861
Ez	0.404667	Ez spe		Wh	euchromatin	1.18947						chrX	17770690	17778111
Ez	2.36808	Ez spe		Wh	euchromatin	0.979539						chrX	17779372	17780384
Wh	0.716243	Ez and Kipferl		Wh	euchromatin	0.107259						chrX	17797275	17798622
Wh	2.19091	Ez and Kipferl		Wh	euchromatin	0.432691						chrX	17799462	17800451
Wh	0.63609	Ez and Kipferl		Wh	euchromatin	0.0153082						chrX	17803878	17808714
Wh	0.982833	Ez and Kipferl		Wh	euchromatin	0.219						chrX	17812050	17815637
Wh	0.280452	Ez and Kipferl		Wh	euchromatin	0.589567						chrX	18484614	18486317
Wh	0.683531	Ez and Kipferl		Wh	euchromatin	0.467717						chrX	18487455	18490072
Wh	2.41956	Ez and Kipferl		Wh	euchromatin	1.08282						chrX	18526238	18526792
Wh	1.60575	Ez and Kipferl		Wh	euchromatin	1.01334						chrX	18536311	18555446
Wh	1.32548	Ez and Kipferl		Wh	euchromatin	0.648929						chrX	18593355	18595168
Wh	1.52945	Ez and Kipferl		Wh	euchromatin	0.752309						chrX	18604412	18605877
Wh	1.34845	Ez and Kipferl		Wh	euchromatin	0.476878						chrX	18609785	18610772
Wh	0.80635	Ez and Kipferl		Wh	euchromatin	0.726553						chrX	18945405	18946089
Wh	0.682906	Ez and Kipferl		Wh	euchromatin	0.382782						chrX	18972119	18976307
Wh	1.0706	Ez and Kipferl		Wh	euchromatin	0.66881						chrX	18990481	18991987
Wh	1.15398	Ez and Kipferl		Wh	euchromatin	0.621537						chrX	18997749	18998975
Wh	0.649686	Ez and Kipferl		Wh	euchromatin	1.53856						chrX	18999355	19000477
Ez	0.960154	Ez and Kipferl		Wh	euchromatin	1.17525						chrX	19025582	19026268
Ez	1.54874	Ez and Kipferl		Wh	euchromatin	0.730119						chrX	19168965	19171012
Ez	0.943238	Ez and Kipferl		Wh	euchromatin	0.565075						chrX	19250666	19251423
Ez	-0.63733	Ez and Kipferl		Wh	euchromatin	0.628041						chrX	19452167	19454003
Ez	-0.741578	Ez and Kipferl		Wh	euchromatin	0.684358						chrX	19594048	19595545
Ez	-0.427743	Ez and Kipferl		Wh	euchromatin	0.68262						chrX	19695799	19696626
Ez	2.56249	Ez and Kipferl		Wh	euchromatin	0.68262						chrX	19724412	19726146
Ez	2.19406	Ez and Kipferl		Wh	euchromatin	0.565743						chrX	19735240	19736413
Ez	1.17675	Ez and Kipferl		Wh	euchromatin	0.621913						chrX	19736636	19739100
Ez	1.53795	Ez and Kipferl		Wh	euchromatin	0.471458						chrX	19785298	19785802
Ez	0.989194	Ez and Kipferl		Wh	euchromatin	0.544161						chrX	19825481	19825867
Ez	0.964291	Ez and Kipferl		Wh	euchromatin	0.629126						chrX	20176553	20176763
Ez	0.192629	Ez and Kipferl		Wh	euchromatin	0.732468						chrX	20219157	20219641
Ez	0.425803	Ez and Kipferl		Wh	euchromatin	0.358083						chrX	20240866	20242131
Ez	2.4477	Ez and Kipferl		Wh	euchromatin	0.491712						chrX	20387085	20387918
Ez	1.29517	Ez and Kipferl		Wh	euchromatin	0.647145						chrX	20813070	20813452
				Wh	euchromatin	0.573398						chrX	21020948	21021801
				Wh	euchromatin	1.03328						chrX	21101158	21102097
				Wh	euchromatin	0.779192						chrX	21178341	21179166
				Wh	euchromatin	0.967787						chrX	21201558	21203210
				Wh	euchromatin	0.967787						chrX	21205628	21206738
				Wh	euchromatin	0.650661						chrX	21208956	21209999
				Wh	euchromatin	0.16537						chrX	21210500	21211821
				Wh	euchromatin	-0.0338455						chrX	21238800	21240378
				Wh	euchromatin	0.0501776						chrX	21241320	21241633
				Wh	euchromatin	0.417837						chrX	21248214	21248792
				Wh	euchromatin	0.757294						chrX	21256024	21257918
				Wh	euchromatin	0.355106						chrX	21331659	21332688
				Wh	euchromatin	0.476534						chrX	21336751	21337131
				Wh	euchromatin	1.23434						chrX	21428691	21429394
				Wh	euchromatin	0.289167						chrX	21488525	21489698
				Wh	euchromatin	0.83285						chrX	21490810	21491645
				Wh	euchromatin	0.83285						chrX	21515494	21516962
				Wh	euchromatin	0.129526						chrX	21561420	21563897
				Wh	euchromatin	0.826102						chrX	21569963	21570807
				Wh	euchromatin	0.57568						chrX	21571013	21571826
				Wh	euchromatin	0.653275						chrX	21572079	21574421
				Wh	euchromatin	0.482677						chrX	21574624	21575223
				Wh	euchromatin	0.651485						chrX	21575619	21576279
				Wh	euchromatin	1.06494						chrX	21583889	21584962
				Wh	euchromatin	0.856059						chrX	21591844	21592777
				Wh	euchromatin	0.856059						chrX	21737091	21738075
				Wh	euchromatin	0.170485						chrX	21738439	21739203
				Wh	euchromatin	0.0961876						chrX	21919691	21920057
				Wh	euchromatin	0.601682						chrX	21974770	21975204
				Wh	euchromatin	0.296854						chrX	22391726	22392399
				Wh	euchromatin	0.405596						chrX	22401910	22404440
				Wh	euchromatin	0.622664						chrX	22404958	22405714
				Wh	euchromatin	0.641936						chrX	22548392	22549531
				Wh	euchromatin	0.253405						chrX	22562783	22564126
				Wh	euchromatin	0.679263						chrX	22707970	22712001
				Wh	euchromatin	0.379981						chrX	22718681	22720563
				Wh	euchromatin	0.664949						chrX	22809053	22811996
				Wh	euchromatin	-0.985525						chrX	22816750	22817604
				Wh	euchromatin	-1.13421						chrX	22818287	22819838
				Wh	euchromatin	-0.782454						chrX	22859108	22862623
				Wh	euchromatin	-0.802267						chrX	22863869	22867315
				Wh	euchromatin	-0.165145						chrX	22867565	22868059
				Wh	euchromatin	0.572614						chrX	22868513	22869950
				Wh	euchromatin	-0.145232						chrX	22871886	22875520
				Wh	euchromatin	-0.093922						chrX	22876739	22882129
				Wh	euchromatin	0.416799						chrX	22917990	22920549
				Wh	euchromatin	-0.214154						chrX	22932723	22933148
				Wh	euchromatin	-0.136478						chrX	22936482	22937442
				Wh	euchromatin	-0.354102						chrX	22946609	22946953
				Wh	euchromatin	-0.212064						chrX	22956360	22960384
				Wh	euchromatin	-1.46581						chrX	22961180	22962533
				Wh	euchromatin	-0.1099						chrX	22964035	22965824
				Wh	euchromatin	-3.74149						chrX	22972177	22973257
				Wh	euchromatin	-1.60797						chrX	22974590	22974868
				Wh	euchromatin	-1.80859						chrX	22979449	22981173
				Wh	euchromatin	-2.32276						chrX	22981605	22987111
				Wh	euchromatin	-2.50934						chrX	22989755	22996446
				Wh	euchromatin	-0.946157						chrX	23003895	23005386
				Wh	euchromatin	-0.385643						chrX	23008400	23011670
				Wh	euchromatin	-0.769233						chrX	23164102	23166333
				Wh	euchromatin	-0.980434						chrX	23180399	23182564
				Wh	euchromatin	-1.11179						chrX	23184635	23184981
				Wh	euchromatin	-1.20551						chrX	23190697	23191278
				Wh	euchromatin	-0.495744						chrX	23198942	23201578
				Wh	euchromatin	-0.951169						chrX	23201831	23203796
				Wh	euchromatin	-0.74099						chrX	23206909	23207160
				Wh	euchromatin	0.118582						chrX	23234827	23235294
				Wh	euchromatin	0.0913315						chrX	23327473	23328684
				Wh	euchromatin	-0.442094						chrX	23329562	23330023
				Wh	euchromatin	-0.267341						chrX	23331599	23332341
				Wh	euchromatin	-0.522975						chrX	23347462	23348215
				Wh	euchromatin	3.22063						chrX	23348485	23348843
				Wh	euchromatin	3.54789						chrX	23353154	23353600
				Wh	euchromatin	-3.1734						chrX	23371178	23371519
				Wh	euchromatin	-3.82524						chrX	23374921	23375161
				Wh	euchromatin	-4.07606						chrX	23386495	23388099
				Wh	euchromatin	-3.85313						chrX	23388710	23389437
				Wh	euchromatin	-3.12399						chrX	23390069	23390746
				Wh	euchromatin	-0.647024						chrX	23393901	23394259
				Wh	euchromatin	-0.900807						chrX	23404125	23405036
				Wh	euchromatin	-4.30577						chrX	23412696	23413127
				Wh	euchromatin	-1.81138						chrX	23416001	23416549
				Wh	euchromatin	-0.27809						chrX	23417431	23418491
				Wh	euchromatin	-0.928862						chrX	23419180	23420504
				Wh	euchromatin	0.54852						chrX	23472416	23472788
				Wh	euchromatin	0.0410221						chrX	23528860	23529298
				Wh	euchromatin	-0.110863						chrY	955764	957925
				Wh	euchromatin	0.171638						chrY	989231	989647
				Wh	euchromatin	2.00652						chrY	995074	995607
				Wh	euchromatin	1.98542						chrY	2919827	2920081
				Wh	euchromatin	2.08388
				Wh	euchromatin	2.23434
				Wh	euchromatin	0.206847
				Wh	euchromatin	0.216178
				Wh	euchromatin	-0.36375
				Wh	euchromatin	-0.36375
				Wh	euchromatin	-0.106452
				Wh	euchromatin	-0.106452
				Wh	euchromatin	-0.567184
				Wh	euchromatin	-0.394706
				Wh	euchromatin	-0.369115
				Wh	euchromatin	-0.403052
				Wh	euchromatin	0.445556
				Wh	euchromatin	-0.247273
				Wh	euchromatin	-0.130839
				Wh	euchromatin	0.185891
				Wh	euchromatin	0.0407611
				Wh	euchromatin	-0.0624598
				Wh	euchromatin	-0.355127
				Wh	euchromatin	0.128058
				Wh	euchromatin	-0.0987955
				Wh	euchromatin	0.392111
				Wh	euchromatin	-0.59337
				Wh	euchromatin	-1.66376
				Wh	euchromatin	-0.538895
				Wh	euchromatin	-0.212584
				Wh	euchromatin	-1.95341
				Wh	euchromatin	-2.02631
				Wh	euchromatin	-3.57987
				Wh	euchromatin	-0.152318
				Wh	euchromatin	-0.252146
				Wh	euchromatin	-0.268795
				Wh	euchromatin	-0.585675
				Wh	euchromatin	-0.13975
				Wh	euchromatin	-0.13975
				Wh	euchromatin	-0.0039623
				Wh	euchromatin	-0.26902
				Wh	euchromatin	-0.189888
				Wh	euchromatin	3.76428
				Wh	euchromatin	3.4601
				Wh	euchromatin	3.4065
				Wh	euchromatin	2.4581
				Wh	euchromatin	2.57611
				Wh	euchromatin	2.74822
				Wh	euchromatin	2.57022
				Wh	euchromatin	2.37063
				Wh	euchromatin	-0.640254
				Wh	euchromatin	-0.818373
				Wh	euchromatin	-0.892196
				Wh	euchromatin	-2.08196
				Wh	euchromatin	-1.00923
				Wh	euchromatin	-2.149
				Wh	euchromatin	-3.16626
				Wh	euchromatin	0.049769
				Wh	euchromatin	-0.258742
				Wh	euchromatin	0.210783
				Wh	euchromatin	0.85034
				Wh	euchromatin	0.375007
				Wh	euchromatin	-2.74142
				Wh	euchromatin	0.486732
				Wh	euchromatin	0.398432
				Wh	euchromatin	0.360361
				Wh	euchromatin	0.299137
				Wh	euchromatin	0.436797
				Wh	euchromatin	1.72263
				Wh	euchromatin	3.72226
				Wh	euchromatin	3.42532
				Wh	euchromatin	2.95399
				Wh	euchromatin	2.75101
				Wh	euchromatin	3.10871
				Wh	euchromatin	3.36093
				Wh	euchromatin	3.60424
				Wh	euchromatin	3.32976
				Wh	euchromatin	3.32976
				Wh	euchromatin	1.24991
				Wh	euchromatin	2.33571
				Wh	euchromatin	3.26738
				Wh	euchromatin	4.40315
				Wh	euchromatin	4.32493
				Wh	euchromatin	3.66089
				Wh	euchromatin	0.0385151
				Wh	euchromatin	-1.36966
				Wh	euchromatin	-0.800413
				Wh	euchromatin	-0.971565
				Wh	euchromatin	-2.55508
				Wh	euchromatin	-1.87341
				Wh	euchromatin	1.32345
				Wh	euchromatin	1.55338
				Wh	euchromatin	1.96781
				Wh	euchromatin	1.60921
				Wh	euchromatin	-1.5172
				Wh	euchromatin	-2.58328
				Wh	euchromatin	-2.91023
				Wh	euchromatin	-1.27779
				Wh	euchromatin	-2.25335
				Wh	euchromatin	3.73659
				Wh	euchromatin	2.77666
				Wh	euchromatin	3.32796
				Wh	euchromatin	2.27361
				Wh	euchromatin	-1.03809
				Wh	euchromatin	-0.923795
				Wh	euchromatin	-0.359642
				Wh	euchromatin	-2.5761
				Wh	euchromatin	-0.533966
				Wh	euchromatin	-0.626132
				Wh	euchromatin	-0.16535
				Wh	euchromatin	-0.695279
				Wh	euchromatin	0.891051
				Wh	euchromatin	0.804243
				Wh	euchromatin	-2.21835
				Wh	euchromatin	-3.18141
				Wh	euchromatin	-1.57401
				Wh	euchromatin	-0.105604
				Wh	euchromatin	-2.01125
				Wh	euchromatin	-3.75254
				Wh	euchromatin	-2.90337
				Wh	euchromatin	-1.88407
				Wh	euchromatin	-0.870532
				Wh	euchromatin	0.00626019
				Wh	euchromatin	-2.75995
				Wh	euchromatin	-1.70574
				Wh	euchromatin	-0.648538
				Wh	euchromatin	-1.38215
				Wh	euchromatin	-1.38215
				Wh	euchromatin	-1.53673
				Wh	euchromatin	-1.51578
				Wh	euchromatin	-2.09598
				Wh	euchromatin	0.0566932
				Wh	euchromatin	-0.0769839
				Wh	euchromatin	-2.74456
				Wh	euchromatin	-2.74456
				Wh	euchromatin	-1.6715
				Wh	euchromatin	-1.87811
				Wh	euchromatin	-1.64016
				Wh	euchromatin	1.29223
				Wh	euchromatin	1.28428
				Wh	euchromatin	0.314341
				Wh	euchromatin	-2.29152
				Wh	euchromatin	-2.5574
				Wh	euchromatin	-1.58514
				Wh	euchromatin	-1.98468
				Wh	euchromatin	-2.36966
				Wh	euchromatin	-3.23286
				Wh	euchromatin	-1.47023
				Wh	euchromatin	1.32817
				Wh	euchromatin	1.77105
				Wh	euchromatin	1.3835
				Wh	euchromatin	2.37855
				Wh	euchromatin	-0.945853
				Wh	euchromatin	-0.77401
				Wh	euchromatin	-1.13004
				Wh	euchromatin	-0.825507
				Wh	euchromatin	-0.398322
				Wh	euchromatin	-0.965431
				Wh	euchromatin	-2.13242
				Wh	euchromatin	-1.52308
				Wh	euchromatin	-0.460801
				Wh	euchromatin	-0.755985
				Wh	euchromatin	-0.513684
				Wh	euchromatin	0.392052
				Wh	euchromatin	0.185826
				Wh	euchromatin	1.01517
				Wh	euchromatin	3.19189
				Wh	euchromatin	-0.594931
				Wh	euchromatin	-2.69094
				Wh	euchromatin	-0.586237
				Wh	euchromatin	-0.586237
				Wh	euchromatin	0.188373
				Wh	euchromatin	0.545991
				Wh	euchromatin	0.258237
				Wh	euchromatin	-0.393904
				Wh	euchromatin	-1.2014
				Wh	euchromatin	-1.70059
				Wh	euchromatin	0.25456
				Wh	euchromatin	0.0571997
				Wh	euchromatin	0.602358
				Wh	euchromatin	0.153269
				Wh	euchromatin	0.881655
				Wh	euchromatin	-0.256489
				Wh	euchromatin	-2.00303
				Wh	euchromatin	-1.41589
				Wh	euchromatin	-3.92486
				Wh	euchromatin	-0.387093
				Wh	euchromatin	-0.153512
				Wh	euchromatin	-0.601404
				Wh	euchromatin	-0.837732
				Wh	euchromatin	-0.459358
				Wh	euchromatin	-1.50057
				Wh	euchromatin	1.72228
				Wh	euchromatin	1.71459
				Wh	euchromatin	1.86412
				Wh	euchromatin	2.45065
				Wh	euchromatin	-1.54907
				Wh	euchromatin	-1.0343
				Wh	euchromatin	-2.11978
				Wh	euchromatin	-3.42765
				Wh	euchromatin	-0.861958
				Wh	euchromatin	-1.04482
				Wh	euchromatin	-2.09513
				Wh	euchromatin	-2.09513
				Wh	euchromatin	-4.0108
				Wh	euchromatin	3.14217
				Wh	euchromatin	3.23749
				Wh	euchromatin	2.67255
				Wh	euchromatin	0.994316
				Wh	euchromatin	0.783509
				Wh	euchromatin	0.881829
				Wh	euchromatin	0.377536
				Wh	euchromatin	-1.8145
				Wh	euchromatin	-3.68039
				Wh	euchromatin	-0.682447
				Wh	euchromatin	-0.347544
				Wh	euchromatin	-0.741925
				Wh	euchromatin	-1.29318
				Wh	euchromatin	-0.587549
				Wh	euchromatin	-2.98938
				Wh	euchromatin	-2.68002
				Wh	euchromatin	-2.24237
				Wh	euchromatin	-3.74196
				Wh	euchromatin	-0.76159
				Wh	euchromatin	-0.33939
				Wh	euchromatin	0.0536006
				Wh	euchromatin	-0.229282
				Wh	euchromatin	0.113168
				Wh	euchromatin	0.0401026
				Wh	euchromatin	-3.75179
				Wh	euchromatin	-2.03009
				Wh	euchromatin	-1.86507
				Wh	euchromatin	-0.719916
				Wh	euchromatin	2.49659
				Wh	euchromatin	1.81008
				Wh	euchromatin	1.87844
				Wh	euchromatin	1.18651
				Wh	euchromatin	2.24293
				Wh	euchromatin	1.58908
				Wh	euchromatin	0.598301
				Wh	euchromatin	1.65197
				Wh	euchromatin	1.54685
				Wh	euchromatin	1.1069
				Wh	euchromatin	1.0484
				Wh	euchromatin	1.0484
				Wh	euchromatin	2.24396
				Wh	euchromatin	1.55011
				Wh	euchromatin	0.460562
				Wh	euchromatin	0.171307
				Wh	euchromatin	0.524103
				Wh	euchromatin	0.90772
				Wh	euchromatin	-0.948087
				Wh	euchromatin	0.413399
				Wh	euchromatin	0.859268
				Wh	euchromatin	-1.81011
				Wh	euchromatin	-0.173962
				Wh	euchromatin	-0.394278
				Wh	euchromatin	0.522456
				Wh	euchromatin	0.166956
				Wh	euchromatin	-0.401747
				Wh	euchromatin	0.400713
				Wh	euchromatin	0.400713
				Wh	euchromatin	-0.0528965
				Wh	euchromatin	-0.330076
				Wh	euchromatin	-0.349287
				Wh	euchromatin	-0.297795
				Wh	euchromatin	-0.445147
				Wh	euchromatin	-1.04527
				Wh	euchromatin	-1.56763
				Wh	euchromatin	-2.35302
				Wh	euchromatin	-2.96375
				Wh	euchromatin	0.585513
				Wh	euchromatin	1.59059
				Wh	euchromatin	3.0651
				Wh	euchromatin	2.92237
				Wh	euchromatin	2.82061
				Wh	euchromatin	2.78722
				Wh	euchromatin	2.65411
				Wh	euchromatin	2.70364
				Wh	euchromatin	-0.947447
				Wh	euchromatin	-3.27268
				Wh	euchromatin	-1.54158
				Wh	euchromatin	-1.77232
				Wh	euchromatin	-2.73778
				Wh	euchromatin	-0.648339
				Wh	euchromatin	-0.596667
				Wh	euchromatin	-1.05938
				Wh	euchromatin	-1.35708
				Wh	euchromatin	1.71919
				Wh	euchromatin	2.44727
				Wh	euchromatin	2.30375
				Wh	euchromatin	-2.60957
				Wh	euchromatin	-3.2037
				Wh	euchromatin	-3.00803
				Wh	euchromatin	-3.00803
				Wh	euchromatin	-1.6964
				Wh	euchromatin	-1.80972
				Wh	euchromatin	-1.90292
				Wh	euchromatin	-1.05014
				Wh	euchromatin	-1.22012
				Wh	euchromatin	-1.14089
				Wh	euchromatin	-1.17796
				Wh	euchromatin	-0.906944
				Wh	euchromatin	-0.0498113
				Wh	euchromatin	-0.964817
				Wh	euchromatin	-0.471584
				Wh	euchromatin	-1.68397
				Wh	euchromatin	-1.75725
				Wh	euchromatin	-1.75181
				Wh	euchromatin	0.141006
				Wh	euchromatin	1.24382
				Wh	euchromatin	-0.778621
				Wh	euchromatin	-0.262886
				Wh	euchromatin	-0.0809826
				Wh	euchromatin	-0.187127
				Wh	euchromatin	-0.173004
				Wh	euchromatin	-0.173004
				Wh	euchromatin	-0.0250216
				Wh	euchromatin	0.200528
				Wh	euchromatin	-0.728567
				Wh	euchromatin	-0.786123
				Wh	euchromatin	-0.370892
				Wh	euchromatin	-0.436103
				Wh	euchromatin	-0.438217
				Wh	euchromatin	-3.15653
				Wh	euchromatin	-2.56034
				Wh	euchromatin	-3.19792
				Wh	euchromatin	-2.49115
				Wh	euchromatin	-0.865172
				Wh	euchromatin	-0.809625
				Wh	euchromatin	-0.54077
				Wh	euchromatin	-0.872824
				Wh	euchromatin	-0.629804
				Wh	euchromatin	-0.975659
				Wh	euchromatin	0.0790111
				Wh	euchromatin	-0.419205
				Wh	euchromatin	-1.11378
				Wh	euchromatin	-0.766007
				Wh	euchromatin	-0.371288
				Wh	euchromatin	-0.178514
				Wh	euchromatin	-1.49135
				Wh	euchromatin	-0.853127
				Wh	euchromatin	-0.593197
				Wh	euchromatin	-0.549676
				Wh	euchromatin	-1.95921
				Wh	euchromatin	0.0218364
				Wh	euchromatin	-2.43811
				Wh	euchromatin	-0.442011
				Wh	euchromatin	-0.848847
				Wh	euchromatin	-1.65909
				Wh	euchromatin	-0.671922
				Wh	euchromatin	-1.10416
				Wh	euchromatin	-2.08734
				Wh	euchromatin	0.317065
				Wh	euchromatin	-0.202869
				Wh	euchromatin	-0.846104
				Wh	euchromatin	-1.56746
				Wh	euchromatin	-1.82724
				Wh	euchromatin	-3.11616
				Wh	euchromatin	-1.77925
				Wh	euchromatin	-2.20551
				Wh	euchromatin	-2.10643
				Wh	euchromatin	-1.32818
				Wh	euchromatin	-0.383278
				Wh	euchromatin	-0.125374
				Wh	euchromatin	-0.415963
				Wh	euchromatin	-0.540538
				Wh	euchromatin	-0.348198
				Wh	euchromatin	-0.544382
				Wh	euchromatin	-0.330933
				Wh	euchromatin	-0.584484
				Wh	euchromatin	-0.396295
				Wh	euchromatin	2.79342
				Wh	euchromatin	3.26118
				Wh	euchromatin	2.94517
				Wh	euchromatin	2.50438
				Wh	euchromatin	2.94117
				Wh	euchromatin	3.25247
				Wh	euchromatin	3.43713
				Wh	euchromatin	3.26422
				Wh	euchromatin	3.75662
				Wh	euchromatin	1.06755
				Wh	euchromatin	1.08895
				Wh	euchromatin	0.098187
				Wh	euchromatin	-1.79786
				Wh	euchromatin	-0.126669
				Wh	euchromatin	-1.75345
				Wh	euchromatin	-2.48
				Wh	euchromatin	-1.68608
				Wh	euchromatin	-1.1405
				Wh	euchromatin	-2.48227
				Wh	euchromatin	-2.08455
				Wh	euchromatin	-2.40709
				Wh	euchromatin	0.396728
				Wh	euchromatin	0.718583
				Wh	euchromatin	1.19167
				Wh	euchromatin	0.908664
				Wh	euchromatin	1.52069
				Wh	euchromatin	1.52069
				Wh	euchromatin	0.947066
				Wh	euchromatin	1.10797
				Wh	euchromatin	0.780307
				Wh	euchromatin	-0.00182562
				Wh	euchromatin	-0.327695
				Wh	euchromatin	0.985234
				Wh	euchromatin	0.985234
				Wh	euchromatin	1.25778
				Wh	euchromatin	-0.300984
				Wh	euchromatin	-0.108813
				Wh	euchromatin	-1.12526
				Wh	euchromatin	-1.14512
				Wh	euchromatin	-0.402028
				Wh	euchromatin	-0.514294
				Wh	euchromatin	-0.626273
				Wh	euchromatin	-0.923341
				Wh	euchromatin	-0.771271
				Wh	euchromatin	-0.36024
				Wh	euchromatin	4.05974
				Wh	euchromatin	2.26754
				Wh	euchromatin	-1.90756
				Wh	euchromatin	-2.10621
				Wh	euchromatin	-2.11948
				Wh	euchromatin	-2.31262
				Wh	euchromatin	-0.958883
				Wh	euchromatin	-0.616397
				Wh	euchromatin	-1.3809
				Wh	euchromatin	-0.717334
				Wh	euchromatin	-1.13
				Wh	euchromatin	-1.59865
				Wh	euchromatin	-1.59865
				Wh	euchromatin	-1.46987
				Wh	euchromatin	-0.922297
				Wh	euchromatin	-0.15473
				Wh	euchromatin	-1.48729
				Wh	euchromatin	-1.16476
				Wh	euchromatin	-0.706363
				Wh	euchromatin	-0.109077
				Wh	euchromatin	-0.401974
				Wh	euchromatin	-1.55693
				Wh	euchromatin	0.152315
				Wh	euchromatin	-0.607409
				Wh	euchromatin	-3.51042
				Wh	euchromatin	-3.61225
				Wh	euchromatin	-2.04999
				Wh	euchromatin	-2.04999
				Wh	euchromatin	-2.21432
				Wh	euchromatin	-1.49307
				Wh	euchromatin	-1.81123
				Wh	euchromatin	-1.31417
				Wh	euchromatin	0.345136
				Wh	euchromatin	0.336867
				Wh	euchromatin	-0.164963
				Wh	euchromatin	-1.3982
				Wh	euchromatin	-1.0446
				Wh	euchromatin	-1.0446
				Wh	euchromatin	-2.13932
				Wh	euchromatin	-0.802477
				Wh	euchromatin	-0.265523
				Wh	euchromatin	0.226718
				Wh	euchromatin	-1.26646
				Wh	euchromatin	-1.16429
				Wh	euchromatin	-0.559249
				Wh	euchromatin	-0.502765
				Wh	euchromatin	0.178897
				Wh	euchromatin	-0.237425
				Wh	euchromatin	-0.178447
				Wh	euchromatin	-0.367334
				Wh	euchromatin	-0.801665
				Wh	euchromatin	0.302495
				Wh	euchromatin	-0.34004
				Wh	euchromatin	0.402387
				Wh	euchromatin	-1.50129
				Wh	euchromatin	-0.340606
				Wh	euchromatin	-1.59245
				Wh	euchromatin	-0.463339
				Wh	euchromatin	-0.879116
				Wh	euchromatin	-2.00591
				Wh	euchromatin	-1.77677
				Wh	euchromatin	-3.43325
				Wh	euchromatin	-0.786802
				Wh	euchromatin	-1.20324
				Wh	euchromatin	0.829055
				Wh	euchromatin	-1.64567
				Wh	euchromatin	-0.541336
				Wh	euchromatin	-0.425947
				Wh	euchromatin	-1.16089
				Wh	euchromatin	-3.49991
				Wh	euchromatin	-0.421451
				Wh	euchromatin	-0.555138
				Wh	euchromatin	-0.436587
				Wh	euchromatin	0.312046
				Wh	euchromatin	0.528369
				Wh	euchromatin	0.563091
				Wh	euchromatin	0.563091
				Wh	euchromatin	-0.756956
				Wh	euchromatin	-2.91255
				Wh	euchromatin	-1.25352
				Wh	euchromatin	-3.49926
				Wh	euchromatin	-1.55833
				Wh	euchromatin	-0.976972
				Wh	euchromatin	-0.976972
				Wh	euchromatin	0.0746668
				Wh	euchromatin	-1.09587
				Wh	euchromatin	-0.321348
				Wh	euchromatin	-0.156936
				Wh	euchromatin	-0.0722438
				Wh	euchromatin	-0.166497
				Wh	euchromatin	-1.93988
				Wh	euchromatin	0.311265
				Wh	euchromatin	-1.05718
				Wh	euchromatin	-0.414275
				Wh	euchromatin	-0.900755
				Wh	euchromatin	0.125145
				Wh	euchromatin	0.0798269
				Wh	euchromatin	0.714431
				Wh	euchromatin	-0.524484
				Wh	euchromatin	-1.56746
				Wh	euchromatin	-0.868356
				Wh	euchromatin	-1.12428
				Wh	euchromatin	-1.12428
				Wh	euchromatin	-0.382982
				Wh	euchromatin	-3.11475
				Wh	euchromatin	-1.2105
				Wh	euchromatin	-2.6858
				Wh	euchromatin	-0.732762
				Wh	euchromatin	-0.955193
				Wh	euchromatin	0.411
				Wh	euchromatin	-0.677243
				Wh	euchromatin	1.1073
				Wh	euchromatin	-0.0908367
				Wh	euchromatin	0.632553
				Wh	euchromatin	-2.02631
				Wh	euchromatin	-0.168044
				Wh	euchromatin	0.550531
				Wh	euchromatin	-0.440245
				Wh	euchromatin	-0.165365
				Wh	euchromatin	-0.769045
				Wh	euchromatin	-3.70042
				Wh	euchromatin	2.64371
				Wh	euchromatin	3.50628
				Wh	euchromatin	1.50727
				Wh	euchromatin	2.84165
				Wh	euchromatin	1.46056
				Wh	euchromatin	2.00325
				Wh	euchromatin	-0.400918
				Wh	euchromatin	-2.80009
				Wh	euchromatin	0.841949
				Wh	euchromatin	0.49927
				Wh	euchromatin	-2.97043
				Wh	euchromatin	-1.73183
				Wh	euchromatin	-1.2198
				Wh	euchromatin	-1.35506
				Wh	euchromatin	-3.5458
				Wh	euchromatin	-0.3601
				Wh	euchromatin	-0.858472
				Wh	euchromatin	-1.42344
				Wh	euchromatin	-2.23422
				Wh	euchromatin	-3.11144
				Wh	euchromatin	-0.923306
				Wh	euchromatin	-0.270751
				Wh	euchromatin	0.993621
				Wh	euchromatin	-0.31806
				Wh	euchromatin	-0.638202
				Wh	euchromatin	-3.21697
				Wh	euchromatin	-1.61639
				Wh	euchromatin	-1.31331
				Wh	euchromatin	-0.438146
				Wh	euchromatin	-0.428447
				Wh	euchromatin	-2.21463
				Wh	euchromatin	-2.01545
				Wh	euchromatin	-2.49733
				Wh	euchromatin	0.144555
				Wh	euchromatin	0.590341
				Wh	euchromatin	0.31937
				Wh	euchromatin	0.232988
				Wh	euchromatin	0.232988
				Wh	euchromatin	-0.183817
				Wh	euchromatin	-0.338031
				Wh	euchromatin	0.235296
				Wh	euchromatin	-0.373537
				Wh	euchromatin	-0.423266
				Wh	euchromatin	-0.20961
				Wh	euchromatin	-0.20961
				Wh	euchromatin	-0.179784
				Wh	euchromatin	-0.179784
				Wh	euchromatin	-0.25186
				Wh	euchromatin	0.137655
				Wh	euchromatin	-1.23102
				Wh	euchromatin	-0.854331
				Wh	euchromatin	-0.559948
				Wh	euchromatin	-1.26644
				Wh	euchromatin	-0.967019
				Wh	euchromatin	-0.3157
				Wh	euchromatin	-0.896064
				Wh	euchromatin	-0.789764
				Wh	euchromatin	-0.34023
				Wh	euchromatin	-0.134736
				Wh	euchromatin	0.0522219
				Wh	euchromatin	-0.452737
				Wh	euchromatin	-0.452737
				Wh	euchromatin	-0.339524
				Wh	euchromatin	-0.362065
				Wh	euchromatin	-0.161589
				Wh	euchromatin	-3.55486
				Wh	euchromatin	-2.85572
				Wh	euchromatin	-2.24593
				Wh	euchromatin	-1.94701
				Wh	euchromatin	-1.56259
				Wh	euchromatin	-1.05404
				Wh	euchromatin	-0.673114
				Wh	euchromatin	-0.86052
				Wh	euchromatin	-0.677598
				Wh	euchromatin	-0.718185
				Wh	euchromatin	-2.72793
				Wh	euchromatin	-1.97972
				Wh	euchromatin	-1.75725
				Wh	euchromatin	0.0637402
				Wh	euchromatin	0.867628
				Wh	euchromatin	-0.733696
				Wh	euchromatin	-1.11576
				Wh	euchromatin	-1.13658
				Wh	euchromatin	-0.230483
				Wh	euchromatin	-0.201142
				Wh	euchromatin	0.519999
				Wh	euchromatin	-0.402295
				Wh	euchromatin	0.114988
				Wh	euchromatin	-0.032155
				Wh	euchromatin	-0.253453
				Wh	euchromatin	-0.818956
				Wh	euchromatin	-2.19492
				Wh	euchromatin	-3.63296
				Wh	euchromatin	-3.19809
				Wh	euchromatin	-2.23831
				Wh	euchromatin	-2.71549
				Wh	euchromatin	-3.21835
				Wh	euchromatin	-2.80887
				Wh	euchromatin	-2.25469
				Wh	euchromatin	-1.44343
				Wh	euchromatin	-2.37615
				Wh	euchromatin	-0.575358
				Wh	euchromatin	-1.30785
				Wh	euchromatin	-1.64361
				Wh	euchromatin	-0.908234
				Wh	euchromatin	-0.973256
				Wh	euchromatin	-0.102929
				Wh	euchromatin	0.42228
				Wh	euchromatin	0.136584
				Wh	euchromatin	0.16846
				Wh	heterochromatin	1.03126
				Wh	heterochromatin	0.027303
				Wh	heterochromatin	0.118534
				Wh	heterochromatin	-1.49579
				Wh	heterochromatin	-1.43738
				Wh	heterochromatin	-1.04249
				Wh	heterochromatin	0.453572
				Wh	heterochromatin	-0.0748096
				Wh	heterochromatin	-0.363004
				Wh	heterochromatin	-0.323133
				Wh	heterochromatin	0.859649
				Wh	heterochromatin	0.974956
				Wh	heterochromatin	-0.828509
				Wh	heterochromatin	-0.841875
				Wh	heterochromatin	-1.38758
				Wh	heterochromatin	-0.958025
				Wh	heterochromatin	-0.182391
				Wh	heterochromatin	-0.656781
				Wh	heterochromatin	0.0655018
				Wh	heterochromatin	-0.445034
				Wh	heterochromatin	0.0677597
				Wh	heterochromatin	-0.01393
				Wh	heterochromatin	0.0350804
				Wh	heterochromatin	-0.0497955
				Wh	heterochromatin	-0.17657
				Wh	heterochromatin	0.306038
				Wh	heterochromatin	0.283779
				Wh	heterochromatin	0.283779
				Wh	heterochromatin	-0.799849
				Wh	heterochromatin	-0.398574
				Wh	heterochromatin	1.06599
				Wh	heterochromatin	0.792275
				Wh	heterochromatin	0.211222
				Wh	heterochromatin	0.599626
				Wh	heterochromatin	-0.195711
				Wh	heterochromatin	0.05945
				Wh	heterochromatin	0.242572
				Wh	heterochromatin	0.12202
				Wh	heterochromatin	0.37744
				Wh	heterochromatin	0.761773
				Wh	heterochromatin	1.31875
				Wh	heterochromatin	1.76149
				Wh	heterochromatin	2.6037
				Wh	heterochromatin	1.54772
				Wh	heterochromatin	0.832895
				Wh	heterochromatin	1.33586
				Wh	heterochromatin	1.79439
				Wh	heterochromatin	1.50575
				Wh	heterochromatin	1.1678
				Wh	heterochromatin	1.30214
				Wh	heterochromatin	1.54064
				Wh	heterochromatin	1.20105
				Wh	heterochromatin	1.08199
				Wh	heterochromatin	2.03424
				Wh	heterochromatin	1.33831
				Wh	heterochromatin	1.08171
				Wh	heterochromatin	1.41213
				Wh	heterochromatin	0.574399
				Wh	heterochromatin	0.96069
				Wh	heterochromatin	0.879287
				Wh	heterochromatin	0.935481
				Wh	heterochromatin	0.90036
				Wh	heterochromatin	1.81688
				Wh	heterochromatin	2.51352
				Wh	heterochromatin	1.01927
				Wh	heterochromatin	0.492701
				Wh	heterochromatin	-0.475897
				Wh	heterochromatin	-0.475897
				Wh	heterochromatin	0.374807
				Wh	heterochromatin	0.374807
				Wh	heterochromatin	0.171307
				Wh	heterochromatin	1.66842
				Wh	heterochromatin	0.559236
				Wh	heterochromatin	1.14596
				Wh	heterochromatin	1.52623
				Wh	heterochromatin	0.685213
				Wh	heterochromatin	0.385658
				Wh	heterochromatin	0.895649
				Wh	heterochromatin	2.23331
				Wh	heterochromatin	2.23331
				Wh	heterochromatin	0.888667
				Wh	heterochromatin	1.24516
				Wh	heterochromatin	0.884186
				Wh	heterochromatin	0.84358
				Wh	heterochromatin	0.745778
				Wh	heterochromatin	1.30593
				Wh	heterochromatin	1.15024
				Wh	heterochromatin	1.09538
				Wh	heterochromatin	0.930529
				Wh	heterochromatin	1.52151
				Wh	heterochromatin	1.73281
				Wh	heterochromatin	0.767792
				Wh	heterochromatin	0.0424332
				Wh	heterochromatin	0.918154
				Wh	heterochromatin	0.496018
				Wh	heterochromatin	0.697832
				Wh	heterochromatin	0.632173
				Wh	heterochromatin	0.620126
				Wh	heterochromatin	-0.732037
				Wh	heterochromatin	-0.411953
				Wh	heterochromatin	0.963363
				Wh	heterochromatin	1.10496
				Wh	heterochromatin	0.276362
				Wh	heterochromatin	0.698494
				Wh	heterochromatin	1.51534
				Wh	heterochromatin	1.44376
				Wh	heterochromatin	0.949519
				Wh	heterochromatin	1.33614
				Wh	heterochromatin	1.2379
				Wh	heterochromatin	1.76464
				Wh	heterochromatin	0.877791
				Wh	heterochromatin	-0.0349315
				Wh	heterochromatin	0.527555
				Wh	heterochromatin	0.0516664
				Wh	heterochromatin	0.704897
				Wh	heterochromatin	-0.099562
				Wh	heterochromatin	-0.264062
				Wh	heterochromatin	0.206862
				Wh	heterochromatin	0.0169491
				Wh	heterochromatin	1.28145
				Wh	heterochromatin	0.0834588
				Wh	heterochromatin	1.31961
				Wh	heterochromatin	1.09523
				Wh	heterochromatin	1.09523
				Wh	heterochromatin	1.28607
				Wh	heterochromatin	1.65839
				Wh	heterochromatin	1.42923
				Wh	heterochromatin	2.09158
				Wh	heterochromatin	0.61868
				Wh	heterochromatin	0.44631
				Wh	heterochromatin	0.44631
				Wh	heterochromatin	0.322105
				Wh	heterochromatin	-0.475897
				Wh	heterochromatin	1.15787
				Wh	heterochromatin	1.10299
				Wh	heterochromatin	1.91592
				Wh	heterochromatin	1.91592
				Wh	heterochromatin	0.09722
				Wh	heterochromatin	0.960715
				Wh	heterochromatin	1.05019
				Wh	heterochromatin	1.91891
				Wh	heterochromatin	1.45106
				Wh	heterochromatin	0.985246
				Wh	heterochromatin	1.96857
				Wh	heterochromatin	0.524103
				Wh	heterochromatin	1.36507
				Wh	heterochromatin	0
				Wh	heterochromatin	2.42954
				Wh	heterochromatin	-0.0922801
				Wh	heterochromatin	-1.58496
				Wh	heterochromatin	-1.58496
				Wh	heterochromatin	1.15802
				Wh	heterochromatin	1.15802
				Wh	heterochromatin	1.03011
				Wh	heterochromatin	1.30145
				Wh	heterochromatin	0.874597
				Wh	heterochromatin	1.08359
				Wh	heterochromatin	1.55636
				Wh	heterochromatin	1.85306
				Wh	heterochromatin	0.796818
				Wh	heterochromatin	0.578119
				Wh	heterochromatin	0.683361
				Wh	heterochromatin	0.606631
				Wh	heterochromatin	0.962524
				Wh	heterochromatin	1.43392
				Wh	heterochromatin	1.32604
				Wh	heterochromatin	1.95836
				Wh	heterochromatin	1.94022
				Wh	heterochromatin	1.76521
				Wh	heterochromatin	1.03493
				Wh	heterochromatin	0.960958
				Wh	heterochromatin	1.38967
				Wh	heterochromatin	1.81318
				Wh	heterochromatin	1.97577
				Wh	heterochromatin	0.923733
				Wh	heterochromatin	1.04747
				Wh	heterochromatin	1.25747
				Wh	heterochromatin	0.900713
				Wh	heterochromatin	1.18139
				Wh	heterochromatin	0.887896
				Wh	heterochromatin	1.66727
				Wh	heterochromatin	0.721311
				Wh	heterochromatin	1.14028
				Wh	heterochromatin	1.09044
				Wh	heterochromatin	1.10084
				Wh	heterochromatin	0.977743
				Wh	heterochromatin	1.00583
[truncated: 6,183 more rows]
