# Supplementary material for: Binding of heterochromatin protein Rhino to a subset of piRNA clusters depends on a combination of two histone marks
Source: Nat Struct Mol Biol. 2025 Jun 17;32(8):1517–27. doi: 10.1038/s41594-025-01584-8 (PMC12350163; doi:10.1038/s41594-025-01584-8)
Supplement: Supplementary file 13 — Statistical source data. [file 41594_2025_1584_MOESM13_ESM.xlsx]

## Sheet: Sheet1
Figure 5b
Group	ovary2.nos-Ez-KD	ovary2.nos-Ez-w-dKD	ovary.ez-KD	ovary2.nos-kipf	ovary3.CG2678-KO	ovary3.Gal4-CG2678-KD	ovary2.nos-Ez-kipf-dKD	ovary3.Gal4-rhi-KD	ovary3.rhi-KO	ovary.rhi-KD
Cluster42AB	-3.09413	-1.96858	-3.7779	-1.46168	-0.791582	-0.432592	-3.77683	-6.14937	-3.4825	-5.51481
Cluster42AB	-3.42527	-3.26443	-4.13407	-3.46902	-1.06766	-1.01608	-5.73953	-7.01041	-4.56743	-5.73468
Cluster42AB	-3.39108	-2.83131	-3.83485	-2.16477	-1.36778	-0.55477	-4.74129	-7.11367	-4.48641	-5.29868
Cluster42AB	-2.94788	-1.64771	-3.60513	-1.5116	-1.3652	-0.922254	-3.63941	-6.01917	-4.23408	-5.48688
Cluster42AB	-3.73078	-2.54189	-4.16814	-2.01655	-0.706254	-0.426402	-4.85111	-7.82957	-4.97746	-5.29633
Cluster42AB	-3.63877	-3.3182	-3.8914	-2.61939	-1.44531	-0.344397	-5.47256	-9.62579	-4.42452	-5.11835
Cluster42AB	-3.51396	-3.15965	-4.23894	-2.3648	-0.910976	-0.324944	-5.03838	-7.80041	-3.83978	-5.57383
Cluster42AB	-4.19991	-2.69628	-3.94714	-1.48726	-1.15629	-0.0239026	-4.93424	-6.33055	-3.15602	-5.21081
Cluster42AB	-3.69282	-3.09308	-4.19968	-2.25874	-0.689375	-0.707906	-5.21076	-5.62622	-3.17527	-5.71733
Cluster42AB	-4.42752	-2.78294	-4.72259	-0.775388	-1.7092	0.133782	-6.35406	-6.69259	-3.60749	-5.34594
Cluster42AB	-4.53448	-4.6163	-5.21611	-2.82377	-1.06931	-0.310538	-8.53065	-8.32255	-5.44825	-5.54154
Cluster42AB	-4.5898	-4.31034	-5.06365	-2.1145	-1.09117	0.0876668	-8.24169	-8.08547	-4.52132	-5.80942
Cluster42AB	-4.65247	-3.50712	-4.2275	-2.28515	-1.40932	-0.406236	-7.1412	-7.94799	-5.03575	-5.86654
Cluster42AB	-4.44349	-2.96005	-4.45278	-1.66779	-1.6046	-0.76265	-6.0675	-8.64076	-4.48579	-5.56991
Cluster42AB	-4.97518	-4.13691	-5.52736	-2.23756	-1.26274	0.121021	-8.03313	-9.43836	-4.76358	-5.72282
Cluster42AB	-4.99702	-3.34826	-4.81643	-0.974853	-0.948606	-0.270259	-6.86179	-8.63745	-4.68075	-5.92018
Cluster42AB	-3.33002	-1.33105	-5.42081	2.22883	0.420043	0.849773	-4.2542	-9.96297	-5.45647	-5.51397
Cluster42AB	-4.46238	-3.48087	-5.15692	-0.286175	0.216408	0.302752	-6.85974	-9.0697	-5.69434	-5.54025
Cluster42AB	-4.28521	-3.38914	-5.34672	0.0415231	-0.0170048	0.244563	-6.79119	-9.68638	-5.74006	-5.54613
Cluster42AB	-3.976	-2.98633	-5.29019	0.692295	0.630679	-0.0919845	-6.3554	-9.62019	-6.26833	-5.76976
Cluster42AB	-2.91986	-1.56864	-5.93438	1.70918	0.514833	0.676605	-2.28787	-10.0126	-4.74953	-5.74371
Cluster42AB	-3.33335	-2.26834	-5.15581	0.815758	0.139491	0.240938	-4.82962	-9.42576	-5.53991	-5.41498
Cluster42AB	-3.72262	-2.69279	-5.36098	0.760806	0.223144	0.0357466	-4.78525	-8.79443	-5.46647	-5.45765
Cluster42AB	-3.64974	-2.71862	-5.22388	0.924258	0.940583	0.256615	-4.69719	-8.93606	-5.44109	-5.6222
Cluster42AB	-3.64425	-1.99663	-4.43145	2.60273	0.675633	0.5351	-3.57551	-8.6758	-5.5565	-4.33618
Cluster42AB	-3.68357	-2.29921	-5.34761	1.96142	1.35869	1.03382	-4.77067	-9.58258	-5.41686	-5.17267
Cluster42AB	-3.02711	-2.56594	-5.36134	2.42125	1.0503	0.987051	-3.7764	-11.2129	-5.15053	-4.91658
Cluster42AB	-4.42114	-4.57646	-4.25604	-0.0891607	0.0644074	0.855013	-6.79046	-8.50277	-3.45916	-4.39441
Cluster42AB	-2.82625	-1.3987	-2.03124	0.786784	0.498168	0.627489	-1.12957	-0.787776	0.124218	-1.78997
Cluster42AB	-4.3197	-4.67076	-3.37617	-1.2119	-0.798706	-0.137085	-6.87077	-7.84598	-3.90032	-4.35721
Cluster42AB	-4.25444	-4.2488	-3.67633	-1.14185	-0.835472	-0.0310358	-5.64878	-9.13649	-4.82696	-4.52027
Cluster42AB	-3.24942	-5.22407	-3.25465	-1.27029	-0.733778	0.484122	-6.0195	-5.95721	-5.21027	-3.63671
Cluster42AB	-3.91692	-4.23109	-3.32077	-0.955151	0.267705	0.328899	-4.07216	-6.11294	-2.16004	-4.37252
Cluster42AB	-3.50561	-4.93397	-3.25916	-1.65515	0.394086	0.921517	-5.48813	-5.68747	-2.09731	-4.40702
Cluster42AB	-3.92787	-4.66269	-2.9122	-0.428746	0.923371	1.26576	-4.61696	-6.7961	-4.20086	-3.54859
Cluster42AB	-3.88984	-3.58415	-2.46444	-0.0811909	1.39542	2.01911	-3.67099	-7.34564	-5.36071	-2.90309
Cluster42AB	-3.92744	-2.91342	-2.75237	0.499411	1.48855	2.24436	-2.96115	-7.42545	-4.07733	-3.64205
Cluster42AB	-4.00091	-2.97721	-3.08699	-0.489258	1.0018	1.86594	-3.32166	-9.34675	-4.19925	-4.1369
Cluster42AB	-3.42123	-2.3182	-2.75858	0.0708097	1.29063	1.60404	-1.94606	-6.49301	-3.88656	-3.45422
Cluster42AB	-3.24078	-3.04023	-2.98037	0.0713931	3.24619	2.08617	-2.83385	-5.75132	-3.44862	-2.98339
Cluster42AB	-2.53681	-1.37206	-2.37782	1.91763	3.47929	2.29734	-0.737068	-6.83553	-5.36071	-2.51812
Cluster42AB	-2.03921	-1.67323	-2.37876	1.73044	2.37349	2.9258	-0.807421	-7.91334	-5.42009	-2.72623
Cluster42AB	-2.57311	-0.348975	-2.3838	0.940824	1.44126	2.45313	0.126469	-8.26904	-4.89663	-3.41991
Cluster42AB	-2.62605	-0.881719	-2.02172	1.57531	2.03982	2.57476	-0.68883	-7.72747	-4.95507	-2.9352
Cluster42AB	-1.70801	-0.750431	-1.74196	0.827234	1.83677	2.27394	-0.773682	-8.1634	-4.19464	-3.36957
Cluster42AB	-1.67177	-0.778161	-1.32766	0.0565214	1.37865	1.95964	-0.256511	-7.07842	-3.40057	-3.20266
Cluster42AB	-1.888	-1.20543	-2.27591	0.785175	2.50178	1.9959	-0.958782	-4.10579	-3.04968	-3.01702
Cluster42AB	-2.43102	-1.16331	-1.78027	1.01109	2.66934	2.28122	-0.723281	-3.33014	-3.96616	-1.9255
Cluster38C	-1.09258	0.594942	-1.75782	-0.845468	-1.08883	-0.336823	0.0934741	-6.84773	-4.96574	-3.28485
Cluster38C	-1.31393	-0.108984	-2.02677	-1.04871	-1.00574	-0.188792	-0.648459	-6.00019	-4.71612	-3.48052
Cluster38C	-0.603911	0.56187	-1.63748	-1.60983	-1.26999	-0.283498	0.0998245	-5.26876	-3.94702	-2.99498
Cluster38C	-1.43281	0.0559088	-1.68984	-1.11229	-1.06066	0.0421162	-0.598193	-5.32478	-3.19834	-2.40656
Cluster38C	-1.50913	-0.584383	-1.6874	-1.53204	-0.804568	-0.086344	-0.805836	-5.26463	-5.47588	-2.58314
Cluster38C	-1.80756	-0.529269	-2.18825	-1.77288	-0.750073	0.147496	-0.751967	-3.06319	-3.22586	-2.72773
Cluster38C	-1.9875	-0.0273965	-2.06383	-0.793261	-0.936154	0.124947	-0.435694	-4.73812	-5.06084	-2.75957
Cluster38C	-2.21203	-2.52628	-1.98186	-1.70248	-1.36741	0.442443	-2.86994	-4.67382	-3.95061	-3.28823
Cluster38C	-1.58259	-3.39393	-3.29498	-1.64473	-1.23435	0.152999	-4.24687	-4.62432	-3.76846	-3.48163
Cluster38C	-1.49717	-0.535292	-0.792672	-0.0720813	-1.45022	0.308194	-0.909517	-5.22304	-3.41787	-2.35987
Cluster38C	-1.68511	-1.671	-2.37204	-1.11022	-1.46364	1.02245	-2.15691	-5.72456	-4.93078	-3.24848
Cluster38C	-1.81105	-2.69722	-3.76368	-2.42946	-1.47283	0.0765036	-3.27251	-5.09692	-2.82995	-3.70268
Cluster38C	-1.53617	-1.76982	-4.01623	-1.63846	-1.26065	-0.287539	-2.30935	-4.78509	-3.01654	-3.82103
Cluster38C	-1.71493	-2.17807	-3.17395	-2.04492	-0.642029	-0.811035	-2.21426	-3.83199	-1.95214	-3.37074
Cluster38C	-1.84712	-1.90777	-3.53927	-2.25426	0.507452	-0.138456	-1.98223	-1.82058	-0.340364	-3.97631
Cluster38C	-2.66842	-2.64614	-1.45517	-2.06355	-0.144025	-0.84157	-2.95945	-5.07692	-4.16633	-3.29824
Cluster38C	-2.18755	-2.94446	-4.069	-2.44735	0.93195	-1.91522	-3.45412	-3.06851	-1.03621	-3.31799
Cluster38C	-2.64698	-2.64548	-2.61599	-2.20284	0.642502	-2.06704	-2.79888	-4.16973	-4.36206	-4.17126
Cluster38C	-2.10673	-2.04238	-2.50046	-1.54886	-0.659106	-0.983879	-2.33812	-3.24012	-0.579763	-3.86309
Cluster38C	-2.08721	-2.64544	-2.38133	-1.95176	-0.192987	-0.985185	-2.62851	-4.93606	-2.58137	-3.75638
Cluster38C	-1.60943	-2.32237	-4.15058	-3.4374	-0.142051	-1.5188	-2.68684	-3.97259	-2.27325	-4.12244
Cluster80F	1.56741	1.15389	1.66739	-3.45655	-6.55143	-5.62483	-0.0517752	-4.87948	-4.91985	-3.304
Cluster80F	1.43228	0.979069	1.94774	-5.52387	-5.66862	-6.54939	-0.256745	-6.79021	-6.16633	-3.93367
Cluster80F	1.42688	1.6103	1.64679	-5.68377	-6.64519	-6.82623	0.230408	-8.19562	-5.85821	-4.16592
Cluster80F	1.96684	1.33893	2.05235	-5.71786	-5.84422	-7.55745	-0.0826708	-7.17225	-5.85247	-3.27524
Cluster80F	2.1746	2.52133	2.01639	-3.72394	-6.02998	-7.45782	1.09906	-6.94298	-6.16787	-3.27998
Cluster80F	1.96981	2.53836	1.81944	-4.49488	-6.38817	-7.96789	1.17214	-9.03814	-6.99987	-3.31493
Cluster80F	2.13012	1.79678	2.02277	-5.46265	-6.70512	-8.78999	0.644567	-9.09204	-7.08501	-3.35824
Cluster80F	1.60098	1.4186	2.11841	-5.46965	-6.99941	-8.23157	0.209654	-7.82995	-6.78962	-3.722
Cluster80F	2.53642	3.42591	2.20544	-3.8783	-5.77795	-6.57649	2.31367	-7.25799	-5.87151	-3.60795
Cluster80F	2.45967	3.69057	1.83247	-2.61691	-5.76141	-6.73312	2.59118	-6.08945	-5.44317	-3.71895
Cluster80F	1.44397	1.87682	2.02557	-4.78016	-7.16143	-7.71004	0.751227	-6.58258	-5.81241	-2.86913
Cluster80F	1.96378	2.78669	1.83443	-4.10364	-5.94506	-8.10218	1.59416	-6.12871	-7.20455	-3.4602
Cluster80F	1.70388	2.37188	1.61742	-4.54811	-6.2182	-7.67451	1.00491	-8.1312	-7.45496	-3.48383
Cluster80F	1.7173	2.43233	1.78691	-4.31747	-6.3553	-7.60384	1.23865	-6.99146	-7.63582	-3.51845
Cluster80F	1.57723	1.72871	1.78345	-4.65723	-7.36506	-7.18003	0.366795	-7.17226	-7.32305	-3.73615
Cluster80F	1.71079	2.1526	1.87201	-4.20042	-7.01611	-7.34439	0.775066	-7.08111	-6.33985	-3.56998
Cluster80F	1.71775	1.26275	1.76169	-5.18757	-6.97679	-6.90904	0.150282	-7.38283	-6.52599	-3.57634
Cluster80F	2.06184	2.73709	1.96781	-4.65974	-7.21193	-9.30957	1.7206	-7.14766	-6.60459	-4.265
Cluster80F	1.7794	1.93327	1.89141	-6.11536	-6.42497	-9.52916	0.589229	-7.39044	-7.82418	-4.19206
Cluster80F	1.63626	1.43037	1.91209	-4.89642	-7.10431	-7.20154	0.0574409	-6.46887	-6.49656	-3.9867
Cluster80F	1.64993	1.80563	2.13427	-4.59068	-6.58907	-7.61244	0.710865	-6.1395	-6.32249	-4.42272
Cluster80F	1.05582	0.624811	2.51589	-4.66524	-5.06998	-4.95005	0.191917	-4.11261	-3.33818	-1.95363
Cluster80F	1.63226	1.76963	1.92331	-5.28625	-5.94376	-5.89698	0.398276	-5.10187	-4.0545	-3.8972
ClusterFlam	-0.111493	-0.109689	-1.10984	-0.427149	0.32688	0.524509	-0.385564	1.04149	1.2446	0.315597
ClusterFlam	-0.0948606	-0.640038	-0.842386	-1.06805	0.350248	0.489478	-0.624351	1.05799	1.18562	0.828893
ClusterFlam	-0.137438	-0.64449	-0.824388	-0.86927	0.487765	-0.118128	-0.551978	1.01862	0.880586	0.747508
ClusterFlam	-0.0353224	-0.461443	-0.771317	-0.505781	0.414727	0.106472	-0.305958	0.977926	0.871021	0.761291
ClusterFlam	0.0230063	-0.249868	-0.462438	0.0418073	0.43022	0.0944375	0.0381503	0.998961	0.852682	0.840399
ClusterFlam	0.102718	-0.451584	-0.926738	-0.429944	0.419428	-0.113607	-0.196243	1.03289	0.670825	0.740735
ClusterFlam	0.0935447	-0.178022	-0.457	-0.144584	-0.169786	0.470402	0.605131	1.02664	0.73052	0.661908
ClusterFlam	0.0906282	-0.155025	-0.771906	-0.594223	-0.188524	0.91058	0.164634	1.06677	0.641724	0.987401
ClusterFlam	0.144658	-1.37375	-1.0645	-0.462713	-0.474476	0.525078	-0.936816	0.985903	0.178084	0.741907
ClusterFlam	-0.0807176	-0.592648	-0.573973	-0.422315	0.140042	0.49985	-0.285205	0.977371	0.887642	0.787988
ClusterFlam	0.0636752	1.99128	-0.0687684	1.46688	-0.176457	1.15799	2.66982	0.683513	0.913953	0.518761
ClusterFlam	0.176813	-0.53482	-0.929643	-1.75431	0.101465	0.436231	-0.66712	0.917385	0.700086	0.798204
ClusterFlam	0.293103	0.837783	-0.533883	0.0115587	0.372786	0.30077	1.15994	1.00783	0.918151	0.686279
ClusterFlam	-0.106836	-0.838781	-0.910559	-0.807791	0.586596	-0.102706	-0.837343	0.597838	-0.896529	0.604198
ClusterFlam	-0.111486	0.0968042	-0.805536	-0.742987	1.24042	2.50441	0.0839968	0.399769	3.13519	0.901164
ClusterFlam	0.0217767	0.605071	-1.12683	-0.756423	2.28387	8.22465	0.331641	0.677918	10.026	0.650246
ClusterFlam	-0.0176734	0.324794	-0.833248	-1.18757	2.48852	8.84662	0.0997908	0.877006	11.0483	0.614912
ClusterFlam	-0.0373818	-1.11728	-0.35861	-0.534842	3.38908	5.71786	-1.29766	0.865915	9.26372	0.701944
ClusterFlam	-0.188518	0.340352	0.102963	0.460453	8.65635	0.414084	-0.0114636	-0.820583	9.11906	0.927131
ClusterFlam	-0.0620928	0.667886	0.105686	0.308096	9.25312	0.414084	0.223824	-0.235622	9.78084	0.644971
ClusterFlam	0.0431996	-0.874863	-0.104928	-1.35867	7.73787	0.414084	-1.38845	-0.235623	8.5785	0.537477
ClusterFlam	0.0930337	0.0538555	-0.959927	0.737515	-0.0458511	-0.286733	0.258905	0.945185	-0.158122	0.551735
ClusterFlam	0.056623	-2.53358	-1.06762	-0.39474	0.213721	-0.611152	-2.60007	1.02107	-0.45758	0.92523
ClusterFlam	-0.5797	-1.39066	-0.383398	2.86836	-6.68417	-0.930142	0.711014	0.677475	-5.55159	0.144587
ClusterFlam	-0.70934	-3.08723	-0.823944	0.548108	-5.64455	-0.503738	-1.41932	0.67367	-5.43296	0.477336
ClusterFlam	-0.270813	-0.344232	-1.20538	3.262	-7.08749	-0.601658	1.20087	0.803637	-5.21409	0.169965
ClusterFlam	-0.292718	-1.62558	-1.5259	1.49861	-6.01349	-1.06856	-0.0992215	0.737953	-5.95454	0.354277
ClusterFlam	-0.234525	-2.11669	-1.25841	1.06924	-5.63939	-1.31227	-0.817543	0.821408	-4.86278	0.561878
ClusterFlam	-0.387084	-1.48209	-0.370252	1.61025	-4.68519	-1.1894	-0.0894269	0.997997	-4.91068	0.608994
ClusterFlam	-0.496394	-2.38652	-0.651341	0.515177	-6.26513	-0.913801	-1.44927	0.59665	-4.80376	0.991644
ClusterFlam	-0.0211898	-1.06895	-0.919843	1.98373	-5.92836	-0.73604	-0.207671	0.629728	-4.51756	0.434568
ClusterFlam	-0.318105	-1.54696	-0.722256	1.64924	-6.59583	-0.930414	-0.525256	0.702749	-5.13832	0.772154
ClusterFlam	-0.122139	-1.09492	-0.59724	1.89586	-6.07751	-0.486379	0.0298127	0.759359	-4.42525	0.324873
ClusterFlam	-1.38121	-2.47547	-0.624495	-0.023122	-1.36702	-0.613396	-2.0226	-1.17149	-2.02389	0.0963551
ClusterFlam	-2.05755	-2.85895	-0.525335	-1.17468	-0.718107	-0.374411	-2.81199	-1.16162	-2.80693	-2.31862
ClusterFlam	-2.77524	-1.56573	-2.09958	0.0975835	0.411237	0.511382	-2.08807	-1.60486	-0.499842	-2.78565
Cluster20A	0.579799	-1.5684	-0.323468	0.814271	1.2164	1.24006	-0.532544	0.707793	-0.018436	0.0739208
Cluster20A	1.30325	0.208431	0.619288	0.832701	0.932872	-0.0500285	0.567086	0.169765	0.953058	0.615048
Cluster20A	1.01731	0.695258	-0.0152058	1.32733	1.19483	0.677407	1.04748	1.3205	1.63716	0.864446
Cluster20A	0.681373	1.48142	-0.212988	1.60803	1.60307	0.324739	2.44711	2.39518	3.09501	1.34184
Cluster20A	0.673451	0.605205	0.13805	1.32753	1.69742	0.0146613	1.08762	-0.130259	0.924631	0.552174
Cluster20A	-0.0422631	-0.308821	-0.109425	0.125194	1.97385	-0.751418	0.540923	0.505181	0.95479	1.2196
Cluster20A	0.0342629	0.124534	-0.62424	1.20916	2.49895	0.371217	1.13822	1.19087	1.83357	0.751137
Cluster20A	-0.210526	-0.761434	-0.828051	1.41877	2.96306	1.16511	0.808347	2.24709	2.7502	1.69186
