# Supplementary material for: Binding of heterochromatin protein Rhino to a subset of piRNA clusters depends on a combination of two histone marks
Source: Nat Struct Mol Biol. 2025 Jun 17;32(8):1517–27. doi: 10.1038/s41594-025-01584-8 (PMC12350163; doi:10.1038/s41594-025-01584-8)
Supplement: Supplementary file 14 — Statistical source data. [file 41594_2025_1584_MOESM14_ESM.xlsx]

## Sheet: Sheet1
Extended Figure 6b							Extended Figure 6d
A = broad_S2.siRen.H3K27me3 [ 52631 ]								1.Igg.CD.2	2.H2AK119ub.D27C4.1	2.H2AK119ub.D27C4.2	2.H3K27me3.C36B11.1	2.H3K27me3.C36B11.2	2.H3K9me3.39161.1	2.H3K9me3.39161.2	2.igg.ab6709.1	2.igg.ab6709.2	4.siRL.2xCBX1.FLAG.1	4.siRL.2xCBX1.FLAG.2	4.siRL.2xPc.FLAG.1	4.siRL.2xPc.FLAG.2	4.siRL.2xRhi-F48A.FLAG.1	4.siRL.2xRhi-F48A.FLAG.2	4.siRL.2xRhi.FLAG.1	4.siRL.2xRhi.FLAG.2	4.siRL.Pc-CBX1.FLAG.1	4.siRL.Pc-CBX1.FLAG.2	4.siRL.Pc-CBX1.FLAG.3
B = broadKD_S2.siRL.2xPc [ 19653 ]							1.Igg.CD.2	0	209.238	200.123	272.701	268.438	220.644	213.675	155.556	157.028	256.969	265.822	220.981	225.005	164.405	167.843	188.933	220.218	288.273	274.078	263.427
C = broadKD_S2.siRL.2xRhi [ 9517 ]							2.H2AK119ub.D27C4.1	209.238	0	52.9876	251.496	254.524	322.273	317.909	264.373	262.324	380.162	388.912	180.913	183.337	250.726	255.506	296.176	327.484	380.091	368.942	367.927
D = broad_S2.siRen.H3K9me3 [ 25267 ]							2.H2AK119ub.D27C4.2	200.123	52.9876	0	246.782	249.835	312.048	307.042	257.044	255.89	369.369	378.222	174.701	177.681	235.934	240.606	284.009	316.268	371.19	359.546	358.537
							2.H3K27me3.C36B11.1	272.701	251.496	246.782	0	49.0484	276.432	278.865	350.124	351.625	338.603	342.687	167.817	159.521	300.304	306.843	280.773	293.877	306.192	302.634	308.078
X (uppercase) = present, x (lowercase) = absent							2.H3K27me3.C36B11.2	268.438	254.524	249.835	49.0484	0	267.078	270.083	346.311	347.846	328.982	332.506	163.427	155.38	294.292	301.068	273.995	287.77	300.493	296.75	299.941
abcd: 55698							2.H3K9me3.39161.1	220.644	322.273	312.048	276.432	267.078	0	51.7879	282.868	286.836	121.756	122.761	280.084	282.356	222.039	225.222	145.614	146.058	180.777	169.067	141.419
Abcd: 25714 , aBcd: 3415 , abCd: 1973 , abcD: 9075							2.H3K9me3.39161.2	213.675	317.909	307.042	278.865	270.083	51.7879	0	274.476	279.152	119.628	121.579	277.582	280.441	207.441	210.202	136.504	140.473	183.909	170.579	144.775
ABcd: 12687 , AbCd: 414 , AbcD: 6788 , aBCd: 161 , aBcD: 32 , abCD: 2440							2.igg.ab6709.1	155.556	264.373	257.044	350.124	346.311	282.868	274.476	0	79.011	309.939	317.285	295.351	300.407	214.605	214.637	251.689	279.571	346.826	332.471	323.283
ABCd: 170 ABcD: 2573 AbCD: 3744 aBCD: 74							2.igg.ab6709.2	157.028	262.324	255.89	351.625	347.846	286.836	279.152	79.011	0	314.581	322.041	297.361	302.081	224.564	224.965	257.804	284.794	350.099	336.191	326.487
ABCD: 541							4.siRL.2xCBX1.FLAG.1	256.969	380.162	369.369	338.603	328.982	121.756	119.628	309.939	314.581	0	34.5552	342.616	344.738	244.763	246.878	146.512	131.665	168.634	156.584	122.002
							4.siRL.2xCBX1.FLAG.2	265.822	388.912	378.222	342.687	332.506	122.761	121.579	317.285	322.041	34.5552	0	350.498	352.433	253.97	256.018	157.532	141.838	169.43	158.423	123.992
Extended Figure 6b,f							4.siRL.2xPc.FLAG.1	220.981	180.913	174.701	167.817	163.427	280.084	277.582	295.351	297.361	342.616	350.498	0	33.9311	232.705	239.296	256.657	286.272	333.558	323.535	321.524
Complete data behind all Venn diagrams and UpSet plots.							4.siRL.2xPc.FLAG.2	225.005	183.337	177.681	159.521	155.38	282.356	280.441	300.407	302.081	344.738	352.433	33.9311	0	240.566	247.264	259.9	288.244	332.713	323.251	321.722
							4.siRL.2xRhi-F48A.FLAG.1	164.405	250.726	235.934	300.304	294.292	222.039	207.441	214.605	224.564	244.763	253.97	232.705	240.566	0	47.3198	157.399	203.059	291.686	272.966	265.52
Bin	broadKD_S2.siRL.2xCBX1	broadKD_S2.siRL.2xPc	broadKD_S2.siRL.2xRhi	broad_S2.siRen.H3K27me3			4.siRL.2xRhi-F48A.FLAG.2	167.843	255.506	240.606	306.843	301.068	225.222	210.202	214.637	224.965	246.878	256.018	239.296	247.264	47.3198	0	160.587	205.842	295.204	276.313	268.986
1	FALSE	TRUE	FALSE	FALSE			4.siRL.2xRhi.FLAG.1	188.933	296.176	284.009	280.773	273.995	145.614	136.504	251.689	257.804	146.512	157.532	256.657	259.9	157.399	160.587	0	64.9318	171.004	153.176	143.73
2	FALSE	TRUE	FALSE	TRUE			4.siRL.2xRhi.FLAG.2	220.218	327.484	316.268	293.877	287.77	146.058	140.473	279.571	284.794	131.665	141.838	286.272	288.244	203.059	205.842	64.9318	0	135.918	119.865	113.115
3	FALSE	TRUE	FALSE	TRUE			4.siRL.Pc-CBX1.FLAG.1	288.273	380.091	371.19	306.192	300.493	180.777	183.909	346.826	350.099	168.634	169.43	333.558	332.713	291.686	295.204	171.004	135.918	0	34.5261	72.9324
4	FALSE	TRUE	FALSE	TRUE			4.siRL.Pc-CBX1.FLAG.2	274.078	368.942	359.546	302.634	296.75	169.067	170.579	332.471	336.191	156.584	158.423	323.535	323.251	272.966	276.313	153.176	119.865	34.5261	0	64.2681
5	FALSE	TRUE	FALSE	TRUE			4.siRL.Pc-CBX1.FLAG.3	263.427	367.927	358.537	308.078	299.941	141.419	144.775	323.283	326.487	122.002	123.992	321.524	321.722	265.52	268.986	143.73	113.115	72.9324	64.2681	0
6	FALSE	FALSE	FALSE	TRUE
7	FALSE	FALSE	FALSE	TRUE
8	FALSE	FALSE	FALSE	TRUE			Extended Figure 6e
9	FALSE	FALSE	FALSE	TRUE
10	FALSE	FALSE	FALSE	FALSE				1.Igg.CD.2	2.H2AK119ub.D27C4.1	2.H2AK119ub.D27C4.2	2.H3K27me3.C36B11.1	2.H3K27me3.C36B11.2	2.H3K9me3.39161.1	2.H3K9me3.39161.2	2.igg.ab6709.1	2.igg.ab6709.2	4.siRL.2xCBX1.FLAG.1	4.siRL.2xCBX1.FLAG.2	4.siRL.2xPc.FLAG.1	4.siRL.2xPc.FLAG.2	4.siRL.2xRhi-F48A.FLAG.1	4.siRL.2xRhi-F48A.FLAG.2	4.siRL.2xRhi.FLAG.1	4.siRL.2xRhi.FLAG.2	4.siRL.Pc-CBX1.FLAG.1	4.siRL.Pc-CBX1.FLAG.2	4.siRL.Pc-CBX1.FLAG.3
11	FALSE	FALSE	FALSE	FALSE			1.Igg.CD.2	0	61.9391	61.8785	72.8495	79.7401	108.494	99.6301	33.5642	33.7701	114.35	128.761	47.1923	46.8011	47.4974	48.7161	59.0131	73.6377	112.756	103.926	110.175
12	FALSE	FALSE	FALSE	FALSE			2.H2AK119ub.D27C4.1	61.9391	0	10.2431	98.9826	109.101	157.46	147.952	52.7638	57.0568	165.146	179.429	41.6318	45.5533	30.7675	29.3872	94.4204	112.652	153.429	144.007	157.37
13	FALSE	FALSE	FALSE	FALSE	broad_S2.siRen.H3K9me3		2.H2AK119ub.D27C4.2	61.8785	10.2431	0	98.9452	109.103	157.483	147.959	52.8913	57.1815	165.203	179.495	41.4334	45.3572	30.0008	28.5365	94.3208	112.614	153.495	144.064	157.448
14	FALSE	FALSE	FALSE	FALSE	FALSE		2.H3K27me3.C36B11.1	72.8495	98.9826	98.9452	0	19.2165	85.0602	77.0127	84.538	85.5907	97.6158	105.628	70.5187	67.3211	80.587	82.4454	66.7768	72.8998	72.7093	65.0342	83.5836
15	FALSE	FALSE	FALSE	FALSE	TRUE		2.H3K27me3.C36B11.2	79.7401	109.101	109.103	19.2165	0	79.0888	72.2649	92.3869	93.0148	90.675	97.349	78.6175	75.1752	90.0433	92.1059	69.5501	73.652	63.441	56.428	74.6488
16	FALSE	FALSE	FALSE	FALSE	TRUE		2.H3K9me3.39161.1	108.494	157.46	157.483	85.0602	79.0888	0	13.1851	124.749	122.851	30.805	33.6523	130.144	126.829	137.485	139.44	88.1042	79.0289	55.9953	56.3502	37.0055
17	FALSE	FALSE	FALSE	FALSE	TRUE		2.H3K9me3.39161.2	99.6301	147.952	147.959	77.0127	72.2649	13.1851	0	115.861	114.06	35.5665	41.9088	121.111	117.868	128.023	129.924	80.3881	72.5052	55.444	54.1023	39.3661
18	FALSE	FALSE	TRUE	TRUE	TRUE		2.igg.ab6709.1	33.5642	52.7638	52.8913	84.538	92.3869	124.749	115.861	0	22.1851	131.394	145.663	49.6383	50.5718	44.6765	45.1244	71.3183	86.723	128.002	119.111	127.01
19	FALSE	FALSE	TRUE	TRUE	TRUE		2.igg.ab6709.2	33.7701	57.0568	57.1815	85.5907	93.0148	122.851	114.06	22.1851	0	129.025	143.393	52.5291	53.2651	49.0094	49.5101	70.5121	85.4254	126.791	117.986	125.011
20	FALSE	TRUE	TRUE	TRUE	FALSE		4.siRL.2xCBX1.FLAG.1	114.35	165.146	165.203	97.6158	90.675	30.805	35.5665	131.394	129.025	0	20.2534	137.004	133.504	145.468	147.506	90.3268	78.7762	57.7939	59.0692	30.7653
21	FALSE	FALSE	FALSE	TRUE	FALSE		4.siRL.2xCBX1.FLAG.2	128.761	179.429	179.495	105.628	97.349	33.6523	41.9088	145.663	143.393	20.2534	0	150.617	147.056	159.398	161.482	105.182	93.1483	60.2719	63.9716	35.6961
22	FALSE	TRUE	FALSE	TRUE	FALSE		4.siRL.2xPc.FLAG.1	47.1923	41.6318	41.4334	70.5187	78.6175	130.144	121.111	49.6383	52.5291	137.004	150.617	0	12.3982	29.3519	30.8824	65.6854	83.6734	120.508	111.05	125.984
23	FALSE	TRUE	FALSE	TRUE	FALSE		4.siRL.2xPc.FLAG.2	46.8011	45.5533	45.3572	67.3211	75.1752	126.829	117.868	50.5718	53.2651	133.504	147.056	12.3982	0	32.4542	34.1492	62.2763	80.0396	116.303	106.84	122.091
24	FALSE	TRUE	FALSE	TRUE	FALSE		4.siRL.2xRhi-F48A.FLAG.1	47.4974	30.7675	30.0008	80.587	90.0433	137.485	128.023	44.6765	49.0094	145.468	159.398	29.3519	32.4542	0	13.6275	77.765	96.1729	134.177	124.765	137.721
25	FALSE	FALSE	FALSE	TRUE	FALSE		4.siRL.2xRhi-F48A.FLAG.2	48.7161	29.3872	28.5365	82.4454	92.1059	139.44	129.924	45.1244	49.5101	147.506	161.482	30.8824	34.1492	13.6275	0	79.4251	97.8106	136.36	126.945	139.92
26	FALSE	TRUE	FALSE	TRUE	FALSE		4.siRL.2xRhi.FLAG.1	59.0131	94.4204	94.3208	66.7768	69.5501	88.1042	80.3881	71.3183	70.5121	90.3268	105.182	65.6854	62.2763	77.765	79.4251	0	23.133	77.578	68.7952	79.7751
27	FALSE	FALSE	FALSE	TRUE	FALSE		4.siRL.2xRhi.FLAG.2	73.6377	112.652	112.614	72.8998	73.652	79.0289	72.5052	86.723	85.4254	78.7762	93.1483	83.6734	80.0396	96.1729	97.8106	23.133	0	66.7544	59.1253	68.4049
28	FALSE	FALSE	FALSE	TRUE	TRUE		4.siRL.Pc-CBX1.FLAG.1	112.756	153.429	153.495	72.7093	63.441	55.9953	55.444	128.002	126.791	57.7939	60.2719	120.508	116.303	134.177	136.36	77.578	66.7544	0	11.797	33.4061
29	FALSE	TRUE	FALSE	TRUE	TRUE		4.siRL.Pc-CBX1.FLAG.2	103.926	144.007	144.064	65.0342	56.428	56.3502	54.1023	119.111	117.986	59.0692	63.9716	111.05	106.84	124.765	126.945	68.7952	59.1253	11.797	0	35.0424
30	FALSE	FALSE	FALSE	TRUE	FALSE		4.siRL.Pc-CBX1.FLAG.3	110.175	157.37	157.448	83.5836	74.6488	37.0055	39.3661	127.01	125.011	30.7653	35.6961	125.984	122.091	137.721	139.92	79.7751	68.4049	33.4061	35.0424	0
31	FALSE	TRUE	FALSE	TRUE	TRUE
32	FALSE	FALSE	FALSE	TRUE	TRUE
33	FALSE	FALSE	FALSE	TRUE	TRUE
34	FALSE	FALSE	FALSE	TRUE	TRUE
35	FALSE	FALSE	FALSE	TRUE	TRUE
36	FALSE	TRUE	FALSE	TRUE	TRUE
37	FALSE	TRUE	FALSE	TRUE	TRUE
38	FALSE	TRUE	FALSE	TRUE	TRUE
39	FALSE	TRUE	FALSE	TRUE	TRUE
40	FALSE	TRUE	FALSE	TRUE	TRUE
41	FALSE	TRUE	FALSE	TRUE	TRUE
42	FALSE	TRUE	FALSE	TRUE	TRUE
43	FALSE	FALSE	FALSE	FALSE	TRUE
44	FALSE	FALSE	FALSE	FALSE	TRUE
45	FALSE	TRUE	FALSE	TRUE	TRUE
46	FALSE	TRUE	FALSE	TRUE	TRUE
47	FALSE	TRUE	FALSE	TRUE	TRUE
48	FALSE	TRUE	FALSE	TRUE	TRUE
49	FALSE	FALSE	FALSE	TRUE	TRUE
50	FALSE	FALSE	FALSE	TRUE	TRUE
51	FALSE	FALSE	FALSE	TRUE	TRUE
52	FALSE	FALSE	FALSE	TRUE	TRUE
53	FALSE	TRUE	FALSE	TRUE	TRUE
54	FALSE	TRUE	FALSE	TRUE	TRUE
55	FALSE	TRUE	FALSE	FALSE	TRUE	broadKD_S2.siRL.Pc.CBX1	broad_S2.H2AK119ub
56	FALSE	FALSE	FALSE	FALSE	FALSE	TRUE	FALSE
57	FALSE	FALSE	FALSE	FALSE	FALSE	TRUE	TRUE
58	FALSE	FALSE	FALSE	FALSE	TRUE	TRUE	TRUE
59	FALSE	FALSE	FALSE	FALSE	TRUE	FALSE	TRUE
60	FALSE	FALSE	FALSE	FALSE	TRUE	FALSE	TRUE
61	FALSE	FALSE	FALSE	FALSE	TRUE	FALSE	FALSE
62	FALSE	FALSE	FALSE	FALSE	TRUE	FALSE	FALSE
63	FALSE	FALSE	FALSE	FALSE	TRUE	FALSE	TRUE
64	FALSE	FALSE	FALSE	FALSE	TRUE	FALSE	FALSE
65	FALSE	FALSE	TRUE	FALSE	FALSE	FALSE	FALSE
66	FALSE	FALSE	FALSE	FALSE	FALSE	FALSE	FALSE
67	FALSE	FALSE	FALSE	FALSE	FALSE	FALSE	FALSE
68	FALSE	FALSE	FALSE	FALSE	FALSE	FALSE	FALSE
69	FALSE	FALSE	FALSE	FALSE	FALSE	FALSE	FALSE
70	FALSE	FALSE	FALSE	FALSE	FALSE	FALSE	FALSE
71	FALSE	FALSE	FALSE	FALSE	FALSE	FALSE	FALSE
72	FALSE	TRUE	FALSE	TRUE	FALSE	FALSE	FALSE
73	FALSE	TRUE	FALSE	TRUE	FALSE	TRUE	FALSE
74	FALSE	TRUE	FALSE	TRUE	FALSE	TRUE	TRUE
75	FALSE	FALSE	FALSE	TRUE	FALSE	TRUE	TRUE
76	FALSE	FALSE	FALSE	TRUE	FALSE	FALSE	FALSE
77	FALSE	TRUE	FALSE	TRUE	FALSE	FALSE	TRUE
78	FALSE	TRUE	FALSE	TRUE	FALSE	FALSE	TRUE
79	FALSE	FALSE	FALSE	FALSE	FALSE	FALSE	TRUE
80	FALSE	FALSE	FALSE	FALSE	FALSE	FALSE	TRUE
81	FALSE	TRUE	FALSE	TRUE	FALSE	FALSE	TRUE
82	FALSE	TRUE	FALSE	TRUE	FALSE	TRUE	TRUE
83	FALSE	TRUE	FALSE	TRUE	FALSE	TRUE	TRUE
84	FALSE	TRUE	FALSE	TRUE	FALSE	TRUE	TRUE
85	FALSE	TRUE	FALSE	TRUE	FALSE	FALSE	TRUE
86	FALSE	FALSE	FALSE	FALSE	FALSE	FALSE	TRUE
87	FALSE	FALSE	FALSE	FALSE	FALSE	FALSE	TRUE
88	FALSE	FALSE	FALSE	FALSE	FALSE	FALSE	TRUE
89	FALSE	FALSE	FALSE	FALSE	FALSE	FALSE	TRUE
90	FALSE	FALSE	FALSE	FALSE	FALSE	FALSE	TRUE
91	FALSE	FALSE	FALSE	FALSE	FALSE	FALSE	TRUE
92	FALSE	FALSE	FALSE	FALSE	FALSE	FALSE	TRUE
93	FALSE	FALSE	FALSE	FALSE	FALSE	FALSE	TRUE
94	FALSE	FALSE	FALSE	FALSE	FALSE	FALSE	TRUE
95	FALSE	FALSE	FALSE	FALSE	FALSE	FALSE	TRUE
96	FALSE	FALSE	FALSE	FALSE	TRUE	FALSE	TRUE
97	FALSE	FALSE	FALSE	FALSE	TRUE	FALSE	TRUE
98	FALSE	FALSE	FALSE	FALSE	FALSE	FALSE	FALSE
99	FALSE	FALSE	FALSE	FALSE	FALSE	FALSE	FALSE
100	FALSE	FALSE	FALSE	FALSE	FALSE	FALSE	TRUE
101	FALSE	FALSE	FALSE	FALSE	FALSE	FALSE	TRUE
102	FALSE	FALSE	FALSE	FALSE	FALSE	FALSE	TRUE
103	FALSE	FALSE	FALSE	FALSE	FALSE	FALSE	TRUE
104	FALSE	FALSE	FALSE	FALSE	FALSE	FALSE	TRUE
105	FALSE	FALSE	FALSE	FALSE	FALSE	FALSE	TRUE
106	FALSE	FALSE	FALSE	FALSE	FALSE	FALSE	TRUE
107	FALSE	FALSE	FALSE	FALSE	FALSE	FALSE	TRUE
108	FALSE	FALSE	TRUE	FALSE	FALSE	FALSE	TRUE
109	FALSE	FALSE	FALSE	FALSE	FALSE	FALSE	FALSE
110	FALSE	FALSE	FALSE	FALSE	FALSE	FALSE	FALSE
111	FALSE	FALSE	FALSE	FALSE	FALSE	FALSE	FALSE
112	FALSE	FALSE	FALSE	FALSE	FALSE	FALSE	FALSE
113	FALSE	FALSE	FALSE	FALSE	FALSE	FALSE	FALSE
114	FALSE	FALSE	FALSE	FALSE	FALSE	FALSE	FALSE
115	FALSE	FALSE	FALSE	FALSE	FALSE	FALSE	FALSE
116	FALSE	FALSE	FALSE	FALSE	FALSE	FALSE	FALSE
117	FALSE	FALSE	FALSE	FALSE	FALSE	FALSE	FALSE
118	FALSE	FALSE	FALSE	FALSE	FALSE	FALSE	FALSE
119	FALSE	FALSE	FALSE	FALSE	FALSE	FALSE	FALSE
120	FALSE	FALSE	TRUE	FALSE	FALSE	FALSE	FALSE
121	FALSE	FALSE	FALSE	FALSE	FALSE	FALSE	FALSE
122	FALSE	FALSE	FALSE	FALSE	FALSE	FALSE	FALSE
123	FALSE	FALSE	FALSE	FALSE	FALSE	FALSE	FALSE
124	FALSE	FALSE	FALSE	FALSE	FALSE	FALSE	FALSE
125	FALSE	FALSE	FALSE	FALSE	FALSE	FALSE	FALSE
126	FALSE	FALSE	FALSE	FALSE	FALSE	FALSE	TRUE
127	FALSE	FALSE	FALSE	FALSE	FALSE	FALSE	TRUE
128	FALSE	FALSE	FALSE	FALSE	FALSE	FALSE	TRUE
129	FALSE	FALSE	FALSE	FALSE	FALSE	FALSE	TRUE
130	FALSE	FALSE	FALSE	FALSE	FALSE	FALSE	TRUE
131	FALSE	FALSE	FALSE	FALSE	FALSE	FALSE	TRUE
132	FALSE	TRUE	FALSE	FALSE	FALSE	TRUE	TRUE
133	FALSE	TRUE	FALSE	FALSE	FALSE	TRUE	TRUE
134	FALSE	FALSE	FALSE	FALSE	FALSE	FALSE	TRUE
135	FALSE	FALSE	FALSE	FALSE	FALSE	FALSE	TRUE
136	FALSE	FALSE	FALSE	FALSE	FALSE	FALSE	TRUE
137	FALSE	FALSE	FALSE	FALSE	FALSE	FALSE	TRUE
138	FALSE	FALSE	TRUE	FALSE	FALSE	FALSE	TRUE
139	FALSE	FALSE	TRUE	FALSE	FALSE	FALSE	TRUE
140	FALSE	FALSE	TRUE	TRUE	FALSE	FALSE	TRUE
141	FALSE	TRUE	TRUE	TRUE	FALSE	FALSE	FALSE
142	FALSE	TRUE	TRUE	TRUE	FALSE	FALSE	TRUE
143	FALSE	FALSE	TRUE	TRUE	FALSE	FALSE	TRUE
144	FALSE	FALSE	TRUE	TRUE	FALSE	FALSE	TRUE
145	FALSE	FALSE	FALSE	FALSE	FALSE	FALSE	TRUE
146	FALSE	FALSE	FALSE	FALSE	FALSE	FALSE	TRUE
147	FALSE	FALSE	FALSE	FALSE	FALSE	FALSE	FALSE
148	FALSE	FALSE	FALSE	FALSE	FALSE	FALSE	FALSE
149	FALSE	FALSE	FALSE	FALSE	FALSE	FALSE	FALSE
150	FALSE	FALSE	FALSE	FALSE	FALSE	FALSE	FALSE
151	FALSE	FALSE	FALSE	FALSE	TRUE	FALSE	FALSE
152	FALSE	FALSE	FALSE	FALSE	TRUE	FALSE	FALSE
153	FALSE	FALSE	TRUE	FALSE	TRUE	FALSE	FALSE
154	FALSE	FALSE	FALSE	FALSE	TRUE	FALSE	FALSE
155	FALSE	FALSE	FALSE	FALSE	TRUE	FALSE	TRUE
156	FALSE	FALSE	FALSE	FALSE	TRUE	FALSE	FALSE
157	FALSE	FALSE	FALSE	FALSE	TRUE	FALSE	TRUE
158	FALSE	FALSE	FALSE	FALSE	FALSE	FALSE	TRUE
159	FALSE	FALSE	FALSE	FALSE	FALSE	FALSE	TRUE
160	FALSE	FALSE	FALSE	FALSE	FALSE	FALSE	TRUE
161	FALSE	FALSE	FALSE	FALSE	FALSE	FALSE	TRUE
162	FALSE	FALSE	FALSE	FALSE	FALSE	TRUE	TRUE
163	FALSE	FALSE	FALSE	FALSE	FALSE	TRUE	FALSE
164	FALSE	FALSE	FALSE	FALSE	FALSE	FALSE	TRUE
165	FALSE	FALSE	FALSE	FALSE	FALSE	FALSE	TRUE
166	FALSE	FALSE	FALSE	FALSE	FALSE	FALSE	TRUE
167	FALSE	FALSE	FALSE	FALSE	FALSE	FALSE	FALSE
168	FALSE	FALSE	FALSE	FALSE	FALSE	FALSE	FALSE
169	FALSE	FALSE	FALSE	FALSE	FALSE	FALSE	TRUE
170	FALSE	TRUE	FALSE	FALSE	FALSE	FALSE	TRUE
171	FALSE	FALSE	FALSE	FALSE	FALSE	FALSE	FALSE
172	FALSE	FALSE	FALSE	FALSE	FALSE	FALSE	FALSE
173	FALSE	FALSE	FALSE	FALSE	FALSE	FALSE	TRUE
174	FALSE	FALSE	FALSE	FALSE	FALSE	FALSE	TRUE
175	FALSE	FALSE	FALSE	FALSE	FALSE	FALSE	FALSE
176	FALSE	FALSE	FALSE	FALSE	FALSE	FALSE	FALSE
177	FALSE	FALSE	FALSE	FALSE	FALSE	FALSE	FALSE
178	FALSE	FALSE	FALSE	FALSE	FALSE	FALSE	FALSE
179	FALSE	FALSE	FALSE	FALSE	FALSE	FALSE	FALSE
180	FALSE	FALSE	FALSE	FALSE	FALSE	FALSE	FALSE
181	FALSE	FALSE	FALSE	FALSE	FALSE	FALSE	FALSE
182	FALSE	FALSE	FALSE	FALSE	FALSE	FALSE	TRUE
183	FALSE	FALSE	FALSE	FALSE	FALSE	FALSE	FALSE
184	FALSE	FALSE	FALSE	FALSE	FALSE	FALSE	FALSE
185	FALSE	FALSE	FALSE	FALSE	FALSE	FALSE	TRUE
186	FALSE	FALSE	FALSE	FALSE	FALSE	FALSE	TRUE
187	FALSE	FALSE	FALSE	FALSE	FALSE	TRUE	TRUE
188	FALSE	FALSE	FALSE	FALSE	FALSE	FALSE	TRUE
189	FALSE	FALSE	FALSE	FALSE	FALSE	FALSE	TRUE
190	FALSE	FALSE	FALSE	FALSE	FALSE	FALSE	FALSE
191	FALSE	FALSE	FALSE	FALSE	FALSE	FALSE	FALSE
192	FALSE	FALSE	FALSE	FALSE	FALSE	FALSE	FALSE
193	FALSE	FALSE	FALSE	FALSE	TRUE	TRUE	FALSE
194	FALSE	FALSE	FALSE	FALSE	TRUE	TRUE	TRUE
195	FALSE	FALSE	FALSE	FALSE	TRUE	TRUE	FALSE
196	FALSE	FALSE	FALSE	FALSE	TRUE	TRUE	TRUE
197	FALSE	FALSE	FALSE	FALSE	TRUE	TRUE	TRUE
198	FALSE	FALSE	FALSE	FALSE	TRUE	TRUE	TRUE
199	FALSE	FALSE	FALSE	FALSE	TRUE	TRUE	TRUE
200	FALSE	FALSE	FALSE	FALSE	TRUE	FALSE	FALSE
201	FALSE	FALSE	FALSE	FALSE	FALSE	FALSE	FALSE
202	FALSE	FALSE	FALSE	FALSE	FALSE	FALSE	FALSE
203	FALSE	FALSE	FALSE	FALSE	FALSE	FALSE	FALSE
204	FALSE	FALSE	FALSE	FALSE	FALSE	FALSE	FALSE
205	FALSE	FALSE	FALSE	FALSE	FALSE	FALSE	FALSE
206	FALSE	FALSE	FALSE	FALSE	FALSE	FALSE	FALSE
207	FALSE	FALSE	FALSE	FALSE	FALSE	FALSE	FALSE
208	FALSE	FALSE	FALSE	FALSE	FALSE	FALSE	FALSE
209	FALSE	FALSE	FALSE	FALSE	FALSE	FALSE	FALSE
210	FALSE	FALSE	FALSE	FALSE	FALSE	FALSE	FALSE
211	FALSE	FALSE	FALSE	FALSE	FALSE	FALSE	FALSE
212	FALSE	FALSE	FALSE	FALSE	FALSE	FALSE	FALSE
213	FALSE	FALSE	FALSE	FALSE	FALSE	FALSE	FALSE
214	FALSE	FALSE	FALSE	FALSE	FALSE	FALSE	FALSE
215	FALSE	FALSE	FALSE	FALSE	FALSE	FALSE	FALSE
216	FALSE	FALSE	FALSE	FALSE	FALSE	FALSE	FALSE
217	FALSE	FALSE	FALSE	FALSE	FALSE	FALSE	FALSE
218	FALSE	FALSE	FALSE	FALSE	FALSE	FALSE	FALSE
219	FALSE	FALSE	FALSE	FALSE	FALSE	FALSE	FALSE
220	FALSE	FALSE	FALSE	FALSE	FALSE	FALSE	FALSE
221	FALSE	FALSE	FALSE	FALSE	FALSE	FALSE	TRUE
222	FALSE	FALSE	FALSE	FALSE	FALSE	FALSE	TRUE
223	FALSE	FALSE	FALSE	FALSE	FALSE	FALSE	FALSE
224	FALSE	FALSE	FALSE	FALSE	FALSE	FALSE	TRUE
225	FALSE	FALSE	FALSE	FALSE	FALSE	FALSE	TRUE
226	FALSE	FALSE	FALSE	FALSE	FALSE	FALSE	TRUE
227	FALSE	FALSE	FALSE	FALSE	FALSE	FALSE	TRUE
228	FALSE	FALSE	FALSE	FALSE	FALSE	FALSE	TRUE
229	FALSE	FALSE	FALSE	FALSE	FALSE	FALSE	TRUE
230	FALSE	FALSE	FALSE	FALSE	FALSE	FALSE	FALSE
231	FALSE	FALSE	FALSE	FALSE	FALSE	FALSE	FALSE
232	FALSE	FALSE	FALSE	FALSE	FALSE	FALSE	FALSE
233	FALSE	FALSE	FALSE	FALSE	FALSE	FALSE	FALSE
234	FALSE	FALSE	FALSE	FALSE	FALSE	FALSE	FALSE
235	FALSE	FALSE	FALSE	FALSE	FALSE	FALSE	FALSE
236	FALSE	FALSE	FALSE	FALSE	FALSE	FALSE	FALSE
237	FALSE	FALSE	FALSE	FALSE	FALSE	FALSE	FALSE
238	FALSE	FALSE	FALSE	FALSE	FALSE	FALSE	FALSE
239	FALSE	FALSE	FALSE	FALSE	FALSE	FALSE	FALSE
240	FALSE	FALSE	FALSE	FALSE	FALSE	FALSE	FALSE
241	FALSE	FALSE	FALSE	FALSE	FALSE	FALSE	FALSE
242	FALSE	FALSE	FALSE	FALSE	FALSE	FALSE	FALSE
243	FALSE	FALSE	FALSE	FALSE	FALSE	FALSE	FALSE
244	FALSE	FALSE	FALSE	FALSE	FALSE	FALSE	FALSE
245	FALSE	FALSE	FALSE	FALSE	FALSE	FALSE	FALSE
246	FALSE	FALSE	FALSE	FALSE	FALSE	FALSE	FALSE
247	FALSE	FALSE	TRUE	FALSE	FALSE	FALSE	FALSE
248	FALSE	FALSE	TRUE	TRUE	FALSE	FALSE	FALSE
249	FALSE	FALSE	TRUE	TRUE	FALSE	FALSE	FALSE
250	TRUE	TRUE	TRUE	TRUE	FALSE	FALSE	FALSE
251	FALSE	FALSE	FALSE	TRUE	FALSE	FALSE	FALSE
252	FALSE	TRUE	FALSE	TRUE	FALSE	FALSE	FALSE
253	FALSE	FALSE	FALSE	TRUE	FALSE	FALSE	FALSE
254	FALSE	FALSE	TRUE	TRUE	FALSE	FALSE	FALSE
255	TRUE	FALSE	FALSE	TRUE	FALSE	FALSE	FALSE
256	TRUE	FALSE	TRUE	TRUE	FALSE	FALSE	FALSE
257	FALSE	FALSE	FALSE	TRUE	FALSE	FALSE	FALSE
258	FALSE	FALSE	TRUE	TRUE	FALSE	FALSE	FALSE
259	FALSE	TRUE	TRUE	TRUE	FALSE	FALSE	FALSE
260	FALSE	TRUE	TRUE	TRUE	FALSE	FALSE	FALSE
261	FALSE	FALSE	TRUE	TRUE	TRUE	FALSE	FALSE
262	FALSE	FALSE	FALSE	FALSE	TRUE	FALSE	FALSE
263	FALSE	FALSE	FALSE	FALSE	TRUE	FALSE	FALSE
264	FALSE	FALSE	FALSE	FALSE	FALSE	FALSE	FALSE
265	FALSE	FALSE	FALSE	FALSE	TRUE	FALSE	FALSE
266	FALSE	FALSE	FALSE	FALSE	TRUE	FALSE	FALSE
267	FALSE	FALSE	FALSE	FALSE	TRUE	FALSE	FALSE
268	FALSE	FALSE	FALSE	FALSE	TRUE	FALSE	FALSE
269	FALSE	FALSE	FALSE	FALSE	TRUE	FALSE	FALSE
270	FALSE	FALSE	FALSE	FALSE	TRUE	FALSE	FALSE
271	FALSE	FALSE	FALSE	FALSE	TRUE	FALSE	FALSE
272	FALSE	FALSE	FALSE	FALSE	FALSE	FALSE	FALSE
273	FALSE	FALSE	FALSE	FALSE	TRUE	FALSE	FALSE
274	FALSE	FALSE	FALSE	FALSE	TRUE	FALSE	FALSE
275	FALSE	FALSE	FALSE	FALSE	FALSE	FALSE	FALSE
276	FALSE	TRUE	FALSE	FALSE	FALSE	FALSE	FALSE
277	FALSE	TRUE	FALSE	TRUE	FALSE	FALSE	FALSE
278	FALSE	TRUE	FALSE	TRUE	FALSE	FALSE	FALSE
279	FALSE	TRUE	FALSE	TRUE	FALSE	FALSE	FALSE
280	FALSE	TRUE	FALSE	TRUE	FALSE	FALSE	FALSE
281	FALSE	TRUE	FALSE	TRUE	FALSE	FALSE	FALSE
282	FALSE	TRUE	FALSE	TRUE	FALSE	FALSE	FALSE
283	FALSE	FALSE	FALSE	TRUE	FALSE	FALSE	FALSE
284	FALSE	FALSE	FALSE	FALSE	FALSE	FALSE	FALSE
285	FALSE	FALSE	FALSE	FALSE	FALSE	FALSE	FALSE
286	FALSE	FALSE	FALSE	FALSE	FALSE	FALSE	FALSE
287	FALSE	FALSE	FALSE	FALSE	FALSE	FALSE	FALSE
288	FALSE	FALSE	FALSE	FALSE	FALSE	FALSE	FALSE
289	FALSE	FALSE	FALSE	FALSE	FALSE	FALSE	FALSE
290	FALSE	FALSE	FALSE	FALSE	FALSE	FALSE	FALSE
291	FALSE	FALSE	FALSE	FALSE	FALSE	FALSE	FALSE
292	FALSE	FALSE	FALSE	FALSE	FALSE	FALSE	FALSE
293	FALSE	FALSE	TRUE	FALSE	FALSE	FALSE	FALSE
294	FALSE	FALSE	FALSE	FALSE	FALSE	FALSE	FALSE
295	FALSE	FALSE	FALSE	FALSE	FALSE	FALSE	FALSE
296	FALSE	FALSE	FALSE	FALSE	FALSE	FALSE	FALSE
297	FALSE	FALSE	FALSE	FALSE	FALSE	FALSE	FALSE
298	FALSE	FALSE	FALSE	FALSE	FALSE	FALSE	FALSE
299	FALSE	FALSE	FALSE	FALSE	FALSE	FALSE	FALSE
300	FALSE	FALSE	TRUE	FALSE	FALSE	FALSE	FALSE
301	FALSE	FALSE	TRUE	FALSE	FALSE	FALSE	FALSE
302	FALSE	FALSE	FALSE	FALSE	FALSE	TRUE	FALSE
303	FALSE	FALSE	FALSE	FALSE	FALSE	TRUE	FALSE
304	FALSE	FALSE	FALSE	FALSE	FALSE	TRUE	FALSE
305	TRUE	FALSE	FALSE	FALSE	FALSE	TRUE	TRUE
306	FALSE	FALSE	FALSE	FALSE	FALSE	FALSE	FALSE
307	FALSE	FALSE	FALSE	TRUE	FALSE	TRUE	FALSE
308	FALSE	FALSE	TRUE	TRUE	FALSE	FALSE	FALSE
309	TRUE	TRUE	TRUE	TRUE	FALSE	TRUE	FALSE
310	TRUE	FALSE	TRUE	TRUE	FALSE	TRUE	FALSE
311	TRUE	FALSE	TRUE	TRUE	FALSE	TRUE	TRUE
312	TRUE	FALSE	TRUE	TRUE	FALSE	TRUE	FALSE
313	TRUE	FALSE	TRUE	TRUE	FALSE	TRUE	FALSE
314	TRUE	FALSE	TRUE	TRUE	FALSE	TRUE	TRUE
315	TRUE	FALSE	FALSE	TRUE	FALSE	TRUE	TRUE
316	FALSE	FALSE	FALSE	TRUE	FALSE	TRUE	FALSE
317	TRUE	FALSE	TRUE	TRUE	TRUE	FALSE	FALSE
318	TRUE	FALSE	TRUE	TRUE	TRUE	FALSE	FALSE
319	TRUE	FALSE	FALSE	TRUE	FALSE	FALSE	FALSE
320	FALSE	FALSE	FALSE	TRUE	TRUE	FALSE	FALSE
321	TRUE	FALSE	TRUE	TRUE	TRUE	FALSE	FALSE
322	TRUE	FALSE	FALSE	TRUE	TRUE	FALSE	TRUE
323	TRUE	FALSE	TRUE	TRUE	TRUE	FALSE	FALSE
324	FALSE	FALSE	TRUE	TRUE	TRUE	FALSE	FALSE
325	FALSE	FALSE	TRUE	TRUE	TRUE	FALSE	FALSE
326	FALSE	FALSE	FALSE	TRUE	TRUE	FALSE	FALSE
327	TRUE	FALSE	FALSE	FALSE	TRUE	FALSE	FALSE
328	TRUE	FALSE	FALSE	FALSE	TRUE	FALSE	FALSE
329	TRUE	FALSE	FALSE	FALSE	TRUE	FALSE	FALSE
330	TRUE	FALSE	FALSE	FALSE	TRUE	FALSE	FALSE
331	FALSE	FALSE	FALSE	FALSE	TRUE	FALSE	FALSE
332	TRUE	FALSE	FALSE	FALSE	TRUE	FALSE	TRUE
333	TRUE	FALSE	FALSE	FALSE	TRUE	FALSE	TRUE
334	TRUE	FALSE	TRUE	FALSE	TRUE	FALSE	TRUE
335	TRUE	FALSE	TRUE	FALSE	TRUE	FALSE	TRUE
336	TRUE	FALSE	TRUE	FALSE	TRUE	FALSE	TRUE
337	TRUE	FALSE	TRUE	FALSE	TRUE	FALSE	TRUE
338	TRUE	FALSE	FALSE	FALSE	TRUE	FALSE	FALSE
339	FALSE	FALSE	FALSE	FALSE	TRUE	FALSE	TRUE
340	TRUE	FALSE	FALSE	FALSE	TRUE	FALSE	FALSE
341	FALSE	FALSE	FALSE	FALSE	TRUE	FALSE	FALSE
342	FALSE	FALSE	FALSE	FALSE	TRUE	FALSE	FALSE
343	TRUE	FALSE	TRUE	TRUE	TRUE	FALSE	FALSE
344	TRUE	FALSE	TRUE	FALSE	TRUE	FALSE	FALSE
345	FALSE	FALSE	FALSE	FALSE	TRUE	FALSE	FALSE
346	TRUE	FALSE	TRUE	TRUE	TRUE	FALSE	TRUE
347	TRUE	FALSE	TRUE	TRUE	TRUE	FALSE	FALSE
348	TRUE	FALSE	TRUE	TRUE	TRUE	FALSE	FALSE
349	TRUE	FALSE	TRUE	TRUE	TRUE	FALSE	TRUE
350	TRUE	FALSE	TRUE	TRUE	TRUE	FALSE	FALSE
351	FALSE	FALSE	FALSE	TRUE	TRUE	FALSE	FALSE
352	TRUE	FALSE	TRUE	TRUE	TRUE	FALSE	FALSE
353	TRUE	FALSE	TRUE	TRUE	FALSE	FALSE	FALSE
354	FALSE	FALSE	FALSE	TRUE	TRUE	FALSE	FALSE
355	FALSE	FALSE	FALSE	TRUE	FALSE	TRUE	FALSE
356	FALSE	FALSE	TRUE	TRUE	TRUE	TRUE	FALSE
357	FALSE	FALSE	TRUE	TRUE	FALSE	FALSE	FALSE
358	FALSE	FALSE	FALSE	TRUE	FALSE	FALSE	TRUE
359	TRUE	FALSE	FALSE	TRUE	TRUE	FALSE	FALSE
360	TRUE	FALSE	TRUE	TRUE	TRUE	FALSE	FALSE
361	TRUE	FALSE	FALSE	TRUE	TRUE	FALSE	FALSE
362	TRUE	FALSE	TRUE	TRUE	TRUE	TRUE	FALSE
363	FALSE	FALSE	TRUE	TRUE	TRUE	TRUE	FALSE
364	TRUE	FALSE	TRUE	TRUE	TRUE	TRUE	FALSE
365	FALSE	FALSE	TRUE	TRUE	TRUE	TRUE	FALSE
366	TRUE	FALSE	TRUE	TRUE	TRUE	TRUE	FALSE
367	TRUE	FALSE	FALSE	TRUE	TRUE	TRUE	FALSE
368	TRUE	FALSE	FALSE	FALSE	TRUE	TRUE	FALSE
369	FALSE	FALSE	FALSE	FALSE	TRUE	TRUE	FALSE
370	TRUE	FALSE	FALSE	TRUE	TRUE	TRUE	FALSE
371	FALSE	FALSE	TRUE	TRUE	TRUE	FALSE	FALSE
372	TRUE	FALSE	TRUE	TRUE	TRUE	TRUE	FALSE
373	FALSE	FALSE	FALSE	TRUE	TRUE	TRUE	FALSE
374	FALSE	FALSE	FALSE	TRUE	TRUE	TRUE	FALSE
375	FALSE	FALSE	TRUE	TRUE	TRUE	TRUE	FALSE
376	TRUE	FALSE	TRUE	TRUE	TRUE	TRUE	FALSE
377	TRUE	FALSE	FALSE	TRUE	TRUE	TRUE	FALSE
378	TRUE	FALSE	TRUE	TRUE	TRUE	TRUE	FALSE
379	TRUE	FALSE	TRUE	TRUE	TRUE	TRUE	FALSE
380	FALSE	FALSE	TRUE	TRUE	TRUE	TRUE	FALSE
381	FALSE	FALSE	TRUE	TRUE	TRUE	TRUE	FALSE
382	FALSE	TRUE	TRUE	TRUE	TRUE	TRUE	FALSE
383	FALSE	FALSE	FALSE	FALSE	TRUE	TRUE	FALSE
384	FALSE	FALSE	FALSE	FALSE	TRUE	TRUE	FALSE
385	FALSE	FALSE	FALSE	FALSE	TRUE	TRUE	FALSE
386	FALSE	FALSE	FALSE	FALSE	TRUE	TRUE	FALSE
387	FALSE	FALSE	FALSE	FALSE	TRUE	FALSE	FALSE
388	FALSE	FALSE	FALSE	FALSE	TRUE	TRUE	FALSE
389	FALSE	FALSE	FALSE	FALSE	TRUE	FALSE	FALSE
390	FALSE	FALSE	FALSE	FALSE	TRUE	FALSE	FALSE
391	FALSE	FALSE	FALSE	FALSE	TRUE	FALSE	FALSE
392	FALSE	FALSE	FALSE	FALSE	TRUE	FALSE	FALSE
393	FALSE	FALSE	FALSE	FALSE	TRUE	FALSE	FALSE
394	FALSE	FALSE	FALSE	FALSE	TRUE	FALSE	FALSE
395	FALSE	FALSE	FALSE	FALSE	TRUE	FALSE	FALSE
396	FALSE	FALSE	FALSE	FALSE	FALSE	FALSE	TRUE
397	FALSE	FALSE	FALSE	FALSE	FALSE	FALSE	FALSE
398	FALSE	FALSE	FALSE	FALSE	FALSE	TRUE	FALSE
399	FALSE	FALSE	FALSE	FALSE	FALSE	TRUE	FALSE
400	FALSE	FALSE	FALSE	FALSE	FALSE	FALSE	FALSE
401	FALSE	FALSE	FALSE	FALSE	FALSE	TRUE	FALSE
402	FALSE	FALSE	FALSE	FALSE	FALSE	TRUE	FALSE
403	FALSE	TRUE	FALSE	TRUE	FALSE	TRUE	FALSE
404	FALSE	FALSE	FALSE	FALSE	FALSE	TRUE	FALSE
405	FALSE	FALSE	FALSE	FALSE	FALSE	TRUE	FALSE
406	FALSE	FALSE	FALSE	FALSE	FALSE	TRUE	FALSE
407	FALSE	FALSE	FALSE	FALSE	FALSE	TRUE	FALSE
408	FALSE	TRUE	FALSE	FALSE	FALSE	TRUE	FALSE
409	FALSE	TRUE	FALSE	FALSE	FALSE	FALSE	FALSE
410	FALSE	TRUE	FALSE	FALSE	FALSE	FALSE	FALSE
411	FALSE	FALSE	FALSE	FALSE	FALSE	TRUE	FALSE
412	FALSE	FALSE	FALSE	FALSE	FALSE	TRUE	FALSE
413	FALSE	FALSE	FALSE	FALSE	FALSE	TRUE	FALSE
414	FALSE	FALSE	FALSE	FALSE	FALSE	TRUE	FALSE
415	FALSE	TRUE	FALSE	FALSE	FALSE	TRUE	FALSE
416	FALSE	TRUE	FALSE	FALSE	FALSE	TRUE	FALSE
417	FALSE	TRUE	FALSE	FALSE	FALSE	TRUE	FALSE
418	FALSE	TRUE	FALSE	TRUE	FALSE	TRUE	FALSE
419	FALSE	TRUE	FALSE	TRUE	FALSE	TRUE	FALSE
420	FALSE	FALSE	FALSE	TRUE	FALSE	TRUE	FALSE
421	FALSE	FALSE	FALSE	FALSE	FALSE	TRUE	FALSE
422	FALSE	FALSE	FALSE	FALSE	FALSE	TRUE	FALSE
423	FALSE	FALSE	FALSE	FALSE	FALSE	TRUE	FALSE
424	FALSE	FALSE	FALSE	FALSE	FALSE	FALSE	FALSE
425	FALSE	FALSE	FALSE	FALSE	FALSE	TRUE	FALSE
426	FALSE	FALSE	FALSE	FALSE	FALSE	TRUE	FALSE
427	FALSE	FALSE	FALSE	FALSE	FALSE	TRUE	FALSE
428	FALSE	FALSE	FALSE	FALSE	FALSE	FALSE	FALSE
429	FALSE	FALSE	FALSE	FALSE	FALSE	FALSE	FALSE
430	FALSE	FALSE	FALSE	FALSE	FALSE	TRUE	FALSE
431	FALSE	FALSE	FALSE	FALSE	FALSE	TRUE	FALSE
432	FALSE	FALSE	FALSE	FALSE	FALSE	TRUE	FALSE
433	FALSE	FALSE	FALSE	FALSE	FALSE	TRUE	FALSE
434	FALSE	FALSE	FALSE	FALSE	FALSE	TRUE	FALSE
435	FALSE	FALSE	FALSE	FALSE	FALSE	TRUE	FALSE
436	FALSE	TRUE	FALSE	FALSE	FALSE	TRUE	FALSE
437	FALSE	FALSE	FALSE	TRUE	FALSE	TRUE	FALSE
438	FALSE	FALSE	FALSE	FALSE	FALSE	FALSE	FALSE
439	FALSE	TRUE	FALSE	FALSE	FALSE	FALSE	FALSE
440	FALSE	FALSE	FALSE	FALSE	FALSE	FALSE	TRUE
441	FALSE	FALSE	FALSE	TRUE	FALSE	FALSE	TRUE
442	FALSE	TRUE	FALSE	TRUE	FALSE	FALSE	FALSE
443	FALSE	TRUE	FALSE	TRUE	FALSE	FALSE	FALSE
444	FALSE	TRUE	FALSE	TRUE	FALSE	FALSE	FALSE
445	FALSE	TRUE	FALSE	FALSE	FALSE	FALSE	FALSE
446	FALSE	TRUE	FALSE	FALSE	FALSE	FALSE	FALSE
447	FALSE	FALSE	FALSE	FALSE	FALSE	FALSE	FALSE
448	FALSE	FALSE	FALSE	FALSE	FALSE	FALSE	TRUE
449	FALSE	FALSE	FALSE	FALSE	FALSE	FALSE	FALSE
450	FALSE	FALSE	FALSE	FALSE	FALSE	FALSE	FALSE
451	FALSE	FALSE	FALSE	FALSE	FALSE	FALSE	FALSE
452	FALSE	FALSE	FALSE	FALSE	FALSE	FALSE	FALSE
453	FALSE	FALSE	FALSE	FALSE	FALSE	FALSE	FALSE
454	FALSE	FALSE	FALSE	FALSE	FALSE	FALSE	FALSE
455	FALSE	FALSE	FALSE	FALSE	FALSE	FALSE	FALSE
456	FALSE	FALSE	FALSE	FALSE	FALSE	FALSE	FALSE
457	FALSE	FALSE	FALSE	FALSE	FALSE	FALSE	FALSE
458	FALSE	FALSE	FALSE	FALSE	FALSE	FALSE	FALSE
459	FALSE	FALSE	FALSE	FALSE	FALSE	FALSE	TRUE
460	FALSE	FALSE	TRUE	FALSE	FALSE	FALSE	TRUE
461	FALSE	FALSE	FALSE	FALSE	FALSE	FALSE	TRUE
462	FALSE	FALSE	FALSE	FALSE	FALSE	FALSE	TRUE
463	FALSE	FALSE	FALSE	FALSE	FALSE	FALSE	TRUE
464	FALSE	FALSE	FALSE	FALSE	FALSE	FALSE	TRUE
465	FALSE	FALSE	FALSE	FALSE	FALSE	FALSE	TRUE
466	FALSE	FALSE	FALSE	FALSE	FALSE	FALSE	FALSE
467	FALSE	FALSE	FALSE	FALSE	FALSE	FALSE	TRUE
468	FALSE	FALSE	FALSE	FALSE	FALSE	FALSE	TRUE
469	FALSE	FALSE	FALSE	FALSE	FALSE	FALSE	TRUE
470	FALSE	FALSE	FALSE	FALSE	FALSE	FALSE	TRUE
471	FALSE	FALSE	FALSE	FALSE	FALSE	FALSE	TRUE
472	FALSE	FALSE	FALSE	FALSE	FALSE	FALSE	TRUE
473	FALSE	FALSE	FALSE	FALSE	FALSE	FALSE	TRUE
474	FALSE	FALSE	FALSE	FALSE	FALSE	FALSE	TRUE
475	FALSE	FALSE	FALSE	FALSE	FALSE	FALSE	TRUE
476	FALSE	FALSE	FALSE	FALSE	FALSE	FALSE	TRUE
477	FALSE	FALSE	FALSE	FALSE	FALSE	FALSE	TRUE
478	FALSE	FALSE	FALSE	FALSE	FALSE	FALSE	TRUE
479	FALSE	FALSE	FALSE	FALSE	FALSE	FALSE	TRUE
480	FALSE	FALSE	FALSE	FALSE	FALSE	FALSE	TRUE
481	FALSE	FALSE	FALSE	FALSE	FALSE	FALSE	TRUE
482	FALSE	FALSE	FALSE	FALSE	FALSE	FALSE	TRUE
483	FALSE	FALSE	FALSE	FALSE	FALSE	FALSE	FALSE
484	FALSE	FALSE	FALSE	FALSE	FALSE	FALSE	FALSE
485	FALSE	FALSE	FALSE	FALSE	FALSE	FALSE	FALSE
486	FALSE	FALSE	FALSE	FALSE	FALSE	FALSE	FALSE
487	FALSE	FALSE	FALSE	FALSE	FALSE	FALSE	FALSE
488	FALSE	FALSE	FALSE	FALSE	FALSE	FALSE	FALSE
489	FALSE	FALSE	FALSE	FALSE	FALSE	FALSE	FALSE
490	FALSE	FALSE	FALSE	FALSE	FALSE	FALSE	TRUE
491	FALSE	FALSE	FALSE	FALSE	FALSE	FALSE	TRUE
492	FALSE	FALSE	FALSE	FALSE	FALSE	FALSE	TRUE
493	FALSE	FALSE	FALSE	FALSE	FALSE	FALSE	TRUE
494	FALSE	FALSE	FALSE	FALSE	FALSE	FALSE	TRUE
495	FALSE	FALSE	FALSE	FALSE	FALSE	FALSE	TRUE
496	FALSE	FALSE	FALSE	FALSE	FALSE	FALSE	TRUE
497	FALSE	FALSE	FALSE	FALSE	FALSE	FALSE	TRUE
498	FALSE	FALSE	FALSE	FALSE	FALSE	FALSE	TRUE
499	FALSE	FALSE	FALSE	FALSE	FALSE	FALSE	TRUE
500	FALSE	FALSE	FALSE	FALSE	FALSE	FALSE	TRUE
501	FALSE	FALSE	FALSE	FALSE	FALSE	FALSE	TRUE
502	FALSE	FALSE	FALSE	FALSE	FALSE	FALSE	TRUE
503	FALSE	FALSE	TRUE	FALSE	FALSE	FALSE	TRUE
504	FALSE	FALSE	FALSE	FALSE	FALSE	FALSE	TRUE
505	FALSE	FALSE	FALSE	FALSE	FALSE	FALSE	FALSE
506	FALSE	FALSE	FALSE	FALSE	FALSE	FALSE	FALSE
507	FALSE	TRUE	FALSE	FALSE	FALSE	FALSE	FALSE
508	FALSE	FALSE	FALSE	FALSE	FALSE	FALSE	FALSE
509	FALSE	TRUE	FALSE	FALSE	FALSE	FALSE	FALSE
510	FALSE	FALSE	FALSE	FALSE	FALSE	FALSE	FALSE
511	FALSE	FALSE	FALSE	FALSE	FALSE	FALSE	FALSE
512	FALSE	FALSE	FALSE	FALSE	FALSE	FALSE	FALSE
513	FALSE	FALSE	FALSE	FALSE	FALSE	FALSE	FALSE
514	FALSE	FALSE	FALSE	FALSE	FALSE	FALSE	FALSE
515	FALSE	FALSE	FALSE	FALSE	FALSE	FALSE	FALSE
516	FALSE	FALSE	FALSE	FALSE	FALSE	FALSE	FALSE
517	FALSE	FALSE	FALSE	FALSE	FALSE	FALSE	FALSE
518	FALSE	FALSE	FALSE	FALSE	FALSE	FALSE	FALSE
519	FALSE	FALSE	FALSE	FALSE	FALSE	FALSE	FALSE
520	FALSE	FALSE	FALSE	FALSE	FALSE	FALSE	FALSE
521	FALSE	FALSE	FALSE	FALSE	FALSE	FALSE	FALSE
522	FALSE	FALSE	FALSE	FALSE	FALSE	FALSE	FALSE
523	FALSE	FALSE	FALSE	FALSE	FALSE	FALSE	FALSE
524	FALSE	FALSE	FALSE	FALSE	FALSE	FALSE	FALSE
525	FALSE	FALSE	FALSE	FALSE	FALSE	FALSE	FALSE
526	FALSE	FALSE	FALSE	FALSE	FALSE	FALSE	FALSE
527	FALSE	FALSE	FALSE	FALSE	FALSE	FALSE	FALSE
528	FALSE	FALSE	FALSE	FALSE	FALSE	FALSE	FALSE
529	FALSE	FALSE	FALSE	FALSE	FALSE	FALSE	FALSE
530	FALSE	TRUE	FALSE	FALSE	FALSE	FALSE	FALSE
531	FALSE	FALSE	FALSE	FALSE	FALSE	TRUE	TRUE
532	FALSE	FALSE	FALSE	FALSE	FALSE	TRUE	FALSE
533	FALSE	FALSE	FALSE	FALSE	FALSE	FALSE	FALSE
534	FALSE	FALSE	FALSE	FALSE	FALSE	FALSE	TRUE
535	FALSE	FALSE	FALSE	FALSE	FALSE	FALSE	FALSE
536	FALSE	FALSE	FALSE	FALSE	FALSE	FALSE	FALSE
537	FALSE	FALSE	FALSE	FALSE	FALSE	FALSE	FALSE
538	FALSE	FALSE	FALSE	FALSE	FALSE	FALSE	FALSE
539	FALSE	FALSE	FALSE	FALSE	FALSE	FALSE	FALSE
540	FALSE	FALSE	FALSE	FALSE	FALSE	FALSE	FALSE
541	FALSE	FALSE	FALSE	FALSE	FALSE	FALSE	FALSE
542	FALSE	FALSE	FALSE	TRUE	FALSE	FALSE	TRUE
543	FALSE	FALSE	FALSE	TRUE	FALSE	FALSE	FALSE
544	FALSE	FALSE	FALSE	FALSE	FALSE	FALSE	TRUE
545	FALSE	FALSE	FALSE	FALSE	FALSE	FALSE	FALSE
546	FALSE	FALSE	FALSE	FALSE	FALSE	FALSE	FALSE
547	FALSE	FALSE	FALSE	FALSE	FALSE	FALSE	FALSE
548	FALSE	FALSE	FALSE	FALSE	FALSE	FALSE	FALSE
549	FALSE	FALSE	FALSE	FALSE	FALSE	FALSE	FALSE
550	FALSE	FALSE	FALSE	FALSE	FALSE	FALSE	FALSE
551	FALSE	FALSE	FALSE	FALSE	FALSE	FALSE	FALSE
552	FALSE	FALSE	FALSE	FALSE	FALSE	FALSE	FALSE
553	FALSE	FALSE	FALSE	FALSE	FALSE	FALSE	FALSE
554	FALSE	FALSE	FALSE	FALSE	FALSE	FALSE	FALSE
555	FALSE	FALSE	FALSE	FALSE	FALSE	FALSE	FALSE
556	FALSE	FALSE	FALSE	FALSE	FALSE	FALSE	FALSE
557	FALSE	FALSE	FALSE	TRUE	FALSE	FALSE	FALSE
558	FALSE	FALSE	FALSE	TRUE	FALSE	FALSE	FALSE
559	FALSE	FALSE	FALSE	TRUE	FALSE	FALSE	FALSE
560	FALSE	FALSE	FALSE	TRUE	FALSE	FALSE	FALSE
561	FALSE	TRUE	FALSE	TRUE	FALSE	FALSE	FALSE
562	FALSE	TRUE	FALSE	TRUE	FALSE	FALSE	FALSE
563	FALSE	TRUE	FALSE	TRUE	FALSE	FALSE	FALSE
564	FALSE	TRUE	FALSE	TRUE	FALSE	FALSE	FALSE
565	FALSE	TRUE	FALSE	TRUE	FALSE	FALSE	TRUE
566	FALSE	FALSE	FALSE	TRUE	FALSE	FALSE	FALSE
567	FALSE	FALSE	FALSE	TRUE	FALSE	FALSE	FALSE
568	FALSE	FALSE	FALSE	TRUE	FALSE	FALSE	FALSE
569	FALSE	FALSE	FALSE	TRUE	FALSE	FALSE	TRUE
570	FALSE	TRUE	FALSE	TRUE	TRUE	FALSE	TRUE
571	FALSE	TRUE	FALSE	TRUE	TRUE	FALSE	FALSE
572	FALSE	TRUE	FALSE	TRUE	FALSE	FALSE	FALSE
573	FALSE	TRUE	FALSE	TRUE	TRUE	FALSE	FALSE
574	FALSE	FALSE	FALSE	TRUE	TRUE	FALSE	FALSE
575	FALSE	TRUE	FALSE	TRUE	FALSE	FALSE	FALSE
576	FALSE	TRUE	FALSE	TRUE	TRUE	FALSE	FALSE
577	FALSE	TRUE	FALSE	TRUE	TRUE	FALSE	FALSE
578	FALSE	TRUE	FALSE	TRUE	TRUE	FALSE	FALSE
579	FALSE	FALSE	FALSE	TRUE	TRUE	FALSE	FALSE
580	FALSE	TRUE	FALSE	TRUE	TRUE	FALSE	FALSE
581	FALSE	FALSE	FALSE	TRUE	TRUE	FALSE	FALSE
582	FALSE	FALSE	FALSE	FALSE	TRUE	FALSE	FALSE
583	FALSE	FALSE	FALSE	FALSE	TRUE	FALSE	FALSE
584	FALSE	FALSE	FALSE	TRUE	TRUE	FALSE	FALSE
585	FALSE	TRUE	FALSE	TRUE	TRUE	FALSE	FALSE
586	FALSE	FALSE	FALSE	TRUE	TRUE	FALSE	FALSE
587	FALSE	TRUE	TRUE	TRUE	FALSE	FALSE	FALSE
588	TRUE	FALSE	TRUE	TRUE	TRUE	FALSE	FALSE
589	TRUE	TRUE	TRUE	TRUE	TRUE	FALSE	FALSE
590	FALSE	TRUE	TRUE	TRUE	TRUE	FALSE	FALSE
591	FALSE	TRUE	FALSE	TRUE	TRUE	FALSE	FALSE
592	FALSE	FALSE	FALSE	TRUE	TRUE	FALSE	FALSE
593	FALSE	FALSE	FALSE	TRUE	TRUE	FALSE	FALSE
594	FALSE	TRUE	FALSE	TRUE	TRUE	FALSE	FALSE
595	FALSE	FALSE	FALSE	TRUE	FALSE	FALSE	TRUE
596	FALSE	TRUE	TRUE	TRUE	FALSE	FALSE	FALSE
597	FALSE	FALSE	FALSE	TRUE	FALSE	FALSE	FALSE
598	FALSE	FALSE	FALSE	TRUE	TRUE	FALSE	FALSE
599	FALSE	TRUE	FALSE	TRUE	TRUE	FALSE	FALSE
600	FALSE	TRUE	FALSE	TRUE	TRUE	FALSE	TRUE
601	FALSE	TRUE	FALSE	TRUE	TRUE	FALSE	TRUE
602	FALSE	TRUE	FALSE	TRUE	TRUE	FALSE	FALSE
603	FALSE	FALSE	FALSE	TRUE	TRUE	FALSE	FALSE
604	FALSE	TRUE	FALSE	TRUE	TRUE	FALSE	FALSE
605	FALSE	TRUE	TRUE	TRUE	TRUE	FALSE	TRUE
606	FALSE	FALSE	FALSE	FALSE	FALSE	FALSE	TRUE
607	FALSE	FALSE	FALSE	FALSE	TRUE	FALSE	FALSE
608	FALSE	TRUE	FALSE	TRUE	FALSE	FALSE	FALSE
609	FALSE	TRUE	TRUE	TRUE	FALSE	FALSE	TRUE
610	FALSE	TRUE	FALSE	TRUE	FALSE	FALSE	TRUE
611	FALSE	TRUE	FALSE	TRUE	TRUE	FALSE	TRUE
612	FALSE	TRUE	FALSE	TRUE	TRUE	FALSE	TRUE
613	FALSE	FALSE	FALSE	TRUE	TRUE	FALSE	TRUE
614	FALSE	FALSE	FALSE	FALSE	TRUE	FALSE	TRUE
615	FALSE	FALSE	FALSE	TRUE	FALSE	FALSE	TRUE
616	FALSE	FALSE	FALSE	TRUE	TRUE	FALSE	TRUE
617	FALSE	FALSE	FALSE	TRUE	TRUE	FALSE	TRUE
618	TRUE	FALSE	TRUE	TRUE	TRUE	FALSE	TRUE
619	FALSE	TRUE	FALSE	TRUE	FALSE	FALSE	TRUE
620	FALSE	TRUE	FALSE	TRUE	FALSE	FALSE	TRUE
621	TRUE	FALSE	FALSE	TRUE	TRUE	FALSE	TRUE
622	TRUE	FALSE	FALSE	TRUE	TRUE	FALSE	TRUE
623	TRUE	FALSE	FALSE	TRUE	TRUE	FALSE	TRUE
624	TRUE	TRUE	TRUE	TRUE	FALSE	FALSE	TRUE
625	TRUE	TRUE	TRUE	TRUE	FALSE	FALSE	TRUE
626	FALSE	FALSE	FALSE	TRUE	FALSE	FALSE	TRUE
627	FALSE	FALSE	FALSE	TRUE	FALSE	FALSE	TRUE
628	FALSE	FALSE	FALSE	FALSE	FALSE	FALSE	TRUE
629	FALSE	FALSE	FALSE	TRUE	FALSE	FALSE	TRUE
630	FALSE	FALSE	FALSE	TRUE	FALSE	FALSE	TRUE
631	FALSE	FALSE	FALSE	TRUE	FALSE	FALSE	TRUE
632	FALSE	FALSE	FALSE	TRUE	FALSE	FALSE	TRUE
633	FALSE	FALSE	FALSE	TRUE	TRUE	FALSE	TRUE
634	FALSE	FALSE	FALSE	TRUE	TRUE	FALSE	TRUE
635	TRUE	FALSE	FALSE	TRUE	TRUE	FALSE	TRUE
636	TRUE	TRUE	FALSE	TRUE	TRUE	FALSE	TRUE
637	FALSE	FALSE	FALSE	TRUE	TRUE	FALSE	FALSE
638	FALSE	FALSE	FALSE	TRUE	TRUE	FALSE	FALSE
639	TRUE	FALSE	FALSE	TRUE	TRUE	FALSE	FALSE
640	FALSE	TRUE	TRUE	TRUE	FALSE	FALSE	TRUE
641	TRUE	TRUE	FALSE	TRUE	FALSE	TRUE	FALSE
642	FALSE	TRUE	FALSE	TRUE	FALSE	TRUE	TRUE
643	TRUE	TRUE	TRUE	TRUE	FALSE	TRUE	TRUE
644	FALSE	FALSE	FALSE	TRUE	FALSE	TRUE	TRUE
645	FALSE	FALSE	FALSE	TRUE	FALSE	TRUE	TRUE
646	FALSE	FALSE	FALSE	FALSE	FALSE	FALSE	FALSE
647	FALSE	FALSE	FALSE	TRUE	TRUE	FALSE	FALSE
648	FALSE	FALSE	FALSE	TRUE	TRUE	FALSE	FALSE
649	FALSE	FALSE	FALSE	TRUE	FALSE	FALSE	FALSE
650	FALSE	FALSE	FALSE	TRUE	FALSE	FALSE	FALSE
651	FALSE	FALSE	FALSE	TRUE	FALSE	FALSE	FALSE
652	TRUE	FALSE	FALSE	TRUE	FALSE	FALSE	FALSE
653	TRUE	FALSE	TRUE	TRUE	FALSE	TRUE	TRUE
654	FALSE	FALSE	FALSE	TRUE	FALSE	TRUE	TRUE
655	FALSE	TRUE	FALSE	TRUE	FALSE	TRUE	TRUE
656	FALSE	FALSE	FALSE	TRUE	FALSE	TRUE	TRUE
657	FALSE	TRUE	TRUE	TRUE	FALSE	FALSE	TRUE
658	FALSE	TRUE	FALSE	TRUE	FALSE	TRUE	TRUE
659	FALSE	TRUE	FALSE	TRUE	FALSE	TRUE	TRUE
660	FALSE	TRUE	FALSE	FALSE	FALSE	TRUE	TRUE
661	FALSE	FALSE	FALSE	FALSE	FALSE	FALSE	FALSE
662	FALSE	FALSE	FALSE	FALSE	FALSE	FALSE	FALSE
663	FALSE	FALSE	FALSE	FALSE	FALSE	TRUE	TRUE
664	FALSE	FALSE	FALSE	FALSE	FALSE	TRUE	TRUE
665	FALSE	FALSE	FALSE	FALSE	FALSE	TRUE	TRUE
666	FALSE	FALSE	FALSE	TRUE	FALSE	TRUE	TRUE
667	FALSE	FALSE	FALSE	TRUE	FALSE	FALSE	TRUE
668	FALSE	FALSE	FALSE	TRUE	FALSE	FALSE	FALSE
669	FALSE	TRUE	FALSE	FALSE	FALSE	FALSE	FALSE
670	FALSE	FALSE	FALSE	TRUE	FALSE	FALSE	FALSE
671	FALSE	TRUE	FALSE	TRUE	FALSE	FALSE	FALSE
672	TRUE	TRUE	TRUE	TRUE	FALSE	FALSE	FALSE
673	FALSE	FALSE	FALSE	FALSE	FALSE	TRUE	FALSE
674	FALSE	FALSE	FALSE	TRUE	FALSE	FALSE	FALSE
675	FALSE	FALSE	FALSE	TRUE	FALSE	TRUE	FALSE
676	FALSE	FALSE	FALSE	TRUE	FALSE	FALSE	FALSE
677	TRUE	FALSE	FALSE	TRUE	FALSE	TRUE	FALSE
678	FALSE	FALSE	TRUE	TRUE	FALSE	TRUE	FALSE
679	TRUE	FALSE	TRUE	TRUE	FALSE	TRUE	FALSE
680	FALSE	TRUE	TRUE	TRUE	FALSE	TRUE	FALSE
681	FALSE	TRUE	TRUE	TRUE	FALSE	FALSE	FALSE
682	FALSE	TRUE	TRUE	TRUE	FALSE	FALSE	FALSE
683	FALSE	FALSE	FALSE	TRUE	TRUE	FALSE	FALSE
684	TRUE	FALSE	FALSE	TRUE	TRUE	FALSE	FALSE
685	FALSE	FALSE	TRUE	TRUE	TRUE	FALSE	FALSE
686	TRUE	FALSE	TRUE	TRUE	FALSE	TRUE	FALSE
687	TRUE	FALSE	TRUE	TRUE	FALSE	TRUE	FALSE
688	FALSE	FALSE	TRUE	TRUE	FALSE	TRUE	FALSE
689	FALSE	FALSE	FALSE	TRUE	FALSE	FALSE	FALSE
690	FALSE	FALSE	FALSE	TRUE	TRUE	FALSE	FALSE
691	TRUE	TRUE	TRUE	TRUE	TRUE	TRUE	FALSE
692	TRUE	FALSE	FALSE	TRUE	TRUE	FALSE	FALSE
693	TRUE	FALSE	TRUE	TRUE	TRUE	FALSE	FALSE
694	TRUE	TRUE	TRUE	TRUE	TRUE	TRUE	FALSE
695	FALSE	FALSE	FALSE	TRUE	TRUE	TRUE	FALSE
696	FALSE	FALSE	FALSE	TRUE	TRUE	TRUE	FALSE
697	FALSE	FALSE	FALSE	TRUE	TRUE	FALSE	FALSE
698	TRUE	FALSE	FALSE	TRUE	TRUE	TRUE	FALSE
699	TRUE	FALSE	FALSE	TRUE	TRUE	FALSE	FALSE
700	TRUE	FALSE	TRUE	TRUE	TRUE	FALSE	FALSE
701	FALSE	FALSE	FALSE	TRUE	TRUE	FALSE	FALSE
702	FALSE	FALSE	FALSE	TRUE	TRUE	FALSE	FALSE
703	TRUE	FALSE	TRUE	TRUE	TRUE	TRUE	FALSE
704	FALSE	FALSE	TRUE	TRUE	TRUE	FALSE	FALSE
705	TRUE	FALSE	FALSE	TRUE	TRUE	FALSE	FALSE
706	TRUE	TRUE	TRUE	TRUE	TRUE	FALSE	FALSE
707	TRUE	TRUE	TRUE	TRUE	TRUE	FALSE	FALSE
708	FALSE	FALSE	FALSE	TRUE	TRUE	TRUE	FALSE
709	TRUE	FALSE	FALSE	TRUE	TRUE	TRUE	FALSE
710	FALSE	FALSE	FALSE	TRUE	TRUE	TRUE	FALSE
711	FALSE	FALSE	FALSE	TRUE	TRUE	TRUE	FALSE
712	FALSE	FALSE	FALSE	TRUE	TRUE	TRUE	FALSE
713	TRUE	FALSE	TRUE	TRUE	TRUE	TRUE	FALSE
714	FALSE	FALSE	FALSE	TRUE	TRUE	FALSE	FALSE
715	FALSE	FALSE	FALSE	TRUE	TRUE	FALSE	FALSE
716	TRUE	FALSE	TRUE	TRUE	TRUE	FALSE	TRUE
717	FALSE	FALSE	FALSE	FALSE	TRUE	FALSE	TRUE
718	FALSE	FALSE	TRUE	TRUE	TRUE	FALSE	FALSE
719	FALSE	FALSE	FALSE	TRUE	TRUE	FALSE	FALSE
720	TRUE	FALSE	TRUE	TRUE	TRUE	FALSE	FALSE
721	FALSE	FALSE	FALSE	TRUE	TRUE	FALSE	FALSE
722	TRUE	FALSE	TRUE	TRUE	TRUE	FALSE	FALSE
723	TRUE	FALSE	TRUE	TRUE	TRUE	FALSE	FALSE
724	FALSE	FALSE	FALSE	TRUE	TRUE	FALSE	FALSE
725	TRUE	FALSE	TRUE	TRUE	TRUE	FALSE	FALSE
726	FALSE	FALSE	FALSE	TRUE	TRUE	TRUE	FALSE
727	FALSE	FALSE	FALSE	TRUE	TRUE	TRUE	FALSE
728	FALSE	FALSE	FALSE	TRUE	TRUE	FALSE	FALSE
729	TRUE	FALSE	TRUE	TRUE	TRUE	FALSE	FALSE
730	TRUE	FALSE	TRUE	TRUE	TRUE	TRUE	FALSE
731	TRUE	FALSE	FALSE	TRUE	TRUE	TRUE	FALSE
732	TRUE	FALSE	TRUE	TRUE	TRUE	TRUE	FALSE
733	FALSE	FALSE	TRUE	TRUE	TRUE	TRUE	TRUE
734	FALSE	FALSE	FALSE	TRUE	TRUE	TRUE	FALSE
735	FALSE	FALSE	FALSE	TRUE	TRUE	TRUE	FALSE
736	TRUE	FALSE	TRUE	TRUE	TRUE	TRUE	FALSE
737	FALSE	FALSE	FALSE	TRUE	TRUE	TRUE	TRUE
738	TRUE	FALSE	TRUE	TRUE	TRUE	FALSE	FALSE
739	TRUE	FALSE	TRUE	TRUE	TRUE	TRUE	FALSE
740	TRUE	FALSE	TRUE	TRUE	TRUE	TRUE	FALSE
741	FALSE	FALSE	FALSE	FALSE	TRUE	TRUE	FALSE
742	FALSE	FALSE	FALSE	TRUE	TRUE	TRUE	FALSE
743	TRUE	FALSE	TRUE	TRUE	TRUE	TRUE	FALSE
744	TRUE	FALSE	FALSE	TRUE	TRUE	FALSE	FALSE
745	TRUE	FALSE	FALSE	TRUE	TRUE	FALSE	FALSE
746	TRUE	FALSE	TRUE	TRUE	TRUE	TRUE	FALSE
747	TRUE	FALSE	TRUE	TRUE	TRUE	TRUE	FALSE
748	TRUE	FALSE	TRUE	TRUE	TRUE	TRUE	FALSE
749	FALSE	FALSE	FALSE	TRUE	TRUE	TRUE	FALSE
750	FALSE	FALSE	FALSE	TRUE	TRUE	FALSE	FALSE
751	TRUE	FALSE	FALSE	TRUE	TRUE	FALSE	FALSE
752	TRUE	FALSE	TRUE	TRUE	TRUE	FALSE	FALSE
753	TRUE	FALSE	TRUE	TRUE	TRUE	TRUE	FALSE
754	TRUE	FALSE	TRUE	TRUE	FALSE	TRUE	FALSE
755	TRUE	FALSE	TRUE	TRUE	TRUE	TRUE	FALSE
756	TRUE	FALSE	TRUE	TRUE	TRUE	FALSE	FALSE
757	FALSE	FALSE	FALSE	TRUE	TRUE	TRUE	FALSE
758	TRUE	FALSE	TRUE	TRUE	TRUE	TRUE	FALSE
759	TRUE	FALSE	TRUE	TRUE	TRUE	TRUE	FALSE
760	TRUE	FALSE	FALSE	TRUE	TRUE	TRUE	FALSE
761	FALSE	FALSE	FALSE	TRUE	TRUE	TRUE	FALSE
762	TRUE	FALSE	FALSE	TRUE	TRUE	TRUE	FALSE
763	FALSE	FALSE	FALSE	TRUE	TRUE	TRUE	FALSE
764	FALSE	FALSE	FALSE	FALSE	TRUE	FALSE	FALSE
765	FALSE	FALSE	FALSE	TRUE	TRUE	TRUE	FALSE
766	FALSE	FALSE	TRUE	TRUE	TRUE	FALSE	FALSE
767	TRUE	FALSE	TRUE	TRUE	TRUE	TRUE	FALSE
768	TRUE	FALSE	TRUE	TRUE	TRUE	TRUE	FALSE
769	TRUE	FALSE	FALSE	TRUE	TRUE	TRUE	FALSE
770	TRUE	FALSE	TRUE	TRUE	TRUE	TRUE	FALSE
771	FALSE	FALSE	FALSE	TRUE	TRUE	TRUE	FALSE
772	FALSE	FALSE	FALSE	TRUE	TRUE	FALSE	FALSE
773	TRUE	FALSE	FALSE	TRUE	TRUE	TRUE	FALSE
774	TRUE	FALSE	FALSE	TRUE	TRUE	TRUE	FALSE
775	TRUE	FALSE	TRUE	TRUE	TRUE	TRUE	FALSE
776	TRUE	TRUE	TRUE	TRUE	TRUE	TRUE	FALSE
777	TRUE	FALSE	TRUE	TRUE	FALSE	TRUE	FALSE
778	FALSE	FALSE	TRUE	TRUE	FALSE	TRUE	FALSE
779	FALSE	FALSE	FALSE	FALSE	TRUE	TRUE	FALSE
780	FALSE	FALSE	FALSE	FALSE	TRUE	TRUE	FALSE
781	FALSE	FALSE	FALSE	FALSE	TRUE	TRUE	FALSE
782	FALSE	FALSE	FALSE	FALSE	TRUE	FALSE	FALSE
783	FALSE	FALSE	FALSE	FALSE	TRUE	FALSE	FALSE
784	FALSE	FALSE	FALSE	FALSE	TRUE	TRUE	FALSE
785	FALSE	FALSE	FALSE	FALSE	TRUE	TRUE	FALSE
786	FALSE	FALSE	FALSE	FALSE	TRUE	TRUE	FALSE
787	FALSE	FALSE	FALSE	FALSE	TRUE	TRUE	FALSE
788	FALSE	FALSE	FALSE	FALSE	TRUE	TRUE	FALSE
789	FALSE	FALSE	FALSE	FALSE	TRUE	FALSE	FALSE
790	FALSE	FALSE	FALSE	FALSE	TRUE	TRUE	FALSE
791	FALSE	FALSE	FALSE	FALSE	FALSE	TRUE	FALSE
792	FALSE	FALSE	FALSE	FALSE	FALSE	TRUE	FALSE
793	FALSE	FALSE	FALSE	FALSE	FALSE	TRUE	FALSE
794	FALSE	FALSE	FALSE	FALSE	FALSE	TRUE	FALSE
795	FALSE	FALSE	FALSE	FALSE	FALSE	TRUE	FALSE
796	FALSE	FALSE	FALSE	FALSE	FALSE	FALSE	FALSE
797	FALSE	FALSE	FALSE	FALSE	FALSE	TRUE	FALSE
798	FALSE	FALSE	FALSE	FALSE	FALSE	TRUE	FALSE
799	FALSE	FALSE	FALSE	FALSE	FALSE	TRUE	FALSE
800	FALSE	FALSE	FALSE	FALSE	FALSE	TRUE	FALSE
801	FALSE	FALSE	FALSE	FALSE	FALSE	TRUE	FALSE
802	FALSE	FALSE	FALSE	FALSE	FALSE	TRUE	FALSE
803	FALSE	FALSE	FALSE	FALSE	FALSE	TRUE	FALSE
804	FALSE	FALSE	FALSE	FALSE	FALSE	FALSE	FALSE
805	FALSE	FALSE	FALSE	FALSE	FALSE	TRUE	FALSE
806	FALSE	FALSE	FALSE	FALSE	FALSE	TRUE	FALSE
807	FALSE	FALSE	FALSE	FALSE	FALSE	TRUE	FALSE
808	FALSE	FALSE	FALSE	FALSE	FALSE	TRUE	FALSE
809	FALSE	FALSE	FALSE	FALSE	FALSE	TRUE	FALSE
810	FALSE	FALSE	FALSE	FALSE	FALSE	TRUE	FALSE
811	FALSE	FALSE	FALSE	FALSE	FALSE	TRUE	FALSE
812	FALSE	FALSE	FALSE	FALSE	FALSE	TRUE	FALSE
813	FALSE	FALSE	FALSE	FALSE	FALSE	TRUE	FALSE
814	FALSE	FALSE	FALSE	FALSE	FALSE	TRUE	FALSE
815	FALSE	FALSE	FALSE	FALSE	FALSE	TRUE	FALSE
816	FALSE	FALSE	FALSE	FALSE	FALSE	TRUE	FALSE
817	FALSE	FALSE	FALSE	FALSE	FALSE	TRUE	FALSE
818	FALSE	FALSE	FALSE	FALSE	FALSE	TRUE	FALSE
819	FALSE	FALSE	FALSE	FALSE	FALSE	FALSE	FALSE
820	FALSE	FALSE	FALSE	FALSE	FALSE	FALSE	FALSE
821	FALSE	FALSE	FALSE	FALSE	FALSE	TRUE	FALSE
822	FALSE	FALSE	FALSE	FALSE	FALSE	TRUE	FALSE
823	FALSE	FALSE	FALSE	FALSE	FALSE	TRUE	FALSE
824	FALSE	FALSE	FALSE	FALSE	FALSE	FALSE	FALSE
825	FALSE	TRUE	FALSE	TRUE	FALSE	TRUE	FALSE
826	FALSE	FALSE	FALSE	TRUE	FALSE	TRUE	FALSE
827	FALSE	FALSE	FALSE	TRUE	FALSE	FALSE	FALSE
828	FALSE	FALSE	FALSE	FALSE	FALSE	TRUE	FALSE
829	FALSE	FALSE	FALSE	FALSE	FALSE	TRUE	FALSE
830	FALSE	FALSE	FALSE	FALSE	FALSE	TRUE	FALSE
831	FALSE	FALSE	FALSE	FALSE	FALSE	TRUE	FALSE
832	FALSE	FALSE	FALSE	FALSE	FALSE	TRUE	FALSE
833	FALSE	FALSE	FALSE	FALSE	FALSE	FALSE	FALSE
834	FALSE	FALSE	TRUE	FALSE	FALSE	FALSE	FALSE
835	FALSE	FALSE	TRUE	FALSE	FALSE	FALSE	FALSE
836	FALSE	FALSE	TRUE	FALSE	FALSE	FALSE	TRUE
837	FALSE	FALSE	FALSE	FALSE	FALSE	FALSE	TRUE
838	FALSE	FALSE	FALSE	FALSE	FALSE	FALSE	FALSE
839	FALSE	FALSE	FALSE	FALSE	FALSE	FALSE	FALSE
840	FALSE	FALSE	TRUE	FALSE	FALSE	FALSE	FALSE
841	FALSE	FALSE	FALSE	FALSE	FALSE	FALSE	FALSE
842	FALSE	FALSE	FALSE	FALSE	FALSE	FALSE	FALSE
843	FALSE	FALSE	FALSE	FALSE	FALSE	FALSE	FALSE
844	TRUE	FALSE	FALSE	FALSE	FALSE	FALSE	FALSE
845	TRUE	FALSE	FALSE	FALSE	FALSE	FALSE	FALSE
846	TRUE	FALSE	FALSE	FALSE	FALSE	FALSE	FALSE
847	TRUE	FALSE	FALSE	FALSE	FALSE	FALSE	FALSE
848	TRUE	FALSE	TRUE	TRUE	FALSE	FALSE	FALSE
849	TRUE	FALSE	TRUE	TRUE	FALSE	FALSE	FALSE
850	TRUE	FALSE	TRUE	TRUE	FALSE	FALSE	FALSE
851	TRUE	FALSE	TRUE	TRUE	FALSE	FALSE	TRUE
852	FALSE	FALSE	FALSE	TRUE	FALSE	FALSE	TRUE
853	TRUE	FALSE	FALSE	TRUE	FALSE	FALSE	FALSE
854	FALSE	FALSE	FALSE	FALSE	FALSE	FALSE	FALSE
855	FALSE	FALSE	FALSE	TRUE	FALSE	FALSE	FALSE
856	TRUE	FALSE	FALSE	TRUE	TRUE	FALSE	FALSE
857	TRUE	FALSE	FALSE	TRUE	TRUE	FALSE	FALSE
858	TRUE	FALSE	TRUE	TRUE	TRUE	FALSE	TRUE
859	FALSE	FALSE	FALSE	TRUE	TRUE	FALSE	TRUE
860	TRUE	FALSE	TRUE	TRUE	TRUE	FALSE	FALSE
861	TRUE	FALSE	TRUE	TRUE	TRUE	FALSE	FALSE
862	TRUE	FALSE	TRUE	TRUE	TRUE	FALSE	FALSE
863	TRUE	FALSE	TRUE	TRUE	TRUE	FALSE	FALSE
864	FALSE	FALSE	FALSE	TRUE	TRUE	FALSE	FALSE
865	FALSE	FALSE	FALSE	FALSE	TRUE	FALSE	FALSE
866	FALSE	FALSE	FALSE	TRUE	TRUE	FALSE	TRUE
867	TRUE	FALSE	TRUE	TRUE	TRUE	FALSE	FALSE
868	TRUE	FALSE	TRUE	TRUE	TRUE	FALSE	FALSE
869	TRUE	FALSE	TRUE	TRUE	TRUE	FALSE	FALSE
870	FALSE	FALSE	FALSE	TRUE	TRUE	FALSE	FALSE
871	TRUE	FALSE	TRUE	TRUE	TRUE	FALSE	FALSE
872	TRUE	FALSE	TRUE	TRUE	TRUE	FALSE	FALSE
873	FALSE	FALSE	FALSE	TRUE	TRUE	FALSE	FALSE
874	FALSE	FALSE	FALSE	TRUE	TRUE	FALSE	FALSE
875	FALSE	FALSE	FALSE	TRUE	TRUE	FALSE	FALSE
876	FALSE	FALSE	FALSE	TRUE	TRUE	FALSE	FALSE
877	FALSE	FALSE	FALSE	TRUE	TRUE	FALSE	TRUE
878	FALSE	FALSE	FALSE	TRUE	TRUE	FALSE	TRUE
879	TRUE	FALSE	TRUE	TRUE	TRUE	FALSE	TRUE
880	TRUE	FALSE	TRUE	TRUE	TRUE	FALSE	TRUE
881	TRUE	FALSE	TRUE	TRUE	TRUE	FALSE	TRUE
882	TRUE	FALSE	TRUE	TRUE	TRUE	FALSE	TRUE
883	TRUE	FALSE	FALSE	TRUE	TRUE	FALSE	TRUE
884	TRUE	FALSE	FALSE	TRUE	TRUE	FALSE	FALSE
885	TRUE	FALSE	TRUE	TRUE	TRUE	FALSE	FALSE
886	TRUE	FALSE	FALSE	TRUE	TRUE	FALSE	FALSE
887	TRUE	FALSE	TRUE	TRUE	TRUE	FALSE	FALSE
888	TRUE	FALSE	TRUE	TRUE	TRUE	FALSE	TRUE
889	TRUE	FALSE	FALSE	TRUE	TRUE	FALSE	FALSE
890	TRUE	FALSE	FALSE	FALSE	TRUE	FALSE	FALSE
891	FALSE	FALSE	TRUE	FALSE	TRUE	FALSE	FALSE
892	FALSE	FALSE	TRUE	TRUE	TRUE	FALSE	TRUE
893	TRUE	FALSE	TRUE	TRUE	TRUE	FALSE	FALSE
894	FALSE	FALSE	FALSE	FALSE	TRUE	FALSE	FALSE
895	FALSE	FALSE	FALSE	TRUE	TRUE	FALSE	FALSE
896	TRUE	FALSE	TRUE	TRUE	TRUE	FALSE	FALSE
897	TRUE	FALSE	TRUE	TRUE	TRUE	FALSE	FALSE
898	TRUE	FALSE	TRUE	TRUE	TRUE	FALSE	FALSE
899	TRUE	FALSE	TRUE	TRUE	TRUE	FALSE	FALSE
900	FALSE	FALSE	FALSE	TRUE	TRUE	FALSE	FALSE
901	FALSE	FALSE	FALSE	FALSE	TRUE	FALSE	FALSE
902	FALSE	FALSE	FALSE	FALSE	TRUE	TRUE	FALSE
903	TRUE	FALSE	FALSE	TRUE	TRUE	TRUE	FALSE
904	TRUE	FALSE	TRUE	TRUE	TRUE	TRUE	FALSE
905	TRUE	FALSE	TRUE	TRUE	TRUE	TRUE	FALSE
906	TRUE	FALSE	TRUE	TRUE	TRUE	TRUE	FALSE
907	TRUE	FALSE	TRUE	TRUE	TRUE	TRUE	FALSE
908	FALSE	FALSE	FALSE	TRUE	TRUE	TRUE	FALSE
909	FALSE	FALSE	FALSE	TRUE	TRUE	FALSE	FALSE
910	TRUE	FALSE	FALSE	TRUE	TRUE	TRUE	FALSE
911	TRUE	FALSE	TRUE	TRUE	TRUE	TRUE	FALSE
912	TRUE	FALSE	TRUE	TRUE	TRUE	TRUE	FALSE
913	FALSE	FALSE	FALSE	TRUE	TRUE	TRUE	FALSE
914	TRUE	FALSE	FALSE	TRUE	TRUE	TRUE	FALSE
915	FALSE	FALSE	FALSE	FALSE	TRUE	TRUE	FALSE
916	TRUE	FALSE	TRUE	TRUE	TRUE	TRUE	FALSE
917	TRUE	FALSE	TRUE	TRUE	TRUE	TRUE	FALSE
918	TRUE	FALSE	TRUE	TRUE	TRUE	TRUE	FALSE
919	TRUE	FALSE	FALSE	TRUE	TRUE	FALSE	FALSE
920	TRUE	FALSE	TRUE	TRUE	TRUE	FALSE	FALSE
921	TRUE	FALSE	TRUE	TRUE	TRUE	FALSE	FALSE
922	TRUE	FALSE	FALSE	TRUE	TRUE	TRUE	FALSE
923	TRUE	FALSE	TRUE	TRUE	TRUE	TRUE	FALSE
924	FALSE	FALSE	FALSE	TRUE	TRUE	TRUE	FALSE
925	FALSE	FALSE	FALSE	TRUE	TRUE	FALSE	FALSE
926	TRUE	FALSE	TRUE	TRUE	TRUE	TRUE	FALSE
927	TRUE	FALSE	FALSE	TRUE	TRUE	TRUE	FALSE
928	TRUE	FALSE	FALSE	TRUE	TRUE	FALSE	FALSE
929	TRUE	FALSE	FALSE	TRUE	TRUE	FALSE	FALSE
930	TRUE	FALSE	FALSE	TRUE	TRUE	TRUE	FALSE
931	FALSE	FALSE	FALSE	TRUE	TRUE	TRUE	FALSE
932	TRUE	FALSE	TRUE	TRUE	TRUE	FALSE	FALSE
933	TRUE	FALSE	TRUE	TRUE	TRUE	FALSE	FALSE
934	FALSE	FALSE	FALSE	TRUE	TRUE	TRUE	FALSE
935	FALSE	FALSE	FALSE	FALSE	TRUE	TRUE	FALSE
936	TRUE	FALSE	TRUE	TRUE	TRUE	TRUE	FALSE
937	FALSE	FALSE	FALSE	TRUE	TRUE	TRUE	FALSE
938	FALSE	FALSE	FALSE	TRUE	TRUE	TRUE	FALSE
939	TRUE	FALSE	TRUE	TRUE	TRUE	TRUE	FALSE
940	FALSE	FALSE	FALSE	FALSE	TRUE	TRUE	FALSE
941	TRUE	FALSE	TRUE	TRUE	TRUE	TRUE	FALSE
942	TRUE	FALSE	TRUE	FALSE	TRUE	TRUE	FALSE
943	FALSE	FALSE	TRUE	FALSE	TRUE	TRUE	FALSE
944	FALSE	FALSE	TRUE	FALSE	TRUE	TRUE	FALSE
945	TRUE	FALSE	TRUE	FALSE	TRUE	TRUE	FALSE
946	FALSE	FALSE	FALSE	FALSE	TRUE	FALSE	FALSE
947	TRUE	FALSE	TRUE	TRUE	TRUE	TRUE	FALSE
948	TRUE	FALSE	TRUE	TRUE	TRUE	TRUE	FALSE
949	TRUE	TRUE	TRUE	TRUE	TRUE	FALSE	FALSE
950	TRUE	FALSE	TRUE	TRUE	TRUE	FALSE	FALSE
951	TRUE	FALSE	FALSE	TRUE	TRUE	TRUE	FALSE
952	TRUE	FALSE	TRUE	TRUE	TRUE	TRUE	FALSE
953	TRUE	FALSE	TRUE	TRUE	TRUE	TRUE	FALSE
954	FALSE	FALSE	TRUE	TRUE	TRUE	TRUE	FALSE
955	TRUE	FALSE	TRUE	TRUE	TRUE	FALSE	FALSE
956	TRUE	FALSE	TRUE	TRUE	TRUE	FALSE	FALSE
957	FALSE	FALSE	FALSE	TRUE	TRUE	FALSE	FALSE
958	FALSE	FALSE	FALSE	FALSE	TRUE	TRUE	FALSE
959	FALSE	FALSE	FALSE	FALSE	FALSE	TRUE	FALSE
960	FALSE	FALSE	FALSE	FALSE	TRUE	TRUE	FALSE
961	FALSE	FALSE	FALSE	TRUE	TRUE	TRUE	FALSE
962	FALSE	FALSE	FALSE	TRUE	TRUE	TRUE	FALSE
963	FALSE	FALSE	FALSE	TRUE	TRUE	TRUE	FALSE
964	FALSE	FALSE	FALSE	TRUE	TRUE	FALSE	FALSE
965	FALSE	FALSE	FALSE	FALSE	TRUE	TRUE	FALSE
966	TRUE	FALSE	TRUE	TRUE	TRUE	TRUE	FALSE
967	TRUE	FALSE	TRUE	TRUE	TRUE	TRUE	FALSE
968	FALSE	FALSE	TRUE	TRUE	TRUE	FALSE	FALSE
969	TRUE	FALSE	TRUE	TRUE	TRUE	FALSE	FALSE
970	TRUE	FALSE	TRUE	TRUE	TRUE	FALSE	FALSE
971	TRUE	FALSE	TRUE	TRUE	FALSE	TRUE	FALSE
972	TRUE	FALSE	TRUE	TRUE	FALSE	TRUE	FALSE
973	TRUE	FALSE	FALSE	TRUE	FALSE	TRUE	FALSE
974	FALSE	FALSE	FALSE	FALSE	FALSE	TRUE	FALSE
975	TRUE	FALSE	FALSE	TRUE	FALSE	TRUE	FALSE
976	TRUE	FALSE	TRUE	TRUE	TRUE	TRUE	FALSE
977	TRUE	FALSE	FALSE	TRUE	TRUE	TRUE	FALSE
978	TRUE	FALSE	TRUE	TRUE	TRUE	TRUE	FALSE
979	TRUE	FALSE	TRUE	TRUE	TRUE	FALSE	FALSE
980	TRUE	FALSE	TRUE	TRUE	TRUE	FALSE	FALSE
981	TRUE	FALSE	TRUE	TRUE	TRUE	TRUE	FALSE
982	TRUE	FALSE	TRUE	TRUE	TRUE	TRUE	FALSE
983	TRUE	FALSE	FALSE	TRUE	TRUE	TRUE	FALSE
984	FALSE	FALSE	FALSE	TRUE	TRUE	TRUE	FALSE
985	FALSE	FALSE	TRUE	TRUE	TRUE	TRUE	FALSE
986	FALSE	FALSE	TRUE	TRUE	TRUE	FALSE	FALSE
987	TRUE	FALSE	TRUE	TRUE	TRUE	TRUE	FALSE
988	TRUE	FALSE	TRUE	TRUE	TRUE	TRUE	FALSE
989	FALSE	FALSE	FALSE	TRUE	TRUE	FALSE	FALSE
990	TRUE	FALSE	TRUE	TRUE	TRUE	FALSE	FALSE
991	TRUE	FALSE	TRUE	TRUE	TRUE	TRUE	FALSE
992	TRUE	FALSE	TRUE	TRUE	TRUE	FALSE	FALSE
993	TRUE	FALSE	TRUE	TRUE	TRUE	FALSE	FALSE
994	FALSE	FALSE	FALSE	TRUE	TRUE	TRUE	FALSE
995	FALSE	FALSE	FALSE	TRUE	TRUE	FALSE	FALSE
996	FALSE	FALSE	FALSE	FALSE	TRUE	TRUE	FALSE
997	FALSE	FALSE	FALSE	TRUE	TRUE	TRUE	FALSE
998	TRUE	FALSE	TRUE	TRUE	TRUE	TRUE	FALSE
999	TRUE	FALSE	TRUE	TRUE	TRUE	TRUE	FALSE
1000	FALSE	FALSE	FALSE	TRUE	TRUE	TRUE	FALSE
1001	FALSE	FALSE	FALSE	TRUE	TRUE	FALSE	FALSE
1002	FALSE	FALSE	FALSE	TRUE	TRUE	TRUE	FALSE
1003	FALSE	FALSE	FALSE	TRUE	TRUE	TRUE	FALSE
1004	FALSE	FALSE	FALSE	FALSE	TRUE	TRUE	TRUE
1005	FALSE	FALSE	FALSE	FALSE	TRUE	TRUE	FALSE
1006	FALSE	FALSE	FALSE	FALSE	TRUE	TRUE	FALSE
1007	TRUE	FALSE	FALSE	FALSE	TRUE	TRUE	FALSE
1008	TRUE	FALSE	FALSE	FALSE	TRUE	TRUE	FALSE
1009	TRUE	FALSE	TRUE	FALSE	FALSE	TRUE	FALSE
1010	FALSE	FALSE	TRUE	TRUE	TRUE	TRUE	FALSE
1011	FALSE	FALSE	TRUE	TRUE	TRUE	TRUE	FALSE
1012	FALSE	TRUE	FALSE	TRUE	TRUE	TRUE	FALSE
1013	FALSE	FALSE	FALSE	FALSE	TRUE	FALSE	FALSE
1014	FALSE	FALSE	FALSE	FALSE	TRUE	FALSE	FALSE
1015	FALSE	FALSE	FALSE	TRUE	TRUE	FALSE	FALSE
1016	FALSE	FALSE	TRUE	TRUE	TRUE	FALSE	FALSE
1017	FALSE	TRUE	TRUE	TRUE	TRUE	FALSE	FALSE
1018	FALSE	TRUE	TRUE	TRUE	FALSE	TRUE	FALSE
1019	FALSE	TRUE	FALSE	TRUE	TRUE	TRUE	FALSE
1020	FALSE	TRUE	TRUE	TRUE	TRUE	TRUE	FALSE
1021	FALSE	TRUE	FALSE	TRUE	TRUE	TRUE	FALSE
1022	FALSE	TRUE	FALSE	TRUE	TRUE	TRUE	FALSE
1023	FALSE	TRUE	FALSE	TRUE	TRUE	TRUE	FALSE
1024	FALSE	FALSE	FALSE	TRUE	TRUE	TRUE	FALSE
1025	FALSE	FALSE	FALSE	TRUE	FALSE	TRUE	FALSE
1026	FALSE	TRUE	FALSE	TRUE	FALSE	TRUE	FALSE
1027	FALSE	TRUE	FALSE	FALSE	FALSE	TRUE	FALSE
1028	FALSE	FALSE	FALSE	FALSE	FALSE	TRUE	FALSE
1029	FALSE	FALSE	FALSE	FALSE	FALSE	FALSE	FALSE
1030	FALSE	FALSE	FALSE	FALSE	TRUE	TRUE	FALSE
1031	FALSE	FALSE	TRUE	FALSE	FALSE	TRUE	FALSE
1032	FALSE	FALSE	FALSE	FALSE	FALSE	TRUE	FALSE
1033	FALSE	FALSE	FALSE	FALSE	FALSE	TRUE	FALSE
1034	FALSE	FALSE	FALSE	FALSE	FALSE	TRUE	FALSE
1035	FALSE	FALSE	FALSE	FALSE	FALSE	TRUE	FALSE
1036	FALSE	FALSE	FALSE	FALSE	FALSE	TRUE	FALSE
1037	FALSE	FALSE	FALSE	FALSE	FALSE	TRUE	FALSE
1038	FALSE	FALSE	FALSE	FALSE	FALSE	TRUE	FALSE
1039	FALSE	FALSE	FALSE	TRUE	FALSE	FALSE	FALSE
1040	FALSE	FALSE	FALSE	TRUE	FALSE	TRUE	FALSE
1041	FALSE	FALSE	FALSE	TRUE	FALSE	TRUE	FALSE
1042	FALSE	FALSE	FALSE	TRUE	FALSE	TRUE	FALSE
1043	FALSE	FALSE	FALSE	TRUE	FALSE	TRUE	FALSE
1044	FALSE	TRUE	FALSE	TRUE	FALSE	TRUE	FALSE
1045	FALSE	TRUE	FALSE	TRUE	FALSE	FALSE	FALSE
1046	FALSE	TRUE	FALSE	TRUE	FALSE	TRUE	FALSE
1047	FALSE	TRUE	FALSE	TRUE	FALSE	TRUE	FALSE
1048	FALSE	TRUE	FALSE	TRUE	FALSE	TRUE	FALSE
1049	FALSE	TRUE	FALSE	TRUE	TRUE	TRUE	FALSE
1050	FALSE	TRUE	FALSE	TRUE	TRUE	TRUE	FALSE
1051	FALSE	TRUE	FALSE	TRUE	TRUE	FALSE	FALSE
1052	FALSE	FALSE	FALSE	TRUE	TRUE	TRUE	FALSE
1053	FALSE	FALSE	FALSE	TRUE	TRUE	TRUE	FALSE
1054	FALSE	TRUE	FALSE	TRUE	TRUE	TRUE	FALSE
1055	FALSE	TRUE	FALSE	TRUE	FALSE	TRUE	FALSE
1056	FALSE	FALSE	FALSE	FALSE	FALSE	FALSE	FALSE
1057	FALSE	FALSE	FALSE	FALSE	FALSE	FALSE	FALSE
1058	FALSE	FALSE	FALSE	FALSE	FALSE	FALSE	FALSE
1059	TRUE	FALSE	FALSE	FALSE	FALSE	FALSE	FALSE
1060	FALSE	FALSE	FALSE	FALSE	FALSE	FALSE	FALSE
1061	FALSE	FALSE	FALSE	FALSE	FALSE	FALSE	FALSE
1062	FALSE	FALSE	FALSE	FALSE	FALSE	FALSE	FALSE
1063	FALSE	FALSE	TRUE	TRUE	FALSE	TRUE	FALSE
1064	FALSE	TRUE	TRUE	TRUE	FALSE	TRUE	TRUE
1065	FALSE	TRUE	TRUE	TRUE	FALSE	TRUE	TRUE
1066	FALSE	TRUE	TRUE	TRUE	FALSE	TRUE	TRUE
1067	FALSE	TRUE	FALSE	TRUE	FALSE	TRUE	TRUE
1068	FALSE	FALSE	FALSE	FALSE	FALSE	FALSE	TRUE
1069	FALSE	FALSE	FALSE	FALSE	FALSE	FALSE	TRUE
1070	FALSE	FALSE	FALSE	FALSE	FALSE	FALSE	TRUE
1071	FALSE	FALSE	FALSE	FALSE	TRUE	TRUE	TRUE
1072	FALSE	FALSE	FALSE	FALSE	TRUE	TRUE	TRUE
1073	FALSE	FALSE	FALSE	FALSE	TRUE	TRUE	TRUE
1074	FALSE	FALSE	FALSE	FALSE	FALSE	TRUE	TRUE
1075	FALSE	FALSE	FALSE	FALSE	FALSE	FALSE	TRUE
1076	FALSE	FALSE	FALSE	FALSE	FALSE	FALSE	TRUE
1077	FALSE	FALSE	FALSE	FALSE	FALSE	FALSE	TRUE
1078	FALSE	FALSE	FALSE	FALSE	FALSE	FALSE	TRUE
1079	FALSE	FALSE	FALSE	FALSE	FALSE	FALSE	TRUE
1080	FALSE	FALSE	FALSE	FALSE	FALSE	FALSE	TRUE
1081	FALSE	FALSE	FALSE	FALSE	FALSE	FALSE	TRUE
1082	FALSE	FALSE	FALSE	FALSE	FALSE	FALSE	TRUE
1083	FALSE	FALSE	FALSE	FALSE	FALSE	FALSE	FALSE
1084	FALSE	FALSE	FALSE	FALSE	FALSE	FALSE	TRUE
1085	FALSE	FALSE	FALSE	FALSE	FALSE	FALSE	FALSE
1086	FALSE	FALSE	FALSE	FALSE	FALSE	FALSE	FALSE
1087	FALSE	TRUE	FALSE	TRUE	FALSE	FALSE	FALSE
1088	FALSE	TRUE	FALSE	TRUE	FALSE	FALSE	FALSE
1089	FALSE	FALSE	FALSE	TRUE	FALSE	FALSE	FALSE
1090	FALSE	FALSE	FALSE	TRUE	FALSE	FALSE	FALSE
1091	FALSE	FALSE	FALSE	TRUE	FALSE	FALSE	FALSE
1092	FALSE	FALSE	FALSE	TRUE	FALSE	FALSE	TRUE
1093	FALSE	TRUE	FALSE	TRUE	FALSE	FALSE	FALSE
1094	FALSE	TRUE	FALSE	TRUE	FALSE	TRUE	FALSE
1095	FALSE	FALSE	FALSE	TRUE	FALSE	TRUE	FALSE
1096	FALSE	FALSE	FALSE	TRUE	FALSE	TRUE	FALSE
1097	FALSE	FALSE	FALSE	TRUE	FALSE	TRUE	FALSE
1098	FALSE	TRUE	FALSE	TRUE	FALSE	FALSE	FALSE
1099	FALSE	FALSE	FALSE	TRUE	FALSE	FALSE	FALSE
1100	FALSE	FALSE	FALSE	TRUE	FALSE	FALSE	FALSE
1101	FALSE	FALSE	FALSE	FALSE	TRUE	FALSE	TRUE
1102	FALSE	FALSE	FALSE	FALSE	FALSE	FALSE	FALSE
1103	FALSE	FALSE	FALSE	FALSE	FALSE	FALSE	TRUE
1104	FALSE	FALSE	FALSE	FALSE	FALSE	FALSE	TRUE
1105	FALSE	FALSE	FALSE	FALSE	FALSE	FALSE	TRUE
1106	FALSE	FALSE	FALSE	FALSE	FALSE	FALSE	TRUE
1107	FALSE	FALSE	FALSE	FALSE	FALSE	FALSE	TRUE
1108	FALSE	FALSE	FALSE	FALSE	FALSE	FALSE	TRUE
1109	FALSE	FALSE	FALSE	FALSE	FALSE	FALSE	TRUE
1110	FALSE	FALSE	FALSE	FALSE	FALSE	FALSE	TRUE
1111	FALSE	FALSE	FALSE	FALSE	FALSE	FALSE	TRUE
1112	FALSE	FALSE	TRUE	FALSE	FALSE	FALSE	FALSE
1113	FALSE	FALSE	FALSE	FALSE	FALSE	FALSE	FALSE
1114	FALSE	FALSE	FALSE	FALSE	FALSE	FALSE	TRUE
1115	FALSE	FALSE	FALSE	FALSE	FALSE	FALSE	TRUE
1116	FALSE	FALSE	FALSE	FALSE	FALSE	FALSE	TRUE
1117	FALSE	FALSE	FALSE	FALSE	FALSE	FALSE	FALSE
1118	FALSE	FALSE	FALSE	FALSE	FALSE	TRUE	FALSE
1119	FALSE	FALSE	FALSE	FALSE	FALSE	TRUE	FALSE
1120	FALSE	FALSE	FALSE	FALSE	FALSE	TRUE	TRUE
1121	FALSE	FALSE	FALSE	FALSE	FALSE	TRUE	TRUE
1122	FALSE	FALSE	FALSE	FALSE	FALSE	FALSE	TRUE
1123	FALSE	FALSE	FALSE	FALSE	FALSE	FALSE	TRUE
1124	FALSE	FALSE	FALSE	FALSE	FALSE	FALSE	FALSE
1125	FALSE	FALSE	FALSE	FALSE	FALSE	FALSE	TRUE
1126	FALSE	FALSE	FALSE	FALSE	FALSE	FALSE	TRUE
1127	FALSE	FALSE	FALSE	FALSE	FALSE	FALSE	FALSE
1128	FALSE	FALSE	FALSE	FALSE	FALSE	FALSE	FALSE
1129	FALSE	FALSE	FALSE	FALSE	FALSE	FALSE	TRUE
1130	FALSE	FALSE	FALSE	FALSE	FALSE	FALSE	TRUE
1131	FALSE	FALSE	FALSE	FALSE	FALSE	FALSE	TRUE
1132	FALSE	FALSE	FALSE	FALSE	FALSE	FALSE	TRUE
1133	FALSE	FALSE	FALSE	FALSE	FALSE	FALSE	TRUE
1134	FALSE	FALSE	FALSE	FALSE	FALSE	FALSE	TRUE
1135	FALSE	FALSE	FALSE	FALSE	FALSE	FALSE	TRUE
1136	FALSE	FALSE	FALSE	FALSE	FALSE	FALSE	TRUE
1137	FALSE	FALSE	FALSE	FALSE	FALSE	FALSE	FALSE
1138	FALSE	FALSE	FALSE	FALSE	FALSE	FALSE	FALSE
1139	FALSE	FALSE	FALSE	FALSE	FALSE	FALSE	FALSE
1140	FALSE	FALSE	FALSE	FALSE	FALSE	FALSE	FALSE
1141	FALSE	FALSE	FALSE	FALSE	FALSE	FALSE	FALSE
1142	FALSE	FALSE	FALSE	FALSE	FALSE	FALSE	TRUE
1143	FALSE	FALSE	FALSE	FALSE	FALSE	FALSE	TRUE
1144	FALSE	FALSE	FALSE	FALSE	FALSE	FALSE	TRUE
1145	FALSE	FALSE	FALSE	FALSE	FALSE	FALSE	TRUE
1146	FALSE	FALSE	FALSE	TRUE	FALSE	FALSE	TRUE
1147	FALSE	FALSE	FALSE	FALSE	FALSE	FALSE	TRUE
1148	FALSE	FALSE	FALSE	FALSE	FALSE	FALSE	TRUE
1149	FALSE	TRUE	FALSE	TRUE	FALSE	FALSE	TRUE
1150	FALSE	TRUE	FALSE	TRUE	FALSE	FALSE	FALSE
1151	FALSE	TRUE	FALSE	TRUE	FALSE	FALSE	TRUE
1152	FALSE	TRUE	FALSE	TRUE	FALSE	FALSE	TRUE
1153	FALSE	FALSE	FALSE	FALSE	FALSE	FALSE	FALSE
1154	FALSE	FALSE	FALSE	TRUE	FALSE	FALSE	FALSE
1155	FALSE	TRUE	FALSE	FALSE	FALSE	FALSE	FALSE
1156	FALSE	FALSE	FALSE	TRUE	FALSE	FALSE	FALSE
1157	FALSE	TRUE	FALSE	TRUE	FALSE	FALSE	FALSE
1158	FALSE	TRUE	FALSE	TRUE	FALSE	FALSE	FALSE
1159	FALSE	TRUE	FALSE	TRUE	FALSE	FALSE	FALSE
1160	FALSE	TRUE	FALSE	TRUE	FALSE	FALSE	FALSE
1161	FALSE	FALSE	FALSE	TRUE	FALSE	FALSE	FALSE
1162	FALSE	FALSE	FALSE	TRUE	FALSE	FALSE	FALSE
1163	FALSE	TRUE	FALSE	TRUE	FALSE	FALSE	FALSE
1164	FALSE	FALSE	FALSE	TRUE	FALSE	FALSE	FALSE
1165	FALSE	FALSE	FALSE	TRUE	FALSE	FALSE	FALSE
1166	FALSE	FALSE	FALSE	TRUE	FALSE	FALSE	FALSE
1167	FALSE	FALSE	FALSE	TRUE	FALSE	FALSE	FALSE
1168	FALSE	FALSE	FALSE	TRUE	FALSE	FALSE	FALSE
1169	FALSE	TRUE	FALSE	TRUE	FALSE	FALSE	FALSE
1170	FALSE	TRUE	FALSE	TRUE	FALSE	FALSE	FALSE
1171	FALSE	FALSE	FALSE	TRUE	FALSE	FALSE	FALSE
1172	FALSE	FALSE	FALSE	FALSE	FALSE	FALSE	FALSE
1173	FALSE	TRUE	FALSE	TRUE	FALSE	FALSE	FALSE
1174	FALSE	FALSE	FALSE	FALSE	FALSE	FALSE	FALSE
1175	FALSE	FALSE	FALSE	FALSE	FALSE	FALSE	FALSE
1176	FALSE	TRUE	FALSE	TRUE	FALSE	FALSE	FALSE
1177	FALSE	TRUE	FALSE	TRUE	FALSE	FALSE	FALSE
1178	FALSE	FALSE	FALSE	TRUE	FALSE	FALSE	FALSE
1179	FALSE	TRUE	FALSE	TRUE	FALSE	FALSE	FALSE
1180	FALSE	FALSE	FALSE	TRUE	FALSE	FALSE	TRUE
1181	FALSE	FALSE	FALSE	TRUE	FALSE	FALSE	FALSE
1182	FALSE	FALSE	FALSE	TRUE	FALSE	FALSE	FALSE
1183	FALSE	FALSE	FALSE	TRUE	FALSE	FALSE	FALSE
1184	FALSE	FALSE	FALSE	TRUE	FALSE	FALSE	FALSE
1185	FALSE	TRUE	FALSE	TRUE	FALSE	FALSE	FALSE
1186	FALSE	TRUE	FALSE	TRUE	TRUE	FALSE	FALSE
1187	FALSE	TRUE	FALSE	TRUE	FALSE	FALSE	FALSE
1188	FALSE	FALSE	FALSE	TRUE	FALSE	FALSE	FALSE
1189	FALSE	FALSE	FALSE	TRUE	TRUE	FALSE	TRUE
1190	FALSE	TRUE	FALSE	TRUE	TRUE	FALSE	TRUE
1191	FALSE	TRUE	FALSE	TRUE	FALSE	FALSE	FALSE
1192	FALSE	FALSE	FALSE	TRUE	FALSE	FALSE	FALSE
1193	FALSE	FALSE	FALSE	TRUE	FALSE	FALSE	FALSE
1194	FALSE	FALSE	FALSE	TRUE	FALSE	FALSE	FALSE
1195	FALSE	TRUE	FALSE	TRUE	FALSE	FALSE	FALSE
1196	FALSE	FALSE	FALSE	TRUE	FALSE	FALSE	FALSE
1197	FALSE	TRUE	FALSE	TRUE	FALSE	FALSE	FALSE
1198	FALSE	TRUE	FALSE	TRUE	FALSE	FALSE	FALSE
1199	FALSE	TRUE	FALSE	TRUE	FALSE	FALSE	FALSE
1200	FALSE	FALSE	FALSE	TRUE	FALSE	FALSE	TRUE
1201	FALSE	FALSE	FALSE	TRUE	FALSE	FALSE	TRUE
1202	FALSE	FALSE	FALSE	TRUE	FALSE	FALSE	FALSE
1203	FALSE	FALSE	FALSE	TRUE	FALSE	FALSE	FALSE
1204	FALSE	TRUE	FALSE	TRUE	FALSE	FALSE	FALSE
1205	FALSE	TRUE	FALSE	TRUE	FALSE	FALSE	FALSE
1206	FALSE	FALSE	FALSE	TRUE	FALSE	FALSE	FALSE
1207	FALSE	FALSE	FALSE	FALSE	FALSE	FALSE	FALSE
1208	FALSE	TRUE	FALSE	TRUE	FALSE	FALSE	FALSE
1209	FALSE	FALSE	FALSE	TRUE	FALSE	FALSE	FALSE
1210	FALSE	FALSE	FALSE	TRUE	FALSE	FALSE	TRUE
1211	FALSE	FALSE	FALSE	TRUE	FALSE	FALSE	TRUE
1212	FALSE	FALSE	FALSE	TRUE	FALSE	FALSE	FALSE
1213	FALSE	FALSE	FALSE	TRUE	FALSE	FALSE	FALSE
1214	FALSE	FALSE	FALSE	TRUE	FALSE	FALSE	TRUE
1215	FALSE	FALSE	FALSE	TRUE	FALSE	FALSE	TRUE
1216	FALSE	FALSE	FALSE	TRUE	FALSE	FALSE	FALSE
1217	FALSE	TRUE	FALSE	TRUE	FALSE	FALSE	FALSE
1218	FALSE	FALSE	FALSE	TRUE	FALSE	FALSE	TRUE
1219	FALSE	FALSE	FALSE	TRUE	FALSE	FALSE	TRUE
1220	FALSE	FALSE	FALSE	TRUE	FALSE	FALSE	FALSE
1221	FALSE	FALSE	FALSE	TRUE	FALSE	FALSE	TRUE
1222	FALSE	FALSE	FALSE	TRUE	FALSE	FALSE	TRUE
1223	FALSE	FALSE	FALSE	TRUE	FALSE	FALSE	TRUE
1224	FALSE	FALSE	FALSE	FALSE	FALSE	FALSE	FALSE
1225	FALSE	FALSE	FALSE	FALSE	FALSE	FALSE	FALSE
1226	FALSE	FALSE	FALSE	FALSE	FALSE	FALSE	FALSE
1227	FALSE	FALSE	FALSE	TRUE	FALSE	FALSE	FALSE
1228	FALSE	FALSE	FALSE	TRUE	FALSE	FALSE	TRUE
1229	FALSE	FALSE	FALSE	TRUE	FALSE	FALSE	FALSE
1230	FALSE	TRUE	FALSE	TRUE	FALSE	FALSE	FALSE
1231	FALSE	TRUE	FALSE	TRUE	FALSE	FALSE	TRUE
1232	FALSE	FALSE	FALSE	TRUE	FALSE	FALSE	TRUE
1233	FALSE	FALSE	FALSE	TRUE	FALSE	FALSE	FALSE
1234	FALSE	FALSE	FALSE	TRUE	FALSE	FALSE	TRUE
1235	FALSE	FALSE	FALSE	TRUE	FALSE	FALSE	TRUE
1236	FALSE	FALSE	FALSE	TRUE	FALSE	FALSE	TRUE
1237	FALSE	TRUE	FALSE	TRUE	FALSE	FALSE	TRUE
1238	FALSE	FALSE	FALSE	TRUE	FALSE	FALSE	FALSE
1239	FALSE	FALSE	FALSE	TRUE	FALSE	FALSE	FALSE
1240	FALSE	FALSE	FALSE	TRUE	FALSE	FALSE	FALSE
1241	FALSE	FALSE	FALSE	TRUE	FALSE	FALSE	TRUE
1242	FALSE	TRUE	FALSE	TRUE	FALSE	FALSE	TRUE
1243	FALSE	TRUE	FALSE	TRUE	FALSE	FALSE	TRUE
1244	FALSE	TRUE	FALSE	TRUE	FALSE	FALSE	TRUE
1245	FALSE	FALSE	FALSE	TRUE	FALSE	FALSE	TRUE
1246	FALSE	FALSE	FALSE	TRUE	FALSE	FALSE	TRUE
1247	FALSE	TRUE	FALSE	TRUE	FALSE	FALSE	TRUE
1248	FALSE	TRUE	FALSE	TRUE	FALSE	FALSE	TRUE
1249	FALSE	FALSE	FALSE	TRUE	FALSE	FALSE	TRUE
1250	FALSE	TRUE	FALSE	TRUE	FALSE	FALSE	FALSE
1251	FALSE	FALSE	FALSE	TRUE	FALSE	FALSE	FALSE
1252	FALSE	FALSE	FALSE	TRUE	FALSE	FALSE	FALSE
1253	FALSE	TRUE	FALSE	TRUE	FALSE	FALSE	FALSE
1254	FALSE	TRUE	FALSE	TRUE	TRUE	FALSE	FALSE
1255	FALSE	TRUE	FALSE	TRUE	FALSE	FALSE	FALSE
1256	FALSE	TRUE	FALSE	TRUE	FALSE	FALSE	FALSE
1257	FALSE	FALSE	FALSE	TRUE	TRUE	FALSE	FALSE
1258	FALSE	FALSE	FALSE	FALSE	FALSE	FALSE	FALSE
1259	FALSE	FALSE	FALSE	FALSE	FALSE	FALSE	FALSE
1260	FALSE	FALSE	FALSE	FALSE	TRUE	FALSE	TRUE
1261	FALSE	FALSE	FALSE	TRUE	FALSE	FALSE	FALSE
1262	FALSE	TRUE	FALSE	TRUE	FALSE	FALSE	FALSE
1263	FALSE	TRUE	FALSE	TRUE	FALSE	FALSE	FALSE
1264	FALSE	FALSE	FALSE	FALSE	FALSE	FALSE	FALSE
1265	FALSE	TRUE	FALSE	TRUE	FALSE	FALSE	FALSE
1266	FALSE	FALSE	FALSE	TRUE	FALSE	FALSE	FALSE
1267	FALSE	FALSE	FALSE	TRUE	FALSE	FALSE	FALSE
1268	FALSE	TRUE	FALSE	TRUE	FALSE	FALSE	FALSE
1269	FALSE	FALSE	FALSE	TRUE	FALSE	FALSE	FALSE
1270	FALSE	FALSE	FALSE	TRUE	FALSE	FALSE	FALSE
1271	FALSE	FALSE	FALSE	TRUE	FALSE	FALSE	FALSE
1272	FALSE	FALSE	FALSE	TRUE	FALSE	FALSE	FALSE
1273	FALSE	FALSE	FALSE	TRUE	FALSE	FALSE	FALSE
1274	FALSE	TRUE	FALSE	TRUE	FALSE	FALSE	FALSE
1275	FALSE	FALSE	FALSE	TRUE	FALSE	FALSE	FALSE
1276	FALSE	FALSE	FALSE	TRUE	FALSE	FALSE	FALSE
1277	FALSE	TRUE	FALSE	TRUE	FALSE	FALSE	FALSE
1278	FALSE	TRUE	FALSE	TRUE	FALSE	FALSE	FALSE
1279	FALSE	FALSE	FALSE	TRUE	FALSE	FALSE	FALSE
1280	FALSE	FALSE	FALSE	TRUE	FALSE	FALSE	FALSE
1281	FALSE	FALSE	FALSE	TRUE	FALSE	FALSE	FALSE
1282	FALSE	FALSE	FALSE	TRUE	FALSE	FALSE	FALSE
1283	FALSE	FALSE	FALSE	TRUE	FALSE	FALSE	FALSE
1284	FALSE	FALSE	FALSE	TRUE	FALSE	FALSE	FALSE
1285	FALSE	FALSE	FALSE	TRUE	FALSE	FALSE	FALSE
1286	FALSE	FALSE	FALSE	TRUE	FALSE	FALSE	FALSE
1287	FALSE	FALSE	FALSE	TRUE	FALSE	FALSE	FALSE
1288	FALSE	FALSE	FALSE	TRUE	FALSE	FALSE	TRUE
1289	FALSE	TRUE	FALSE	TRUE	FALSE	FALSE	TRUE
1290	FALSE	TRUE	FALSE	TRUE	FALSE	FALSE	FALSE
1291	FALSE	FALSE	FALSE	TRUE	FALSE	FALSE	FALSE
1292	FALSE	TRUE	FALSE	TRUE	FALSE	FALSE	TRUE
1293	FALSE	FALSE	FALSE	TRUE	FALSE	FALSE	FALSE
1294	FALSE	TRUE	FALSE	TRUE	FALSE	FALSE	FALSE
1295	FALSE	TRUE	FALSE	TRUE	FALSE	FALSE	FALSE
1296	FALSE	FALSE	FALSE	TRUE	FALSE	FALSE	TRUE
1297	FALSE	FALSE	FALSE	TRUE	FALSE	FALSE	TRUE
1298	FALSE	FALSE	FALSE	TRUE	FALSE	FALSE	TRUE
1299	FALSE	TRUE	FALSE	TRUE	FALSE	FALSE	TRUE
1300	FALSE	TRUE	FALSE	TRUE	FALSE	FALSE	TRUE
1301	FALSE	FALSE	FALSE	TRUE	FALSE	FALSE	TRUE
1302	FALSE	FALSE	FALSE	TRUE	FALSE	FALSE	TRUE
1303	FALSE	TRUE	FALSE	TRUE	FALSE	FALSE	FALSE
1304	FALSE	FALSE	FALSE	TRUE	FALSE	FALSE	FALSE
1305	FALSE	FALSE	FALSE	TRUE	FALSE	FALSE	FALSE
1306	FALSE	TRUE	FALSE	TRUE	FALSE	FALSE	FALSE
1307	FALSE	TRUE	FALSE	TRUE	FALSE	FALSE	FALSE
1308	FALSE	TRUE	FALSE	TRUE	FALSE	FALSE	FALSE
1309	FALSE	TRUE	FALSE	TRUE	FALSE	FALSE	FALSE
1310	FALSE	FALSE	FALSE	TRUE	FALSE	FALSE	FALSE
1311	FALSE	FALSE	FALSE	TRUE	FALSE	FALSE	TRUE
1312	FALSE	FALSE	FALSE	TRUE	FALSE	FALSE	FALSE
1313	FALSE	FALSE	FALSE	TRUE	FALSE	FALSE	FALSE
1314	FALSE	FALSE	FALSE	TRUE	FALSE	FALSE	FALSE
1315	FALSE	FALSE	FALSE	TRUE	FALSE	FALSE	FALSE
1316	FALSE	TRUE	FALSE	TRUE	FALSE	FALSE	FALSE
1317	FALSE	TRUE	FALSE	TRUE	FALSE	FALSE	TRUE
1318	FALSE	FALSE	FALSE	TRUE	FALSE	FALSE	FALSE
1319	FALSE	TRUE	FALSE	TRUE	FALSE	FALSE	FALSE
1320	FALSE	TRUE	FALSE	TRUE	FALSE	FALSE	FALSE
1321	FALSE	TRUE	FALSE	TRUE	FALSE	FALSE	FALSE
1322	FALSE	TRUE	FALSE	TRUE	FALSE	FALSE	FALSE
1323	FALSE	TRUE	FALSE	TRUE	FALSE	FALSE	TRUE
1324	FALSE	FALSE	FALSE	TRUE	FALSE	FALSE	TRUE
1325	FALSE	FALSE	FALSE	TRUE	FALSE	FALSE	FALSE
1326	FALSE	FALSE	FALSE	TRUE	FALSE	FALSE	FALSE
1327	FALSE	TRUE	FALSE	TRUE	FALSE	FALSE	TRUE
1328	FALSE	TRUE	FALSE	TRUE	FALSE	FALSE	TRUE
1329	FALSE	FALSE	FALSE	TRUE	FALSE	FALSE	TRUE
1330	FALSE	FALSE	FALSE	TRUE	FALSE	FALSE	FALSE
1331	FALSE	TRUE	FALSE	TRUE	FALSE	FALSE	FALSE
1332	FALSE	FALSE	FALSE	TRUE	FALSE	FALSE	TRUE
1333	FALSE	TRUE	FALSE	TRUE	FALSE	FALSE	TRUE
1334	FALSE	FALSE	FALSE	TRUE	FALSE	FALSE	TRUE
1335	FALSE	TRUE	TRUE	TRUE	FALSE	FALSE	FALSE
1336	FALSE	TRUE	TRUE	TRUE	FALSE	FALSE	FALSE
1337	FALSE	TRUE	FALSE	TRUE	FALSE	FALSE	FALSE
1338	FALSE	FALSE	FALSE	TRUE	FALSE	FALSE	FALSE
1339	FALSE	FALSE	TRUE	TRUE	FALSE	FALSE	TRUE
1340	FALSE	FALSE	FALSE	TRUE	FALSE	FALSE	TRUE
1341	FALSE	FALSE	FALSE	TRUE	FALSE	FALSE	TRUE
1342	FALSE	FALSE	FALSE	TRUE	FALSE	FALSE	TRUE
1343	FALSE	TRUE	FALSE	TRUE	FALSE	FALSE	FALSE
1344	FALSE	TRUE	FALSE	TRUE	FALSE	FALSE	TRUE
1345	FALSE	TRUE	FALSE	TRUE	FALSE	FALSE	FALSE
1346	FALSE	FALSE	FALSE	TRUE	TRUE	FALSE	TRUE
1347	FALSE	FALSE	FALSE	TRUE	TRUE	FALSE	TRUE
1348	FALSE	FALSE	FALSE	TRUE	TRUE	FALSE	TRUE
1349	FALSE	TRUE	FALSE	TRUE	TRUE	FALSE	TRUE
1350	FALSE	TRUE	FALSE	TRUE	FALSE	FALSE	TRUE
1351	FALSE	TRUE	FALSE	TRUE	TRUE	FALSE	FALSE
1352	FALSE	TRUE	FALSE	TRUE	TRUE	FALSE	FALSE
1353	FALSE	FALSE	FALSE	TRUE	TRUE	FALSE	FALSE
1354	FALSE	FALSE	FALSE	TRUE	TRUE	FALSE	TRUE
1355	FALSE	TRUE	FALSE	TRUE	TRUE	FALSE	TRUE
1356	FALSE	FALSE	FALSE	TRUE	TRUE	FALSE	TRUE
1357	FALSE	FALSE	FALSE	TRUE	TRUE	FALSE	TRUE
1358	FALSE	TRUE	FALSE	TRUE	TRUE	FALSE	TRUE
1359	FALSE	TRUE	FALSE	TRUE	FALSE	FALSE	FALSE
1360	FALSE	TRUE	FALSE	TRUE	FALSE	FALSE	FALSE
1361	FALSE	FALSE	FALSE	TRUE	FALSE	FALSE	TRUE
1362	FALSE	FALSE	FALSE	TRUE	FALSE	FALSE	TRUE
1363	FALSE	TRUE	FALSE	TRUE	FALSE	FALSE	TRUE
1364	FALSE	FALSE	FALSE	TRUE	FALSE	FALSE	TRUE
1365	FALSE	TRUE	FALSE	TRUE	FALSE	FALSE	FALSE
1366	FALSE	TRUE	FALSE	TRUE	FALSE	FALSE	FALSE
1367	FALSE	TRUE	FALSE	TRUE	FALSE	FALSE	FALSE
1368	FALSE	FALSE	TRUE	FALSE	FALSE	FALSE	TRUE
1369	FALSE	FALSE	FALSE	FALSE	FALSE	FALSE	TRUE
1370	FALSE	FALSE	FALSE	FALSE	TRUE	FALSE	TRUE
1371	FALSE	FALSE	FALSE	FALSE	TRUE	TRUE	TRUE
1372	FALSE	FALSE	FALSE	FALSE	TRUE	FALSE	TRUE
1373	FALSE	FALSE	FALSE	FALSE	FALSE	FALSE	TRUE
1374	FALSE	FALSE	TRUE	FALSE	FALSE	FALSE	TRUE
1375	FALSE	FALSE	TRUE	FALSE	FALSE	FALSE	TRUE
1376	FALSE	FALSE	FALSE	FALSE	FALSE	FALSE	TRUE
1377	FALSE	TRUE	FALSE	FALSE	FALSE	FALSE	TRUE
1378	FALSE	TRUE	FALSE	FALSE	FALSE	FALSE	TRUE
1379	FALSE	FALSE	FALSE	FALSE	FALSE	FALSE	TRUE
1380	FALSE	FALSE	FALSE	FALSE	FALSE	FALSE	TRUE
1381	FALSE	FALSE	FALSE	FALSE	FALSE	FALSE	TRUE
1382	FALSE	FALSE	FALSE	FALSE	FALSE	FALSE	TRUE
1383	FALSE	TRUE	FALSE	TRUE	FALSE	FALSE	TRUE
1384	FALSE	TRUE	FALSE	TRUE	FALSE	FALSE	FALSE
1385	FALSE	TRUE	FALSE	TRUE	FALSE	FALSE	TRUE
1386	FALSE	TRUE	FALSE	TRUE	FALSE	FALSE	TRUE
1387	FALSE	TRUE	FALSE	TRUE	FALSE	FALSE	TRUE
1388	FALSE	FALSE	FALSE	TRUE	FALSE	TRUE	TRUE
1389	FALSE	FALSE	FALSE	TRUE	FALSE	TRUE	TRUE
1390	FALSE	TRUE	FALSE	TRUE	FALSE	TRUE	TRUE
1391	FALSE	TRUE	FALSE	TRUE	FALSE	TRUE	TRUE
1392	FALSE	TRUE	FALSE	TRUE	FALSE	FALSE	TRUE
1393	FALSE	TRUE	FALSE	TRUE	FALSE	FALSE	TRUE
1394	FALSE	TRUE	FALSE	TRUE	FALSE	TRUE	TRUE
1395	FALSE	FALSE	FALSE	TRUE	FALSE	TRUE	TRUE
1396	FALSE	FALSE	FALSE	TRUE	FALSE	TRUE	TRUE
1397	FALSE	FALSE	FALSE	TRUE	FALSE	TRUE	TRUE
1398	FALSE	TRUE	FALSE	TRUE	FALSE	TRUE	TRUE
1399	FALSE	TRUE	FALSE	TRUE	FALSE	TRUE	TRUE
1400	FALSE	TRUE	FALSE	TRUE	FALSE	FALSE	TRUE
1401	FALSE	TRUE	FALSE	TRUE	FALSE	FALSE	TRUE
1402	FALSE	TRUE	FALSE	TRUE	FALSE	FALSE	TRUE
1403	FALSE	TRUE	FALSE	TRUE	FALSE	FALSE	TRUE
1404	FALSE	FALSE	FALSE	TRUE	FALSE	FALSE	TRUE
1405	FALSE	FALSE	FALSE	TRUE	FALSE	FALSE	TRUE
1406	FALSE	TRUE	FALSE	TRUE	TRUE	FALSE	TRUE
1407	FALSE	TRUE	FALSE	TRUE	TRUE	FALSE	TRUE
1408	FALSE	FALSE	FALSE	TRUE	TRUE	FALSE	TRUE
1409	FALSE	FALSE	FALSE	FALSE	FALSE	FALSE	TRUE
1410	FALSE	FALSE	FALSE	FALSE	FALSE	FALSE	TRUE
1411	FALSE	FALSE	FALSE	TRUE	TRUE	FALSE	TRUE
1412	FALSE	TRUE	FALSE	TRUE	FALSE	FALSE	TRUE
1413	FALSE	TRUE	FALSE	TRUE	FALSE	FALSE	TRUE
1414	FALSE	FALSE	FALSE	TRUE	FALSE	FALSE	TRUE
1415	FALSE	FALSE	FALSE	TRUE	FALSE	FALSE	TRUE
1416	FALSE	FALSE	FALSE	TRUE	FALSE	FALSE	TRUE
1417	FALSE	FALSE	FALSE	TRUE	FALSE	FALSE	TRUE
1418	FALSE	FALSE	FALSE	TRUE	FALSE	FALSE	TRUE
1419	FALSE	TRUE	FALSE	TRUE	FALSE	FALSE	TRUE
1420	FALSE	FALSE	FALSE	TRUE	FALSE	FALSE	TRUE
1421	FALSE	TRUE	FALSE	TRUE	FALSE	FALSE	TRUE
1422	FALSE	TRUE	FALSE	TRUE	FALSE	FALSE	TRUE
1423	FALSE	FALSE	FALSE	TRUE	FALSE	FALSE	TRUE
1424	FALSE	FALSE	FALSE	TRUE	FALSE	FALSE	TRUE
1425	FALSE	FALSE	FALSE	TRUE	FALSE	FALSE	FALSE
1426	FALSE	FALSE	FALSE	TRUE	FALSE	FALSE	FALSE
1427	FALSE	TRUE	FALSE	TRUE	FALSE	FALSE	FALSE
1428	FALSE	TRUE	FALSE	TRUE	FALSE	FALSE	FALSE
1429	FALSE	TRUE	FALSE	TRUE	FALSE	FALSE	FALSE
1430	FALSE	FALSE	FALSE	TRUE	FALSE	FALSE	FALSE
1431	FALSE	FALSE	FALSE	TRUE	FALSE	FALSE	FALSE
1432	FALSE	FALSE	FALSE	TRUE	FALSE	FALSE	TRUE
1433	FALSE	FALSE	FALSE	TRUE	FALSE	FALSE	FALSE
1434	FALSE	TRUE	FALSE	TRUE	FALSE	FALSE	FALSE
1435	FALSE	TRUE	FALSE	TRUE	FALSE	FALSE	TRUE
1436	FALSE	TRUE	FALSE	TRUE	FALSE	FALSE	TRUE
1437	FALSE	TRUE	FALSE	TRUE	FALSE	FALSE	TRUE
1438	FALSE	FALSE	FALSE	TRUE	FALSE	FALSE	TRUE
1439	FALSE	FALSE	FALSE	FALSE	FALSE	FALSE	TRUE
1440	FALSE	FALSE	FALSE	TRUE	FALSE	FALSE	TRUE
1441	FALSE	TRUE	FALSE	TRUE	FALSE	FALSE	TRUE
1442	FALSE	FALSE	FALSE	TRUE	FALSE	FALSE	TRUE
1443	FALSE	FALSE	FALSE	TRUE	FALSE	FALSE	TRUE
1444	FALSE	TRUE	FALSE	TRUE	FALSE	FALSE	TRUE
1445	FALSE	TRUE	FALSE	TRUE	FALSE	FALSE	TRUE
1446	FALSE	TRUE	FALSE	TRUE	FALSE	FALSE	TRUE
1447	FALSE	TRUE	FALSE	TRUE	FALSE	FALSE	TRUE
1448	FALSE	FALSE	FALSE	TRUE	FALSE	FALSE	TRUE
1449	FALSE	FALSE	FALSE	FALSE	FALSE	TRUE	TRUE
1450	FALSE	FALSE	FALSE	FALSE	FALSE	FALSE	TRUE
1451	FALSE	FALSE	FALSE	TRUE	FALSE	FALSE	TRUE
1452	FALSE	FALSE	FALSE	TRUE	FALSE	FALSE	TRUE
1453	FALSE	FALSE	FALSE	TRUE	TRUE	FALSE	TRUE
1454	FALSE	FALSE	FALSE	TRUE	TRUE	FALSE	TRUE
1455	FALSE	FALSE	FALSE	TRUE	TRUE	FALSE	TRUE
1456	FALSE	FALSE	FALSE	TRUE	FALSE	FALSE	TRUE
1457	FALSE	FALSE	FALSE	TRUE	TRUE	FALSE	TRUE
1458	FALSE	FALSE	FALSE	TRUE	TRUE	FALSE	TRUE
1459	FALSE	TRUE	FALSE	TRUE	TRUE	FALSE	TRUE
1460	FALSE	TRUE	FALSE	TRUE	TRUE	FALSE	TRUE
1461	FALSE	FALSE	FALSE	TRUE	TRUE	FALSE	TRUE
1462	FALSE	FALSE	FALSE	TRUE	FALSE	FALSE	TRUE
1463	FALSE	FALSE	FALSE	TRUE	FALSE	FALSE	TRUE
1464	FALSE	TRUE	FALSE	TRUE	FALSE	FALSE	TRUE
1465	FALSE	FALSE	FALSE	TRUE	FALSE	FALSE	TRUE
1466	FALSE	TRUE	FALSE	TRUE	FALSE	FALSE	TRUE
1467	FALSE	TRUE	FALSE	TRUE	FALSE	FALSE	TRUE
1468	FALSE	TRUE	FALSE	TRUE	FALSE	FALSE	TRUE
1469	FALSE	FALSE	FALSE	TRUE	FALSE	FALSE	TRUE
1470	FALSE	FALSE	FALSE	TRUE	FALSE	FALSE	TRUE
1471	FALSE	TRUE	FALSE	TRUE	FALSE	FALSE	TRUE
1472	FALSE	TRUE	FALSE	TRUE	FALSE	FALSE	TRUE
1473	FALSE	FALSE	FALSE	TRUE	FALSE	FALSE	TRUE
1474	FALSE	FALSE	FALSE	TRUE	FALSE	FALSE	TRUE
1475	FALSE	FALSE	FALSE	TRUE	FALSE	FALSE	TRUE
1476	FALSE	FALSE	FALSE	TRUE	FALSE	FALSE	TRUE
1477	FALSE	FALSE	FALSE	TRUE	FALSE	FALSE	TRUE
1478	FALSE	TRUE	FALSE	TRUE	FALSE	FALSE	TRUE
1479	FALSE	FALSE	FALSE	TRUE	FALSE	FALSE	TRUE
1480	FALSE	FALSE	FALSE	TRUE	FALSE	FALSE	TRUE
1481	FALSE	FALSE	FALSE	TRUE	TRUE	FALSE	TRUE
1482	FALSE	TRUE	FALSE	TRUE	TRUE	FALSE	TRUE
1483	FALSE	TRUE	FALSE	TRUE	FALSE	FALSE	TRUE
1484	FALSE	FALSE	FALSE	TRUE	FALSE	FALSE	TRUE
1485	FALSE	FALSE	FALSE	TRUE	FALSE	FALSE	TRUE
1486	FALSE	TRUE	FALSE	TRUE	FALSE	FALSE	FALSE
1487	FALSE	TRUE	FALSE	TRUE	FALSE	FALSE	TRUE
1488	FALSE	TRUE	FALSE	TRUE	FALSE	FALSE	TRUE
1489	FALSE	TRUE	FALSE	TRUE	FALSE	FALSE	TRUE
1490	FALSE	TRUE	FALSE	TRUE	FALSE	FALSE	TRUE
1491	FALSE	FALSE	FALSE	TRUE	FALSE	FALSE	TRUE
1492	FALSE	FALSE	FALSE	TRUE	FALSE	FALSE	TRUE
1493	FALSE	TRUE	FALSE	TRUE	FALSE	FALSE	TRUE
1494	FALSE	FALSE	FALSE	TRUE	FALSE	FALSE	FALSE
1495	FALSE	FALSE	FALSE	TRUE	FALSE	FALSE	TRUE
1496	FALSE	FALSE	FALSE	TRUE	FALSE	FALSE	TRUE
1497	FALSE	TRUE	FALSE	TRUE	FALSE	FALSE	TRUE
1498	FALSE	FALSE	FALSE	FALSE	FALSE	FALSE	TRUE
1499	FALSE	FALSE	FALSE	TRUE	FALSE	FALSE	TRUE
1500	FALSE	FALSE	FALSE	FALSE	FALSE	TRUE	TRUE
1501	FALSE	FALSE	FALSE	TRUE	FALSE	TRUE	TRUE
1502	FALSE	FALSE	FALSE	TRUE	FALSE	TRUE	TRUE
1503	FALSE	FALSE	FALSE	TRUE	FALSE	TRUE	TRUE
1504	FALSE	FALSE	FALSE	TRUE	FALSE	FALSE	FALSE
1505	FALSE	TRUE	FALSE	TRUE	FALSE	FALSE	TRUE
1506	FALSE	TRUE	FALSE	TRUE	FALSE	FALSE	FALSE
1507	FALSE	TRUE	FALSE	TRUE	FALSE	FALSE	FALSE
1508	FALSE	FALSE	FALSE	TRUE	FALSE	FALSE	FALSE
1509	FALSE	FALSE	FALSE	TRUE	FALSE	FALSE	FALSE
1510	FALSE	TRUE	FALSE	TRUE	FALSE	FALSE	FALSE
1511	FALSE	TRUE	FALSE	TRUE	FALSE	FALSE	TRUE
1512	FALSE	FALSE	FALSE	TRUE	FALSE	FALSE	TRUE
1513	FALSE	FALSE	FALSE	TRUE	FALSE	FALSE	TRUE
1514	FALSE	TRUE	FALSE	TRUE	FALSE	FALSE	TRUE
1515	FALSE	TRUE	FALSE	TRUE	FALSE	FALSE	FALSE
1516	FALSE	TRUE	FALSE	TRUE	FALSE	FALSE	FALSE
1517	FALSE	TRUE	FALSE	TRUE	FALSE	FALSE	FALSE
1518	FALSE	FALSE	FALSE	TRUE	FALSE	FALSE	FALSE
1519	FALSE	FALSE	FALSE	FALSE	FALSE	FALSE	TRUE
1520	FALSE	TRUE	FALSE	TRUE	TRUE	FALSE	FALSE
1521	FALSE	TRUE	FALSE	TRUE	FALSE	FALSE	TRUE
1522	FALSE	TRUE	FALSE	TRUE	FALSE	FALSE	FALSE
1523	FALSE	FALSE	FALSE	TRUE	FALSE	FALSE	TRUE
1524	FALSE	FALSE	FALSE	TRUE	FALSE	FALSE	TRUE
1525	FALSE	FALSE	FALSE	TRUE	FALSE	FALSE	TRUE
1526	FALSE	FALSE	FALSE	TRUE	TRUE	FALSE	TRUE
1527	FALSE	FALSE	FALSE	TRUE	TRUE	FALSE	TRUE
1528	FALSE	FALSE	FALSE	TRUE	FALSE	FALSE	TRUE
1529	FALSE	FALSE	FALSE	TRUE	FALSE	FALSE	FALSE
1530	FALSE	TRUE	FALSE	TRUE	FALSE	FALSE	FALSE
1531	FALSE	FALSE	FALSE	TRUE	FALSE	FALSE	FALSE
1532	FALSE	FALSE	FALSE	TRUE	FALSE	FALSE	TRUE
1533	FALSE	FALSE	FALSE	TRUE	TRUE	FALSE	TRUE
1534	FALSE	FALSE	FALSE	TRUE	TRUE	FALSE	FALSE
1535	FALSE	TRUE	FALSE	TRUE	TRUE	FALSE	FALSE
1536	FALSE	TRUE	FALSE	TRUE	TRUE	FALSE	TRUE
1537	FALSE	TRUE	FALSE	TRUE	FALSE	FALSE	TRUE
1538	FALSE	TRUE	FALSE	TRUE	FALSE	FALSE	TRUE
1539	FALSE	TRUE	FALSE	TRUE	FALSE	FALSE	FALSE
1540	FALSE	FALSE	FALSE	FALSE	FALSE	FALSE	FALSE
1541	FALSE	FALSE	FALSE	FALSE	FALSE	FALSE	TRUE
1542	FALSE	FALSE	FALSE	FALSE	TRUE	FALSE	TRUE
1543	FALSE	FALSE	FALSE	FALSE	TRUE	FALSE	TRUE
1544	FALSE	FALSE	FALSE	FALSE	TRUE	FALSE	TRUE
1545	FALSE	TRUE	FALSE	TRUE	TRUE	FALSE	FALSE
1546	FALSE	TRUE	FALSE	TRUE	TRUE	FALSE	FALSE
1547	FALSE	TRUE	FALSE	TRUE	TRUE	FALSE	FALSE
1548	FALSE	FALSE	FALSE	TRUE	FALSE	FALSE	FALSE
1549	FALSE	FALSE	FALSE	TRUE	FALSE	FALSE	FALSE
1550	FALSE	TRUE	FALSE	TRUE	FALSE	FALSE	FALSE
1551	FALSE	TRUE	FALSE	TRUE	FALSE	FALSE	TRUE
1552	FALSE	FALSE	FALSE	TRUE	FALSE	FALSE	TRUE
1553	FALSE	FALSE	FALSE	TRUE	TRUE	FALSE	FALSE
1554	FALSE	FALSE	FALSE	TRUE	TRUE	FALSE	FALSE
1555	FALSE	FALSE	FALSE	FALSE	TRUE	FALSE	FALSE
1556	FALSE	FALSE	FALSE	FALSE	FALSE	FALSE	FALSE
1557	FALSE	FALSE	FALSE	FALSE	FALSE	FALSE	TRUE
1558	FALSE	FALSE	FALSE	FALSE	TRUE	FALSE	FALSE
1559	FALSE	FALSE	FALSE	FALSE	TRUE	FALSE	FALSE
1560	FALSE	FALSE	FALSE	FALSE	TRUE	FALSE	FALSE
1561	FALSE	FALSE	FALSE	TRUE	TRUE	FALSE	TRUE
1562	FALSE	FALSE	FALSE	TRUE	TRUE	FALSE	TRUE
1563	FALSE	FALSE	TRUE	TRUE	TRUE	FALSE	TRUE
1564	FALSE	FALSE	FALSE	TRUE	TRUE	FALSE	FALSE
1565	FALSE	FALSE	FALSE	TRUE	FALSE	FALSE	TRUE
1566	FALSE	TRUE	FALSE	TRUE	TRUE	FALSE	TRUE
1567	FALSE	TRUE	FALSE	TRUE	TRUE	FALSE	FALSE
1568	FALSE	TRUE	FALSE	TRUE	FALSE	FALSE	TRUE
1569	FALSE	FALSE	FALSE	TRUE	FALSE	FALSE	TRUE
1570	FALSE	FALSE	FALSE	TRUE	FALSE	FALSE	TRUE
1571	FALSE	FALSE	FALSE	TRUE	FALSE	FALSE	TRUE
1572	FALSE	FALSE	FALSE	TRUE	FALSE	FALSE	TRUE
1573	FALSE	FALSE	FALSE	TRUE	FALSE	FALSE	FALSE
1574	FALSE	FALSE	FALSE	FALSE	TRUE	FALSE	FALSE
1575	FALSE	FALSE	FALSE	TRUE	TRUE	TRUE	TRUE
1576	FALSE	TRUE	FALSE	TRUE	TRUE	TRUE	TRUE
1577	FALSE	TRUE	FALSE	TRUE	TRUE	FALSE	TRUE
1578	FALSE	TRUE	FALSE	TRUE	FALSE	FALSE	FALSE
1579	FALSE	TRUE	FALSE	TRUE	FALSE	TRUE	FALSE
1580	FALSE	TRUE	FALSE	TRUE	FALSE	FALSE	TRUE
1581	FALSE	FALSE	FALSE	TRUE	TRUE	FALSE	TRUE
1582	FALSE	TRUE	FALSE	TRUE	FALSE	FALSE	FALSE
1583	FALSE	TRUE	FALSE	TRUE	FALSE	FALSE	TRUE
1584	FALSE	FALSE	FALSE	TRUE	TRUE	TRUE	FALSE
1585	FALSE	FALSE	FALSE	TRUE	FALSE	TRUE	TRUE
1586	FALSE	FALSE	FALSE	TRUE	FALSE	TRUE	TRUE
1587	FALSE	TRUE	FALSE	TRUE	FALSE	TRUE	TRUE
1588	FALSE	TRUE	FALSE	TRUE	FALSE	FALSE	FALSE
1589	FALSE	TRUE	FALSE	TRUE	FALSE	FALSE	FALSE
1590	FALSE	TRUE	FALSE	TRUE	TRUE	FALSE	FALSE
1591	FALSE	TRUE	FALSE	TRUE	TRUE	FALSE	FALSE
1592	FALSE	TRUE	FALSE	TRUE	FALSE	TRUE	FALSE
1593	FALSE	TRUE	FALSE	TRUE	TRUE	TRUE	TRUE
1594	FALSE	TRUE	FALSE	TRUE	TRUE	TRUE	TRUE
1595	FALSE	FALSE	FALSE	TRUE	TRUE	TRUE	FALSE
1596	FALSE	FALSE	FALSE	FALSE	TRUE	FALSE	FALSE
1597	FALSE	TRUE	FALSE	TRUE	TRUE	FALSE	FALSE
1598	FALSE	TRUE	FALSE	FALSE	TRUE	FALSE	FALSE
1599	FALSE	FALSE	FALSE	FALSE	TRUE	FALSE	FALSE
1600	FALSE	FALSE	FALSE	FALSE	TRUE	FALSE	FALSE
1601	FALSE	FALSE	FALSE	FALSE	TRUE	TRUE	FALSE
1602	FALSE	FALSE	FALSE	FALSE	TRUE	TRUE	FALSE
1603	FALSE	FALSE	FALSE	FALSE	TRUE	TRUE	FALSE
1604	FALSE	FALSE	FALSE	FALSE	TRUE	TRUE	TRUE
1605	FALSE	FALSE	FALSE	FALSE	TRUE	TRUE	FALSE
1606	FALSE	TRUE	FALSE	FALSE	TRUE	TRUE	FALSE
1607	FALSE	TRUE	FALSE	FALSE	TRUE	TRUE	FALSE
1608	FALSE	TRUE	FALSE	FALSE	FALSE	TRUE	FALSE
1609	FALSE	TRUE	FALSE	FALSE	FALSE	TRUE	TRUE
1610	FALSE	TRUE	FALSE	FALSE	FALSE	FALSE	FALSE
1611	FALSE	FALSE	FALSE	FALSE	FALSE	FALSE	FALSE
1612	FALSE	FALSE	FALSE	FALSE	FALSE	FALSE	FALSE
1613	FALSE	FALSE	FALSE	FALSE	FALSE	FALSE	FALSE
1614	FALSE	FALSE	FALSE	FALSE	FALSE	FALSE	FALSE
1615	FALSE	FALSE	FALSE	FALSE	FALSE	FALSE	FALSE
1616	FALSE	FALSE	FALSE	FALSE	FALSE	TRUE	FALSE
1617	FALSE	FALSE	FALSE	FALSE	FALSE	TRUE	FALSE
1618	FALSE	FALSE	FALSE	FALSE	FALSE	TRUE	FALSE
1619	FALSE	TRUE	FALSE	FALSE	FALSE	TRUE	FALSE
1620	FALSE	FALSE	FALSE	FALSE	FALSE	FALSE	FALSE
1621	FALSE	FALSE	FALSE	FALSE	FALSE	FALSE	TRUE
1622	FALSE	FALSE	FALSE	FALSE	FALSE	FALSE	TRUE
1623	FALSE	FALSE	FALSE	FALSE	FALSE	FALSE	TRUE
1624	FALSE	FALSE	FALSE	FALSE	FALSE	FALSE	TRUE
1625	FALSE	FALSE	FALSE	FALSE	FALSE	FALSE	TRUE
1626	FALSE	FALSE	FALSE	FALSE	FALSE	FALSE	TRUE
1627	FALSE	FALSE	FALSE	FALSE	FALSE	FALSE	TRUE
1628	FALSE	FALSE	FALSE	FALSE	FALSE	FALSE	TRUE
1629	FALSE	FALSE	FALSE	FALSE	FALSE	FALSE	TRUE
1630	FALSE	FALSE	FALSE	FALSE	FALSE	FALSE	TRUE
1631	FALSE	FALSE	FALSE	FALSE	FALSE	FALSE	TRUE
1632	FALSE	FALSE	FALSE	FALSE	FALSE	FALSE	TRUE
1633	FALSE	FALSE	FALSE	FALSE	FALSE	FALSE	TRUE
1634	FALSE	FALSE	FALSE	FALSE	FALSE	FALSE	TRUE
1635	FALSE	FALSE	FALSE	FALSE	FALSE	TRUE	TRUE
1636	FALSE	FALSE	FALSE	FALSE	FALSE	FALSE	TRUE
1637	FALSE	FALSE	FALSE	FALSE	FALSE	FALSE	TRUE
1638	FALSE	FALSE	FALSE	FALSE	FALSE	FALSE	TRUE
1639	FALSE	FALSE	FALSE	FALSE	FALSE	FALSE	TRUE
1640	FALSE	FALSE	FALSE	FALSE	FALSE	FALSE	TRUE
1641	FALSE	FALSE	FALSE	FALSE	FALSE	FALSE	TRUE
1642	FALSE	FALSE	FALSE	FALSE	FALSE	FALSE	TRUE
1643	FALSE	FALSE	FALSE	FALSE	FALSE	FALSE	TRUE
1644	FALSE	FALSE	FALSE	FALSE	FALSE	FALSE	TRUE
1645	FALSE	FALSE	FALSE	FALSE	FALSE	TRUE	TRUE
1646	FALSE	FALSE	FALSE	FALSE	FALSE	FALSE	TRUE
1647	FALSE	FALSE	FALSE	FALSE	FALSE	FALSE	TRUE
1648	FALSE	FALSE	FALSE	FALSE	FALSE	FALSE	TRUE
1649	FALSE	FALSE	FALSE	FALSE	FALSE	FALSE	TRUE
1650	FALSE	FALSE	FALSE	FALSE	FALSE	FALSE	TRUE
1651	FALSE	FALSE	FALSE	FALSE	FALSE	FALSE	TRUE
1652	FALSE	FALSE	FALSE	FALSE	FALSE	FALSE	TRUE
1653	FALSE	FALSE	FALSE	FALSE	FALSE	FALSE	TRUE
1654	FALSE	FALSE	FALSE	FALSE	FALSE	FALSE	FALSE
1655	FALSE	FALSE	FALSE	FALSE	FALSE	FALSE	TRUE
1656	FALSE	FALSE	FALSE	FALSE	FALSE	FALSE	TRUE
1657	FALSE	FALSE	FALSE	FALSE	FALSE	FALSE	FALSE
1658	FALSE	FALSE	FALSE	FALSE	FALSE	FALSE	TRUE
1659	FALSE	FALSE	FALSE	FALSE	FALSE	FALSE	FALSE
1660	FALSE	FALSE	FALSE	FALSE	FALSE	FALSE	FALSE
1661	FALSE	FALSE	FALSE	FALSE	FALSE	FALSE	TRUE
1662	FALSE	FALSE	FALSE	FALSE	FALSE	FALSE	FALSE
1663	FALSE	FALSE	FALSE	FALSE	FALSE	FALSE	FALSE
1664	FALSE	FALSE	FALSE	FALSE	FALSE	FALSE	FALSE
1665	FALSE	FALSE	FALSE	FALSE	FALSE	FALSE	FALSE
1666	FALSE	FALSE	FALSE	FALSE	FALSE	FALSE	FALSE
1667	FALSE	FALSE	FALSE	FALSE	FALSE	FALSE	FALSE
1668	FALSE	FALSE	FALSE	FALSE	FALSE	FALSE	FALSE
1669	FALSE	FALSE	FALSE	FALSE	FALSE	FALSE	FALSE
1670	FALSE	FALSE	FALSE	FALSE	FALSE	FALSE	FALSE
1671	FALSE	FALSE	FALSE	FALSE	FALSE	FALSE	FALSE
1672	FALSE	TRUE	FALSE	TRUE	FALSE	FALSE	FALSE
1673	FALSE	TRUE	FALSE	TRUE	FALSE	FALSE	FALSE
1674	FALSE	TRUE	FALSE	TRUE	FALSE	FALSE	TRUE
1675	FALSE	TRUE	FALSE	TRUE	FALSE	FALSE	TRUE
1676	FALSE	TRUE	FALSE	TRUE	FALSE	FALSE	TRUE
1677	FALSE	TRUE	FALSE	TRUE	FALSE	FALSE	TRUE
1678	FALSE	TRUE	FALSE	TRUE	FALSE	FALSE	TRUE
1679	FALSE	TRUE	FALSE	TRUE	FALSE	FALSE	TRUE
1680	FALSE	FALSE	FALSE	TRUE	FALSE	FALSE	TRUE
1681	FALSE	FALSE	FALSE	TRUE	FALSE	FALSE	TRUE
1682	FALSE	FALSE	FALSE	FALSE	FALSE	FALSE	TRUE
1683	FALSE	FALSE	FALSE	FALSE	FALSE	FALSE	FALSE
1684	FALSE	TRUE	FALSE	TRUE	FALSE	FALSE	TRUE
1685	FALSE	TRUE	FALSE	TRUE	FALSE	FALSE	TRUE
1686	FALSE	TRUE	FALSE	TRUE	FALSE	FALSE	FALSE
1687	FALSE	TRUE	FALSE	TRUE	FALSE	FALSE	FALSE
1688	FALSE	FALSE	FALSE	TRUE	FALSE	FALSE	TRUE
1689	FALSE	FALSE	FALSE	FALSE	FALSE	FALSE	TRUE
1690	FALSE	FALSE	FALSE	FALSE	FALSE	FALSE	TRUE
1691	FALSE	FALSE	FALSE	FALSE	FALSE	FALSE	TRUE
1692	FALSE	FALSE	FALSE	TRUE	FALSE	FALSE	TRUE
1693	FALSE	TRUE	FALSE	TRUE	FALSE	FALSE	TRUE
1694	FALSE	TRUE	FALSE	TRUE	FALSE	FALSE	TRUE
1695	FALSE	TRUE	FALSE	TRUE	FALSE	FALSE	FALSE
1696	FALSE	TRUE	FALSE	TRUE	FALSE	FALSE	FALSE
1697	FALSE	TRUE	FALSE	TRUE	FALSE	FALSE	FALSE
1698	FALSE	FALSE	FALSE	TRUE	FALSE	FALSE	FALSE
1699	FALSE	FALSE	FALSE	TRUE	FALSE	FALSE	FALSE
1700	FALSE	FALSE	FALSE	TRUE	FALSE	FALSE	FALSE
1701	FALSE	FALSE	FALSE	FALSE	FALSE	FALSE	FALSE
1702	FALSE	TRUE	FALSE	TRUE	FALSE	FALSE	FALSE
1703	FALSE	FALSE	FALSE	TRUE	FALSE	FALSE	FALSE
1704	FALSE	FALSE	FALSE	FALSE	FALSE	FALSE	FALSE
1705	FALSE	FALSE	FALSE	FALSE	FALSE	FALSE	FALSE
1706	FALSE	FALSE	FALSE	FALSE	FALSE	FALSE	FALSE
1707	FALSE	FALSE	FALSE	FALSE	FALSE	FALSE	FALSE
1708	FALSE	FALSE	FALSE	FALSE	FALSE	FALSE	TRUE
1709	FALSE	FALSE	FALSE	FALSE	FALSE	FALSE	FALSE
1710	FALSE	FALSE	FALSE	FALSE	FALSE	FALSE	FALSE
1711	FALSE	FALSE	FALSE	FALSE	FALSE	FALSE	TRUE
1712	FALSE	FALSE	FALSE	FALSE	FALSE	FALSE	TRUE
1713	FALSE	FALSE	FALSE	FALSE	FALSE	FALSE	TRUE
1714	FALSE	FALSE	FALSE	FALSE	FALSE	FALSE	FALSE
1715	FALSE	FALSE	FALSE	TRUE	FALSE	FALSE	FALSE
1716	FALSE	FALSE	FALSE	FALSE	FALSE	FALSE	TRUE
1717	FALSE	FALSE	FALSE	FALSE	FALSE	FALSE	TRUE
1718	FALSE	FALSE	FALSE	FALSE	FALSE	FALSE	FALSE
1719	FALSE	FALSE	FALSE	FALSE	FALSE	FALSE	FALSE
1720	FALSE	FALSE	FALSE	TRUE	FALSE	FALSE	TRUE
1721	FALSE	FALSE	FALSE	TRUE	FALSE	FALSE	FALSE
1722	FALSE	FALSE	FALSE	TRUE	FALSE	FALSE	FALSE
1723	FALSE	FALSE	FALSE	TRUE	FALSE	FALSE	FALSE
1724	FALSE	FALSE	FALSE	FALSE	FALSE	FALSE	FALSE
1725	FALSE	FALSE	FALSE	FALSE	FALSE	FALSE	FALSE
1726	FALSE	FALSE	FALSE	FALSE	FALSE	FALSE	FALSE
1727	FALSE	FALSE	FALSE	FALSE	FALSE	FALSE	FALSE
1728	FALSE	FALSE	FALSE	TRUE	FALSE	FALSE	TRUE
1729	FALSE	FALSE	FALSE	TRUE	FALSE	FALSE	TRUE
1730	FALSE	TRUE	FALSE	TRUE	FALSE	FALSE	TRUE
1731	FALSE	FALSE	FALSE	FALSE	FALSE	FALSE	TRUE
1732	FALSE	FALSE	FALSE	TRUE	FALSE	FALSE	TRUE
1733	FALSE	FALSE	FALSE	TRUE	FALSE	FALSE	TRUE
1734	FALSE	FALSE	FALSE	FALSE	FALSE	FALSE	TRUE
1735	FALSE	FALSE	FALSE	FALSE	FALSE	FALSE	TRUE
1736	FALSE	FALSE	FALSE	FALSE	FALSE	FALSE	TRUE
1737	FALSE	FALSE	FALSE	FALSE	FALSE	FALSE	TRUE
1738	FALSE	FALSE	FALSE	FALSE	FALSE	FALSE	FALSE
1739	FALSE	FALSE	FALSE	FALSE	FALSE	FALSE	TRUE
1740	FALSE	FALSE	FALSE	FALSE	FALSE	FALSE	TRUE
1741	FALSE	FALSE	FALSE	FALSE	FALSE	FALSE	TRUE
1742	FALSE	FALSE	FALSE	FALSE	FALSE	FALSE	TRUE
1743	FALSE	FALSE	FALSE	FALSE	FALSE	FALSE	FALSE
1744	FALSE	FALSE	FALSE	FALSE	FALSE	FALSE	TRUE
1745	FALSE	FALSE	FALSE	FALSE	FALSE	FALSE	TRUE
1746	FALSE	FALSE	FALSE	FALSE	FALSE	FALSE	FALSE
1747	FALSE	FALSE	FALSE	FALSE	FALSE	FALSE	FALSE
1748	FALSE	FALSE	FALSE	FALSE	FALSE	FALSE	FALSE
1749	FALSE	FALSE	FALSE	TRUE	FALSE	FALSE	FALSE
1750	FALSE	FALSE	FALSE	TRUE	FALSE	FALSE	FALSE
1751	FALSE	FALSE	FALSE	TRUE	FALSE	FALSE	FALSE
1752	FALSE	FALSE	FALSE	TRUE	FALSE	FALSE	FALSE
1753	FALSE	FALSE	FALSE	TRUE	FALSE	TRUE	FALSE
1754	FALSE	FALSE	FALSE	FALSE	FALSE	FALSE	FALSE
1755	FALSE	FALSE	FALSE	TRUE	FALSE	FALSE	FALSE
1756	FALSE	FALSE	FALSE	TRUE	FALSE	FALSE	FALSE
1757	FALSE	TRUE	FALSE	TRUE	FALSE	FALSE	FALSE
1758	FALSE	FALSE	FALSE	TRUE	FALSE	FALSE	FALSE
1759	FALSE	FALSE	FALSE	TRUE	FALSE	FALSE	FALSE
1760	FALSE	FALSE	FALSE	TRUE	FALSE	FALSE	FALSE
1761	FALSE	FALSE	FALSE	FALSE	FALSE	FALSE	FALSE
1762	FALSE	FALSE	FALSE	FALSE	FALSE	FALSE	FALSE
1763	FALSE	FALSE	FALSE	TRUE	FALSE	FALSE	FALSE
1764	FALSE	FALSE	FALSE	TRUE	FALSE	FALSE	FALSE
1765	FALSE	FALSE	FALSE	FALSE	FALSE	FALSE	FALSE
1766	FALSE	FALSE	FALSE	TRUE	FALSE	FALSE	FALSE
1767	FALSE	FALSE	FALSE	TRUE	FALSE	FALSE	FALSE
1768	FALSE	FALSE	FALSE	TRUE	FALSE	FALSE	FALSE
1769	FALSE	FALSE	FALSE	TRUE	FALSE	FALSE	FALSE
1770	FALSE	FALSE	FALSE	FALSE	FALSE	FALSE	FALSE
1771	FALSE	FALSE	FALSE	TRUE	FALSE	FALSE	FALSE
1772	FALSE	FALSE	FALSE	TRUE	FALSE	FALSE	FALSE
1773	FALSE	FALSE	FALSE	TRUE	FALSE	FALSE	FALSE
1774	FALSE	FALSE	FALSE	TRUE	FALSE	FALSE	FALSE
1775	FALSE	FALSE	FALSE	TRUE	FALSE	FALSE	FALSE
1776	FALSE	FALSE	FALSE	TRUE	FALSE	FALSE	FALSE
1777	FALSE	FALSE	FALSE	FALSE	FALSE	FALSE	FALSE
1778	FALSE	FALSE	FALSE	FALSE	FALSE	FALSE	FALSE
1779	FALSE	FALSE	FALSE	TRUE	FALSE	FALSE	FALSE
1780	FALSE	FALSE	FALSE	TRUE	FALSE	FALSE	FALSE
1781	FALSE	FALSE	FALSE	TRUE	FALSE	FALSE	FALSE
1782	FALSE	FALSE	FALSE	TRUE	FALSE	FALSE	FALSE
1783	FALSE	FALSE	FALSE	FALSE	FALSE	FALSE	FALSE
1784	FALSE	FALSE	FALSE	TRUE	FALSE	FALSE	FALSE
1785	FALSE	FALSE	FALSE	TRUE	FALSE	FALSE	FALSE
1786	FALSE	FALSE	FALSE	TRUE	FALSE	FALSE	FALSE
1787	FALSE	FALSE	FALSE	TRUE	FALSE	FALSE	FALSE
1788	FALSE	FALSE	FALSE	FALSE	FALSE	FALSE	FALSE
1789	FALSE	FALSE	FALSE	FALSE	FALSE	FALSE	FALSE
1790	FALSE	FALSE	FALSE	TRUE	FALSE	FALSE	FALSE
1791	FALSE	FALSE	FALSE	TRUE	FALSE	FALSE	FALSE
1792	FALSE	FALSE	FALSE	TRUE	FALSE	FALSE	FALSE
1793	FALSE	FALSE	FALSE	TRUE	FALSE	FALSE	FALSE
1794	FALSE	FALSE	FALSE	TRUE	FALSE	FALSE	FALSE
1795	FALSE	FALSE	FALSE	TRUE	FALSE	FALSE	FALSE
1796	FALSE	FALSE	FALSE	TRUE	FALSE	FALSE	FALSE
1797	FALSE	FALSE	FALSE	TRUE	FALSE	FALSE	FALSE
1798	FALSE	FALSE	FALSE	TRUE	FALSE	FALSE	FALSE
1799	FALSE	FALSE	FALSE	TRUE	FALSE	FALSE	FALSE
1800	FALSE	FALSE	FALSE	TRUE	FALSE	FALSE	FALSE
1801	FALSE	TRUE	FALSE	TRUE	FALSE	FALSE	FALSE
1802	FALSE	FALSE	FALSE	TRUE	FALSE	FALSE	FALSE
1803	FALSE	FALSE	FALSE	TRUE	FALSE	FALSE	FALSE
1804	FALSE	FALSE	FALSE	TRUE	FALSE	FALSE	FALSE
1805	FALSE	TRUE	FALSE	TRUE	FALSE	FALSE	FALSE
1806	FALSE	FALSE	FALSE	TRUE	FALSE	FALSE	FALSE
1807	FALSE	FALSE	FALSE	TRUE	FALSE	FALSE	FALSE
1808	FALSE	FALSE	FALSE	TRUE	FALSE	FALSE	FALSE
1809	FALSE	FALSE	FALSE	FALSE	FALSE	FALSE	FALSE
1810	FALSE	TRUE	FALSE	TRUE	FALSE	FALSE	FALSE
1811	FALSE	TRUE	FALSE	TRUE	FALSE	FALSE	FALSE
1812	FALSE	FALSE	FALSE	TRUE	FALSE	FALSE	TRUE
1813	FALSE	FALSE	FALSE	TRUE	FALSE	FALSE	FALSE
1814	FALSE	FALSE	FALSE	FALSE	FALSE	FALSE	FALSE
1815	FALSE	FALSE	FALSE	FALSE	FALSE	FALSE	FALSE
1816	FALSE	FALSE	FALSE	FALSE	FALSE	FALSE	FALSE
1817	FALSE	FALSE	FALSE	FALSE	FALSE	FALSE	FALSE
1818	FALSE	FALSE	FALSE	TRUE	FALSE	FALSE	FALSE
1819	FALSE	FALSE	FALSE	TRUE	FALSE	FALSE	FALSE
1820	FALSE	TRUE	FALSE	FALSE	FALSE	FALSE	FALSE
1821	FALSE	FALSE	FALSE	FALSE	FALSE	FALSE	FALSE
1822	FALSE	FALSE	FALSE	FALSE	FALSE	FALSE	FALSE
1823	FALSE	FALSE	FALSE	FALSE	FALSE	FALSE	FALSE
1824	FALSE	FALSE	FALSE	FALSE	FALSE	FALSE	FALSE
1825	FALSE	FALSE	FALSE	FALSE	FALSE	FALSE	FALSE
1826	FALSE	TRUE	FALSE	FALSE	FALSE	FALSE	FALSE
1827	FALSE	TRUE	FALSE	FALSE	FALSE	FALSE	FALSE
1828	FALSE	TRUE	FALSE	FALSE	FALSE	FALSE	FALSE
1829	FALSE	TRUE	FALSE	FALSE	FALSE	FALSE	FALSE
1830	FALSE	FALSE	FALSE	FALSE	FALSE	FALSE	FALSE
1831	FALSE	FALSE	FALSE	FALSE	FALSE	FALSE	FALSE
1832	FALSE	FALSE	FALSE	FALSE	FALSE	FALSE	FALSE
1833	FALSE	FALSE	FALSE	FALSE	FALSE	FALSE	FALSE
1834	FALSE	FALSE	FALSE	FALSE	FALSE	FALSE	FALSE
1835	FALSE	FALSE	FALSE	FALSE	FALSE	FALSE	FALSE
1836	FALSE	FALSE	FALSE	FALSE	FALSE	FALSE	FALSE
1837	FALSE	FALSE	FALSE	FALSE	FALSE	FALSE	FALSE
1838	FALSE	TRUE	FALSE	TRUE	FALSE	FALSE	FALSE
1839	FALSE	TRUE	FALSE	TRUE	FALSE	FALSE	FALSE
1840	FALSE	TRUE	FALSE	TRUE	FALSE	FALSE	FALSE
1841	FALSE	TRUE	FALSE	TRUE	FALSE	FALSE	FALSE
1842	FALSE	FALSE	FALSE	TRUE	FALSE	FALSE	FALSE
1843	FALSE	FALSE	FALSE	FALSE	FALSE	FALSE	FALSE
1844	FALSE	FALSE	FALSE	FALSE	FALSE	FALSE	FALSE
1845	FALSE	FALSE	FALSE	FALSE	FALSE	FALSE	FALSE
1846	FALSE	FALSE	FALSE	FALSE	FALSE	FALSE	FALSE
1847	FALSE	TRUE	FALSE	TRUE	FALSE	FALSE	FALSE
1848	FALSE	TRUE	FALSE	FALSE	FALSE	FALSE	FALSE
1849	FALSE	FALSE	FALSE	FALSE	TRUE	FALSE	FALSE
1850	FALSE	FALSE	FALSE	FALSE	FALSE	FALSE	FALSE
1851	FALSE	FALSE	FALSE	FALSE	FALSE	FALSE	FALSE
1852	FALSE	FALSE	FALSE	FALSE	FALSE	FALSE	FALSE
1853	FALSE	FALSE	FALSE	FALSE	FALSE	FALSE	FALSE
1854	FALSE	FALSE	FALSE	FALSE	FALSE	FALSE	FALSE
1855	FALSE	FALSE	FALSE	FALSE	FALSE	FALSE	FALSE
1856	FALSE	FALSE	FALSE	FALSE	FALSE	FALSE	FALSE
1857	FALSE	FALSE	FALSE	FALSE	FALSE	FALSE	FALSE
1858	FALSE	FALSE	FALSE	FALSE	FALSE	FALSE	FALSE
1859	FALSE	FALSE	FALSE	FALSE	FALSE	FALSE	FALSE
1860	FALSE	FALSE	FALSE	FALSE	FALSE	FALSE	FALSE
1861	FALSE	FALSE	FALSE	FALSE	FALSE	FALSE	FALSE
1862	FALSE	TRUE	FALSE	TRUE	FALSE	FALSE	FALSE
1863	FALSE	FALSE	FALSE	TRUE	FALSE	FALSE	FALSE
1864	FALSE	FALSE	FALSE	TRUE	FALSE	FALSE	FALSE
1865	FALSE	TRUE	FALSE	TRUE	FALSE	FALSE	FALSE
1866	FALSE	TRUE	FALSE	TRUE	FALSE	FALSE	FALSE
1867	FALSE	TRUE	FALSE	TRUE	FALSE	FALSE	FALSE
1868	FALSE	TRUE	FALSE	TRUE	FALSE	FALSE	FALSE
1869	FALSE	TRUE	FALSE	TRUE	FALSE	FALSE	FALSE
1870	FALSE	TRUE	FALSE	TRUE	FALSE	FALSE	FALSE
1871	FALSE	TRUE	FALSE	TRUE	FALSE	FALSE	TRUE
1872	FALSE	TRUE	FALSE	TRUE	FALSE	FALSE	FALSE
1873	FALSE	FALSE	FALSE	TRUE	FALSE	FALSE	FALSE
1874	FALSE	FALSE	FALSE	TRUE	FALSE	FALSE	FALSE
1875	FALSE	FALSE	FALSE	TRUE	TRUE	FALSE	FALSE
1876	FALSE	TRUE	FALSE	TRUE	TRUE	FALSE	FALSE
1877	FALSE	FALSE	FALSE	TRUE	TRUE	FALSE	FALSE
1878	FALSE	FALSE	FALSE	TRUE	TRUE	FALSE	FALSE
1879	FALSE	FALSE	FALSE	FALSE	TRUE	FALSE	TRUE
1880	FALSE	FALSE	FALSE	TRUE	TRUE	FALSE	TRUE
1881	FALSE	TRUE	FALSE	TRUE	TRUE	FALSE	TRUE
1882	FALSE	FALSE	FALSE	TRUE	TRUE	FALSE	FALSE
1883	FALSE	TRUE	FALSE	TRUE	TRUE	FALSE	FALSE
1884	FALSE	TRUE	FALSE	TRUE	TRUE	FALSE	FALSE
1885	FALSE	TRUE	FALSE	TRUE	TRUE	FALSE	FALSE
1886	FALSE	FALSE	FALSE	TRUE	TRUE	FALSE	FALSE
1887	FALSE	FALSE	FALSE	TRUE	TRUE	FALSE	FALSE
1888	FALSE	TRUE	FALSE	TRUE	TRUE	FALSE	FALSE
1889	FALSE	TRUE	FALSE	TRUE	TRUE	FALSE	FALSE
1890	FALSE	TRUE	FALSE	TRUE	TRUE	FALSE	FALSE
1891	FALSE	TRUE	FALSE	TRUE	FALSE	FALSE	TRUE
1892	FALSE	TRUE	FALSE	TRUE	FALSE	TRUE	TRUE
1893	FALSE	TRUE	FALSE	TRUE	FALSE	FALSE	TRUE
1894	FALSE	TRUE	FALSE	TRUE	TRUE	FALSE	TRUE
1895	FALSE	TRUE	FALSE	TRUE	TRUE	FALSE	TRUE
1896	FALSE	FALSE	FALSE	TRUE	TRUE	FALSE	TRUE
1897	FALSE	FALSE	FALSE	FALSE	TRUE	FALSE	TRUE
1898	FALSE	FALSE	FALSE	FALSE	TRUE	FALSE	TRUE
1899	FALSE	FALSE	FALSE	FALSE	TRUE	FALSE	TRUE
1900	FALSE	FALSE	FALSE	FALSE	TRUE	FALSE	TRUE
1901	FALSE	FALSE	FALSE	FALSE	TRUE	FALSE	FALSE
1902	FALSE	FALSE	FALSE	FALSE	TRUE	FALSE	TRUE
1903	FALSE	FALSE	FALSE	FALSE	TRUE	FALSE	TRUE
1904	FALSE	FALSE	FALSE	FALSE	TRUE	FALSE	TRUE
1905	FALSE	FALSE	FALSE	FALSE	TRUE	FALSE	TRUE
1906	FALSE	FALSE	FALSE	FALSE	TRUE	FALSE	FALSE
1907	FALSE	FALSE	FALSE	FALSE	TRUE	FALSE	TRUE
1908	FALSE	FALSE	FALSE	FALSE	TRUE	FALSE	TRUE
1909	FALSE	FALSE	FALSE	FALSE	FALSE	FALSE	TRUE
1910	FALSE	FALSE	FALSE	FALSE	FALSE	FALSE	TRUE
1911	FALSE	FALSE	FALSE	FALSE	FALSE	FALSE	TRUE
1912	FALSE	FALSE	FALSE	FALSE	FALSE	FALSE	FALSE
1913	FALSE	FALSE	FALSE	FALSE	FALSE	FALSE	FALSE
1914	FALSE	FALSE	FALSE	FALSE	FALSE	FALSE	FALSE
1915	FALSE	TRUE	FALSE	FALSE	FALSE	FALSE	FALSE
1916	FALSE	TRUE	FALSE	TRUE	FALSE	FALSE	FALSE
1917	FALSE	TRUE	FALSE	TRUE	FALSE	FALSE	TRUE
1918	FALSE	FALSE	FALSE	TRUE	FALSE	FALSE	TRUE
1919	FALSE	FALSE	FALSE	FALSE	FALSE	FALSE	TRUE
1920	FALSE	TRUE	FALSE	TRUE	FALSE	FALSE	TRUE
1921	FALSE	FALSE	FALSE	TRUE	FALSE	FALSE	TRUE
1922	FALSE	TRUE	FALSE	TRUE	FALSE	FALSE	TRUE
1923	FALSE	FALSE	FALSE	TRUE	FALSE	FALSE	TRUE
1924	FALSE	FALSE	FALSE	TRUE	FALSE	FALSE	TRUE
1925	FALSE	FALSE	FALSE	TRUE	FALSE	FALSE	TRUE
1926	FALSE	TRUE	FALSE	TRUE	FALSE	FALSE	TRUE
1927	FALSE	TRUE	FALSE	TRUE	FALSE	FALSE	TRUE
1928	FALSE	FALSE	FALSE	TRUE	FALSE	FALSE	TRUE
1929	FALSE	TRUE	FALSE	TRUE	FALSE	FALSE	TRUE
1930	FALSE	TRUE	FALSE	TRUE	FALSE	FALSE	TRUE
1931	FALSE	FALSE	FALSE	FALSE	FALSE	FALSE	TRUE
1932	FALSE	FALSE	FALSE	FALSE	FALSE	FALSE	TRUE
1933	FALSE	FALSE	FALSE	FALSE	FALSE	FALSE	FALSE
1934	FALSE	FALSE	FALSE	FALSE	FALSE	FALSE	FALSE
1935	FALSE	TRUE	FALSE	FALSE	FALSE	FALSE	TRUE
1936	FALSE	TRUE	FALSE	TRUE	FALSE	FALSE	TRUE
1937	FALSE	FALSE	FALSE	TRUE	FALSE	FALSE	TRUE
1938	FALSE	FALSE	FALSE	TRUE	FALSE	FALSE	TRUE
1939	FALSE	FALSE	FALSE	FALSE	FALSE	FALSE	TRUE
1940	FALSE	FALSE	FALSE	FALSE	FALSE	FALSE	TRUE
1941	FALSE	FALSE	FALSE	FALSE	FALSE	FALSE	TRUE
1942	FALSE	TRUE	FALSE	TRUE	FALSE	FALSE	TRUE
1943	FALSE	TRUE	FALSE	FALSE	FALSE	FALSE	TRUE
1944	FALSE	TRUE	FALSE	TRUE	FALSE	FALSE	TRUE
1945	FALSE	FALSE	FALSE	TRUE	FALSE	FALSE	TRUE
1946	FALSE	FALSE	FALSE	TRUE	FALSE	FALSE	TRUE
1947	FALSE	FALSE	FALSE	TRUE	FALSE	FALSE	TRUE
1948	FALSE	FALSE	FALSE	TRUE	FALSE	TRUE	TRUE
1949	FALSE	FALSE	FALSE	TRUE	FALSE	FALSE	TRUE
1950	FALSE	FALSE	FALSE	TRUE	FALSE	FALSE	TRUE
1951	FALSE	FALSE	FALSE	FALSE	FALSE	FALSE	TRUE
1952	FALSE	FALSE	FALSE	FALSE	FALSE	FALSE	FALSE
1953	FALSE	FALSE	FALSE	FALSE	FALSE	FALSE	FALSE
1954	FALSE	FALSE	FALSE	FALSE	FALSE	FALSE	FALSE
1955	FALSE	TRUE	FALSE	TRUE	FALSE	FALSE	FALSE
1956	FALSE	TRUE	FALSE	TRUE	FALSE	FALSE	FALSE
1957	FALSE	TRUE	FALSE	TRUE	FALSE	FALSE	FALSE
1958	FALSE	TRUE	FALSE	TRUE	FALSE	FALSE	FALSE
1959	FALSE	FALSE	FALSE	TRUE	FALSE	FALSE	FALSE
1960	FALSE	FALSE	FALSE	FALSE	FALSE	FALSE	TRUE
1961	FALSE	FALSE	FALSE	FALSE	FALSE	FALSE	TRUE
1962	FALSE	FALSE	FALSE	FALSE	FALSE	FALSE	FALSE
1963	FALSE	FALSE	FALSE	FALSE	FALSE	FALSE	FALSE
1964	FALSE	FALSE	FALSE	FALSE	FALSE	FALSE	FALSE
1965	FALSE	FALSE	FALSE	FALSE	FALSE	FALSE	FALSE
1966	FALSE	FALSE	FALSE	FALSE	FALSE	FALSE	FALSE
1967	FALSE	FALSE	FALSE	FALSE	FALSE	FALSE	FALSE
1968	FALSE	FALSE	FALSE	FALSE	FALSE	FALSE	FALSE
1969	FALSE	FALSE	FALSE	FALSE	FALSE	FALSE	FALSE
1970	FALSE	FALSE	FALSE	FALSE	FALSE	FALSE	TRUE
1971	FALSE	FALSE	FALSE	FALSE	FALSE	FALSE	TRUE
1972	FALSE	FALSE	FALSE	TRUE	FALSE	FALSE	TRUE
1973	FALSE	FALSE	FALSE	TRUE	FALSE	FALSE	TRUE
1974	FALSE	TRUE	FALSE	TRUE	FALSE	FALSE	TRUE
1975	FALSE	FALSE	FALSE	TRUE	FALSE	FALSE	TRUE
1976	FALSE	FALSE	FALSE	TRUE	FALSE	FALSE	TRUE
1977	FALSE	FALSE	FALSE	TRUE	FALSE	FALSE	TRUE
1978	FALSE	FALSE	FALSE	TRUE	FALSE	FALSE	TRUE
1979	FALSE	TRUE	FALSE	TRUE	FALSE	FALSE	TRUE
1980	FALSE	TRUE	FALSE	TRUE	FALSE	FALSE	FALSE
1981	FALSE	TRUE	FALSE	TRUE	FALSE	FALSE	FALSE
1982	FALSE	TRUE	FALSE	TRUE	FALSE	FALSE	TRUE
1983	FALSE	FALSE	FALSE	TRUE	FALSE	FALSE	FALSE
[truncated: 123,571 more rows]
