# Supplementary material for: Binding of heterochromatin protein Rhino to a subset of piRNA clusters depends on a combination of two histone marks
Source: Nat Struct Mol Biol. 2025 Jun 17;32(8):1517–27. doi: 10.1038/s41594-025-01584-8 (PMC12350163; doi:10.1038/s41594-025-01584-8)
Supplement: Supplementary file 16 — Statistical source data. [file 41594_2025_1584_MOESM16_ESM.xlsx]

## Sheet: Sheet1
Extended Figure 7a				Extended Figure 7b
Sample	PC1	PC2		All regions									2xCBX1-binding
S2.siEz.H3K27me3.C36B11.2	-40.7026	-28.8518		Target	Boxplot	Bin1	Bin2	Bin3	Bin4	Bin5	Bin6		Target	Boxplot	Bin1	Bin2	Bin3	Bin4	Bin5	Bin6
S2.siEz.H3K27me3.C36B11.3	-46.4899	-27.3868		2xPc	lower	-0.248907	-0.123053	-1.03152	-1.00401	-0.941341	-0.873468		2xPc	lower	-0.217309	-0.163538	-0.509086	-0.581339	-0.714147	-0.817841
S2.siEz.H3K27me3.C36B11.4	-9.69789	-45.2707		2xPc	25-th	0.0217999	-0.00816909	-0.435433	-0.468557	-0.486713	-0.492367		2xPc	25-th	0.0357349	-0.0108595	-0.167522	-0.187067	-0.238294	-0.298788
S2.siEz.H3K27me3.C36B11.5	-5.65352	-49.578		2xPc	median	0.10278	0.00727146	-0.235078	-0.317533	-0.364236	-0.379751		2xPc	median	0.113023	0.0238151	-0.042451	-0.0432067	-0.0694472	-0.106223
S2.siEz.H3K9me3.39161.2	48.2862	-32.7886		2xPc	75-th	0.202281	0.0684271	-0.0373731	-0.101864	-0.183533	-0.233611		2xPc	75-th	0.204856	0.0915137	0.0602783	0.0767884	0.0830783	0.0770783
S2.siEz.H3K9me3.39161.3	30.6995	-36.1529		2xPc	upper	0.47296	0.183199	0.531749	0.434135	0.270932	0.154495		2xPc	upper	0.457925	0.244924	0.399204	0.463558	0.554508	0.603611
S2.siEz.H3K9me3.39161.4	52.1329	-38.7357		2xCBX1	lower	-0.149607	-0.0604274	-0.147597	-0.121246	-0.115659	-0.123806		2xCBX1	lower	-1.07592	-1.15104	-0.246185	-0.163031	-0.161036	-0.215758
S2.siEz.H3K9me3.39161.5	59.093	-35.8512		2xCBX1	25-th	-0.0127937	-0.00568628	0.00044785	0.0164328	0.0219878	0.0207296		2xCBX1	25-th	-0.580038	-0.48042	-0.0323457	-0.00219138	-0.00349192	-0.0338859
S2.siRen.H3K27me3.C36B11.2	-138.307	22.9485		2xCBX1	median	0.0233939	0	0.0486343	0.0612493	0.0657315	0.067365		2xCBX1	median	-0.397617	-0.285693	0.0526739	0.0566504	0.0559888	0.037847
S2.siRen.H3K27me3.C36B11.3	-145.731	25.327		2xCBX1	75-th	0.0784978	0.0309329	0.0991597	0.108338	0.113825	0.117387		2xCBX1	75-th	-0.171476	-0.0274138	0.110273	0.105112	0.101657	0.0876054
S2.siRen.H3K27me3.C36B11.4	-127.606	14.6309		2xCBX1	upper	0.215212	0.085835	0.246987	0.24611	0.251285	0.262275		2xCBX1	upper	0.406268	0.44947	0.323429	0.265696	0.257408	0.268463
S2.siRen.H3K27me3.C36B11.5	-150.479	30.2877		2xRhi	lower	-0.310601	-0.219187	-0.353017	-0.313131	-0.30939	-0.321168		2xRhi	lower	-0.445069	-0.517101	-0.396519	-0.389484	-0.411857	-0.478981
S2.siRen.H3K9me3.39161.2	29.5749	-33.7159		2xRhi	25-th	-0.0153832	-0.0198893	-0.0247259	-0.0161203	-0.0174785	-0.023125		2xRhi	25-th	0.0628752	0.0832895	0.0343478	0.0259624	0.00344506	-0.0486938
S2.siRen.H3K9me3.39161.3	21.688	-26.6041		2xRhi	median	0.067153	0	0.0727839	0.0767155	0.0762012	0.0747816		2xRhi	median	0.226091	0.260254	0.169744	0.144184	0.129955	0.0883999
S2.siRen.H3K9me3.39161.4	19.1004	-32.0184		2xRhi	75-th	0.182673	0.113208	0.194187	0.182656	0.178246	0.17571		2xRhi	75-th	0.403438	0.484924	0.322172	0.303132	0.281532	0.241411
S2.siRen.H3K9me3.39161.5	31.4289	-25.6176		2xRhi	upper	0.478965	0.312782	0.522203	0.480723	0.471517	0.473893		2xRhi	upper	0.910851	1.07467	0.753889	0.716196	0.698437	0.674802
S2.siEz.2xCBX1.FLAG.1	65.2866	-10.3181		Pc-CBX1	lower	-0.21031	-0.0526769	-0.234811	-0.2165	-0.234556	-0.275247		Pc-CBX1	lower	-0.642168	-0.654618	-0.243127	-0.238672	-0.250762	-0.267398
S2.siEz.2xCBX1.FLAG.2	76.1281	-13.3011		Pc-CBX1	25-th	0	-0.00256691	-0.0748837	-0.0713644	-0.0793615	-0.0997738		Pc-CBX1	25-th	0.0427069	0.021264	-0.0732447	-0.0946768	-0.116448	-0.143791
S2.siEz.2xPc.FLAG.1	-18.2684	-43.8618		Pc-CBX1	median	0.0212645	0	-0.0110115	-0.0132176	-0.0128567	-0.0213873		Pc-CBX1	median	0.212203	0.175914	-0.0171663	-0.0473342	-0.0742832	-0.100658
S2.siEz.2xPc.FLAG.2	-17.7736	-44.6927		Pc-CBX1	75-th	0.140352	0.030861	0.0318302	0.02548	0.0244823	0.0172408		Pc-CBX1	75-th	0.517861	0.519395	0.0400552	0.00170383	-0.0267682	-0.0591446
S2.siEz.2xRhi.FLAG.2	35.9086	5.44102		Pc-CBX1	upper	0.35063	0.0810005	0.191877	0.170733	0.178218	0.19208		Pc-CBX1	upper	1.2248	1.2663	0.209373	0.146193	0.107716	0.0670848
S2.siEz.Pc_CBX1.FLAG.1	51.7853	58.2689
S2.siEz.Pc_CBX1.FLAG.2	47.6779	60.7162		Extended Figure 7c
S2.siEz.Pc_CBX1.FLAG.3	52.8514	59.7948
S2.siRL.2xCBX1.FLAG.1	70.2701	-12.0483		All regions									2xCBX1-binding
S2.siRL.2xCBX1.FLAG.2	74.688	-20.0164		Target	Boxplot	Bin1	Bin2	Bin3	Bin4	Bin5	Bin6		Target	Boxplot	Bin1	Bin2	Bin3	Bin4	Bin5	Bin6
S2.siRL.2xPc.FLAG.1	-128.599	-6.1681		2xPc	lower	-0.0479456	-0.0176191	-0.214882	-0.176386	-0.1453	-0.11616		2xPc	lower	-0.0764897	-0.0770728	-0.256412	-0.254054	-0.257986	-0.249829
S2.siRL.2xPc.FLAG.2	-146.802	2.23633		2xPc	25-th	-0.00925242	-0.00706601	-0.0428687	-0.0153093	0.00373078	0.0204764		2xPc	25-th	-0.0231707	-0.0290383	-0.078205	-0.0676124	-0.0620458	-0.0523431
S2.siRL.2xRhi.FLAG.1	27.3261	25.0764		2xPc	median	0	0	0.0173554	0.0420698	0.057304	0.0689414		2xPc	median	0	0	-0.0169836	-0.00496725	0.00495395	0.0186402
S2.siRL.2xRhi.FLAG.2	38.6862	32.7151		2xPc	75-th	0.0165567	0	0.0718442	0.0920791	0.103242	0.111654		2xPc	75-th	0.0126457	0.00301188	0.0412888	0.0573241	0.0686719	0.0797313
S2.siRL.Pc_CBX1.FLAG.1	45.7191	83.6069		2xPc	upper	0.055268	0.0105691	0.243131	0.253029	0.252071	0.248309		2xPc	upper	0.0662365	0.0508264	0.220474	0.244143	0.262732	0.277354
S2.siRL.Pc_CBX1.FLAG.2	46.1915	83.6065		2xCBX1	lower	-0.092686	-0.0499615	-0.16218	-0.156421	-0.142289	-0.135328		2xCBX1	lower	-0.239067	-0.234124	-0.20854	-0.202628	-0.213191	-0.223884
S2.siRL.Pc_CBX1.FLAG.3	51.5882	58.3221		2xCBX1	25-th	-0.037095	-0.0199889	-0.0648778	-0.0625802	-0.056916	-0.0542197		2xCBX1	25-th	-0.116394	-0.106705	-0.0988831	-0.100458	-0.106367	-0.114221
				2xCBX1	median	-0.003662	0	-0.0197671	-0.0192143	-0.0158074	-0.0123461		2xCBX1	median	-0.0746173	-0.0616081	-0.0618928	-0.0657421	-0.0694934	-0.0764356
				2xCBX1	75-th	0	0	0	0	0	0		2xCBX1	75-th	-0.0341437	-0.0215241	-0.0255584	-0.0322495	-0.0350993	-0.0409841
				2xCBX1	upper	0.0556318	0.0299055	0.0972209	0.0937822	0.0853575	0.0812495		2xCBX1	upper	0.0889785	0.105769	0.0842818	0.0699884	0.071401	0.068775
				2xRhi	lower	-0.204528	-0.13596	-0.162267	-0.151	-0.152876	-0.155944		2xRhi	lower	-0.177459	-0.212931	-0.133067	-0.112164	-0.107969	-0.106012
				2xRhi	25-th	0.0139776	-0.00210106	0.0140601	0.0253359	0.0329689	0.0418934		2xRhi	25-th	0.0338325	-0.00817394	0.0218608	0.0309587	0.0338876	0.0367318
				2xRhi	median	0.0845317	0.0205536	0.0725676	0.0831143	0.0928438	0.104832		2xRhi	median	0.102409	0.0620135	0.0754013	0.0793212	0.082428	0.083745
				2xRhi	75-th	0.160886	0.0871764	0.131684	0.14295	0.156915	0.174227		2xRhi	75-th	0.175908	0.128433	0.125214	0.126483	0.128473	0.132678
				2xRhi	upper	0.381033	0.221078	0.308073	0.319063	0.342795	0.371917		2xRhi	upper	0.386968	0.333001	0.278577	0.268127	0.269897	0.27608
				Pc-CBX1	lower	-0.0773877	-0.0407245	-0.184729	-0.197225	-0.197637	-0.201806		Pc-CBX1	lower	-0.26134	-0.2849	-0.174748	-0.17258	-0.184879	-0.192061
				Pc-CBX1	25-th	-0.0145745	-0.0081613	-0.0576275	-0.0658274	-0.0651561	-0.067318		Pc-CBX1	25-th	-0.0893751	-0.105825	-0.0812798	-0.0945266	-0.105894	-0.11589
				Pc-CBX1	median	0	0	-0.0127177	-0.0159449	-0.0104604	-0.0118573		Pc-CBX1	median	-0.0319994	-0.0392883	-0.0518529	-0.06966	-0.0799864	-0.0906383
				Pc-CBX1	75-th	0.0273121	0.0135654	0.0275305	0.0221385	0.0236631	0.0224353		Pc-CBX1	75-th	0.0260495	0.0139125	-0.0188193	-0.0421365	-0.0530465	-0.0628073
				Pc-CBX1	upper	0.090093	0.0461354	0.155034	0.153781	0.156839	0.156869		Pc-CBX1	upper	0.198365	0.192956	0.0743309	0.0364452	0.0256882	0.0166985
