# Supplementary material for: Binding of heterochromatin protein Rhino to a subset of piRNA clusters depends on a combination of two histone marks
Source: Nat Struct Mol Biol. 2025 Jun 17;32(8):1517–27. doi: 10.1038/s41594-025-01584-8 (PMC12350163; doi:10.1038/s41594-025-01584-8)
Supplement: Supplementary file 17 — Statistical source data. [file 41594_2025_1584_MOESM17_ESM.xlsx]

## Sheet: Sheet1
Extended Figure 8b
D. simulans
Feature	Boxplot	Bin1	Bin2	Bin3	Bin4	Bin5	Bin6	Bin7	Bin8	Bin9	Bin10	Bin11	Bin12	Bin13	Bin14	Bin15
piRNA	lower	0	0.01016	0.01016	0.0140972	0.0196535	0.0285626	0.0387226	0.0555052	0.0746449	0.102473	0.138958	0.191988	0.276636	0.458279	0.886611
piRNA	25-th	0	0.01016	0.01016	0.0140972	0.0203201	0.0298135	0.0426598	0.0585141	0.0809702	0.111615	0.149612	0.210021	0.308695	0.53833	1.03617
piRNA	median	0	0.01016	0.01016	0.0196535	0.0222372	0.0323972	0.047115	0.0645409	0.088119	0.119721	0.163239	0.22754	0.348854	0.626558	1.23137
piRNA	75-th	0	0.01016	0.01016	0.0196535	0.0269426	0.036955	0.0494671	0.0693025	0.0940672	0.128828	0.176396	0.248835	0.396893	0.764379	1.52691
piRNA	upper	0	0.01016	0.01016	0.0196535	0.0285626	0.0387226	0.0555052	0.0746449	0.102473	0.138958	0.191767	0.276572	0.458173	0.88591	2.26229
K27	lower	0.0472718	0	0.0464873	0.068738	0.0289424	0	0.00671256	0.00938054	0.0514129	0.0204944	0.0524158	0.00156718	0.0392685	0.0698382	0.560118
K27	25-th	0.64328	0.376534	0.372611	0.318613	0.30965	0.236302	0.190872	0.186952	0.169857	0.140323	0.147592	0.13982	0.144092	0.588428	1.06638
K27	median	0.886268	0.694646	0.737911	0.636887	0.605659	0.555178	0.410234	0.431019	0.338407	0.289593	0.260575	0.26769	0.356744	1.17119	1.30706
K27	75-th	1.04339	0.915347	0.975845	0.887968	0.897815	0.886939	0.795474	0.766031	0.669687	0.586204	0.60287	0.628193	0.966118	1.33657	1.41508
K27	upper	1.64297	1.71564	1.8465	1.71312	1.7502	1.8603	1.65956	1.50873	1.41676	1.2405	1.28368	1.35215	1.80796	2.12696	1.8973
K9	lower	0.390226	0.458715	0.446189	0.402402	0.42163	0.385099	0.382453	0.440775	0.473681	0.460847	0.476543	0.447427	0.438014	0.491057	0.829566
K9	25-th	0.681235	0.690597	0.713193	0.706246	0.715948	0.725098	0.710256	0.735515	0.733597	0.730811	0.747416	0.770161	0.808558	1.13575	1.37474
K9	median	0.769308	0.789039	0.813809	0.806332	0.824056	0.837532	0.815398	0.837986	0.828248	0.816516	0.850374	0.863117	0.967952	1.40274	1.55811
K9	75-th	0.876574	0.898701	0.926224	0.910672	0.938445	0.975952	0.950534	0.954719	0.947465	0.929002	0.994969	1.04556	1.28625	1.59545	1.7509
K9	upper	1.16957	1.20613	1.21865	1.20353	1.26139	1.3437	1.30074	1.28115	1.2572	1.21148	1.35425	1.45241	1.98601	2.17021	2.23991
D. erecta
Feature	Boxplot	Bin1	Bin2	Bin3	Bin4	Bin5	Bin6	Bin7	Bin8	Bin9	Bin10	Bin11	Bin12	Bin13	Bin14	Bin15
piRNA	lower	0	0.0101065	0.0101065	0.0195532	0.0261411	0.036777	0.0563302	0.0805887	0.116132	0.161701	0.214134	0.274766	0.345905	0.443026	0.605531
piRNA	25-th	0	0.0101065	0.0101065	0.0195532	0.0284211	0.0391065	0.0592899	0.0893535	0.126165	0.175155	0.227284	0.293193	0.368916	0.474898	0.667799
piRNA	median	0	0.0101065	0.0101065	0.0195532	0.0296597	0.0446767	0.0664367	0.0968444	0.137799	0.187773	0.2444	0.309731	0.390926	0.510517	0.759573
piRNA	75-th	0	0.0101065	0.0136598	0.020213	0.033213	0.0483448	0.0735539	0.107189	0.149939	0.200402	0.259238	0.327587	0.414764	0.550689	0.925911
piRNA	upper	0	0.0101065	0.0136598	0.020378	0.036777	0.0563302	0.0805887	0.116132	0.161701	0.213973	0.274766	0.345865	0.44287	0.605366	1.30913
K27	lower	0.0856996	0	0	0	0	0	0	0	0	0	0	0.0098006	0.00450679	0.195525	0
K27	25-th	0.680247	0.586477	0	0.334645	0.429747	0.37471	0.41809	0.401147	0.355915	0.351014	0.341192	0.329117	0.314238	0.315968	0.346498
K27	median	0.975092	0.830218	0.400666	0.67062	0.724998	0.68261	0.668956	0.659405	0.578444	0.601755	0.548049	0.498237	0.484788	0.528151	0.757476
K27	75-th	1.07848	1.01031	0.908703	0.932581	0.962294	0.913464	0.952859	0.914649	0.89084	0.917865	0.911509	0.927965	0.952877	1.03142	1.04829
K27	upper	1.67559	1.62586	1.71716	1.72852	1.73561	1.66473	1.65235	1.67109	1.64568	1.65081	1.6738	1.81799	1.66183	1.60998	1.55301
K9	lower	0.632803	0.63156	0	0.599943	0.635514	0.562484	0.65966	0.514629	0.650653	0.517946	0.638192	0.630141	0.620759	0.67086	0.38192
K9	25-th	0.802787	0.813047	0.0149156	0.765643	0.800198	0.793776	0.806388	0.809883	0.807789	0.804756	0.799375	0.799193	0.801843	0.821158	0.86796
K9	median	0.865704	0.874516	0.792553	0.854702	0.864888	0.865108	0.875334	0.885702	0.876115	0.885544	0.878377	0.882221	0.883282	0.958863	1.17653
K9	75-th	0.916529	0.937051	0.890043	0.922323	0.94478	0.949406	0.980063	1.00729	1.0038	1.0595	1.0696	1.10917	1.11725	1.20196	1.375
K9	upper	1.08683	1.12128	2.10584	1.15685	1.1599	1.18199	1.2327	1.29714	1.29282	1.44086	1.47242	1.57123	1.58232	1.76063	1.9479
D. ananassae
Feature	Boxplot	Bin1	Bin2	Bin3	Bin4	Bin5	Bin6	Bin7	Bin8	Bin9	Bin10	Bin11	Bin12	Bin13	Bin14	Bin15
piRNA	lower	0	0.00481043	0.00655665	0.00655665	0.0128292	0.0188411	0.025679	0.0414123	0.0668851	0.100789	0.142512	0.188088	0.244765	0.32056	0.469012
piRNA	25-th	0	0.00481043	0.00655665	0.00733274	0.0128292	0.0193858	0.0301642	0.0469631	0.0747999	0.110923	0.15343	0.201484	0.260808	0.346763	0.543871
piRNA	median	0	0.00481043	0.00655665	0.00946615	0.0131133	0.0205334	0.0321457	0.052309	0.083326	0.121016	0.165197	0.21616	0.277779	0.378748	0.683295
piRNA	75-th	0	0.00655665	0.00655665	0.0121432	0.0143119	0.0246134	0.0374425	0.0598166	0.091297	0.131077	0.177046	0.230813	0.297448	0.41631	1.02853
piRNA	upper	0	0.00655665	0.00655665	0.0128292	0.0160228	0.025679	0.0414123	0.0667519	0.100758	0.142471	0.188045	0.244723	0.32044	0.46881	1.75279
K27	lower	0	0	0	0	0	0	0	0	0	0.133966	0.151343	0.208025	0.163332	0.159562	0.174094
K27	25-th	0.40906	0.262128	0.0199415	0.00873195	0.190143	0.241872	0.250101	0.278465	0.343152	0.617865	0.685355	0.730782	0.705799	0.690148	0.67402
K27	median	0.760489	0.598298	0.451853	0.354851	0.386488	0.397978	0.388064	0.504087	0.77363	0.866172	0.917263	0.932676	0.943442	0.951167	0.857541
K27	75-th	0.886996	0.831435	0.74672	0.72069	0.693483	0.700209	0.723738	0.863519	0.998671	1.05213	1.07514	1.07958	1.09821	1.11363	1.01121
K27	upper	1.60337	1.68008	1.83667	1.7623	1.44317	1.378	1.40363	1.71186	1.83463	1.7011	1.47371	1.51086	1.67068	1.62166	1.49365
K9	lower	0.498034	0.507034	0	0	0.322324	0.475073	0.495455	0.472053	0.406432	0.374418	0.475055	0.46513	0.454368	0.505264	0.465321
K9	25-th	0.66012	0.678926	0.0961104	0.0414519	0.633273	0.707486	0.737607	0.768295	0.780063	0.798136	0.814877	0.834516	0.855002	0.872512	0.811008
K9	median	0.712262	0.742774	0.717798	0.727859	0.752387	0.784512	0.812635	0.849985	0.881542	0.925414	0.959103	0.973803	1.01311	1.02736	0.973658
K9	75-th	0.769034	0.815615	0.811978	0.824756	0.848085	0.872232	0.911339	0.967222	1.03012	1.09414	1.13228	1.15803	1.18631	1.22007	1.21739
K9	upper	0.932335	1.00673	1.67232	1.58976	1.16883	1.11909	1.16775	1.26252	1.40319	1.52555	1.60572	1.63529	1.68047	1.70808	1.82035
