# Supplementary material for: Binding of heterochromatin protein Rhino to a subset of piRNA clusters depends on a combination of two histone marks
Source: Nat Struct Mol Biol. 2025 Jun 17;32(8):1517–27. doi: 10.1038/s41594-025-01584-8 (PMC12350163; doi:10.1038/s41594-025-01584-8)
Supplement: Supplementary file 18 — Pdb files related to the model of the Rhi chromodomain dimer in complex with a histone 3 peptide with trimethylated K9 and K27 residues. [file 41594_2025_1584_MOESM18_ESM.zip]

Archive with 3 entries (3 files):
- final_frame.pdb
- initial_frame_0.pdb
- representative_frame.pdb
