# Supplementary material for: Binding of heterochromatin protein Rhino to a subset of piRNA clusters depends on a combination of two histone marks
Source: Nat Struct Mol Biol. 2025 Jun 17;32(8):1517–27. doi: 10.1038/s41594-025-01584-8 (PMC12350163; doi:10.1038/s41594-025-01584-8)
Supplement: Supplementary file 18 — Pdb files related to the model of the Rhi chromodomain dimer in complex with a histone 3 peptide with trimethylated K9 and K27 residues. [file 41594_2025_1584_MOESM18_ESM.zip › final_frame.pdb]

ATOM      1  N   GLY A   1       9.529 -17.296  -3.507  1.00  0.00           N  
ATOM      5  CA  GLY A   1       9.127 -18.557  -4.153  1.00  0.00           C  
ATOM      8  C   GLY A   1      10.046 -19.626  -3.947  1.00  0.00           C  
ATOM      9  O   GLY A   1      11.007 -19.446  -3.232  1.00  0.00           O  
ATOM      6  HA2 GLY A   1       8.180 -18.839  -3.692  1.00  0.00           H  
ATOM      7  HA3 GLY A   1       9.040 -18.478  -5.237  1.00  0.00           H  
ATOM      2  H1  GLY A   1       8.837 -16.568  -3.614  1.00  0.00           H  
ATOM      3  H2  GLY A   1       9.655 -17.398  -2.510  1.00  0.00           H  
ATOM      4  H3  GLY A   1      10.397 -16.962  -3.901  1.00  0.00           H  
ATOM     10  N   PRO A   2       9.787 -20.818  -4.432  1.00  0.00           N  
ATOM     20  CA  PRO A   2      10.632 -21.959  -4.201  1.00  0.00           C  
ATOM     22  C   PRO A   2      12.044 -21.794  -4.744  1.00  0.00           C  
ATOM     23  O   PRO A   2      12.220 -21.227  -5.799  1.00  0.00           O  
ATOM     17  CB  PRO A   2       9.849 -23.153  -4.752  1.00  0.00           C  
ATOM     14  CG  PRO A   2       8.579 -22.652  -5.396  1.00  0.00           C  
ATOM     11  CD  PRO A   2       8.612 -21.146  -5.175  1.00  0.00           C  
ATOM     21  HA  PRO A   2      10.769 -22.009  -3.121  1.00  0.00           H  
ATOM     18  HB2 PRO A   2      10.466 -23.763  -5.411  1.00  0.00           H  
ATOM     19  HB3 PRO A   2       9.558 -23.778  -3.907  1.00  0.00           H  
ATOM     15  HG2 PRO A   2       8.638 -22.800  -6.474  1.00  0.00           H  
ATOM     16  HG3 PRO A   2       7.665 -23.130  -5.042  1.00  0.00           H  
ATOM     12  HD2 PRO A   2       8.683 -20.664  -6.150  1.00  0.00           H  
ATOM     13  HD3 PRO A   2       7.740 -20.767  -4.641  1.00  0.00           H  
ATOM     24  N   GLY A   3      13.044 -22.173  -3.966  1.00  0.00           N  
ATOM     26  CA  GLY A   3      14.452 -22.099  -4.281  1.00  0.00           C  
ATOM     29  C   GLY A   3      15.050 -20.713  -3.939  1.00  0.00           C  
ATOM     30  O   GLY A   3      14.251 -19.819  -3.714  1.00  0.00           O  
ATOM     25  H   GLY A   3      12.831 -22.535  -3.048  1.00  0.00           H  
ATOM     27  HA2 GLY A   3      15.102 -22.857  -3.842  1.00  0.00           H  
ATOM     28  HA3 GLY A   3      14.407 -22.145  -5.369  1.00  0.00           H  
ATOM     31  N   SER A   4      16.391 -20.599  -3.928  1.00  0.00           N  
ATOM     33  CA  SER A   4      17.132 -19.363  -3.623  1.00  0.00           C  
ATOM     40  C   SER A   4      16.744 -18.738  -2.303  1.00  0.00           C  
ATOM     41  O   SER A   4      16.573 -17.551  -2.183  1.00  0.00           O  
ATOM     35  CB  SER A   4      16.958 -18.372  -4.818  1.00  0.00           C  
ATOM     38  OG  SER A   4      18.004 -17.449  -5.065  1.00  0.00           O  
ATOM     32  H   SER A   4      16.949 -21.438  -4.007  1.00  0.00           H  
ATOM     34  HA  SER A   4      18.178 -19.652  -3.526  1.00  0.00           H  
ATOM     36  HB2 SER A   4      16.890 -19.016  -5.695  1.00  0.00           H  
ATOM     37  HB3 SER A   4      16.002 -17.850  -4.769  1.00  0.00           H  
ATOM     39  HG  SER A   4      18.740 -17.996  -5.349  1.00  0.00           H  
ATOM     42  N   HID A   5      16.483 -19.542  -1.268  1.00  0.00           N  
ATOM     44  CA  HID A   5      15.901 -19.048  -0.013  1.00  0.00           C  
ATOM     57  C   HID A   5      16.848 -18.246   0.933  1.00  0.00           C  
ATOM     58  O   HID A   5      16.444 -17.526   1.850  1.00  0.00           O  
ATOM     46  CB  HID A   5      15.239 -20.152   0.853  1.00  0.00           C  
ATOM     49  CG  HID A   5      13.991 -20.813   0.263  1.00  0.00           C  
ATOM     55  CD2 HID A   5      13.928 -21.957  -0.432  1.00  0.00           C  
ATOM     50  ND1 HID A   5      12.756 -20.192   0.126  1.00  0.00           N  
ATOM     52  CE1 HID A   5      11.937 -21.012  -0.599  1.00  0.00           C  
ATOM     54  NE2 HID A   5      12.660 -22.151  -0.955  1.00  0.00           N  
ATOM     43  H   HID A   5      16.584 -20.530  -1.449  1.00  0.00           H  
ATOM     45  HA  HID A   5      15.075 -18.409  -0.327  1.00  0.00           H  
ATOM     47  HB2 HID A   5      15.977 -20.929   1.054  1.00  0.00           H  
ATOM     48  HB3 HID A   5      14.985 -19.656   1.789  1.00  0.00           H  
ATOM     51  HD1 HID A   5      12.547 -19.351   0.646  1.00  0.00           H  
ATOM     56  HD2 HID A   5      14.800 -22.576  -0.582  1.00  0.00           H  
ATOM     53  HE1 HID A   5      10.877 -20.884  -0.758  1.00  0.00           H  
ATOM     59  N   VAL A   6      18.175 -18.253   0.587  1.00  0.00           N  
ATOM     61  CA  VAL A   6      19.086 -17.278   1.212  1.00  0.00           C  
ATOM     73  C   VAL A   6      18.745 -15.836   0.869  1.00  0.00           C  
ATOM     74  O   VAL A   6      19.352 -14.903   1.395  1.00  0.00           O  
ATOM     63  CB  VAL A   6      20.539 -17.761   0.857  1.00  0.00           C  
ATOM     65  CG1 VAL A   6      20.839 -17.300  -0.583  1.00  0.00           C  
ATOM     69  CG2 VAL A   6      21.589 -17.185   1.791  1.00  0.00           C  
ATOM     60  H   VAL A   6      18.652 -18.950   0.034  1.00  0.00           H  
ATOM     62  HA  VAL A   6      18.909 -17.370   2.284  1.00  0.00           H  
ATOM     64  HB  VAL A   6      20.585 -18.849   0.878  1.00  0.00           H  
ATOM     66 HG11 VAL A   6      21.762 -17.799  -0.877  1.00  0.00           H  
ATOM     67 HG12 VAL A   6      20.038 -17.607  -1.256  1.00  0.00           H  
ATOM     68 HG13 VAL A   6      20.950 -16.220  -0.494  1.00  0.00           H  
ATOM     70 HG21 VAL A   6      21.938 -16.221   1.422  1.00  0.00           H  
ATOM     71 HG22 VAL A   6      21.139 -17.097   2.780  1.00  0.00           H  
ATOM     72 HG23 VAL A   6      22.460 -17.835   1.872  1.00  0.00           H  
ATOM     75  N   GLU A   7      17.780 -15.543   0.008  1.00  0.00           N  
ATOM     77  CA  GLU A   7      17.242 -14.179  -0.233  1.00  0.00           C  
ATOM     88  C   GLU A   7      16.235 -13.705   0.815  1.00  0.00           C  
ATOM     89  O   GLU A   7      15.697 -12.584   0.794  1.00  0.00           O  
ATOM     79  CB  GLU A   7      16.513 -14.051  -1.543  1.00  0.00           C  
ATOM     82  CG  GLU A   7      17.440 -14.267  -2.751  1.00  0.00           C  
ATOM     85  CD  GLU A   7      18.631 -13.208  -2.747  1.00  0.00           C  
ATOM     86  OE1 GLU A   7      19.794 -13.524  -3.009  1.00  0.00           O  
ATOM     87  OE2 GLU A   7      18.360 -11.981  -2.599  1.00  0.00           O1-
ATOM     76  H   GLU A   7      17.471 -16.276  -0.615  1.00  0.00           H  
ATOM     78  HA  GLU A   7      17.994 -13.394  -0.308  1.00  0.00           H  
ATOM     80  HB2 GLU A   7      15.626 -14.682  -1.498  1.00  0.00           H  
ATOM     81  HB3 GLU A   7      16.132 -13.031  -1.577  1.00  0.00           H  
ATOM     83  HG2 GLU A   7      17.843 -15.276  -2.827  1.00  0.00           H  
ATOM     84  HG3 GLU A   7      16.838 -14.016  -3.624  1.00  0.00           H  
ATOM     90  N   GLU A   8      15.867 -14.576   1.787  1.00  0.00           N  
ATOM     92  CA  GLU A   8      14.680 -14.487   2.590  1.00  0.00           C  
ATOM    103  C   GLU A   8      15.019 -14.192   4.019  1.00  0.00           C  
ATOM    104  O   GLU A   8      15.759 -14.992   4.600  1.00  0.00           O  
ATOM     94  CB  GLU A   8      13.798 -15.641   2.385  1.00  0.00           C  
ATOM     97  CG  GLU A   8      13.374 -15.913   0.957  1.00  0.00           C  
ATOM    100  CD  GLU A   8      12.256 -16.958   0.728  1.00  0.00           C  
ATOM    101  OE1 GLU A   8      12.082 -17.812   1.621  1.00  0.00           O  
ATOM    102  OE2 GLU A   8      11.522 -16.925  -0.319  1.00  0.00           O1-
ATOM     91  H   GLU A   8      16.388 -15.434   1.905  1.00  0.00           H  
ATOM     93  HA  GLU A   8      14.121 -13.655   2.160  1.00  0.00           H  
ATOM     95  HB2 GLU A   8      14.328 -16.548   2.675  1.00  0.00           H  
ATOM     96  HB3 GLU A   8      12.888 -15.540   2.977  1.00  0.00           H  
ATOM     98  HG2 GLU A   8      13.045 -14.943   0.585  1.00  0.00           H  
ATOM     99  HG3 GLU A   8      14.307 -16.159   0.449  1.00  0.00           H  
ATOM    105  N   TYR A   9      14.431 -13.121   4.593  1.00  0.00           N  
ATOM    107  CA  TYR A   9      14.692 -12.509   5.893  1.00  0.00           C  
ATOM    124  C   TYR A   9      13.411 -12.167   6.660  1.00  0.00           C  
ATOM    125  O   TYR A   9      12.357 -11.885   6.118  1.00  0.00           O  
ATOM    109  CB  TYR A   9      15.566 -11.231   5.646  1.00  0.00           C  
ATOM    112  CG  TYR A   9      16.990 -11.539   5.221  1.00  0.00           C  
ATOM    113  CD1 TYR A   9      17.934 -11.607   6.234  1.00  0.00           C  
ATOM    122  CD2 TYR A   9      17.449 -11.689   3.871  1.00  0.00           C  
ATOM    115  CE1 TYR A   9      19.324 -11.959   5.927  1.00  0.00           C  
ATOM    120  CE2 TYR A   9      18.754 -12.035   3.600  1.00  0.00           C  
ATOM    117  CZ  TYR A   9      19.679 -12.225   4.586  1.00  0.00           C  
ATOM    118  OH  TYR A   9      21.005 -12.247   4.195  1.00  0.00           O  
ATOM    106  H   TYR A   9      13.779 -12.595   4.030  1.00  0.00           H  
ATOM    108  HA  TYR A   9      15.208 -13.306   6.430  1.00  0.00           H  
ATOM    110  HB2 TYR A   9      15.193 -10.623   4.822  1.00  0.00           H  
ATOM    111  HB3 TYR A   9      15.478 -10.620   6.544  1.00  0.00           H  
ATOM    114  HD1 TYR A   9      17.607 -11.566   7.263  1.00  0.00           H  
ATOM    123  HD2 TYR A   9      16.856 -11.572   2.976  1.00  0.00           H  
ATOM    116  HE1 TYR A   9      20.062 -11.829   6.705  1.00  0.00           H  
ATOM    121  HE2 TYR A   9      18.901 -12.097   2.532  1.00  0.00           H  
ATOM    119  HH  TYR A   9      21.511 -12.253   5.010  1.00  0.00           H  
ATOM    126  N   VAL A  10      13.378 -12.436   7.976  1.00  0.00           N  
ATOM    128  CA  VAL A  10      12.176 -12.385   8.839  1.00  0.00           C  
ATOM    140  C   VAL A  10      12.119 -11.013   9.462  1.00  0.00           C  
ATOM    141  O   VAL A  10      13.110 -10.553  10.058  1.00  0.00           O  
ATOM    130  CB  VAL A  10      12.249 -13.504   9.955  1.00  0.00           C  
ATOM    132  CG1 VAL A  10      11.145 -13.305  11.023  1.00  0.00           C  
ATOM    136  CG2 VAL A  10      11.994 -14.855   9.217  1.00  0.00           C  
ATOM    127  H   VAL A  10      14.272 -12.769   8.308  1.00  0.00           H  
ATOM    129  HA  VAL A  10      11.338 -12.594   8.174  1.00  0.00           H  
ATOM    131  HB  VAL A  10      13.217 -13.442  10.453  1.00  0.00           H  
ATOM    133 HG11 VAL A  10      10.117 -13.258  10.665  1.00  0.00           H  
ATOM    134 HG12 VAL A  10      11.274 -14.031  11.825  1.00  0.00           H  
ATOM    135 HG13 VAL A  10      11.399 -12.430  11.621  1.00  0.00           H  
ATOM    137 HG21 VAL A  10      11.997 -15.704   9.900  1.00  0.00           H  
ATOM    138 HG22 VAL A  10      10.978 -14.752   8.836  1.00  0.00           H  
ATOM    139 HG23 VAL A  10      12.788 -14.965   8.478  1.00  0.00           H  
ATOM    142  N   VAL A  11      10.972 -10.311   9.359  1.00  0.00           N  
ATOM    144  CA  VAL A  11      10.685  -9.003  10.008  1.00  0.00           C  
ATOM    156  C   VAL A  11      10.745  -9.152  11.521  1.00  0.00           C  
ATOM    157  O   VAL A  11      10.172 -10.119  11.994  1.00  0.00           O  
ATOM    146  CB  VAL A  11       9.359  -8.510   9.457  1.00  0.00           C  
ATOM    148  CG1 VAL A  11       8.856  -7.284  10.273  1.00  0.00           C  
ATOM    152  CG2 VAL A  11       9.283  -8.068   7.993  1.00  0.00           C  
ATOM    143  H   VAL A  11      10.214 -10.661   8.791  1.00  0.00           H  
ATOM    145  HA  VAL A  11      11.497  -8.328   9.738  1.00  0.00           H  
ATOM    147  HB  VAL A  11       8.623  -9.299   9.609  1.00  0.00           H  
ATOM    149 HG11 VAL A  11       7.886  -6.949   9.907  1.00  0.00           H  
ATOM    150 HG12 VAL A  11       8.688  -7.531  11.321  1.00  0.00           H  
ATOM    151 HG13 VAL A  11       9.574  -6.468  10.188  1.00  0.00           H  
ATOM    153 HG21 VAL A  11      10.150  -7.482   7.687  1.00  0.00           H  
ATOM    154 HG22 VAL A  11       9.160  -8.914   7.316  1.00  0.00           H  
ATOM    155 HG23 VAL A  11       8.407  -7.428   7.892  1.00  0.00           H  
ATOM    158  N   GLU A  12      11.328  -8.226  12.356  1.00  0.00           N  
ATOM    160  CA  GLU A  12      10.994  -8.039  13.808  1.00  0.00           C  
ATOM    171  C   GLU A  12       9.902  -6.964  14.158  1.00  0.00           C  
ATOM    172  O   GLU A  12       8.954  -7.037  14.944  1.00  0.00           O  
ATOM    162  CB  GLU A  12      12.232  -7.586  14.599  1.00  0.00           C  
ATOM    165  CG  GLU A  12      12.015  -7.148  16.054  1.00  0.00           C  
ATOM    168  CD  GLU A  12      11.314  -8.287  16.842  1.00  0.00           C  
ATOM    169  OE1 GLU A  12      11.157  -8.168  18.115  1.00  0.00           O  
ATOM    170  OE2 GLU A  12      11.193  -9.446  16.387  1.00  0.00           O1-
ATOM    159  H   GLU A  12      11.866  -7.505  11.898  1.00  0.00           H  
ATOM    161  HA  GLU A  12      10.579  -8.990  14.142  1.00  0.00           H  
ATOM    163  HB2 GLU A  12      12.996  -8.363  14.612  1.00  0.00           H  
ATOM    164  HB3 GLU A  12      12.696  -6.716  14.135  1.00  0.00           H  
ATOM    166  HG2 GLU A  12      13.017  -6.915  16.413  1.00  0.00           H  
ATOM    167  HG3 GLU A  12      11.424  -6.234  16.116  1.00  0.00           H  
ATOM    173  N   LYS A  13       9.976  -5.884  13.341  1.00  0.00           N  
ATOM    175  CA  LYS A  13       9.087  -4.712  13.561  1.00  0.00           C  
ATOM    193  C   LYS A  13       9.119  -3.749  12.381  1.00  0.00           C  
ATOM    194  O   LYS A  13      10.089  -3.728  11.678  1.00  0.00           O  
ATOM    177  CB  LYS A  13       9.515  -3.937  14.883  1.00  0.00           C  
ATOM    180  CG  LYS A  13       8.557  -2.824  15.293  1.00  0.00           C  
ATOM    183  CD  LYS A  13       8.849  -2.278  16.656  1.00  0.00           C  
ATOM    186  CE  LYS A  13       7.768  -1.260  17.112  1.00  0.00           C  
ATOM    189  NZ  LYS A  13       8.296  -0.366  18.198  1.00  0.00           N1+
ATOM    174  H   LYS A  13      10.685  -5.835  12.624  1.00  0.00           H  
ATOM    176  HA  LYS A  13       8.042  -5.023  13.572  1.00  0.00           H  
ATOM    178  HB2 LYS A  13       9.456  -4.707  15.653  1.00  0.00           H  
ATOM    179  HB3 LYS A  13      10.528  -3.538  14.841  1.00  0.00           H  
ATOM    181  HG2 LYS A  13       8.689  -2.075  14.512  1.00  0.00           H  
ATOM    182  HG3 LYS A  13       7.524  -3.164  15.225  1.00  0.00           H  
ATOM    184  HD2 LYS A  13       9.017  -3.056  17.401  1.00  0.00           H  
ATOM    185  HD3 LYS A  13       9.804  -1.758  16.730  1.00  0.00           H  
ATOM    187  HE2 LYS A  13       7.467  -0.672  16.245  1.00  0.00           H  
ATOM    188  HE3 LYS A  13       6.897  -1.787  17.501  1.00  0.00           H  
ATOM    190  HZ1 LYS A  13       8.364  -0.777  19.118  1.00  0.00           H  
ATOM    191  HZ2 LYS A  13       9.254  -0.124  17.990  1.00  0.00           H  
ATOM    192  HZ3 LYS A  13       7.809   0.517  18.136  1.00  0.00           H  
ATOM    195  N   ILE A  14       8.093  -2.933  12.186  1.00  0.00           N  
ATOM    197  CA  ILE A  14       8.058  -1.823  11.134  1.00  0.00           C  
ATOM    212  C   ILE A  14       7.870  -0.489  11.884  1.00  0.00           C  
ATOM    213  O   ILE A  14       7.180  -0.484  12.844  1.00  0.00           O  
ATOM    199  CB  ILE A  14       6.864  -2.121  10.168  1.00  0.00           C  
ATOM    205  CG1 ILE A  14       6.699  -3.630   9.807  1.00  0.00           C  
ATOM    201  CG2 ILE A  14       6.722  -1.132   9.037  1.00  0.00           C  
ATOM    208  CD1 ILE A  14       7.509  -4.127   8.662  1.00  0.00           C  
ATOM    196  H   ILE A  14       7.325  -2.906  12.842  1.00  0.00           H  
ATOM    198  HA  ILE A  14       9.014  -1.861  10.611  1.00  0.00           H  
ATOM    200  HB  ILE A  14       5.980  -1.821  10.730  1.00  0.00           H  
ATOM    206 HG12 ILE A  14       6.857  -4.337  10.621  1.00  0.00           H  
ATOM    207 HG13 ILE A  14       5.648  -3.805   9.576  1.00  0.00           H  
ATOM    202 HG21 ILE A  14       7.622  -0.989   8.439  1.00  0.00           H  
ATOM    203 HG22 ILE A  14       5.795  -1.412   8.536  1.00  0.00           H  
ATOM    204 HG23 ILE A  14       6.621  -0.085   9.324  1.00  0.00           H  
ATOM    209 HD11 ILE A  14       8.342  -4.695   9.077  1.00  0.00           H  
ATOM    210 HD12 ILE A  14       6.971  -4.783   7.977  1.00  0.00           H  
ATOM    211 HD13 ILE A  14       7.937  -3.292   8.107  1.00  0.00           H  
ATOM    214  N   LEU A  15       8.550   0.550  11.469  1.00  0.00           N  
ATOM    216  CA  LEU A  15       8.793   1.686  12.381  1.00  0.00           C  
ATOM    231  C   LEU A  15       8.909   3.012  11.525  1.00  0.00           C  
ATOM    232  O   LEU A  15       9.545   3.971  11.938  1.00  0.00           O  
ATOM    218  CB  LEU A  15       9.993   1.300  13.230  1.00  0.00           C  
ATOM    221  CG  LEU A  15      11.303   1.048  12.434  1.00  0.00           C  
ATOM    223  CD1 LEU A  15      12.355   2.129  12.867  1.00  0.00           C  
ATOM    227  CD2 LEU A  15      11.847  -0.284  12.761  1.00  0.00           C  
ATOM    215  H   LEU A  15       9.278   0.299  10.815  1.00  0.00           H  
ATOM    217  HA  LEU A  15       7.947   1.637  13.067  1.00  0.00           H  
ATOM    219  HB2 LEU A  15       9.991   2.126  13.942  1.00  0.00           H  
ATOM    220  HB3 LEU A  15       9.810   0.474  13.917  1.00  0.00           H  
ATOM    222  HG  LEU A  15      11.193   1.181  11.358  1.00  0.00           H  
ATOM    224 HD11 LEU A  15      13.382   1.897  12.584  1.00  0.00           H  
ATOM    225 HD12 LEU A  15      12.198   3.138  12.485  1.00  0.00           H  
ATOM    226 HD13 LEU A  15      12.526   1.958  13.930  1.00  0.00           H  
ATOM    228 HD21 LEU A  15      12.054  -0.271  13.831  1.00  0.00           H  
ATOM    229 HD22 LEU A  15      11.203  -1.089  12.406  1.00  0.00           H  
ATOM    230 HD23 LEU A  15      12.689  -0.300  12.069  1.00  0.00           H  
ATOM    233  N   GLY A  16       8.395   3.149  10.316  1.00  0.00           N  
ATOM    235  CA  GLY A  16       8.407   4.322   9.518  1.00  0.00           C  
ATOM    238  C   GLY A  16       7.888   4.055   8.102  1.00  0.00           C  
ATOM    239  O   GLY A  16       7.852   2.836   7.752  1.00  0.00           O  
ATOM    234  H   GLY A  16       7.945   2.346   9.900  1.00  0.00           H  
ATOM    236  HA2 GLY A  16       7.877   5.085  10.088  1.00  0.00           H  
ATOM    237  HA3 GLY A  16       9.415   4.705   9.356  1.00  0.00           H  
ATOM    240  N   LYS A  17       7.465   5.107   7.379  1.00  0.00           N  
ATOM    242  CA  LYS A  17       6.879   5.126   6.052  1.00  0.00           C  
ATOM    260  C   LYS A  17       7.457   6.308   5.243  1.00  0.00           C  
ATOM    261  O   LYS A  17       7.676   7.360   5.819  1.00  0.00           O  
ATOM    244  CB  LYS A  17       5.375   5.296   6.255  1.00  0.00           C  
ATOM    247  CG  LYS A  17       4.549   5.329   4.936  1.00  0.00           C  
ATOM    250  CD  LYS A  17       3.203   4.857   5.115  1.00  0.00           C  
ATOM    253  CE  LYS A  17       2.331   5.771   6.078  1.00  0.00           C  
ATOM    256  NZ  LYS A  17       0.978   5.147   6.131  1.00  0.00           N1+
ATOM    241  H   LYS A  17       7.330   6.017   7.795  1.00  0.00           H  
ATOM    243  HA  LYS A  17       7.059   4.144   5.614  1.00  0.00           H  
ATOM    245  HB2 LYS A  17       5.022   4.498   6.908  1.00  0.00           H  
ATOM    246  HB3 LYS A  17       5.063   6.069   6.957  1.00  0.00           H  
ATOM    248  HG2 LYS A  17       4.494   6.318   4.480  1.00  0.00           H  
ATOM    249  HG3 LYS A  17       5.107   4.669   4.271  1.00  0.00           H  
ATOM    251  HD2 LYS A  17       2.836   4.945   4.092  1.00  0.00           H  
ATOM    252  HD3 LYS A  17       3.193   3.846   5.521  1.00  0.00           H  
ATOM    254  HE2 LYS A  17       2.700   5.800   7.103  1.00  0.00           H  
ATOM    255  HE3 LYS A  17       2.151   6.757   5.652  1.00  0.00           H  
ATOM    257  HZ1 LYS A  17       0.229   5.649   6.585  1.00  0.00           H  
ATOM    258  HZ2 LYS A  17       0.612   4.838   5.242  1.00  0.00           H  
ATOM    259  HZ3 LYS A  17       1.146   4.275   6.611  1.00  0.00           H  
ATOM    262  N   ARG A  18       7.546   6.093   3.919  1.00  0.00           N  
ATOM    264  CA  ARG A  18       7.997   7.177   2.956  1.00  0.00           C  
ATOM    284  C   ARG A  18       7.490   6.859   1.535  1.00  0.00           C  
ATOM    285  O   ARG A  18       7.155   5.710   1.245  1.00  0.00           O  
ATOM    266  CB  ARG A  18       9.556   7.398   2.951  1.00  0.00           C  
ATOM    269  CG  ARG A  18      10.265   6.348   2.141  1.00  0.00           C  
ATOM    272  CD  ARG A  18      11.783   6.427   2.261  1.00  0.00           C  
ATOM    275  NE  ARG A  18      12.384   5.401   1.461  1.00  0.00           N  
ATOM    277  CZ  ARG A  18      13.682   4.997   1.424  1.00  0.00           C  
ATOM    278  NH1 ARG A  18      14.632   5.594   2.045  1.00  0.00           N1+
ATOM    281  NH2 ARG A  18      14.034   4.091   0.610  1.00  0.00           N  
ATOM    263  H   ARG A  18       7.219   5.179   3.638  1.00  0.00           H  
ATOM    265  HA  ARG A  18       7.587   8.128   3.294  1.00  0.00           H  
ATOM    267  HB2 ARG A  18       9.675   8.333   2.404  1.00  0.00           H  
ATOM    268  HB3 ARG A  18      10.034   7.484   3.927  1.00  0.00           H  
ATOM    270  HG2 ARG A  18       9.943   5.374   2.510  1.00  0.00           H  
ATOM    271  HG3 ARG A  18       9.951   6.400   1.099  1.00  0.00           H  
ATOM    273  HD2 ARG A  18      12.041   7.386   1.812  1.00  0.00           H  
ATOM    274  HD3 ARG A  18      12.167   6.416   3.281  1.00  0.00           H  
ATOM    276  HE  ARG A  18      11.805   5.069   0.702  1.00  0.00           H  
ATOM    279 HH11 ARG A  18      14.407   6.458   2.517  1.00  0.00           H  
ATOM    280 HH12 ARG A  18      15.549   5.182   1.946  1.00  0.00           H  
ATOM    282 HH21 ARG A  18      13.326   3.693   0.009  1.00  0.00           H  
ATOM    283 HH22 ARG A  18      14.832   3.505   0.809  1.00  0.00           H  
ATOM    286  N   PHE A  19       7.480   7.738   0.567  1.00  0.00           N  
ATOM    288  CA  PHE A  19       7.351   7.465  -0.846  1.00  0.00           C  
ATOM    304  C   PHE A  19       8.674   7.538  -1.636  1.00  0.00           C  
ATOM    305  O   PHE A  19       9.394   8.502  -1.512  1.00  0.00           O  
ATOM    290  CB  PHE A  19       6.286   8.367  -1.455  1.00  0.00           C  
ATOM    293  CG  PHE A  19       4.948   7.758  -1.702  1.00  0.00           C  
ATOM    294  CD1 PHE A  19       3.933   7.819  -0.722  1.00  0.00           C  
ATOM    302  CD2 PHE A  19       4.542   7.416  -3.013  1.00  0.00           C  
ATOM    296  CE1 PHE A  19       2.632   7.363  -0.928  1.00  0.00           C  
ATOM    300  CE2 PHE A  19       3.154   7.091  -3.263  1.00  0.00           C  
ATOM    298  CZ  PHE A  19       2.220   6.983  -2.214  1.00  0.00           C  
ATOM    287  H   PHE A  19       7.936   8.612   0.790  1.00  0.00           H  
ATOM    289  HA  PHE A  19       6.987   6.478  -1.134  1.00  0.00           H  
ATOM    291  HB2 PHE A  19       6.207   9.213  -0.771  1.00  0.00           H  
ATOM    292  HB3 PHE A  19       6.479   8.756  -2.455  1.00  0.00           H  
ATOM    295  HD1 PHE A  19       4.203   8.213   0.246  1.00  0.00           H  
ATOM    303  HD2 PHE A  19       5.250   7.509  -3.823  1.00  0.00           H  
ATOM    297  HE1 PHE A  19       1.904   7.306  -0.132  1.00  0.00           H  
ATOM    301  HE2 PHE A  19       2.820   6.868  -4.265  1.00  0.00           H  
ATOM    299  HZ  PHE A  19       1.235   6.627  -2.480  1.00  0.00           H  
ATOM    306  N   VAL A  20       8.881   6.653  -2.647  1.00  0.00           N  
ATOM    308  CA  VAL A  20      10.061   6.663  -3.551  1.00  0.00           C  
ATOM    320  C   VAL A  20       9.652   6.408  -5.007  1.00  0.00           C  
ATOM    321  O   VAL A  20       8.838   5.548  -5.229  1.00  0.00           O  
ATOM    310  CB  VAL A  20      11.125   5.653  -3.158  1.00  0.00           C  
ATOM    312  CG1 VAL A  20      12.327   5.630  -4.149  1.00  0.00           C  
ATOM    316  CG2 VAL A  20      11.718   6.005  -1.774  1.00  0.00           C  
ATOM    307  H   VAL A  20       8.207   5.909  -2.753  1.00  0.00           H  
ATOM    309  HA  VAL A  20      10.582   7.606  -3.387  1.00  0.00           H  
ATOM    311  HB  VAL A  20      10.687   4.660  -3.055  1.00  0.00           H  
ATOM    313 HG11 VAL A  20      11.976   5.380  -5.150  1.00  0.00           H  
ATOM    314 HG12 VAL A  20      12.918   6.546  -4.140  1.00  0.00           H  
ATOM    315 HG13 VAL A  20      13.076   4.910  -3.820  1.00  0.00           H  
ATOM    317 HG21 VAL A  20      12.132   7.001  -1.935  1.00  0.00           H  
ATOM    318 HG22 VAL A  20      10.908   5.983  -1.045  1.00  0.00           H  
ATOM    319 HG23 VAL A  20      12.515   5.335  -1.452  1.00  0.00           H  
ATOM    322  N   ASN A  21      10.115   7.212  -6.028  1.00  0.00           N  
ATOM    324  CA  ASN A  21       9.808   7.049  -7.467  1.00  0.00           C  
ATOM    334  C   ASN A  21       8.332   6.986  -7.833  1.00  0.00           C  
ATOM    335  O   ASN A  21       7.923   6.338  -8.809  1.00  0.00           O  
ATOM    326  CB  ASN A  21      10.693   5.927  -8.055  1.00  0.00           C  
ATOM    329  CG  ASN A  21      12.161   6.159  -7.841  1.00  0.00           C  
ATOM    331  ND2 ASN A  21      12.874   5.007  -7.866  1.00  0.00           N  
ATOM    330  OD1 ASN A  21      12.715   7.261  -7.892  1.00  0.00           O  
ATOM    323  H   ASN A  21      10.592   8.075  -5.807  1.00  0.00           H  
ATOM    325  HA  ASN A  21      10.195   7.967  -7.908  1.00  0.00           H  
ATOM    327  HB2 ASN A  21      10.447   4.953  -7.631  1.00  0.00           H  
ATOM    328  HB3 ASN A  21      10.548   5.784  -9.126  1.00  0.00           H  
ATOM    332 HD21 ASN A  21      12.457   4.181  -8.271  1.00  0.00           H  
ATOM    333 HD22 ASN A  21      13.857   5.132  -7.670  1.00  0.00           H  
ATOM    336  N   GLY A  22       7.485   7.602  -6.964  1.00  0.00           N  
ATOM    338  CA  GLY A  22       6.105   7.626  -6.992  1.00  0.00           C  
ATOM    341  C   GLY A  22       5.418   6.385  -6.337  1.00  0.00           C  
ATOM    342  O   GLY A  22       4.231   6.292  -6.582  1.00  0.00           O  
ATOM    337  H   GLY A  22       7.888   8.151  -6.218  1.00  0.00           H  
ATOM    339  HA2 GLY A  22       5.728   8.497  -6.456  1.00  0.00           H  
ATOM    340  HA3 GLY A  22       5.809   7.657  -8.041  1.00  0.00           H  
ATOM    343  N   ARG A  23       6.114   5.569  -5.499  1.00  0.00           N  
ATOM    345  CA  ARG A  23       5.441   4.413  -4.837  1.00  0.00           C  
ATOM    365  C   ARG A  23       5.743   4.332  -3.367  1.00  0.00           C  
ATOM    366  O   ARG A  23       6.817   4.776  -2.922  1.00  0.00           O  
ATOM    347  CB  ARG A  23       5.881   3.123  -5.504  1.00  0.00           C  
ATOM    350  CG  ARG A  23       5.662   3.039  -7.025  1.00  0.00           C  
ATOM    353  CD  ARG A  23       5.967   1.578  -7.524  1.00  0.00           C  
ATOM    356  NE  ARG A  23       4.997   0.599  -7.077  1.00  0.00           N  
ATOM    358  CZ  ARG A  23       3.850   0.238  -7.705  1.00  0.00           C  
ATOM    359  NH1 ARG A  23       3.492   0.713  -8.838  1.00  0.00           N1+
ATOM    362  NH2 ARG A  23       3.160  -0.706  -7.244  1.00  0.00           N  
ATOM    344  H   ARG A  23       7.038   5.701  -5.114  1.00  0.00           H  
ATOM    346  HA  ARG A  23       4.365   4.470  -5.003  1.00  0.00           H  
ATOM    348  HB2 ARG A  23       6.917   2.937  -5.224  1.00  0.00           H  
ATOM    349  HB3 ARG A  23       5.410   2.269  -5.018  1.00  0.00           H  
ATOM    351  HG2 ARG A  23       4.657   3.396  -7.252  1.00  0.00           H  
ATOM    352  HG3 ARG A  23       6.350   3.723  -7.522  1.00  0.00           H  
ATOM    354  HD2 ARG A  23       6.089   1.639  -8.605  1.00  0.00           H  
ATOM    355  HD3 ARG A  23       6.914   1.338  -7.040  1.00  0.00           H  
ATOM    357  HE  ARG A  23       5.250  -0.014  -6.316  1.00  0.00           H  
ATOM    360 HH11 ARG A  23       4.080   1.354  -9.352  1.00  0.00           H  
ATOM    361 HH12 ARG A  23       2.649   0.401  -9.298  1.00  0.00           H  
ATOM    363 HH21 ARG A  23       3.523  -1.278  -6.495  1.00  0.00           H  
ATOM    364 HH22 ARG A  23       2.270  -0.905  -7.678  1.00  0.00           H  
ATOM    367  N   PRO A  24       4.824   3.819  -2.574  1.00  0.00           N  
ATOM    377  CA  PRO A  24       4.924   3.661  -1.116  1.00  0.00           C  
ATOM    379  C   PRO A  24       6.056   2.728  -0.653  1.00  0.00           C  
ATOM    380  O   PRO A  24       6.298   1.687  -1.237  1.00  0.00           O  
ATOM    374  CB  PRO A  24       3.573   3.162  -0.630  1.00  0.00           C  
ATOM    371  CG  PRO A  24       3.093   2.423  -1.792  1.00  0.00           C  
ATOM    368  CD  PRO A  24       3.516   3.251  -3.001  1.00  0.00           C  
ATOM    378  HA  PRO A  24       4.987   4.688  -0.755  1.00  0.00           H  
ATOM    375  HB2 PRO A  24       3.606   2.519   0.251  1.00  0.00           H  
ATOM    376  HB3 PRO A  24       2.897   3.959  -0.324  1.00  0.00           H  
ATOM    372  HG2 PRO A  24       3.394   1.380  -1.892  1.00  0.00           H  
ATOM    373  HG3 PRO A  24       2.009   2.325  -1.853  1.00  0.00           H  
ATOM    369  HD2 PRO A  24       3.633   2.525  -3.805  1.00  0.00           H  
ATOM    370  HD3 PRO A  24       2.899   4.125  -3.209  1.00  0.00           H  
ATOM    381  N   GLN A  25       6.661   3.052   0.474  1.00  0.00           N  
ATOM    383  CA  GLN A  25       7.655   2.300   1.243  1.00  0.00           C  
ATOM    396  C   GLN A  25       7.457   2.386   2.768  1.00  0.00           C  
ATOM    397  O   GLN A  25       6.933   3.370   3.275  1.00  0.00           O  
ATOM    385  CB  GLN A  25       9.090   2.718   0.859  1.00  0.00           C  
ATOM    388  CG  GLN A  25       9.427   2.485  -0.579  1.00  0.00           C  
ATOM    391  CD  GLN A  25      10.902   2.253  -0.787  1.00  0.00           C  
ATOM    393  NE2 GLN A  25      11.277   1.375  -1.648  1.00  0.00           N  
ATOM    392  OE1 GLN A  25      11.797   2.854  -0.165  1.00  0.00           O  
ATOM    382  H   GLN A  25       6.527   4.015   0.747  1.00  0.00           H  
ATOM    384  HA  GLN A  25       7.587   1.257   0.933  1.00  0.00           H  
ATOM    386  HB2 GLN A  25       9.266   3.768   1.089  1.00  0.00           H  
ATOM    387  HB3 GLN A  25       9.735   2.078   1.463  1.00  0.00           H  
ATOM    389  HG2 GLN A  25       8.930   1.535  -0.773  1.00  0.00           H  
ATOM    390  HG3 GLN A  25       9.075   3.359  -1.129  1.00  0.00           H  
ATOM    394 HE21 GLN A  25      12.255   1.166  -1.502  1.00  0.00           H  
ATOM    395 HE22 GLN A  25      10.647   0.933  -2.301  1.00  0.00           H  
ATOM    398  N   VAL A  26       8.030   1.469   3.495  1.00  0.00           N  
ATOM    400  CA  VAL A  26       8.120   1.377   4.968  1.00  0.00           C  
ATOM    412  C   VAL A  26       9.480   0.839   5.486  1.00  0.00           C  
ATOM    413  O   VAL A  26      10.213   0.251   4.671  1.00  0.00           O  
ATOM    402  CB  VAL A  26       7.026   0.354   5.478  1.00  0.00           C  
ATOM    404  CG1 VAL A  26       5.594   0.956   5.226  1.00  0.00           C  
ATOM    408  CG2 VAL A  26       7.077  -1.102   4.927  1.00  0.00           C  
ATOM    399  H   VAL A  26       8.613   0.865   2.932  1.00  0.00           H  
ATOM    401  HA  VAL A  26       8.038   2.394   5.351  1.00  0.00           H  
ATOM    403  HB  VAL A  26       7.053   0.230   6.561  1.00  0.00           H  
ATOM    405 HG11 VAL A  26       5.357   0.822   4.171  1.00  0.00           H  
ATOM    406 HG12 VAL A  26       4.835   0.382   5.758  1.00  0.00           H  
ATOM    407 HG13 VAL A  26       5.604   1.981   5.598  1.00  0.00           H  
ATOM    409 HG21 VAL A  26       7.036  -1.110   3.838  1.00  0.00           H  
ATOM    410 HG22 VAL A  26       8.059  -1.477   5.215  1.00  0.00           H  
ATOM    411 HG23 VAL A  26       6.206  -1.684   5.228  1.00  0.00           H  
ATOM    414  N   LEU A  27       9.800   1.175   6.700  1.00  0.00           N  
ATOM    416  CA  LEU A  27      11.090   0.897   7.374  1.00  0.00           C  
ATOM    431  C   LEU A  27      10.922  -0.305   8.333  1.00  0.00           C  
ATOM    432  O   LEU A  27      10.000  -0.364   9.130  1.00  0.00           O  
ATOM    418  CB  LEU A  27      11.612   2.183   8.077  1.00  0.00           C  
ATOM    421  CG  LEU A  27      12.868   2.046   8.984  1.00  0.00           C  
ATOM    423  CD1 LEU A  27      14.014   1.444   8.234  1.00  0.00           C  
ATOM    427  CD2 LEU A  27      13.209   3.373   9.662  1.00  0.00           C  
ATOM    415  H   LEU A  27       9.124   1.608   7.313  1.00  0.00           H  
ATOM    417  HA  LEU A  27      11.769   0.746   6.535  1.00  0.00           H  
ATOM    419  HB2 LEU A  27      11.717   3.043   7.415  1.00  0.00           H  
ATOM    420  HB3 LEU A  27      10.782   2.418   8.743  1.00  0.00           H  
ATOM    422  HG  LEU A  27      12.591   1.283   9.712  1.00  0.00           H  
ATOM    424 HD11 LEU A  27      14.980   1.613   8.710  1.00  0.00           H  
ATOM    425 HD12 LEU A  27      13.734   0.407   8.052  1.00  0.00           H  
ATOM    426 HD13 LEU A  27      14.138   1.978   7.292  1.00  0.00           H  
ATOM    428 HD21 LEU A  27      14.015   3.299  10.392  1.00  0.00           H  
ATOM    429 HD22 LEU A  27      13.527   4.066   8.883  1.00  0.00           H  
ATOM    430 HD23 LEU A  27      12.391   3.840  10.210  1.00  0.00           H  
ATOM    433  N   VAL A  28      11.811  -1.280   8.119  1.00  0.00           N  
ATOM    435  CA  VAL A  28      11.849  -2.666   8.647  1.00  0.00           C  
ATOM    447  C   VAL A  28      13.132  -2.789   9.541  1.00  0.00           C  
ATOM    448  O   VAL A  28      14.252  -2.720   9.018  1.00  0.00           O  
ATOM    437  CB  VAL A  28      11.928  -3.652   7.456  1.00  0.00           C  
ATOM    439  CG1 VAL A  28      11.641  -5.041   8.031  1.00  0.00           C  
ATOM    443  CG2 VAL A  28      10.893  -3.266   6.314  1.00  0.00           C  
ATOM    434  H   VAL A  28      12.520  -1.132   7.415  1.00  0.00           H  
ATOM    436  HA  VAL A  28      10.929  -2.884   9.188  1.00  0.00           H  
ATOM    438  HB  VAL A  28      12.875  -3.680   6.918  1.00  0.00           H  
ATOM    440 HG11 VAL A  28      11.476  -5.853   7.324  1.00  0.00           H  
ATOM    441 HG12 VAL A  28      12.491  -5.438   8.585  1.00  0.00           H  
ATOM    442 HG13 VAL A  28      10.751  -5.044   8.661  1.00  0.00           H  
ATOM    444 HG21 VAL A  28       9.917  -3.408   6.779  1.00  0.00           H  
ATOM    445 HG22 VAL A  28      11.174  -2.260   6.004  1.00  0.00           H  
ATOM    446 HG23 VAL A  28      10.904  -3.964   5.477  1.00  0.00           H  
ATOM    449  N   LYS A  29      12.853  -3.166  10.797  1.00  0.00           N  
ATOM    451  CA  LYS A  29      13.817  -3.770  11.762  1.00  0.00           C  
ATOM    469  C   LYS A  29      13.827  -5.272  11.464  1.00  0.00           C  
ATOM    470  O   LYS A  29      12.744  -5.913  11.579  1.00  0.00           O  
ATOM    453  CB  LYS A  29      13.367  -3.425  13.164  1.00  0.00           C  
ATOM    456  CG  LYS A  29      14.209  -3.984  14.316  1.00  0.00           C  
ATOM    459  CD  LYS A  29      13.556  -3.527  15.598  1.00  0.00           C  
ATOM    462  CE  LYS A  29      14.559  -3.440  16.808  1.00  0.00           C  
ATOM    465  NZ  LYS A  29      15.591  -2.342  16.603  1.00  0.00           N1+
ATOM    450  H   LYS A  29      11.879  -3.333  11.005  1.00  0.00           H  
ATOM    452  HA  LYS A  29      14.835  -3.407  11.622  1.00  0.00           H  
ATOM    454  HB2 LYS A  29      13.473  -2.344  13.255  1.00  0.00           H  
ATOM    455  HB3 LYS A  29      12.335  -3.759  13.273  1.00  0.00           H  
ATOM    457  HG2 LYS A  29      14.216  -5.073  14.267  1.00  0.00           H  
ATOM    458  HG3 LYS A  29      15.257  -3.695  14.233  1.00  0.00           H  
ATOM    460  HD2 LYS A  29      13.244  -2.499  15.416  1.00  0.00           H  
ATOM    461  HD3 LYS A  29      12.693  -4.136  15.871  1.00  0.00           H  
ATOM    463  HE2 LYS A  29      14.060  -3.141  17.730  1.00  0.00           H  
ATOM    464  HE3 LYS A  29      14.953  -4.450  16.915  1.00  0.00           H  
ATOM    466  HZ1 LYS A  29      16.424  -2.739  16.193  1.00  0.00           H  
ATOM    467  HZ2 LYS A  29      15.273  -1.578  16.024  1.00  0.00           H  
ATOM    468  HZ3 LYS A  29      15.943  -1.919  17.450  1.00  0.00           H  
ATOM    471  N   TRP A  30      14.958  -5.894  11.216  1.00  0.00           N  
ATOM    473  CA  TRP A  30      15.187  -7.295  10.952  1.00  0.00           C  
ATOM    493  C   TRP A  30      15.550  -8.136  12.195  1.00  0.00           C  
ATOM    494  O   TRP A  30      16.199  -7.702  13.089  1.00  0.00           O  
ATOM    475  CB  TRP A  30      16.270  -7.320   9.922  1.00  0.00           C  
ATOM    478  CG  TRP A  30      15.893  -6.650   8.598  1.00  0.00           C  
ATOM    479  CD1 TRP A  30      16.159  -5.414   8.096  1.00  0.00           C  
ATOM    492  CD2 TRP A  30      14.856  -7.097   7.677  1.00  0.00           C  
ATOM    483  CE2 TRP A  30      14.634  -6.113   6.678  1.00  0.00           C  
ATOM    490  CE3 TRP A  30      13.969  -8.200   7.666  1.00  0.00           C  
ATOM    481  NE1 TRP A  30      15.450  -5.081   6.983  1.00  0.00           N  
ATOM    484  CZ2 TRP A  30      13.783  -6.342   5.624  1.00  0.00           C  
ATOM    488  CZ3 TRP A  30      13.025  -8.343   6.673  1.00  0.00           C  
ATOM    486  CH2 TRP A  30      12.988  -7.518   5.540  1.00  0.00           C  
ATOM    472  H   TRP A  30      15.795  -5.330  11.264  1.00  0.00           H  
ATOM    474  HA  TRP A  30      14.298  -7.748  10.512  1.00  0.00           H  
ATOM    476  HB2 TRP A  30      17.136  -6.811  10.345  1.00  0.00           H  
ATOM    477  HB3 TRP A  30      16.423  -8.388   9.767  1.00  0.00           H  
ATOM    480  HD1 TRP A  30      16.856  -4.757   8.596  1.00  0.00           H  
ATOM    482  HE1 TRP A  30      15.524  -4.181   6.532  1.00  0.00           H  
ATOM    491  HE3 TRP A  30      13.888  -8.854   8.522  1.00  0.00           H  
ATOM    485  HZ2 TRP A  30      13.688  -5.636   4.812  1.00  0.00           H  
ATOM    489  HZ3 TRP A  30      12.373  -9.204   6.657  1.00  0.00           H  
ATOM    487  HH2 TRP A  30      12.328  -7.641   4.694  1.00  0.00           H  
ATOM    495  N   SER A  31      15.121  -9.395  12.089  1.00  0.00           N  
ATOM    497  CA  SER A  31      15.093 -10.294  13.263  1.00  0.00           C  
ATOM    504  C   SER A  31      16.518 -10.676  13.641  1.00  0.00           C  
ATOM    505  O   SER A  31      17.399 -11.226  12.921  1.00  0.00           O  
ATOM    499  CB  SER A  31      14.222 -11.538  12.932  1.00  0.00           C  
ATOM    502  OG  SER A  31      13.837 -12.432  13.983  1.00  0.00           O  
ATOM    496  H   SER A  31      14.590  -9.683  11.280  1.00  0.00           H  
ATOM    498  HA  SER A  31      14.523  -9.776  14.033  1.00  0.00           H  
ATOM    500  HB2 SER A  31      13.316 -11.099  12.516  1.00  0.00           H  
ATOM    501  HB3 SER A  31      14.748 -12.081  12.147  1.00  0.00           H  
ATOM    503  HG  SER A  31      13.049 -12.047  14.374  1.00  0.00           H  
ATOM    506  N   GLY A  32      16.798 -10.270  14.844  1.00  0.00           N  
ATOM    508  CA  GLY A  32      18.093 -10.385  15.522  1.00  0.00           C  
ATOM    511  C   GLY A  32      19.300  -9.665  14.956  1.00  0.00           C  
ATOM    512  O   GLY A  32      20.452  -9.951  15.237  1.00  0.00           O  
ATOM    507  H   GLY A  32      16.037  -9.901  15.396  1.00  0.00           H  
ATOM    509  HA2 GLY A  32      18.044  -9.953  16.522  1.00  0.00           H  
ATOM    510  HA3 GLY A  32      18.278 -11.455  15.615  1.00  0.00           H  
ATOM    513  N   PHE A  33      18.994  -8.691  14.085  1.00  0.00           N  
ATOM    515  CA  PHE A  33      20.032  -7.670  13.564  1.00  0.00           C  
ATOM    531  C   PHE A  33      20.028  -6.356  14.505  1.00  0.00           C  
ATOM    532  O   PHE A  33      19.097  -5.989  15.218  1.00  0.00           O  
ATOM    517  CB  PHE A  33      19.758  -7.318  12.125  1.00  0.00           C  
ATOM    520  CG  PHE A  33      20.045  -8.428  11.139  1.00  0.00           C  
ATOM    521  CD1 PHE A  33      21.393  -8.801  10.859  1.00  0.00           C  
ATOM    529  CD2 PHE A  33      18.995  -9.310  10.812  1.00  0.00           C  
ATOM    523  CE1 PHE A  33      21.701 -10.038  10.204  1.00  0.00           C  
ATOM    527  CE2 PHE A  33      19.337 -10.524  10.150  1.00  0.00           C  
ATOM    525  CZ  PHE A  33      20.639 -10.869   9.877  1.00  0.00           C  
ATOM    514  H   PHE A  33      18.009  -8.532  13.931  1.00  0.00           H  
ATOM    516  HA  PHE A  33      21.054  -8.038  13.661  1.00  0.00           H  
ATOM    518  HB2 PHE A  33      18.729  -6.965  12.060  1.00  0.00           H  
ATOM    519  HB3 PHE A  33      20.356  -6.423  11.955  1.00  0.00           H  
ATOM    522  HD1 PHE A  33      22.203  -8.149  11.149  1.00  0.00           H  
ATOM    530  HD2 PHE A  33      17.975  -9.162  11.134  1.00  0.00           H  
ATOM    524  HE1 PHE A  33      22.729 -10.138   9.890  1.00  0.00           H  
ATOM    528  HE2 PHE A  33      18.542 -11.223   9.935  1.00  0.00           H  
ATOM    526  HZ  PHE A  33      20.836 -11.766   9.309  1.00  0.00           H  
ATOM    533  N   PRO A  34      21.214  -5.748  14.555  1.00  0.00           N  
ATOM    543  CA  PRO A  34      21.426  -4.425  15.185  1.00  0.00           C  
ATOM    545  C   PRO A  34      20.828  -3.258  14.344  1.00  0.00           C  
ATOM    546  O   PRO A  34      20.580  -3.324  13.146  1.00  0.00           O  
ATOM    540  CB  PRO A  34      22.989  -4.362  15.399  1.00  0.00           C  
ATOM    537  CG  PRO A  34      23.604  -5.155  14.296  1.00  0.00           C  
ATOM    534  CD  PRO A  34      22.511  -6.267  14.101  1.00  0.00           C  
ATOM    544  HA  PRO A  34      21.018  -4.504  16.193  1.00  0.00           H  
ATOM    541  HB2 PRO A  34      23.494  -3.400  15.485  1.00  0.00           H  
ATOM    542  HB3 PRO A  34      23.213  -4.873  16.336  1.00  0.00           H  
ATOM    538  HG2 PRO A  34      23.768  -4.583  13.383  1.00  0.00           H  
ATOM    539  HG3 PRO A  34      24.555  -5.619  14.557  1.00  0.00           H  
ATOM    535  HD2 PRO A  34      22.422  -6.486  13.037  1.00  0.00           H  
ATOM    536  HD3 PRO A  34      22.761  -7.187  14.630  1.00  0.00           H  
ATOM    547  N   ASN A  35      20.632  -2.069  14.985  1.00  0.00           N  
ATOM    549  CA  ASN A  35      19.891  -0.873  14.510  1.00  0.00           C  
ATOM    559  C   ASN A  35      20.462  -0.232  13.206  1.00  0.00           C  
ATOM    560  O   ASN A  35      19.756   0.304  12.355  1.00  0.00           O  
ATOM    551  CB  ASN A  35      19.819   0.097  15.638  1.00  0.00           C  
ATOM    554  CG  ASN A  35      18.643  -0.283  16.530  1.00  0.00           C  
ATOM    556  ND2 ASN A  35      18.976  -0.805  17.685  1.00  0.00           N  
ATOM    555  OD1 ASN A  35      17.428  -0.151  16.246  1.00  0.00           O  
ATOM    548  H   ASN A  35      20.948  -2.070  15.944  1.00  0.00           H  
ATOM    550  HA  ASN A  35      18.849  -1.127  14.312  1.00  0.00           H  
ATOM    552  HB2 ASN A  35      20.752   0.060  16.201  1.00  0.00           H  
ATOM    553  HB3 ASN A  35      19.647   1.114  15.286  1.00  0.00           H  
ATOM    557 HD21 ASN A  35      19.925  -0.853  18.027  1.00  0.00           H  
ATOM    558 HD22 ASN A  35      18.245  -1.250  18.221  1.00  0.00           H  
ATOM    561  N   GLU A  36      21.810  -0.398  13.003  1.00  0.00           N  
ATOM    563  CA  GLU A  36      22.518   0.100  11.834  1.00  0.00           C  
ATOM    574  C   GLU A  36      22.196  -0.807  10.625  1.00  0.00           C  
ATOM    575  O   GLU A  36      22.546  -0.489   9.516  1.00  0.00           O  
ATOM    565  CB  GLU A  36      24.025   0.186  12.184  1.00  0.00           C  
ATOM    568  CG  GLU A  36      24.615  -1.114  12.642  1.00  0.00           C  
ATOM    571  CD  GLU A  36      26.008  -0.922  13.198  1.00  0.00           C  
ATOM    572  OE1 GLU A  36      26.191  -0.639  14.372  1.00  0.00           O  
ATOM    573  OE2 GLU A  36      27.031  -0.980  12.475  1.00  0.00           O1-
ATOM    562  H   GLU A  36      22.329  -0.921  13.694  1.00  0.00           H  
ATOM    564  HA  GLU A  36      22.113   1.064  11.530  1.00  0.00           H  
ATOM    566  HB2 GLU A  36      24.423   0.534  11.231  1.00  0.00           H  
ATOM    567  HB3 GLU A  36      24.148   1.012  12.885  1.00  0.00           H  
ATOM    569  HG2 GLU A  36      23.979  -1.648  13.348  1.00  0.00           H  
ATOM    570  HG3 GLU A  36      24.534  -1.755  11.764  1.00  0.00           H  
ATOM    576  N   ASN A  37      21.348  -1.811  10.822  1.00  0.00           N  
ATOM    578  CA  ASN A  37      20.865  -2.735   9.771  1.00  0.00           C  
ATOM    588  C   ASN A  37      19.307  -2.726   9.563  1.00  0.00           C  
ATOM    589  O   ASN A  37      18.778  -3.584   8.859  1.00  0.00           O  
ATOM    580  CB  ASN A  37      21.435  -4.107  10.018  1.00  0.00           C  
ATOM    583  CG  ASN A  37      22.887  -4.236  10.339  1.00  0.00           C  
ATOM    585  ND2 ASN A  37      23.720  -3.563   9.539  1.00  0.00           N  
ATOM    584  OD1 ASN A  37      23.318  -5.043  11.105  1.00  0.00           O  
ATOM    577  H   ASN A  37      21.229  -2.054  11.796  1.00  0.00           H  
ATOM    579  HA  ASN A  37      21.289  -2.393   8.827  1.00  0.00           H  
ATOM    581  HB2 ASN A  37      20.960  -4.603  10.864  1.00  0.00           H  
ATOM    582  HB3 ASN A  37      21.319  -4.670   9.091  1.00  0.00           H  
ATOM    586 HD21 ASN A  37      23.384  -2.965   8.798  1.00  0.00           H  
ATOM    587 HD22 ASN A  37      24.714  -3.701   9.658  1.00  0.00           H  
ATOM    590  N   ASN A  38      18.532  -1.841  10.249  1.00  0.00           N  
ATOM    592  CA  ASN A  38      17.191  -1.538   9.846  1.00  0.00           C  
ATOM    602  C   ASN A  38      17.201  -0.941   8.483  1.00  0.00           C  
ATOM    603  O   ASN A  38      17.982  -0.014   8.239  1.00  0.00           O  
ATOM    594  CB  ASN A  38      16.572  -0.520  10.832  1.00  0.00           C  
ATOM    597  CG  ASN A  38      16.480  -0.892  12.288  1.00  0.00           C  
ATOM    599  ND2 ASN A  38      15.984  -0.010  13.135  1.00  0.00           N  
ATOM    598  OD1 ASN A  38      16.726  -1.994  12.673  1.00  0.00           O  
ATOM    591  H   ASN A  38      18.873  -1.355  11.067  1.00  0.00           H  
ATOM    593  HA  ASN A  38      16.683  -2.501   9.812  1.00  0.00           H  
ATOM    595  HB2 ASN A  38      17.272   0.313  10.767  1.00  0.00           H  
ATOM    596  HB3 ASN A  38      15.580  -0.182  10.531  1.00  0.00           H  
ATOM    600 HD21 ASN A  38      15.717   0.854  12.685  1.00  0.00           H  
ATOM    601 HD22 ASN A  38      15.626  -0.212  14.057  1.00  0.00           H  
ATOM    604  N   THR A  39      16.323  -1.386   7.571  1.00  0.00           N  
ATOM    606  CA  THR A  39      16.322  -0.886   6.191  1.00  0.00           C  
ATOM    616  C   THR A  39      14.904  -0.749   5.544  1.00  0.00           C  
ATOM    617  O   THR A  39      13.910  -1.268   6.033  1.00  0.00           O  
ATOM    608  CB  THR A  39      17.091  -1.801   5.209  1.00  0.00           C  
ATOM    610  CG2 THR A  39      18.563  -1.919   5.480  1.00  0.00           C  
ATOM    614  OG1 THR A  39      16.591  -3.115   5.074  1.00  0.00           O  
ATOM    605  H   THR A  39      15.722  -2.146   7.855  1.00  0.00           H  
ATOM    607  HA  THR A  39      16.787   0.088   6.041  1.00  0.00           H  
ATOM    609  HB  THR A  39      17.008  -1.400   4.199  1.00  0.00           H  
ATOM    615  HG1 THR A  39      16.049  -3.185   4.285  1.00  0.00           H  
ATOM    611 HG21 THR A  39      18.921  -2.609   4.715  1.00  0.00           H  
ATOM    612 HG22 THR A  39      19.012  -0.937   5.330  1.00  0.00           H  
ATOM    613 HG23 THR A  39      18.766  -2.298   6.481  1.00  0.00           H  
ATOM    618  N   TRP A  40      14.744  -0.012   4.437  1.00  0.00           N  
ATOM    620  CA  TRP A  40      13.510   0.233   3.674  1.00  0.00           C  
ATOM    640  C   TRP A  40      13.080  -0.756   2.691  1.00  0.00           C  
ATOM    641  O   TRP A  40      13.869  -1.345   1.981  1.00  0.00           O  
ATOM    622  CB  TRP A  40      13.742   1.655   3.109  1.00  0.00           C  
ATOM    625  CG  TRP A  40      13.836   2.784   4.087  1.00  0.00           C  
ATOM    626  CD1 TRP A  40      14.927   3.350   4.578  1.00  0.00           C  
ATOM    639  CD2 TRP A  40      12.704   3.521   4.640  1.00  0.00           C  
ATOM    630  CE2 TRP A  40      13.213   4.518   5.477  1.00  0.00           C  
ATOM    637  CE3 TRP A  40      11.280   3.427   4.447  1.00  0.00           C  
ATOM    628  NE1 TRP A  40      14.558   4.275   5.556  1.00  0.00           N  
ATOM    631  CZ2 TRP A  40      12.381   5.395   6.208  1.00  0.00           C  
ATOM    635  CZ3 TRP A  40      10.480   4.304   5.122  1.00  0.00           C  
ATOM    633  CH2 TRP A  40      11.006   5.266   5.997  1.00  0.00           C  
ATOM    619  H   TRP A  40      15.521   0.551   4.122  1.00  0.00           H  
ATOM    621  HA  TRP A  40      12.662   0.472   4.315  1.00  0.00           H  
ATOM    623  HB2 TRP A  40      14.584   1.772   2.427  1.00  0.00           H  
ATOM    624  HB3 TRP A  40      12.887   1.919   2.486  1.00  0.00           H  
ATOM    627  HD1 TRP A  40      15.925   3.040   4.306  1.00  0.00           H  
ATOM    629  HE1 TRP A  40      15.219   4.878   6.025  1.00  0.00           H  
ATOM    638  HE3 TRP A  40      10.960   2.645   3.774  1.00  0.00           H  
ATOM    632  HZ2 TRP A  40      12.759   6.074   6.958  1.00  0.00           H  
ATOM    636  HZ3 TRP A  40       9.419   4.228   4.933  1.00  0.00           H  
ATOM    634  HH2 TRP A  40      10.357   5.934   6.544  1.00  0.00           H  
ATOM    642  N   GLU A  41      11.764  -0.968   2.567  1.00  0.00           N  
ATOM    644  CA  GLU A  41      11.164  -1.932   1.628  1.00  0.00           C  
ATOM    655  C   GLU A  41       9.881  -1.479   1.056  1.00  0.00           C  
ATOM    656  O   GLU A  41       9.115  -0.782   1.666  1.00  0.00           O  
ATOM    646  CB  GLU A  41      10.970  -3.214   2.433  1.00  0.00           C  
ATOM    649  CG  GLU A  41      12.250  -3.983   2.720  1.00  0.00           C  
ATOM    652  CD  GLU A  41      12.842  -4.605   1.465  1.00  0.00           C  
ATOM    653  OE1 GLU A  41      14.052  -5.024   1.469  1.00  0.00           O  
ATOM    654  OE2 GLU A  41      12.132  -4.897   0.488  1.00  0.00           O1-
ATOM    643  H   GLU A  41      11.115  -0.474   3.162  1.00  0.00           H  
ATOM    645  HA  GLU A  41      11.946  -2.034   0.876  1.00  0.00           H  
ATOM    647  HB2 GLU A  41      10.529  -2.927   3.388  1.00  0.00           H  
ATOM    648  HB3 GLU A  41      10.322  -3.969   1.987  1.00  0.00           H  
ATOM    650  HG2 GLU A  41      13.009  -3.313   3.124  1.00  0.00           H  
ATOM    651  HG3 GLU A  41      11.972  -4.747   3.446  1.00  0.00           H  
ATOM    657  N   PRO A  42       9.510  -1.953  -0.161  1.00  0.00           N  
ATOM    667  CA  PRO A  42       8.230  -1.740  -0.861  1.00  0.00           C  
ATOM    669  C   PRO A  42       7.029  -2.246  -0.053  1.00  0.00           C  
ATOM    670  O   PRO A  42       7.106  -3.252   0.532  1.00  0.00           O  
ATOM    664  CB  PRO A  42       8.399  -2.458  -2.218  1.00  0.00           C  
ATOM    661  CG  PRO A  42       9.897  -2.495  -2.462  1.00  0.00           C  
ATOM    658  CD  PRO A  42      10.478  -2.622  -1.086  1.00  0.00           C  
ATOM    668  HA  PRO A  42       8.067  -0.676  -1.032  1.00  0.00           H  
ATOM    665  HB2 PRO A  42       7.991  -3.443  -1.988  1.00  0.00           H  
ATOM    666  HB3 PRO A  42       7.784  -1.861  -2.891  1.00  0.00           H  
ATOM    662  HG2 PRO A  42      10.262  -3.217  -3.193  1.00  0.00           H  
ATOM    663  HG3 PRO A  42      10.221  -1.556  -2.910  1.00  0.00           H  
ATOM    659  HD2 PRO A  42      10.508  -3.697  -0.908  1.00  0.00           H  
ATOM    660  HD3 PRO A  42      11.461  -2.152  -1.086  1.00  0.00           H  
ATOM    671  N   LEU A  43       5.859  -1.495  -0.128  1.00  0.00           N  
ATOM    673  CA  LEU A  43       4.616  -1.910   0.530  1.00  0.00           C  
ATOM    688  C   LEU A  43       4.161  -3.349   0.076  1.00  0.00           C  
ATOM    689  O   LEU A  43       3.883  -4.173   0.987  1.00  0.00           O  
ATOM    675  CB  LEU A  43       3.515  -0.875   0.229  1.00  0.00           C  
ATOM    678  CG  LEU A  43       2.121  -1.046   0.836  1.00  0.00           C  
ATOM    680  CD1 LEU A  43       2.172  -1.183   2.365  1.00  0.00           C  
ATOM    684  CD2 LEU A  43       1.343   0.254   0.498  1.00  0.00           C  
ATOM    672  H   LEU A  43       5.861  -0.600  -0.597  1.00  0.00           H  
ATOM    674  HA  LEU A  43       4.753  -1.851   1.610  1.00  0.00           H  
ATOM    676  HB2 LEU A  43       3.943   0.106   0.438  1.00  0.00           H  
ATOM    677  HB3 LEU A  43       3.343  -0.937  -0.845  1.00  0.00           H  
ATOM    679  HG  LEU A  43       1.650  -1.964   0.483  1.00  0.00           H  
ATOM    681 HD11 LEU A  43       2.655  -2.103   2.694  1.00  0.00           H  
ATOM    682 HD12 LEU A  43       2.606  -0.274   2.781  1.00  0.00           H  
ATOM    683 HD13 LEU A  43       1.144  -1.232   2.725  1.00  0.00           H  
ATOM    685 HD21 LEU A  43       1.607   1.054   1.190  1.00  0.00           H  
ATOM    686 HD22 LEU A  43       1.576   0.486  -0.541  1.00  0.00           H  
ATOM    687 HD23 LEU A  43       0.266   0.103   0.567  1.00  0.00           H  
ATOM    690  N   GLU A  44       4.150  -3.615  -1.195  1.00  0.00           N  
ATOM    692  CA  GLU A  44       3.917  -4.916  -1.703  1.00  0.00           C  
ATOM    703  C   GLU A  44       4.971  -6.029  -1.289  1.00  0.00           C  
ATOM    704  O   GLU A  44       4.777  -7.211  -1.341  1.00  0.00           O  
ATOM    694  CB  GLU A  44       3.912  -4.762  -3.238  1.00  0.00           C  
ATOM    697  CG  GLU A  44       5.051  -4.148  -4.034  1.00  0.00           C  
ATOM    700  CD  GLU A  44       4.600  -2.733  -4.429  1.00  0.00           C  
ATOM    701  OE1 GLU A  44       4.890  -1.827  -3.608  1.00  0.00           O  
ATOM    702  OE2 GLU A  44       3.982  -2.605  -5.518  1.00  0.00           O1-
ATOM    691  H   GLU A  44       4.313  -2.840  -1.822  1.00  0.00           H  
ATOM    693  HA  GLU A  44       2.923  -5.138  -1.317  1.00  0.00           H  
ATOM    695  HB2 GLU A  44       3.799  -5.764  -3.653  1.00  0.00           H  
ATOM    696  HB3 GLU A  44       2.946  -4.282  -3.397  1.00  0.00           H  
ATOM    698  HG2 GLU A  44       5.944  -4.149  -3.409  1.00  0.00           H  
ATOM    699  HG3 GLU A  44       5.272  -4.717  -4.937  1.00  0.00           H  
ATOM    705  N   ASN A  45       6.216  -5.634  -0.899  1.00  0.00           N  
ATOM    707  CA  ASN A  45       7.190  -6.534  -0.295  1.00  0.00           C  
ATOM    717  C   ASN A  45       6.963  -6.835   1.204  1.00  0.00           C  
ATOM    718  O   ASN A  45       7.575  -7.744   1.698  1.00  0.00           O  
ATOM    709  CB  ASN A  45       8.663  -6.115  -0.627  1.00  0.00           C  
ATOM    712  CG  ASN A  45       9.628  -7.267  -0.828  1.00  0.00           C  
ATOM    714  ND2 ASN A  45      10.847  -7.205  -0.294  1.00  0.00           N  
ATOM    713  OD1 ASN A  45       9.405  -8.196  -1.600  1.00  0.00           O  
ATOM    706  H   ASN A  45       6.460  -4.657  -0.974  1.00  0.00           H  
ATOM    708  HA  ASN A  45       7.011  -7.472  -0.820  1.00  0.00           H  
ATOM    710  HB2 ASN A  45       8.701  -5.567  -1.569  1.00  0.00           H  
ATOM    711  HB3 ASN A  45       9.043  -5.476   0.171  1.00  0.00           H  
ATOM    715 HD21 ASN A  45      11.150  -6.326   0.101  1.00  0.00           H  
ATOM    716 HD22 ASN A  45      11.469  -7.990  -0.422  1.00  0.00           H  
ATOM    719  N   VAL A  46       6.037  -6.170   1.876  1.00  0.00           N  
ATOM    721  CA  VAL A  46       5.455  -6.531   3.166  1.00  0.00           C  
ATOM    733  C   VAL A  46       3.952  -7.034   3.178  1.00  0.00           C  
ATOM    734  O   VAL A  46       3.336  -7.169   4.265  1.00  0.00           O  
ATOM    723  CB  VAL A  46       5.700  -5.439   4.215  1.00  0.00           C  
ATOM    725  CG1 VAL A  46       7.186  -5.390   4.533  1.00  0.00           C  
ATOM    729  CG2 VAL A  46       5.279  -4.072   3.655  1.00  0.00           C  
ATOM    720  H   VAL A  46       5.548  -5.444   1.373  1.00  0.00           H  
ATOM    722  HA  VAL A  46       6.032  -7.354   3.589  1.00  0.00           H  
ATOM    724  HB  VAL A  46       5.187  -5.755   5.124  1.00  0.00           H  
ATOM    726 HG11 VAL A  46       7.680  -4.894   3.698  1.00  0.00           H  
ATOM    727 HG12 VAL A  46       7.187  -4.875   5.494  1.00  0.00           H  
ATOM    728 HG13 VAL A  46       7.545  -6.413   4.643  1.00  0.00           H  
ATOM    730 HG21 VAL A  46       5.323  -3.342   4.464  1.00  0.00           H  
ATOM    731 HG22 VAL A  46       5.938  -3.694   2.873  1.00  0.00           H  
ATOM    732 HG23 VAL A  46       4.270  -4.199   3.262  1.00  0.00           H  
ATOM    735  N   GLY A  47       3.456  -7.431   1.986  1.00  0.00           N  
ATOM    737  CA  GLY A  47       2.137  -8.086   1.944  1.00  0.00           C  
ATOM    740  C   GLY A  47       1.949  -9.391   2.779  1.00  0.00           C  
ATOM    741  O   GLY A  47       0.918  -9.640   3.339  1.00  0.00           O  
ATOM    736  H   GLY A  47       4.004  -7.371   1.140  1.00  0.00           H  
ATOM    738  HA2 GLY A  47       1.414  -7.341   2.277  1.00  0.00           H  
ATOM    739  HA3 GLY A  47       1.846  -8.286   0.912  1.00  0.00           H  
ATOM    742  N   ASN A  48       3.001 -10.166   3.003  1.00  0.00           N  
ATOM    744  CA  ASN A  48       2.815 -11.253   3.862  1.00  0.00           C  
ATOM    754  C   ASN A  48       2.667 -10.762   5.322  1.00  0.00           C  
ATOM    755  O   ASN A  48       1.679 -10.942   6.061  1.00  0.00           O  
ATOM    746  CB  ASN A  48       3.957 -12.195   3.686  1.00  0.00           C  
ATOM    749  CG  ASN A  48       3.880 -13.498   4.482  1.00  0.00           C  
ATOM    751  ND2 ASN A  48       4.641 -14.526   4.153  1.00  0.00           N  
ATOM    750  OD1 ASN A  48       3.094 -13.641   5.398  1.00  0.00           O  
ATOM    743  H   ASN A  48       3.884  -9.965   2.554  1.00  0.00           H  
ATOM    745  HA  ASN A  48       1.946 -11.840   3.562  1.00  0.00           H  
ATOM    747  HB2 ASN A  48       3.976 -12.539   2.652  1.00  0.00           H  
ATOM    748  HB3 ASN A  48       4.843 -11.614   3.939  1.00  0.00           H  
ATOM    752 HD21 ASN A  48       5.365 -14.440   3.453  1.00  0.00           H  
ATOM    753 HD22 ASN A  48       4.489 -15.388   4.655  1.00  0.00           H  
ATOM    756  N   CYS A  49       3.651  -9.979   5.753  1.00  0.00           N  
ATOM    758  CA  CYS A  49       3.790  -9.371   7.148  1.00  0.00           C  
ATOM    765  C   CYS A  49       2.900  -8.165   7.445  1.00  0.00           C  
ATOM    766  O   CYS A  49       3.211  -7.281   8.226  1.00  0.00           O  
ATOM    760  CB  CYS A  49       5.324  -9.056   7.170  1.00  0.00           C  
ATOM    763  SG  CYS A  49       6.426 -10.456   6.622  1.00  0.00           S  
ATOM    757  H   CYS A  49       4.402  -9.942   5.079  1.00  0.00           H  
ATOM    759  HA  CYS A  49       3.515 -10.120   7.890  1.00  0.00           H  
ATOM    761  HB2 CYS A  49       5.621  -8.221   6.535  1.00  0.00           H  
ATOM    762  HB3 CYS A  49       5.594  -8.818   8.199  1.00  0.00           H  
ATOM    764  HG  CYS A  49       6.362 -11.064   7.810  1.00  0.00           H  
ATOM    767  N   MET A  50       1.741  -8.143   6.747  1.00  0.00           N  
ATOM    769  CA  MET A  50       0.948  -6.892   6.634  1.00  0.00           C  
ATOM    782  C   MET A  50       0.278  -6.637   8.033  1.00  0.00           C  
ATOM    783  O   MET A  50      -0.124  -5.491   8.299  1.00  0.00           O  
ATOM    771  CB  MET A  50      -0.057  -7.109   5.565  1.00  0.00           C  
ATOM    774  CG  MET A  50      -0.880  -5.788   5.354  1.00  0.00           C  
ATOM    777  SD  MET A  50      -0.044  -4.206   5.033  1.00  0.00           S  
ATOM    778  CE  MET A  50       1.208  -4.580   3.787  1.00  0.00           C  
ATOM    768  H   MET A  50       1.541  -8.965   6.196  1.00  0.00           H  
ATOM    770  HA  MET A  50       1.628  -6.051   6.495  1.00  0.00           H  
ATOM    772  HB2 MET A  50       0.439  -7.394   4.637  1.00  0.00           H  
ATOM    773  HB3 MET A  50      -0.756  -7.902   5.829  1.00  0.00           H  
ATOM    775  HG2 MET A  50      -1.382  -6.079   4.431  1.00  0.00           H  
ATOM    776  HG3 MET A  50      -1.588  -5.556   6.150  1.00  0.00           H  
ATOM    779  HE1 MET A  50       1.468  -3.677   3.234  1.00  0.00           H  
ATOM    780  HE2 MET A  50       2.172  -4.788   4.251  1.00  0.00           H  
ATOM    781  HE3 MET A  50       0.837  -5.429   3.214  1.00  0.00           H  
ATOM    784  N   LYS A  51       0.193  -7.634   8.920  1.00  0.00           N  
ATOM    786  CA  LYS A  51      -0.239  -7.512  10.360  1.00  0.00           C  
ATOM    804  C   LYS A  51       0.760  -6.647  11.162  1.00  0.00           C  
ATOM    805  O   LYS A  51       0.381  -5.895  12.025  1.00  0.00           O  
ATOM    788  CB  LYS A  51      -0.421  -8.878  10.979  1.00  0.00           C  
ATOM    791  CG  LYS A  51      -0.746  -8.887  12.497  1.00  0.00           C  
ATOM    794  CD  LYS A  51      -2.126  -8.249  12.774  1.00  0.00           C  
ATOM    797  CE  LYS A  51      -2.708  -8.622  14.172  1.00  0.00           C  
ATOM    800  NZ  LYS A  51      -1.919  -8.032  15.231  1.00  0.00           N1+
ATOM    785  H   LYS A  51       0.615  -8.512   8.651  1.00  0.00           H  
ATOM    787  HA  LYS A  51      -1.222  -7.043  10.393  1.00  0.00           H  
ATOM    789  HB2 LYS A  51      -1.259  -9.390  10.507  1.00  0.00           H  
ATOM    790  HB3 LYS A  51       0.506  -9.446  10.910  1.00  0.00           H  
ATOM    792  HG2 LYS A  51      -0.810  -9.898  12.900  1.00  0.00           H  
ATOM    793  HG3 LYS A  51      -0.017  -8.312  13.068  1.00  0.00           H  
ATOM    795  HD2 LYS A  51      -1.984  -7.175  12.652  1.00  0.00           H  
ATOM    796  HD3 LYS A  51      -2.848  -8.535  12.009  1.00  0.00           H  
ATOM    798  HE2 LYS A  51      -3.702  -8.174  14.158  1.00  0.00           H  
ATOM    799  HE3 LYS A  51      -2.831  -9.702  14.250  1.00  0.00           H  
ATOM    801  HZ1 LYS A  51      -1.116  -8.644  15.227  1.00  0.00           H  
ATOM    802  HZ2 LYS A  51      -1.653  -7.071  15.068  1.00  0.00           H  
ATOM    803  HZ3 LYS A  51      -2.502  -8.127  16.050  1.00  0.00           H  
ATOM    806  N   LEU A  52       2.077  -6.795  10.935  1.00  0.00           N  
ATOM    808  CA  LEU A  52       3.097  -6.038  11.632  1.00  0.00           C  
ATOM    823  C   LEU A  52       3.164  -4.652  11.136  1.00  0.00           C  
ATOM    824  O   LEU A  52       3.385  -3.764  11.942  1.00  0.00           O  
ATOM    810  CB  LEU A  52       4.479  -6.756  11.536  1.00  0.00           C  
ATOM    813  CG  LEU A  52       4.688  -8.196  12.057  1.00  0.00           C  
ATOM    815  CD1 LEU A  52       6.042  -8.815  11.687  1.00  0.00           C  
ATOM    819  CD2 LEU A  52       4.601  -8.152  13.563  1.00  0.00           C  
ATOM    807  H   LEU A  52       2.369  -7.499  10.272  1.00  0.00           H  
ATOM    809  HA  LEU A  52       2.834  -5.948  12.686  1.00  0.00           H  
ATOM    811  HB2 LEU A  52       4.694  -6.887  10.475  1.00  0.00           H  
ATOM    812  HB3 LEU A  52       5.203  -6.058  11.955  1.00  0.00           H  
ATOM    814  HG  LEU A  52       3.936  -8.913  11.726  1.00  0.00           H  
ATOM    816 HD11 LEU A  52       6.874  -8.438  12.283  1.00  0.00           H  
ATOM    817 HD12 LEU A  52       6.038  -9.902  11.610  1.00  0.00           H  
ATOM    818 HD13 LEU A  52       6.236  -8.614  10.634  1.00  0.00           H  
ATOM    820 HD21 LEU A  52       4.647  -9.150  14.001  1.00  0.00           H  
ATOM    821 HD22 LEU A  52       5.279  -7.499  14.112  1.00  0.00           H  
ATOM    822 HD23 LEU A  52       3.652  -7.699  13.852  1.00  0.00           H  
ATOM    825  N   VAL A  53       2.940  -4.450   9.820  1.00  0.00           N  
ATOM    827  CA  VAL A  53       2.763  -3.117   9.163  1.00  0.00           C  
ATOM    839  C   VAL A  53       1.473  -2.409   9.644  1.00  0.00           C  
ATOM    840  O   VAL A  53       1.498  -1.229  10.110  1.00  0.00           O  
ATOM    829  CB  VAL A  53       2.628  -3.348   7.602  1.00  0.00           C  
ATOM    831  CG1 VAL A  53       2.455  -2.025   6.790  1.00  0.00           C  
ATOM    835  CG2 VAL A  53       3.846  -4.111   7.097  1.00  0.00           C  
ATOM    826  H   VAL A  53       2.887  -5.249   9.204  1.00  0.00           H  
ATOM    828  HA  VAL A  53       3.689  -2.563   9.314  1.00  0.00           H  
ATOM    830  HB  VAL A  53       1.787  -4.005   7.380  1.00  0.00           H  
ATOM    832 HG11 VAL A  53       3.132  -1.223   7.082  1.00  0.00           H  
ATOM    833 HG12 VAL A  53       2.529  -2.205   5.718  1.00  0.00           H  
ATOM    834 HG13 VAL A  53       1.462  -1.607   6.957  1.00  0.00           H  
ATOM    836 HG21 VAL A  53       3.971  -5.056   7.625  1.00  0.00           H  
ATOM    837 HG22 VAL A  53       3.536  -4.296   6.068  1.00  0.00           H  
ATOM    838 HG23 VAL A  53       4.754  -3.531   7.259  1.00  0.00           H  
ATOM    841  N   SER A  54       0.348  -3.176   9.636  1.00  0.00           N  
ATOM    843  CA  SER A  54      -0.926  -2.751  10.273  1.00  0.00           C  
ATOM    850  C   SER A  54      -0.819  -2.539  11.807  1.00  0.00           C  
ATOM    851  O   SER A  54      -1.435  -1.581  12.199  1.00  0.00           O  
ATOM    845  CB  SER A  54      -2.136  -3.700   9.955  1.00  0.00           C  
ATOM    848  OG  SER A  54      -2.450  -3.865   8.606  1.00  0.00           O  
ATOM    842  H   SER A  54       0.290  -4.027   9.095  1.00  0.00           H  
ATOM    844  HA  SER A  54      -1.176  -1.787   9.831  1.00  0.00           H  
ATOM    846  HB2 SER A  54      -2.043  -4.630  10.516  1.00  0.00           H  
ATOM    847  HB3 SER A  54      -3.051  -3.384  10.457  1.00  0.00           H  
ATOM    849  HG  SER A  54      -1.699  -4.311   8.206  1.00  0.00           H  
ATOM    852  N   ASP A  55      -0.071  -3.243  12.591  1.00  0.00           N  
ATOM    854  CA  ASP A  55       0.132  -2.803  14.046  1.00  0.00           C  
ATOM    862  C   ASP A  55       0.996  -1.535  14.125  1.00  0.00           C  
ATOM    863  O   ASP A  55       0.667  -0.738  14.969  1.00  0.00           O  
ATOM    856  CB  ASP A  55       0.813  -4.016  14.812  1.00  0.00           C  
ATOM    859  CG  ASP A  55      -0.106  -5.220  14.958  1.00  0.00           C  
ATOM    860  OD1 ASP A  55      -1.377  -5.100  14.826  1.00  0.00           O  
ATOM    861  OD2 ASP A  55       0.370  -6.380  15.151  1.00  0.00           O1-
ATOM    853  H   ASP A  55       0.440  -4.053  12.271  1.00  0.00           H  
ATOM    855  HA  ASP A  55      -0.821  -2.650  14.551  1.00  0.00           H  
ATOM    857  HB2 ASP A  55       1.681  -4.319  14.228  1.00  0.00           H  
ATOM    858  HB3 ASP A  55       1.194  -3.616  15.752  1.00  0.00           H  
ATOM    864  N   PHE A  56       1.995  -1.305  13.278  1.00  0.00           N  
ATOM    866  CA  PHE A  56       2.703  -0.012  13.181  1.00  0.00           C  
ATOM    882  C   PHE A  56       1.727   1.133  12.941  1.00  0.00           C  
ATOM    883  O   PHE A  56       1.564   2.078  13.678  1.00  0.00           O  
ATOM    868  CB  PHE A  56       3.832  -0.132  12.164  1.00  0.00           C  
ATOM    871  CG  PHE A  56       4.245   1.236  11.579  1.00  0.00           C  
ATOM    872  CD1 PHE A  56       3.950   1.444  10.213  1.00  0.00           C  
ATOM    880  CD2 PHE A  56       4.998   2.206  12.287  1.00  0.00           C  
ATOM    874  CE1 PHE A  56       4.377   2.626   9.558  1.00  0.00           C  
ATOM    878  CE2 PHE A  56       5.421   3.318  11.597  1.00  0.00           C  
ATOM    876  CZ  PHE A  56       5.190   3.559  10.237  1.00  0.00           C  
ATOM    865  H   PHE A  56       2.244  -1.968  12.558  1.00  0.00           H  
ATOM    867  HA  PHE A  56       3.132   0.225  14.155  1.00  0.00           H  
ATOM    869  HB2 PHE A  56       4.672  -0.612  12.666  1.00  0.00           H  
ATOM    870  HB3 PHE A  56       3.512  -0.744  11.321  1.00  0.00           H  
ATOM    873  HD1 PHE A  56       3.388   0.701   9.667  1.00  0.00           H  
ATOM    881  HD2 PHE A  56       5.233   2.058  13.331  1.00  0.00           H  
ATOM    875  HE1 PHE A  56       4.151   2.785   8.514  1.00  0.00           H  
ATOM    879  HE2 PHE A  56       6.220   3.895  12.039  1.00  0.00           H  
ATOM    877  HZ  PHE A  56       5.579   4.446   9.759  1.00  0.00           H  
ATOM    884  N   GLU A  57       1.025   1.074  11.833  1.00  0.00           N  
ATOM    886  CA  GLU A  57       0.002   1.991  11.445  1.00  0.00           C  
ATOM    897  C   GLU A  57      -1.087   2.254  12.472  1.00  0.00           C  
ATOM    898  O   GLU A  57      -1.734   3.356  12.450  1.00  0.00           O  
ATOM    888  CB  GLU A  57      -0.604   1.269  10.239  1.00  0.00           C  
ATOM    891  CG  GLU A  57       0.234   1.360   8.959  1.00  0.00           C  
ATOM    894  CD  GLU A  57       0.449   2.878   8.573  1.00  0.00           C  
ATOM    895  OE1 GLU A  57      -0.400   3.746   8.798  1.00  0.00           O  
ATOM    896  OE2 GLU A  57       1.463   3.156   7.894  1.00  0.00           O1-
ATOM    885  H   GLU A  57       1.236   0.287  11.237  1.00  0.00           H  
ATOM    887  HA  GLU A  57       0.336   2.930  11.005  1.00  0.00           H  
ATOM    889  HB2 GLU A  57      -0.663   0.197  10.429  1.00  0.00           H  
ATOM    890  HB3 GLU A  57      -1.573   1.645   9.910  1.00  0.00           H  
ATOM    892  HG2 GLU A  57       1.210   0.876   9.005  1.00  0.00           H  
ATOM    893  HG3 GLU A  57      -0.304   0.969   8.095  1.00  0.00           H  
ATOM    899  N   SER A  58      -1.269   1.286  13.399  1.00  0.00           N  
ATOM    901  CA  SER A  58      -2.395   1.362  14.352  1.00  0.00           C  
ATOM    908  C   SER A  58      -1.915   2.031  15.586  1.00  0.00           C  
ATOM    909  O   SER A  58      -2.615   2.895  16.157  1.00  0.00           O  
ATOM    903  CB  SER A  58      -2.983  -0.025  14.634  1.00  0.00           C  
ATOM    906  OG  SER A  58      -4.028   0.201  15.613  1.00  0.00           O  
ATOM    900  H   SER A  58      -0.597   0.541  13.516  1.00  0.00           H  
ATOM    902  HA  SER A  58      -3.165   2.020  13.950  1.00  0.00           H  
ATOM    904  HB2 SER A  58      -3.491  -0.555  13.829  1.00  0.00           H  
ATOM    905  HB3 SER A  58      -2.185  -0.632  15.061  1.00  0.00           H  
ATOM    907  HG  SER A  58      -4.670   0.726  15.130  1.00  0.00           H  
ATOM    910  N   GLU A  59      -0.741   1.705  16.073  1.00  0.00           N  
ATOM    912  CA  GLU A  59      -0.200   2.350  17.254  1.00  0.00           C  
ATOM    923  C   GLU A  59       0.172   3.830  16.933  1.00  0.00           C  
ATOM    924  O   GLU A  59      -0.118   4.786  17.721  1.00  0.00           O  
ATOM    914  CB  GLU A  59       1.037   1.518  17.734  1.00  0.00           C  
ATOM    917  CG  GLU A  59       1.784   2.056  18.905  1.00  0.00           C  
ATOM    920  CD  GLU A  59       0.938   2.195  20.164  1.00  0.00           C  
ATOM    921  OE1 GLU A  59      -0.292   1.829  20.248  1.00  0.00           O  
ATOM    922  OE2 GLU A  59       1.400   2.731  21.199  1.00  0.00           O1-
ATOM    911  H   GLU A  59      -0.119   1.101  15.556  1.00  0.00           H  
ATOM    913  HA  GLU A  59      -0.894   2.302  18.094  1.00  0.00           H  
ATOM    915  HB2 GLU A  59       0.705   0.491  17.883  1.00  0.00           H  
ATOM    916  HB3 GLU A  59       1.679   1.536  16.853  1.00  0.00           H  
ATOM    918  HG2 GLU A  59       2.641   1.413  19.107  1.00  0.00           H  
ATOM    919  HG3 GLU A  59       2.029   3.089  18.658  1.00  0.00           H  
ATOM    925  N   VAL A  60       0.673   4.003  15.720  1.00  0.00           N  
ATOM    927  CA  VAL A  60       0.884   5.308  15.077  1.00  0.00           C  
ATOM    939  C   VAL A  60      -0.310   6.196  15.065  1.00  0.00           C  
ATOM    940  O   VAL A  60      -0.167   7.354  15.433  1.00  0.00           O  
ATOM    929  CB  VAL A  60       1.485   5.242  13.746  1.00  0.00           C  
ATOM    931  CG1 VAL A  60       1.608   6.608  12.855  1.00  0.00           C  
ATOM    935  CG2 VAL A  60       2.940   4.797  13.852  1.00  0.00           C  
ATOM    926  H   VAL A  60       1.059   3.182  15.276  1.00  0.00           H  
ATOM    928  HA  VAL A  60       1.612   5.823  15.704  1.00  0.00           H  
ATOM    930  HB  VAL A  60       0.923   4.547  13.122  1.00  0.00           H  
ATOM    932 HG11 VAL A  60       0.614   6.776  12.442  1.00  0.00           H  
ATOM    933 HG12 VAL A  60       1.900   7.320  13.627  1.00  0.00           H  
ATOM    934 HG13 VAL A  60       2.400   6.576  12.107  1.00  0.00           H  
ATOM    936 HG21 VAL A  60       3.598   5.534  14.312  1.00  0.00           H  
ATOM    937 HG22 VAL A  60       3.002   3.912  14.485  1.00  0.00           H  
ATOM    938 HG23 VAL A  60       3.283   4.541  12.850  1.00  0.00           H  
ATOM    941  N   PHE A  61      -1.493   5.739  14.608  1.00  0.00           N  
ATOM    943  CA  PHE A  61      -2.816   6.409  14.750  1.00  0.00           C  
ATOM    959  C   PHE A  61      -3.252   6.680  16.132  1.00  0.00           C  
ATOM    960  O   PHE A  61      -3.710   7.796  16.424  1.00  0.00           O  
ATOM    945  CB  PHE A  61      -3.748   5.412  13.961  1.00  0.00           C  
ATOM    948  CG  PHE A  61      -5.183   5.895  13.862  1.00  0.00           C  
ATOM    949  CD1 PHE A  61      -5.467   6.948  13.050  1.00  0.00           C  
ATOM    957  CD2 PHE A  61      -6.204   5.111  14.450  1.00  0.00           C  
ATOM    951  CE1 PHE A  61      -6.837   7.349  12.889  1.00  0.00           C  
ATOM    955  CE2 PHE A  61      -7.542   5.537  14.289  1.00  0.00           C  
ATOM    953  CZ  PHE A  61      -7.834   6.726  13.593  1.00  0.00           C  
ATOM    942  H   PHE A  61      -1.428   4.839  14.155  1.00  0.00           H  
ATOM    944  HA  PHE A  61      -2.728   7.327  14.170  1.00  0.00           H  
ATOM    946  HB2 PHE A  61      -3.363   5.267  12.952  1.00  0.00           H  
ATOM    947  HB3 PHE A  61      -3.735   4.395  14.354  1.00  0.00           H  
ATOM    950  HD1 PHE A  61      -4.679   7.480  12.537  1.00  0.00           H  
ATOM    958  HD2 PHE A  61      -5.968   4.203  14.985  1.00  0.00           H  
ATOM    952  HE1 PHE A  61      -7.027   8.208  12.263  1.00  0.00           H  
ATOM    956  HE2 PHE A  61      -8.310   4.908  14.716  1.00  0.00           H  
ATOM    954  HZ  PHE A  61      -8.820   7.164  13.549  1.00  0.00           H  
ATOM    961  N   ARG A  62      -2.979   5.800  17.070  1.00  0.00           N  
ATOM    963  CA  ARG A  62      -3.252   5.925  18.463  1.00  0.00           C  
ATOM    983  C   ARG A  62      -2.479   7.053  19.120  1.00  0.00           C  
ATOM    984  O   ARG A  62      -3.133   7.863  19.750  1.00  0.00           O  
ATOM    965  CB  ARG A  62      -3.137   4.536  19.140  1.00  0.00           C  
ATOM    968  CG  ARG A  62      -3.753   4.557  20.502  1.00  0.00           C  
ATOM    971  CD  ARG A  62      -3.330   3.364  21.381  1.00  0.00           C  
ATOM    974  NE  ARG A  62      -1.951   3.530  21.768  1.00  0.00           N  
ATOM    976  CZ  ARG A  62      -1.452   4.054  22.852  1.00  0.00           C  
ATOM    977  NH1 ARG A  62      -2.090   4.896  23.585  1.00  0.00           N1+
ATOM    980  NH2 ARG A  62      -0.183   3.838  23.183  1.00  0.00           N  
ATOM    962  H   ARG A  62      -2.588   4.936  16.723  1.00  0.00           H  
ATOM    964  HA  ARG A  62      -4.299   6.168  18.641  1.00  0.00           H  
ATOM    966  HB2 ARG A  62      -3.634   3.896  18.411  1.00  0.00           H  
ATOM    967  HB3 ARG A  62      -2.091   4.230  19.173  1.00  0.00           H  
ATOM    969  HG2 ARG A  62      -3.614   5.492  21.046  1.00  0.00           H  
ATOM    970  HG3 ARG A  62      -4.832   4.555  20.349  1.00  0.00           H  
ATOM    972  HD2 ARG A  62      -3.940   3.354  22.285  1.00  0.00           H  
ATOM    973  HD3 ARG A  62      -3.423   2.412  20.859  1.00  0.00           H  
ATOM    975  HE  ARG A  62      -1.259   3.108  21.165  1.00  0.00           H  
ATOM    978 HH11 ARG A  62      -3.079   5.067  23.472  1.00  0.00           H  
ATOM    979 HH12 ARG A  62      -1.702   5.316  24.418  1.00  0.00           H  
ATOM    981 HH21 ARG A  62       0.311   3.194  22.581  1.00  0.00           H  
ATOM    982 HH22 ARG A  62       0.189   4.253  24.025  1.00  0.00           H  
ATOM    985  N   LEU A  63      -1.171   7.061  18.900  1.00  0.00           N  
ATOM    987  CA  LEU A  63      -0.252   8.090  19.346  1.00  0.00           C  
ATOM   1002  C   LEU A  63      -0.687   9.443  18.678  1.00  0.00           C  
ATOM   1003  O   LEU A  63      -0.921  10.415  19.489  1.00  0.00           O  
ATOM    989  CB  LEU A  63       1.157   7.845  18.861  1.00  0.00           C  
ATOM    992  CG  LEU A  63       1.899   6.843  19.734  1.00  0.00           C  
ATOM    994  CD1 LEU A  63       2.974   6.009  19.009  1.00  0.00           C  
ATOM    998  CD2 LEU A  63       2.322   7.387  21.077  1.00  0.00           C  
ATOM    986  H   LEU A  63      -0.726   6.274  18.450  1.00  0.00           H  
ATOM    988  HA  LEU A  63      -0.260   8.273  20.420  1.00  0.00           H  
ATOM    990  HB2 LEU A  63       1.154   7.462  17.841  1.00  0.00           H  
ATOM    991  HB3 LEU A  63       1.697   8.791  18.825  1.00  0.00           H  
ATOM    993  HG  LEU A  63       1.060   6.169  19.909  1.00  0.00           H  
ATOM    995 HD11 LEU A  63       2.415   5.393  18.304  1.00  0.00           H  
ATOM    996 HD12 LEU A  63       3.493   6.711  18.356  1.00  0.00           H  
ATOM    997 HD13 LEU A  63       3.619   5.395  19.637  1.00  0.00           H  
ATOM    999 HD21 LEU A  63       2.938   8.274  20.925  1.00  0.00           H  
ATOM   1000 HD22 LEU A  63       1.471   7.813  21.608  1.00  0.00           H  
ATOM   1001 HD23 LEU A  63       2.747   6.570  21.659  1.00  0.00           H  
ATOM   1004  N   HID A  64      -1.113   9.537  17.375  1.00  0.00           N  
ATOM   1006  CA  HID A  64      -1.641  10.732  16.792  1.00  0.00           C  
ATOM   1019  C   HID A  64      -2.929  11.210  17.562  1.00  0.00           C  
ATOM   1020  O   HID A  64      -3.013  12.408  17.919  1.00  0.00           O  
ATOM   1008  CB  HID A  64      -1.955  10.510  15.254  1.00  0.00           C  
ATOM   1011  CG  HID A  64      -2.393  11.796  14.569  1.00  0.00           C  
ATOM   1017  CD2 HID A  64      -2.244  13.132  14.977  1.00  0.00           C  
ATOM   1012  ND1 HID A  64      -2.862  11.901  13.309  1.00  0.00           N  
ATOM   1014  CE1 HID A  64      -3.232  13.169  13.019  1.00  0.00           C  
ATOM   1016  NE2 HID A  64      -2.887  13.992  14.046  1.00  0.00           N  
ATOM   1005  H   HID A  64      -0.929   8.752  16.767  1.00  0.00           H  
ATOM   1007  HA  HID A  64      -0.931  11.555  16.875  1.00  0.00           H  
ATOM   1009  HB2 HID A  64      -1.073  10.121  14.745  1.00  0.00           H  
ATOM   1010  HB3 HID A  64      -2.738   9.760  15.135  1.00  0.00           H  
ATOM   1013  HD1 HID A  64      -2.991  11.093  12.716  1.00  0.00           H  
ATOM   1018  HD2 HID A  64      -1.736  13.534  15.841  1.00  0.00           H  
ATOM   1015  HE1 HID A  64      -3.430  13.517  12.016  1.00  0.00           H  
ATOM   1021  N   ARG A  65      -3.938  10.362  17.767  1.00  0.00           N  
ATOM   1023  CA  ARG A  65      -5.209  10.740  18.441  1.00  0.00           C  
ATOM   1043  C   ARG A  65      -5.084  10.842  19.987  1.00  0.00           C  
ATOM   1044  O   ARG A  65      -6.109  11.158  20.613  1.00  0.00           O  
ATOM   1025  CB  ARG A  65      -6.277   9.733  18.025  1.00  0.00           C  
ATOM   1028  CG  ARG A  65      -6.546   9.799  16.497  1.00  0.00           C  
ATOM   1031  CD  ARG A  65      -7.849   9.085  16.043  1.00  0.00           C  
ATOM   1034  NE  ARG A  65      -7.845   7.729  16.669  1.00  0.00           N  
ATOM   1036  CZ  ARG A  65      -8.551   7.414  17.741  1.00  0.00           C  
ATOM   1037  NH1 ARG A  65      -9.433   8.134  18.304  1.00  0.00           N1+
ATOM   1040  NH2 ARG A  65      -8.198   6.320  18.396  1.00  0.00           N  
ATOM   1022  H   ARG A  65      -3.751   9.429  17.428  1.00  0.00           H  
ATOM   1024  HA  ARG A  65      -5.458  11.742  18.092  1.00  0.00           H  
ATOM   1026  HB2 ARG A  65      -6.016   8.755  18.431  1.00  0.00           H  
ATOM   1027  HB3 ARG A  65      -7.224  10.023  18.479  1.00  0.00           H  
ATOM   1029  HG2 ARG A  65      -6.552  10.859  16.239  1.00  0.00           H  
ATOM   1030  HG3 ARG A  65      -5.751   9.305  15.940  1.00  0.00           H  
ATOM   1032  HD2 ARG A  65      -8.768   9.606  16.313  1.00  0.00           H  
ATOM   1033  HD3 ARG A  65      -7.919   9.073  14.956  1.00  0.00           H  
ATOM   1035  HE  ARG A  65      -7.182   7.044  16.335  1.00  0.00           H  
ATOM   1038 HH11 ARG A  65      -9.838   8.875  17.750  1.00  0.00           H  
ATOM   1039 HH12 ARG A  65      -9.861   7.883  19.184  1.00  0.00           H  
ATOM   1041 HH21 ARG A  65      -7.702   5.661  17.812  1.00  0.00           H  
ATOM   1042 HH22 ARG A  65      -8.731   6.103  19.226  1.00  0.00           H  
ATOM   1045  N   LYS A  66      -3.958  10.677  20.656  1.00  0.00           N  
ATOM   1047  CA  LYS A  66      -3.671  10.784  22.050  1.00  0.00           C  
ATOM   1065  C   LYS A  66      -4.710  10.010  22.861  1.00  0.00           C  
ATOM   1066  O   LYS A  66      -5.005  10.453  23.930  1.00  0.00           O  
ATOM   1049  CB  LYS A  66      -3.331  12.152  22.561  1.00  0.00           C  
ATOM   1052  CG  LYS A  66      -2.359  13.143  21.823  1.00  0.00           C  
ATOM   1055  CD  LYS A  66      -2.080  14.314  22.775  1.00  0.00           C  
ATOM   1058  CE  LYS A  66      -0.864  15.049  22.155  1.00  0.00           C  
ATOM   1061  NZ  LYS A  66      -1.054  15.637  20.831  1.00  0.00           N1+
ATOM   1046  H   LYS A  66      -3.110  10.585  20.115  1.00  0.00           H  
ATOM   1048  HA  LYS A  66      -2.787  10.191  22.285  1.00  0.00           H  
ATOM   1050  HB2 LYS A  66      -4.288  12.672  22.610  1.00  0.00           H  
ATOM   1051  HB3 LYS A  66      -2.944  12.046  23.574  1.00  0.00           H  
ATOM   1053  HG2 LYS A  66      -1.478  12.514  21.700  1.00  0.00           H  
ATOM   1054  HG3 LYS A  66      -2.904  13.430  20.923  1.00  0.00           H  
ATOM   1056  HD2 LYS A  66      -2.980  14.929  22.749  1.00  0.00           H  
ATOM   1057  HD3 LYS A  66      -1.758  13.920  23.739  1.00  0.00           H  
ATOM   1059  HE2 LYS A  66      -0.527  15.734  22.932  1.00  0.00           H  
ATOM   1060  HE3 LYS A  66      -0.118  14.302  21.881  1.00  0.00           H  
ATOM   1062  HZ1 LYS A  66      -0.375  16.326  20.540  1.00  0.00           H  
ATOM   1063  HZ2 LYS A  66      -1.139  14.906  20.139  1.00  0.00           H  
ATOM   1064  HZ3 LYS A  66      -1.916  16.161  20.884  1.00  0.00           H  
ATOM   1067  N   ALA A  67      -5.169   8.785  22.442  1.00  0.00           N  
ATOM   1069  CA  ALA A  67      -6.200   8.028  23.131  1.00  0.00           C  
ATOM   1075  C   ALA A  67      -5.555   7.200  24.248  1.00  0.00           C  
ATOM   1076  O   ALA A  67      -4.499   6.550  24.034  1.00  0.00           O  
ATOM   1071  CB  ALA A  67      -6.950   7.037  22.153  1.00  0.00           C  
ATOM   1068  H   ALA A  67      -4.780   8.360  21.613  1.00  0.00           H  
ATOM   1070  HA  ALA A  67      -6.847   8.801  23.544  1.00  0.00           H  
ATOM   1072  HB1 ALA A  67      -7.587   7.617  21.485  1.00  0.00           H  
ATOM   1073  HB2 ALA A  67      -6.201   6.497  21.573  1.00  0.00           H  
ATOM   1074  HB3 ALA A  67      -7.424   6.310  22.813  1.00  0.00           H  
ATOM   1077  N   ALA A  68      -6.187   7.191  25.424  1.00  0.00           N  
ATOM   1079  CA  ALA A  68      -5.622   6.480  26.564  1.00  0.00           C  
ATOM   1085  C   ALA A  68      -5.923   4.948  26.524  1.00  0.00           C  
ATOM   1086  O   ALA A  68      -5.751   4.217  27.528  1.00  0.00           O  
ATOM   1081  CB  ALA A  68      -6.041   7.175  27.895  1.00  0.00           C  
ATOM   1078  H   ALA A  68      -7.080   7.630  25.591  1.00  0.00           H  
ATOM   1080  HA  ALA A  68      -4.533   6.498  26.579  1.00  0.00           H  
ATOM   1082  HB1 ALA A  68      -5.904   8.254  27.829  1.00  0.00           H  
ATOM   1083  HB2 ALA A  68      -7.118   7.101  28.049  1.00  0.00           H  
ATOM   1084  HB3 ALA A  68      -5.415   6.800  28.705  1.00  0.00           H  
ATOM   1087  N   ALA A  69      -6.346   4.412  25.422  1.00  0.00           N  
ATOM   1089  CA  ALA A  69      -6.389   2.972  25.032  1.00  0.00           C  
ATOM   1095  C   ALA A  69      -5.048   2.275  25.094  1.00  0.00           C  
ATOM   1096  O   ALA A  69      -3.998   2.867  25.024  1.00  0.00           O  
ATOM   1091  CB  ALA A  69      -7.107   2.909  23.647  1.00  0.00           C  
ATOM   1088  H   ALA A  69      -6.449   5.098  24.688  1.00  0.00           H  
ATOM   1090  HA  ALA A  69      -7.054   2.467  25.732  1.00  0.00           H  
ATOM   1092  HB1 ALA A  69      -7.782   2.055  23.604  1.00  0.00           H  
ATOM   1093  HB2 ALA A  69      -7.702   3.820  23.581  1.00  0.00           H  
ATOM   1094  HB3 ALA A  69      -6.427   2.907  22.795  1.00  0.00           H  
ATOM   1097  N   LYS A  70      -4.983   0.924  25.322  1.00  0.00           N  
ATOM   1099  CA  LYS A  70      -3.715   0.281  25.489  1.00  0.00           C  
ATOM   1117  C   LYS A  70      -2.849   0.258  24.201  1.00  0.00           C  
ATOM   1118  O   LYS A  70      -3.337   0.273  23.083  1.00  0.00           O  
ATOM   1101  CB  LYS A  70      -3.950  -1.093  26.112  1.00  0.00           C  
ATOM   1104  CG  LYS A  70      -2.729  -1.811  26.809  1.00  0.00           C  
ATOM   1107  CD  LYS A  70      -3.000  -3.235  27.297  1.00  0.00           C  
ATOM   1110  CE  LYS A  70      -1.903  -3.822  28.185  1.00  0.00           C  
ATOM   1113  NZ  LYS A  70      -1.528  -3.086  29.500  1.00  0.00           N1+
ATOM   1098  H   LYS A  70      -5.781   0.321  25.182  1.00  0.00           H  
ATOM   1100  HA  LYS A  70      -3.102   0.771  26.245  1.00  0.00           H  
ATOM   1102  HB2 LYS A  70      -4.636  -0.985  26.952  1.00  0.00           H  
ATOM   1103  HB3 LYS A  70      -4.369  -1.731  25.334  1.00  0.00           H  
ATOM   1105  HG2 LYS A  70      -1.862  -1.854  26.149  1.00  0.00           H  
ATOM   1106  HG3 LYS A  70      -2.450  -1.234  27.691  1.00  0.00           H  
ATOM   1108  HD2 LYS A  70      -3.949  -3.214  27.834  1.00  0.00           H  
ATOM   1109  HD3 LYS A  70      -3.116  -3.851  26.405  1.00  0.00           H  
ATOM   1111  HE2 LYS A  70      -2.335  -4.778  28.482  1.00  0.00           H  
ATOM   1112  HE3 LYS A  70      -0.957  -4.104  27.723  1.00  0.00           H  
ATOM   1114  HZ1 LYS A  70      -0.988  -2.253  29.312  1.00  0.00           H  
ATOM   1115  HZ2 LYS A  70      -2.360  -2.755  29.968  1.00  0.00           H  
ATOM   1116  HZ3 LYS A  70      -1.047  -3.706  30.136  1.00  0.00           H  
ATOM   1119  N   SER A  71      -1.497   0.294  24.279  1.00  0.00           N  
ATOM   1121  CA  SER A  71      -0.551   0.358  23.186  1.00  0.00           C  
ATOM   1128  C   SER A  71      -0.550  -0.934  22.322  1.00  0.00           C  
ATOM   1129  O   SER A  71      -0.217  -2.024  22.836  1.00  0.00           O  
ATOM   1123  CB  SER A  71       0.860   0.571  23.775  1.00  0.00           C  
ATOM   1126  OG  SER A  71       1.808   0.557  22.749  1.00  0.00           O  
ATOM   1120  H   SER A  71      -1.094   0.394  25.200  1.00  0.00           H  
ATOM   1122  HA  SER A  71      -0.827   1.214  22.570  1.00  0.00           H  
ATOM   1124  HB2 SER A  71       0.878   1.542  24.270  1.00  0.00           H  
ATOM   1125  HB3 SER A  71       1.144  -0.190  24.502  1.00  0.00           H  
ATOM   1127  HG  SER A  71       1.668   1.305  22.164  1.00  0.00           H  
ATOM   1130  N   VAL A  72      -0.877  -0.779  21.062  1.00  0.00           N  
ATOM   1132  CA  VAL A  72      -1.045  -1.833  20.052  1.00  0.00           C  
ATOM   1144  C   VAL A  72       0.356  -2.423  19.701  1.00  0.00           C  
ATOM   1145  O   VAL A  72       1.308  -1.768  19.396  1.00  0.00           O  
ATOM   1134  CB  VAL A  72      -1.744  -1.316  18.717  1.00  0.00           C  
ATOM   1136  CG1 VAL A  72      -1.971  -2.348  17.631  1.00  0.00           C  
ATOM   1140  CG2 VAL A  72      -3.209  -0.901  19.169  1.00  0.00           C  
ATOM   1131  H   VAL A  72      -0.941   0.156  20.685  1.00  0.00           H  
ATOM   1133  HA  VAL A  72      -1.640  -2.691  20.363  1.00  0.00           H  
ATOM   1135  HB  VAL A  72      -1.291  -0.399  18.339  1.00  0.00           H  
ATOM   1137 HG11 VAL A  72      -2.396  -1.842  16.764  1.00  0.00           H  
ATOM   1138 HG12 VAL A  72      -1.056  -2.757  17.202  1.00  0.00           H  
ATOM   1139 HG13 VAL A  72      -2.643  -3.143  17.955  1.00  0.00           H  
ATOM   1141 HG21 VAL A  72      -3.604  -1.706  19.789  1.00  0.00           H  
ATOM   1142 HG22 VAL A  72      -3.179  -0.038  19.834  1.00  0.00           H  
ATOM   1143 HG23 VAL A  72      -3.942  -0.743  18.379  1.00  0.00           H  
ATOM   1146  N   GLY A  73       0.487  -3.730  19.671  1.00  0.00           N  
ATOM   1148  CA  GLY A  73       1.637  -4.335  19.011  1.00  0.00           C  
ATOM   1151  C   GLY A  73       2.973  -4.423  19.808  1.00  0.00           C  
ATOM   1152  O   GLY A  73       3.134  -3.922  20.906  1.00  0.00           O  
ATOM   1147  H   GLY A  73      -0.306  -4.318  19.884  1.00  0.00           H  
ATOM   1149  HA2 GLY A  73       1.520  -5.393  18.776  1.00  0.00           H  
ATOM   1150  HA3 GLY A  73       1.629  -3.810  18.055  1.00  0.00           H  
ATOM   1153  N   LYS A  74       3.966  -5.051  19.169  1.00  0.00           N  
ATOM   1155  CA  LYS A  74       5.367  -5.134  19.591  1.00  0.00           C  
ATOM   1173  C   LYS A  74       5.963  -3.761  19.859  1.00  0.00           C  
ATOM   1174  O   LYS A  74       5.724  -2.874  19.108  1.00  0.00           O  
ATOM   1157  CB  LYS A  74       6.217  -6.065  18.677  1.00  0.00           C  
ATOM   1160  CG  LYS A  74       5.781  -7.526  18.933  1.00  0.00           C  
ATOM   1163  CD  LYS A  74       6.271  -8.583  18.036  1.00  0.00           C  
ATOM   1166  CE  LYS A  74       7.814  -8.618  18.135  1.00  0.00           C  
ATOM   1169  NZ  LYS A  74       8.293  -9.597  17.173  1.00  0.00           N1+
ATOM   1154  H   LYS A  74       3.673  -5.506  18.316  1.00  0.00           H  
ATOM   1156  HA  LYS A  74       5.263  -5.592  20.574  1.00  0.00           H  
ATOM   1158  HB2 LYS A  74       6.134  -5.784  17.627  1.00  0.00           H  
ATOM   1159  HB3 LYS A  74       7.273  -6.020  18.944  1.00  0.00           H  
ATOM   1161  HG2 LYS A  74       6.134  -7.756  19.938  1.00  0.00           H  
ATOM   1162  HG3 LYS A  74       4.700  -7.634  19.023  1.00  0.00           H  
ATOM   1164  HD2 LYS A  74       5.812  -9.501  18.404  1.00  0.00           H  
ATOM   1165  HD3 LYS A  74       5.971  -8.446  16.997  1.00  0.00           H  
ATOM   1167  HE2 LYS A  74       8.237  -7.650  17.865  1.00  0.00           H  
ATOM   1168  HE3 LYS A  74       7.981  -8.976  19.151  1.00  0.00           H  
ATOM   1170  HZ1 LYS A  74       7.831 -10.478  17.345  1.00  0.00           H  
ATOM   1171  HZ2 LYS A  74       8.055  -9.285  16.242  1.00  0.00           H  
ATOM   1172  HZ3 LYS A  74       9.290  -9.753  17.219  1.00  0.00           H  
ATOM   1175  N   SER A  75       6.706  -3.634  20.965  1.00  0.00           N  
ATOM   1177  CA  SER A  75       7.155  -2.345  21.572  1.00  0.00           C  
ATOM   1184  C   SER A  75       8.655  -2.204  21.473  1.00  0.00           C  
ATOM   1185  O   SER A  75       9.388  -3.098  21.905  1.00  0.00           O  
ATOM   1179  CB  SER A  75       6.668  -2.126  22.972  1.00  0.00           C  
ATOM   1182  OG  SER A  75       5.263  -2.014  23.011  1.00  0.00           O  
ATOM   1186  OXT SER A  75       9.067  -1.228  20.864  1.00  0.00           O1-
ATOM   1176  H   SER A  75       6.988  -4.486  21.428  1.00  0.00           H  
ATOM   1178  HA  SER A  75       6.732  -1.533  20.979  1.00  0.00           H  
ATOM   1180  HB2 SER A  75       6.948  -3.005  23.554  1.00  0.00           H  
ATOM   1181  HB3 SER A  75       7.020  -1.167  23.354  1.00  0.00           H  
ATOM   1183  HG  SER A  75       4.942  -1.202  22.612  1.00  0.00           H  
TER   
ATOM   1188  N   GLY B  76     -16.309 -33.700   8.459  1.00  0.00           N  
ATOM   1192  CA  GLY B  76     -15.512 -32.638   9.108  1.00  0.00           C  
ATOM   1195  C   GLY B  76     -16.209 -31.316   8.962  1.00  0.00           C  
ATOM   1196  O   GLY B  76     -17.028 -31.148   8.060  1.00  0.00           O  
ATOM   1193  HA2 GLY B  76     -15.433 -32.752  10.189  1.00  0.00           H  
ATOM   1194  HA3 GLY B  76     -14.529 -32.446   8.679  1.00  0.00           H  
ATOM   1189  H1  GLY B  76     -17.253 -33.629   8.811  1.00  0.00           H  
ATOM   1190  H2  GLY B  76     -16.535 -33.441   7.509  1.00  0.00           H  
ATOM   1191  H3  GLY B  76     -15.838 -34.584   8.590  1.00  0.00           H  
ATOM   1197  N   PRO B  77     -15.760 -30.229   9.605  1.00  0.00           N  
ATOM   1207  CA  PRO B  77     -16.242 -28.805   9.497  1.00  0.00           C  
ATOM   1209  C   PRO B  77     -16.119 -28.144   8.086  1.00  0.00           C  
ATOM   1210  O   PRO B  77     -15.142 -28.461   7.388  1.00  0.00           O  
ATOM   1204  CB  PRO B  77     -15.501 -28.007  10.540  1.00  0.00           C  
ATOM   1201  CG  PRO B  77     -14.994 -29.022  11.466  1.00  0.00           C  
ATOM   1198  CD  PRO B  77     -14.894 -30.403  10.724  1.00  0.00           C  
ATOM   1208  HA  PRO B  77     -17.269 -28.882   9.853  1.00  0.00           H  
ATOM   1205  HB2 PRO B  77     -14.620 -27.524  10.118  1.00  0.00           H  
ATOM   1206  HB3 PRO B  77     -16.080 -27.320  11.158  1.00  0.00           H  
ATOM   1202  HG2 PRO B  77     -14.001 -28.775  11.843  1.00  0.00           H  
ATOM   1203  HG3 PRO B  77     -15.645 -29.234  12.314  1.00  0.00           H  
ATOM   1199  HD2 PRO B  77     -13.885 -30.576  10.347  1.00  0.00           H  
ATOM   1200  HD3 PRO B  77     -15.193 -31.232  11.365  1.00  0.00           H  
ATOM   1211  N   GLY B  78     -16.966 -27.252   7.663  1.00  0.00           N  
ATOM   1213  CA  GLY B  78     -17.039 -26.564   6.313  1.00  0.00           C  
ATOM   1216  C   GLY B  78     -15.840 -25.610   6.112  1.00  0.00           C  
ATOM   1217  O   GLY B  78     -15.323 -25.015   7.061  1.00  0.00           O  
ATOM   1212  H   GLY B  78     -17.692 -27.022   8.327  1.00  0.00           H  
ATOM   1214  HA2 GLY B  78     -16.934 -27.358   5.573  1.00  0.00           H  
ATOM   1215  HA3 GLY B  78     -17.984 -26.027   6.228  1.00  0.00           H  
ATOM   1218  N   SER B  79     -15.234 -25.654   4.911  1.00  0.00           N  
ATOM   1220  CA  SER B  79     -14.005 -24.952   4.589  1.00  0.00           C  
ATOM   1227  C   SER B  79     -13.962 -23.457   4.924  1.00  0.00           C  
ATOM   1228  O   SER B  79     -14.901 -22.685   4.689  1.00  0.00           O  
ATOM   1222  CB  SER B  79     -13.639 -25.317   3.156  1.00  0.00           C  
ATOM   1225  OG  SER B  79     -12.511 -24.663   2.797  1.00  0.00           O  
ATOM   1219  H   SER B  79     -15.709 -26.266   4.263  1.00  0.00           H  
ATOM   1221  HA  SER B  79     -13.333 -25.510   5.241  1.00  0.00           H  
ATOM   1223  HB2 SER B  79     -13.567 -26.402   3.083  1.00  0.00           H  
ATOM   1224  HB3 SER B  79     -14.455 -24.998   2.507  1.00  0.00           H  
ATOM   1226  HG  SER B  79     -12.530 -24.584   1.841  1.00  0.00           H  
ATOM   1229  N   HID B  80     -12.869 -22.877   5.374  1.00  0.00           N  
ATOM   1231  CA  HID B  80     -12.693 -21.506   5.849  1.00  0.00           C  
ATOM   1244  C   HID B  80     -12.413 -20.561   4.636  1.00  0.00           C  
ATOM   1245  O   HID B  80     -11.929 -19.462   4.800  1.00  0.00           O  
ATOM   1233  CB  HID B  80     -11.622 -21.487   7.012  1.00  0.00           C  
ATOM   1236  CG  HID B  80     -11.304 -20.120   7.650  1.00  0.00           C  
ATOM   1242  CD2 HID B  80     -10.159 -19.499   7.941  1.00  0.00           C  
ATOM   1237  ND1 HID B  80     -12.269 -19.402   8.326  1.00  0.00           N  
ATOM   1239  CE1 HID B  80     -11.694 -18.320   8.945  1.00  0.00           C  
ATOM   1241  NE2 HID B  80     -10.366 -18.353   8.696  1.00  0.00           N  
ATOM   1230  H   HID B  80     -12.082 -23.509   5.406  1.00  0.00           H  
ATOM   1232  HA  HID B  80     -13.646 -21.238   6.306  1.00  0.00           H  
ATOM   1234  HB2 HID B  80     -11.826 -22.187   7.822  1.00  0.00           H  
ATOM   1235  HB3 HID B  80     -10.729 -21.944   6.587  1.00  0.00           H  
ATOM   1238  HD1 HID B  80     -13.254 -19.625   8.320  1.00  0.00           H  
ATOM   1243  HD2 HID B  80      -9.183 -19.906   7.721  1.00  0.00           H  
ATOM   1240  HE1 HID B  80     -12.169 -17.645   9.643  1.00  0.00           H  
ATOM   1246  N   VAL B  81     -12.729 -20.983   3.386  1.00  0.00           N  
ATOM   1248  CA  VAL B  81     -12.567 -20.130   2.204  1.00  0.00           C  
ATOM   1260  C   VAL B  81     -13.394 -18.806   2.262  1.00  0.00           C  
ATOM   1261  O   VAL B  81     -14.484 -18.878   2.799  1.00  0.00           O  
ATOM   1250  CB  VAL B  81     -12.768 -20.875   0.935  1.00  0.00           C  
ATOM   1252  CG1 VAL B  81     -14.144 -21.489   0.711  1.00  0.00           C  
ATOM   1256  CG2 VAL B  81     -12.397 -20.016  -0.296  1.00  0.00           C  
ATOM   1247  H   VAL B  81     -13.234 -21.851   3.285  1.00  0.00           H  
ATOM   1249  HA  VAL B  81     -11.551 -19.736   2.195  1.00  0.00           H  
ATOM   1251  HB  VAL B  81     -12.071 -21.714   0.941  1.00  0.00           H  
ATOM   1253 HG11 VAL B  81     -14.147 -21.996  -0.254  1.00  0.00           H  
ATOM   1254 HG12 VAL B  81     -14.230 -22.143   1.579  1.00  0.00           H  
ATOM   1255 HG13 VAL B  81     -14.916 -20.733   0.572  1.00  0.00           H  
ATOM   1257 HG21 VAL B  81     -11.447 -19.564  -0.014  1.00  0.00           H  
ATOM   1258 HG22 VAL B  81     -12.330 -20.687  -1.153  1.00  0.00           H  
ATOM   1259 HG23 VAL B  81     -13.109 -19.209  -0.469  1.00  0.00           H  
ATOM   1262  N   GLU B  82     -12.989 -17.671   1.782  1.00  0.00           N  
ATOM   1264  CA  GLU B  82     -13.728 -16.306   1.822  1.00  0.00           C  
ATOM   1275  C   GLU B  82     -13.059 -15.316   0.794  1.00  0.00           C  
ATOM   1276  O   GLU B  82     -13.366 -14.182   0.771  1.00  0.00           O  
ATOM   1266  CB  GLU B  82     -13.679 -15.732   3.246  1.00  0.00           C  
ATOM   1269  CG  GLU B  82     -14.828 -14.725   3.445  1.00  0.00           C  
ATOM   1272  CD  GLU B  82     -16.202 -15.254   3.074  1.00  0.00           C  
ATOM   1273  OE1 GLU B  82     -16.783 -16.038   3.831  1.00  0.00           O  
ATOM   1274  OE2 GLU B  82     -16.719 -14.851   1.984  1.00  0.00           O1-
ATOM   1263  H   GLU B  82     -12.047 -17.610   1.421  1.00  0.00           H  
ATOM   1265  HA  GLU B  82     -14.777 -16.462   1.571  1.00  0.00           H  
ATOM   1267  HB2 GLU B  82     -13.814 -16.522   3.984  1.00  0.00           H  
ATOM   1268  HB3 GLU B  82     -12.724 -15.227   3.389  1.00  0.00           H  
ATOM   1270  HG2 GLU B  82     -14.727 -14.444   4.493  1.00  0.00           H  
ATOM   1271  HG3 GLU B  82     -14.646 -13.826   2.856  1.00  0.00           H  
ATOM   1277  N   GLU B  83     -12.163 -15.835  -0.085  1.00  0.00           N  
ATOM   1279  CA  GLU B  83     -11.327 -15.168  -1.039  1.00  0.00           C  
ATOM   1290  C   GLU B  83     -11.922 -15.097  -2.441  1.00  0.00           C  
ATOM   1291  O   GLU B  83     -12.504 -16.124  -2.923  1.00  0.00           O  
ATOM   1281  CB  GLU B  83      -9.901 -15.681  -1.134  1.00  0.00           C  
ATOM   1284  CG  GLU B  83      -8.997 -15.613   0.114  1.00  0.00           C  
ATOM   1287  CD  GLU B  83      -9.409 -16.490   1.245  1.00  0.00           C  
ATOM   1288  OE1 GLU B  83     -10.219 -17.391   1.032  1.00  0.00           O  
ATOM   1289  OE2 GLU B  83      -8.950 -16.292   2.399  1.00  0.00           O1-
ATOM   1278  H   GLU B  83     -11.959 -16.822  -0.030  1.00  0.00           H  
ATOM   1280  HA  GLU B  83     -11.291 -14.143  -0.671  1.00  0.00           H  
ATOM   1282  HB2 GLU B  83      -9.979 -16.710  -1.486  1.00  0.00           H  
ATOM   1283  HB3 GLU B  83      -9.431 -15.148  -1.960  1.00  0.00           H  
ATOM   1285  HG2 GLU B  83      -8.076 -16.001  -0.323  1.00  0.00           H  
ATOM   1286  HG3 GLU B  83      -8.888 -14.561   0.379  1.00  0.00           H  
ATOM   1292  N   TYR B  84     -11.939 -13.892  -2.995  1.00  0.00           N  
ATOM   1294  CA  TYR B  84     -12.529 -13.609  -4.300  1.00  0.00           C  
ATOM   1311  C   TYR B  84     -11.526 -12.717  -4.975  1.00  0.00           C  
ATOM   1312  O   TYR B  84     -10.744 -12.071  -4.333  1.00  0.00           O  
ATOM   1296  CB  TYR B  84     -13.936 -12.924  -4.108  1.00  0.00           C  
ATOM   1299  CG  TYR B  84     -15.098 -13.838  -3.676  1.00  0.00           C  
ATOM   1300  CD1 TYR B  84     -15.798 -14.585  -4.589  1.00  0.00           C  
ATOM   1309  CD2 TYR B  84     -15.469 -13.981  -2.305  1.00  0.00           C  
ATOM   1302  CE1 TYR B  84     -16.741 -15.548  -4.249  1.00  0.00           C  
ATOM   1307  CE2 TYR B  84     -16.495 -14.863  -1.944  1.00  0.00           C  
ATOM   1304  CZ  TYR B  84     -17.206 -15.588  -2.937  1.00  0.00           C  
ATOM   1305  OH  TYR B  84     -17.942 -16.601  -2.656  1.00  0.00           O  
ATOM   1293  H   TYR B  84     -11.475 -13.149  -2.492  1.00  0.00           H  
ATOM   1295  HA  TYR B  84     -12.694 -14.534  -4.853  1.00  0.00           H  
ATOM   1297  HB2 TYR B  84     -13.841 -12.194  -3.304  1.00  0.00           H  
ATOM   1298  HB3 TYR B  84     -14.158 -12.490  -5.082  1.00  0.00           H  
ATOM   1301  HD1 TYR B  84     -15.479 -14.591  -5.621  1.00  0.00           H  
ATOM   1310  HD2 TYR B  84     -15.047 -13.382  -1.511  1.00  0.00           H  
ATOM   1303  HE1 TYR B  84     -17.269 -16.177  -4.951  1.00  0.00           H  
ATOM   1308  HE2 TYR B  84     -16.803 -14.837  -0.909  1.00  0.00           H  
ATOM   1306  HH  TYR B  84     -18.240 -16.855  -3.533  1.00  0.00           H  
ATOM   1313  N   VAL B  85     -11.637 -12.510  -6.329  1.00  0.00           N  
ATOM   1315  CA  VAL B  85     -10.711 -11.802  -7.272  1.00  0.00           C  
ATOM   1327  C   VAL B  85     -11.065 -10.295  -7.238  1.00  0.00           C  
ATOM   1328  O   VAL B  85     -12.234  -9.852  -7.261  1.00  0.00           O  
ATOM   1317  CB  VAL B  85     -10.837 -12.367  -8.758  1.00  0.00           C  
ATOM   1319  CG1 VAL B  85     -10.022 -11.515  -9.787  1.00  0.00           C  
ATOM   1323  CG2 VAL B  85     -10.225 -13.839  -8.846  1.00  0.00           C  
ATOM   1314  H   VAL B  85     -12.407 -12.988  -6.774  1.00  0.00           H  
ATOM   1316  HA  VAL B  85      -9.659 -11.942  -7.025  1.00  0.00           H  
ATOM   1318  HB  VAL B  85     -11.905 -12.282  -8.956  1.00  0.00           H  
ATOM   1320 HG11 VAL B  85      -8.994 -11.688  -9.468  1.00  0.00           H  
ATOM   1321 HG12 VAL B  85     -10.207 -11.912 -10.785  1.00  0.00           H  
ATOM   1322 HG13 VAL B  85     -10.138 -10.431  -9.810  1.00  0.00           H  
ATOM   1324 HG21 VAL B  85      -9.180 -13.809  -8.538  1.00  0.00           H  
ATOM   1325 HG22 VAL B  85     -10.967 -14.414  -8.292  1.00  0.00           H  
ATOM   1326 HG23 VAL B  85     -10.273 -14.070  -9.910  1.00  0.00           H  
ATOM   1329  N   VAL B  86     -10.061  -9.461  -7.372  1.00  0.00           N  
ATOM   1331  CA  VAL B  86     -10.157  -8.015  -7.301  1.00  0.00           C  
ATOM   1343  C   VAL B  86      -9.930  -7.341  -8.634  1.00  0.00           C  
ATOM   1344  O   VAL B  86      -8.989  -7.631  -9.412  1.00  0.00           O  
ATOM   1333  CB  VAL B  86      -9.066  -7.525  -6.358  1.00  0.00           C  
ATOM   1335  CG1 VAL B  86      -9.211  -5.983  -6.084  1.00  0.00           C  
ATOM   1339  CG2 VAL B  86      -9.187  -8.301  -5.020  1.00  0.00           C  
ATOM   1330  H   VAL B  86      -9.142  -9.879  -7.408  1.00  0.00           H  
ATOM   1332  HA  VAL B  86     -11.127  -7.734  -6.893  1.00  0.00           H  
ATOM   1334  HB  VAL B  86      -8.096  -7.845  -6.740  1.00  0.00           H  
ATOM   1336 HG11 VAL B  86      -8.735  -5.728  -5.137  1.00  0.00           H  
ATOM   1337 HG12 VAL B  86      -8.783  -5.405  -6.903  1.00  0.00           H  
ATOM   1338 HG13 VAL B  86     -10.211  -5.551  -6.049  1.00  0.00           H  
ATOM   1340 HG21 VAL B  86      -8.886  -9.334  -5.192  1.00  0.00           H  
ATOM   1341 HG22 VAL B  86      -8.561  -7.824  -4.266  1.00  0.00           H  
ATOM   1342 HG23 VAL B  86     -10.222  -8.409  -4.694  1.00  0.00           H  
ATOM   1345  N   GLU B  87     -10.825  -6.395  -8.958  1.00  0.00           N  
ATOM   1347  CA  GLU B  87     -10.798  -5.564 -10.265  1.00  0.00           C  
ATOM   1358  C   GLU B  87     -10.248  -4.146  -9.904  1.00  0.00           C  
ATOM   1359  O   GLU B  87      -9.520  -3.621 -10.725  1.00  0.00           O  
ATOM   1349  CB  GLU B  87     -12.212  -5.429 -10.852  1.00  0.00           C  
ATOM   1352  CG  GLU B  87     -12.679  -6.706 -11.591  1.00  0.00           C  
ATOM   1355  CD  GLU B  87     -11.890  -7.048 -12.908  1.00  0.00           C  
ATOM   1356  OE1 GLU B  87     -11.293  -6.134 -13.586  1.00  0.00           O  
ATOM   1357  OE2 GLU B  87     -11.861  -8.262 -13.196  1.00  0.00           O1-
ATOM   1346  H   GLU B  87     -11.563  -6.254  -8.283  1.00  0.00           H  
ATOM   1348  HA  GLU B  87     -10.244  -6.040 -11.074  1.00  0.00           H  
ATOM   1350  HB2 GLU B  87     -12.949  -5.163 -10.095  1.00  0.00           H  
ATOM   1351  HB3 GLU B  87     -12.216  -4.528 -11.464  1.00  0.00           H  
ATOM   1353  HG2 GLU B  87     -12.598  -7.521 -10.872  1.00  0.00           H  
ATOM   1354  HG3 GLU B  87     -13.739  -6.671 -11.841  1.00  0.00           H  
ATOM   1360  N   LYS B  88     -10.469  -3.595  -8.697  1.00  0.00           N  
ATOM   1362  CA  LYS B  88      -9.927  -2.301  -8.128  1.00  0.00           C  
ATOM   1380  C   LYS B  88      -9.943  -2.132  -6.588  1.00  0.00           C  
ATOM   1381  O   LYS B  88     -10.779  -2.754  -5.959  1.00  0.00           O  
ATOM   1364  CB  LYS B  88     -10.551  -1.038  -8.718  1.00  0.00           C  
ATOM   1367  CG  LYS B  88     -10.752  -0.839 -10.177  1.00  0.00           C  
ATOM   1370  CD  LYS B  88     -11.404   0.589 -10.443  1.00  0.00           C  
ATOM   1373  CE  LYS B  88     -11.694   0.758 -11.963  1.00  0.00           C  
ATOM   1376  NZ  LYS B  88     -12.211   2.095 -12.179  1.00  0.00           N1+
ATOM   1361  H   LYS B  88     -11.033  -4.119  -8.044  1.00  0.00           H  
ATOM   1363  HA  LYS B  88      -8.860  -2.314  -8.353  1.00  0.00           H  
ATOM   1365  HB2 LYS B  88     -11.562  -0.941  -8.322  1.00  0.00           H  
ATOM   1366  HB3 LYS B  88     -10.104  -0.104  -8.378  1.00  0.00           H  
ATOM   1368  HG2 LYS B  88      -9.777  -1.043 -10.621  1.00  0.00           H  
ATOM   1369  HG3 LYS B  88     -11.499  -1.562 -10.504  1.00  0.00           H  
ATOM   1371  HD2 LYS B  88     -12.298   0.730  -9.835  1.00  0.00           H  
ATOM   1372  HD3 LYS B  88     -10.736   1.403 -10.164  1.00  0.00           H  
ATOM   1374  HE2 LYS B  88     -10.800   0.572 -12.558  1.00  0.00           H  
ATOM   1375  HE3 LYS B  88     -12.471   0.044 -12.240  1.00  0.00           H  
ATOM   1377  HZ1 LYS B  88     -12.660   2.186 -13.078  1.00  0.00           H  
ATOM   1378  HZ2 LYS B  88     -12.966   2.238 -11.523  1.00  0.00           H  
ATOM   1379  HZ3 LYS B  88     -11.471   2.762 -12.012  1.00  0.00           H  
ATOM   1382  N   ILE B  89      -9.031  -1.328  -6.118  1.00  0.00           N  
ATOM   1384  CA  ILE B  89      -9.119  -0.612  -4.862  1.00  0.00           C  
ATOM   1399  C   ILE B  89      -9.553   0.809  -5.011  1.00  0.00           C  
ATOM   1400  O   ILE B  89      -9.007   1.477  -5.906  1.00  0.00           O  
ATOM   1386  CB  ILE B  89      -7.692  -0.574  -4.258  1.00  0.00           C  
ATOM   1392  CG1 ILE B  89      -7.338  -2.006  -3.737  1.00  0.00           C  
ATOM   1388  CG2 ILE B  89      -7.687   0.292  -2.960  1.00  0.00           C  
ATOM   1395  CD1 ILE B  89      -8.323  -2.871  -2.841  1.00  0.00           C  
ATOM   1383  H   ILE B  89      -8.199  -1.245  -6.685  1.00  0.00           H  
ATOM   1385  HA  ILE B  89      -9.759  -1.117  -4.140  1.00  0.00           H  
ATOM   1387  HB  ILE B  89      -6.957  -0.224  -4.983  1.00  0.00           H  
ATOM   1393 HG12 ILE B  89      -7.095  -2.614  -4.609  1.00  0.00           H  
ATOM   1394 HG13 ILE B  89      -6.420  -1.867  -3.167  1.00  0.00           H  
ATOM   1389 HG21 ILE B  89      -6.726   0.274  -2.446  1.00  0.00           H  
ATOM   1390 HG22 ILE B  89      -7.689   1.328  -3.299  1.00  0.00           H  
ATOM   1391 HG23 ILE B  89      -8.507  -0.036  -2.321  1.00  0.00           H  
ATOM   1396 HD11 ILE B  89      -7.821  -3.771  -2.487  1.00  0.00           H  
ATOM   1397 HD12 ILE B  89      -8.751  -2.203  -2.093  1.00  0.00           H  
ATOM   1398 HD13 ILE B  89      -9.167  -3.250  -3.417  1.00  0.00           H  
ATOM   1401  N   LEU B  90     -10.492   1.249  -4.282  1.00  0.00           N  
ATOM   1403  CA  LEU B  90     -11.156   2.520  -4.575  1.00  0.00           C  
ATOM   1418  C   LEU B  90     -11.119   3.626  -3.523  1.00  0.00           C  
ATOM   1419  O   LEU B  90     -11.488   4.779  -3.831  1.00  0.00           O  
ATOM   1405  CB  LEU B  90     -12.698   2.173  -4.606  1.00  0.00           C  
ATOM   1408  CG  LEU B  90     -13.172   1.275  -5.812  1.00  0.00           C  
ATOM   1410  CD1 LEU B  90     -14.617   0.800  -5.688  1.00  0.00           C  
ATOM   1414  CD2 LEU B  90     -13.112   1.927  -7.179  1.00  0.00           C  
ATOM   1402  H   LEU B  90     -10.807   0.825  -3.421  1.00  0.00           H  
ATOM   1404  HA  LEU B  90     -10.827   2.943  -5.524  1.00  0.00           H  
ATOM   1406  HB2 LEU B  90     -12.924   1.602  -3.705  1.00  0.00           H  
ATOM   1407  HB3 LEU B  90     -13.293   3.086  -4.598  1.00  0.00           H  
ATOM   1409  HG  LEU B  90     -12.550   0.381  -5.780  1.00  0.00           H  
ATOM   1411 HD11 LEU B  90     -15.337   1.571  -5.415  1.00  0.00           H  
ATOM   1412 HD12 LEU B  90     -14.948   0.310  -6.604  1.00  0.00           H  
ATOM   1413 HD13 LEU B  90     -14.695   0.095  -4.861  1.00  0.00           H  
ATOM   1415 HD21 LEU B  90     -13.842   2.714  -7.365  1.00  0.00           H  
ATOM   1416 HD22 LEU B  90     -12.118   2.254  -7.484  1.00  0.00           H  
ATOM   1417 HD23 LEU B  90     -13.356   1.153  -7.907  1.00  0.00           H  
ATOM   1420  N   GLY B  91     -10.718   3.348  -2.245  1.00  0.00           N  
ATOM   1422  CA  GLY B  91     -10.900   4.300  -1.131  1.00  0.00           C  
ATOM   1425  C   GLY B  91     -10.181   3.736   0.182  1.00  0.00           C  
ATOM   1426  O   GLY B  91     -10.042   2.547   0.271  1.00  0.00           O  
ATOM   1421  H   GLY B  91     -10.504   2.379  -2.055  1.00  0.00           H  
ATOM   1423  HA2 GLY B  91     -10.440   5.252  -1.401  1.00  0.00           H  
ATOM   1424  HA3 GLY B  91     -11.973   4.416  -0.982  1.00  0.00           H  
ATOM   1427  N   LYS B  92      -9.727   4.571   1.111  1.00  0.00           N  
ATOM   1429  CA  LYS B  92      -9.138   4.215   2.446  1.00  0.00           C  
ATOM   1447  C   LYS B  92      -9.738   5.013   3.604  1.00  0.00           C  
ATOM   1448  O   LYS B  92      -9.870   6.254   3.578  1.00  0.00           O  
ATOM   1431  CB  LYS B  92      -7.603   4.172   2.386  1.00  0.00           C  
ATOM   1434  CG  LYS B  92      -6.815   5.515   2.245  1.00  0.00           C  
ATOM   1437  CD  LYS B  92      -5.322   5.267   2.368  1.00  0.00           C  
ATOM   1440  CE  LYS B  92      -4.564   6.543   2.060  1.00  0.00           C  
ATOM   1443  NZ  LYS B  92      -3.062   6.198   2.126  1.00  0.00           N1+
ATOM   1428  H   LYS B  92      -9.823   5.563   0.949  1.00  0.00           H  
ATOM   1430  HA  LYS B  92      -9.266   3.166   2.709  1.00  0.00           H  
ATOM   1432  HB2 LYS B  92      -7.311   3.806   3.371  1.00  0.00           H  
ATOM   1433  HB3 LYS B  92      -7.304   3.466   1.611  1.00  0.00           H  
ATOM   1435  HG2 LYS B  92      -7.153   5.980   1.318  1.00  0.00           H  
ATOM   1436  HG3 LYS B  92      -7.115   6.204   3.034  1.00  0.00           H  
ATOM   1438  HD2 LYS B  92      -5.206   4.918   3.393  1.00  0.00           H  
ATOM   1439  HD3 LYS B  92      -4.998   4.429   1.752  1.00  0.00           H  
ATOM   1441  HE2 LYS B  92      -4.827   6.817   1.038  1.00  0.00           H  
ATOM   1442  HE3 LYS B  92      -4.867   7.385   2.683  1.00  0.00           H  
ATOM   1444  HZ1 LYS B  92      -2.576   6.969   1.691  1.00  0.00           H  
ATOM   1445  HZ2 LYS B  92      -2.750   6.076   3.079  1.00  0.00           H  
ATOM   1446  HZ3 LYS B  92      -2.890   5.332   1.636  1.00  0.00           H  
ATOM   1449  N   ARG B  93     -10.092   4.308   4.638  1.00  0.00           N  
ATOM   1451  CA  ARG B  93     -10.518   4.837   5.921  1.00  0.00           C  
ATOM   1471  C   ARG B  93      -9.693   4.297   7.078  1.00  0.00           C  
ATOM   1472  O   ARG B  93      -8.847   3.425   6.897  1.00  0.00           O  
ATOM   1453  CB  ARG B  93     -12.007   4.477   6.171  1.00  0.00           C  
ATOM   1456  CG  ARG B  93     -12.417   3.009   6.298  1.00  0.00           C  
ATOM   1459  CD  ARG B  93     -13.977   2.938   6.250  1.00  0.00           C  
ATOM   1462  NE  ARG B  93     -14.535   1.625   6.480  1.00  0.00           N  
ATOM   1464  CZ  ARG B  93     -15.811   1.224   6.589  1.00  0.00           C  
ATOM   1465  NH1 ARG B  93     -16.896   2.015   6.374  1.00  0.00           N1+
ATOM   1468  NH2 ARG B  93     -16.171  -0.002   6.822  1.00  0.00           N  
ATOM   1450  H   ARG B  93      -9.910   3.315   4.613  1.00  0.00           H  
ATOM   1452  HA  ARG B  93     -10.435   5.920   6.002  1.00  0.00           H  
ATOM   1454  HB2 ARG B  93     -12.325   4.962   7.094  1.00  0.00           H  
ATOM   1455  HB3 ARG B  93     -12.638   4.983   5.441  1.00  0.00           H  
ATOM   1457  HG2 ARG B  93     -11.996   2.561   5.399  1.00  0.00           H  
ATOM   1458  HG3 ARG B  93     -11.922   2.765   7.238  1.00  0.00           H  
ATOM   1460  HD2 ARG B  93     -14.459   3.490   7.057  1.00  0.00           H  
ATOM   1461  HD3 ARG B  93     -14.316   3.409   5.328  1.00  0.00           H  
ATOM   1463  HE  ARG B  93     -13.942   0.815   6.583  1.00  0.00           H  
ATOM   1466 HH11 ARG B  93     -16.807   3.021   6.345  1.00  0.00           H  
ATOM   1467 HH12 ARG B  93     -17.762   1.594   6.070  1.00  0.00           H  
ATOM   1469 HH21 ARG B  93     -15.447  -0.676   7.023  1.00  0.00           H  
ATOM   1470 HH22 ARG B  93     -17.125  -0.133   7.129  1.00  0.00           H  
ATOM   1473  N   PHE B  94      -9.954   4.717   8.293  1.00  0.00           N  
ATOM   1475  CA  PHE B  94      -9.786   3.828   9.434  1.00  0.00           C  
ATOM   1491  C   PHE B  94     -11.071   3.237  10.061  1.00  0.00           C  
ATOM   1492  O   PHE B  94     -12.103   3.893  10.200  1.00  0.00           O  
ATOM   1477  CB  PHE B  94      -8.938   4.538  10.487  1.00  0.00           C  
ATOM   1480  CG  PHE B  94      -7.410   4.402  10.441  1.00  0.00           C  
ATOM   1481  CD1 PHE B  94      -6.619   5.141   9.538  1.00  0.00           C  
ATOM   1489  CD2 PHE B  94      -6.737   3.515  11.316  1.00  0.00           C  
ATOM   1483  CE1 PHE B  94      -5.235   4.824   9.391  1.00  0.00           C  
ATOM   1487  CE2 PHE B  94      -5.397   3.273  11.254  1.00  0.00           C  
ATOM   1485  CZ  PHE B  94      -4.624   3.970  10.317  1.00  0.00           C  
ATOM   1474  H   PHE B  94     -10.585   5.506   8.295  1.00  0.00           H  
ATOM   1476  HA  PHE B  94      -9.118   2.998   9.203  1.00  0.00           H  
ATOM   1478  HB2 PHE B  94      -9.171   5.600  10.571  1.00  0.00           H  
ATOM   1479  HB3 PHE B  94      -9.171   4.088  11.452  1.00  0.00           H  
ATOM   1482  HD1 PHE B  94      -7.114   5.777   8.819  1.00  0.00           H  
ATOM   1490  HD2 PHE B  94      -7.226   3.171  12.215  1.00  0.00           H  
ATOM   1484  HE1 PHE B  94      -4.552   5.273   8.684  1.00  0.00           H  
ATOM   1488  HE2 PHE B  94      -5.033   2.604  12.020  1.00  0.00           H  
ATOM   1486  HZ  PHE B  94      -3.595   3.659  10.214  1.00  0.00           H  
ATOM   1493  N   VAL B  95     -11.037   1.945  10.561  1.00  0.00           N  
ATOM   1495  CA  VAL B  95     -12.047   1.373  11.476  1.00  0.00           C  
ATOM   1507  C   VAL B  95     -11.423   0.712  12.671  1.00  0.00           C  
ATOM   1508  O   VAL B  95     -10.536  -0.155  12.564  1.00  0.00           O  
ATOM   1497  CB  VAL B  95     -13.075   0.436  10.812  1.00  0.00           C  
ATOM   1499  CG1 VAL B  95     -14.045  -0.146  11.723  1.00  0.00           C  
ATOM   1503  CG2 VAL B  95     -13.992   1.146   9.782  1.00  0.00           C  
ATOM   1494  H   VAL B  95     -10.174   1.439  10.423  1.00  0.00           H  
ATOM   1496  HA  VAL B  95     -12.601   2.221  11.880  1.00  0.00           H  
ATOM   1498  HB  VAL B  95     -12.522  -0.374  10.337  1.00  0.00           H  
ATOM   1500 HG11 VAL B  95     -14.431   0.484  12.525  1.00  0.00           H  
ATOM   1501 HG12 VAL B  95     -14.920  -0.518  11.190  1.00  0.00           H  
ATOM   1502 HG13 VAL B  95     -13.489  -0.922  12.249  1.00  0.00           H  
ATOM   1504 HG21 VAL B  95     -14.539   1.975  10.232  1.00  0.00           H  
ATOM   1505 HG22 VAL B  95     -13.452   1.629   8.968  1.00  0.00           H  
ATOM   1506 HG23 VAL B  95     -14.730   0.473   9.344  1.00  0.00           H  
ATOM   1509  N   ASN B  96     -11.892   0.954  13.915  1.00  0.00           N  
ATOM   1511  CA  ASN B  96     -11.599   0.218  15.130  1.00  0.00           C  
ATOM   1521  C   ASN B  96     -10.139   0.449  15.622  1.00  0.00           C  
ATOM   1522  O   ASN B  96      -9.672  -0.227  16.527  1.00  0.00           O  
ATOM   1513  CB  ASN B  96     -12.045  -1.189  14.902  1.00  0.00           C  
ATOM   1516  CG  ASN B  96     -12.163  -1.982  16.147  1.00  0.00           C  
ATOM   1518  ND2 ASN B  96     -13.210  -1.848  16.967  1.00  0.00           N  
ATOM   1517  OD1 ASN B  96     -11.292  -2.788  16.453  1.00  0.00           O  
ATOM   1510  H   ASN B  96     -12.595   1.676  13.991  1.00  0.00           H  
ATOM   1512  HA  ASN B  96     -12.286   0.659  15.852  1.00  0.00           H  
ATOM   1514  HB2 ASN B  96     -12.996  -1.222  14.369  1.00  0.00           H  
ATOM   1515  HB3 ASN B  96     -11.354  -1.699  14.231  1.00  0.00           H  
ATOM   1519 HD21 ASN B  96     -14.017  -1.309  16.689  1.00  0.00           H  
ATOM   1520 HD22 ASN B  96     -13.393  -2.393  17.797  1.00  0.00           H  
ATOM   1523  N   GLY B  97      -9.450   1.476  15.066  1.00  0.00           N  
ATOM   1525  CA  GLY B  97      -8.081   1.748  15.220  1.00  0.00           C  
ATOM   1528  C   GLY B  97      -7.028   1.199  14.239  1.00  0.00           C  
ATOM   1529  O   GLY B  97      -5.807   1.519  14.290  1.00  0.00           O  
ATOM   1524  H   GLY B  97      -9.861   1.955  14.278  1.00  0.00           H  
ATOM   1526  HA2 GLY B  97      -7.979   2.832  15.179  1.00  0.00           H  
ATOM   1527  HA3 GLY B  97      -7.764   1.482  16.229  1.00  0.00           H  
ATOM   1530  N   ARG B  98      -7.514   0.556  13.189  1.00  0.00           N  
ATOM   1532  CA  ARG B  98      -6.702  -0.019  12.121  1.00  0.00           C  
ATOM   1552  C   ARG B  98      -7.125   0.407  10.742  1.00  0.00           C  
ATOM   1553  O   ARG B  98      -8.312   0.565  10.558  1.00  0.00           O  
ATOM   1534  CB  ARG B  98      -6.895  -1.507  12.255  1.00  0.00           C  
ATOM   1537  CG  ARG B  98      -6.330  -2.085  13.639  1.00  0.00           C  
ATOM   1540  CD  ARG B  98      -6.457  -3.668  13.618  1.00  0.00           C  
ATOM   1543  NE  ARG B  98      -5.348  -4.307  12.881  1.00  0.00           N  
ATOM   1545  CZ  ARG B  98      -4.110  -4.212  13.349  1.00  0.00           C  
ATOM   1546  NH1 ARG B  98      -3.736  -3.832  14.523  1.00  0.00           N1+
ATOM   1549  NH2 ARG B  98      -3.170  -4.881  12.821  1.00  0.00           N  
ATOM   1531  H   ARG B  98      -8.480   0.282  13.079  1.00  0.00           H  
ATOM   1533  HA  ARG B  98      -5.668   0.229  12.362  1.00  0.00           H  
ATOM   1535  HB2 ARG B  98      -7.955  -1.757  12.202  1.00  0.00           H  
ATOM   1536  HB3 ARG B  98      -6.398  -2.003  11.421  1.00  0.00           H  
ATOM   1538  HG2 ARG B  98      -5.290  -1.785  13.772  1.00  0.00           H  
ATOM   1539  HG3 ARG B  98      -6.935  -1.647  14.433  1.00  0.00           H  
ATOM   1541  HD2 ARG B  98      -6.490  -4.018  14.649  1.00  0.00           H  
ATOM   1542  HD3 ARG B  98      -7.433  -3.990  13.255  1.00  0.00           H  
ATOM   1544  HE  ARG B  98      -5.594  -4.868  12.077  1.00  0.00           H  
ATOM   1547 HH11 ARG B  98      -4.261  -3.223  15.134  1.00  0.00           H  
ATOM   1548 HH12 ARG B  98      -2.874  -4.185  14.913  1.00  0.00           H  
ATOM   1550 HH21 ARG B  98      -3.278  -5.376  11.947  1.00  0.00           H  
ATOM   1551 HH22 ARG B  98      -2.391  -4.903  13.463  1.00  0.00           H  
ATOM   1554  N   PRO B  99      -6.247   0.396   9.739  1.00  0.00           N  
ATOM   1564  CA  PRO B  99      -6.638   0.769   8.408  1.00  0.00           C  
ATOM   1566  C   PRO B  99      -7.562  -0.253   7.619  1.00  0.00           C  
ATOM   1567  O   PRO B  99      -7.390  -1.438   7.782  1.00  0.00           O  
ATOM   1561  CB  PRO B  99      -5.274   1.039   7.716  1.00  0.00           C  
ATOM   1558  CG  PRO B  99      -4.306   0.066   8.314  1.00  0.00           C  
ATOM   1555  CD  PRO B  99      -4.768   0.057   9.803  1.00  0.00           C  
ATOM   1565  HA  PRO B  99      -7.227   1.686   8.415  1.00  0.00           H  
ATOM   1562  HB2 PRO B  99      -5.451   0.854   6.657  1.00  0.00           H  
ATOM   1563  HB3 PRO B  99      -4.993   2.053   8.000  1.00  0.00           H  
ATOM   1559  HG2 PRO B  99      -4.505  -0.931   7.921  1.00  0.00           H  
ATOM   1560  HG3 PRO B  99      -3.315   0.512   8.235  1.00  0.00           H  
ATOM   1556  HD2 PRO B  99      -4.595  -0.917  10.261  1.00  0.00           H  
ATOM   1557  HD3 PRO B  99      -4.192   0.777  10.385  1.00  0.00           H  
ATOM   1568  N   GLN B 100      -8.374   0.350   6.695  1.00  0.00           N  
ATOM   1570  CA  GLN B 100      -9.320  -0.350   5.777  1.00  0.00           C  
ATOM   1583  C   GLN B 100      -9.452   0.246   4.370  1.00  0.00           C  
ATOM   1584  O   GLN B 100      -9.347   1.461   4.250  1.00  0.00           O  
ATOM   1572  CB  GLN B 100     -10.732  -0.382   6.427  1.00  0.00           C  
ATOM   1575  CG  GLN B 100     -11.155  -1.678   7.146  1.00  0.00           C  
ATOM   1578  CD  GLN B 100     -12.652  -1.613   7.620  1.00  0.00           C  
ATOM   1580  NE2 GLN B 100     -13.150  -2.618   8.330  1.00  0.00           N  
ATOM   1579  OE1 GLN B 100     -13.397  -0.708   7.320  1.00  0.00           O  
ATOM   1569  H   GLN B 100      -8.437   1.343   6.526  1.00  0.00           H  
ATOM   1571  HA  GLN B 100      -8.937  -1.341   5.536  1.00  0.00           H  
ATOM   1573  HB2 GLN B 100     -10.766   0.434   7.150  1.00  0.00           H  
ATOM   1574  HB3 GLN B 100     -11.491  -0.272   5.653  1.00  0.00           H  
ATOM   1576  HG2 GLN B 100     -11.093  -2.590   6.552  1.00  0.00           H  
ATOM   1577  HG3 GLN B 100     -10.498  -1.936   7.976  1.00  0.00           H  
ATOM   1581 HE21 GLN B 100     -14.029  -2.464   8.802  1.00  0.00           H  
ATOM   1582 HE22 GLN B 100     -12.529  -3.364   8.609  1.00  0.00           H  
ATOM   1585  N   VAL B 101      -9.599  -0.576   3.326  1.00  0.00           N  
ATOM   1587  CA  VAL B 101      -9.721  -0.118   1.948  1.00  0.00           C  
ATOM   1599  C   VAL B 101     -10.978  -0.667   1.328  1.00  0.00           C  
ATOM   1600  O   VAL B 101     -11.514  -1.662   1.655  1.00  0.00           O  
ATOM   1589  CB  VAL B 101      -8.441  -0.279   1.056  1.00  0.00           C  
ATOM   1591  CG1 VAL B 101      -7.212   0.386   1.752  1.00  0.00           C  
ATOM   1595  CG2 VAL B 101      -7.990  -1.737   0.725  1.00  0.00           C  
ATOM   1586  H   VAL B 101      -9.404  -1.560   3.441  1.00  0.00           H  
ATOM   1588  HA  VAL B 101      -9.899   0.957   1.978  1.00  0.00           H  
ATOM   1590  HB  VAL B 101      -8.559   0.273   0.123  1.00  0.00           H  
ATOM   1592 HG11 VAL B 101      -6.860  -0.232   2.578  1.00  0.00           H  
ATOM   1593 HG12 VAL B 101      -6.408   0.532   1.031  1.00  0.00           H  
ATOM   1594 HG13 VAL B 101      -7.494   1.389   2.072  1.00  0.00           H  
ATOM   1596 HG21 VAL B 101      -7.169  -1.672   0.011  1.00  0.00           H  
ATOM   1597 HG22 VAL B 101      -7.650  -2.312   1.586  1.00  0.00           H  
ATOM   1598 HG23 VAL B 101      -8.765  -2.197   0.112  1.00  0.00           H  
ATOM   1601  N   LEU B 102     -11.672   0.060   0.465  1.00  0.00           N  
ATOM   1603  CA  LEU B 102     -12.830  -0.256  -0.331  1.00  0.00           C  
ATOM   1618  C   LEU B 102     -12.266  -1.058  -1.544  1.00  0.00           C  
ATOM   1619  O   LEU B 102     -11.445  -0.567  -2.338  1.00  0.00           O  
ATOM   1605  CB  LEU B 102     -13.398   1.137  -0.740  1.00  0.00           C  
ATOM   1608  CG  LEU B 102     -14.686   0.868  -1.612  1.00  0.00           C  
ATOM   1610  CD1 LEU B 102     -15.774   0.038  -0.967  1.00  0.00           C  
ATOM   1614  CD2 LEU B 102     -15.091   2.283  -2.096  1.00  0.00           C  
ATOM   1602  H   LEU B 102     -11.344   1.001   0.296  1.00  0.00           H  
ATOM   1604  HA  LEU B 102     -13.610  -0.795   0.208  1.00  0.00           H  
ATOM   1606  HB2 LEU B 102     -13.731   1.811   0.049  1.00  0.00           H  
ATOM   1607  HB3 LEU B 102     -12.617   1.742  -1.199  1.00  0.00           H  
ATOM   1609  HG  LEU B 102     -14.311   0.282  -2.452  1.00  0.00           H  
ATOM   1611 HD11 LEU B 102     -15.977   0.387   0.045  1.00  0.00           H  
ATOM   1612 HD12 LEU B 102     -16.673   0.065  -1.583  1.00  0.00           H  
ATOM   1613 HD13 LEU B 102     -15.416  -0.992  -0.949  1.00  0.00           H  
ATOM   1615 HD21 LEU B 102     -14.247   2.960  -2.227  1.00  0.00           H  
ATOM   1616 HD22 LEU B 102     -15.682   2.224  -3.010  1.00  0.00           H  
ATOM   1617 HD23 LEU B 102     -15.707   2.784  -1.349  1.00  0.00           H  
ATOM   1620  N   VAL B 103     -12.864  -2.238  -1.770  1.00  0.00           N  
ATOM   1622  CA  VAL B 103     -12.535  -3.120  -2.851  1.00  0.00           C  
ATOM   1634  C   VAL B 103     -13.645  -3.204  -3.938  1.00  0.00           C  
ATOM   1635  O   VAL B 103     -14.779  -3.649  -3.598  1.00  0.00           O  
ATOM   1624  CB  VAL B 103     -12.323  -4.561  -2.325  1.00  0.00           C  
ATOM   1626  CG1 VAL B 103     -11.939  -5.527  -3.442  1.00  0.00           C  
ATOM   1630  CG2 VAL B 103     -11.191  -4.644  -1.320  1.00  0.00           C  
ATOM   1621  H   VAL B 103     -13.440  -2.562  -1.006  1.00  0.00           H  
ATOM   1623  HA  VAL B 103     -11.669  -2.712  -3.373  1.00  0.00           H  
ATOM   1625  HB  VAL B 103     -13.206  -4.886  -1.775  1.00  0.00           H  
ATOM   1627 HG11 VAL B 103     -11.619  -6.497  -3.062  1.00  0.00           H  
ATOM   1628 HG12 VAL B 103     -12.799  -5.736  -4.077  1.00  0.00           H  
ATOM   1629 HG13 VAL B 103     -11.111  -5.082  -3.994  1.00  0.00           H  
ATOM   1631 HG21 VAL B 103     -11.445  -3.947  -0.521  1.00  0.00           H  
ATOM   1632 HG22 VAL B 103     -11.133  -5.618  -0.834  1.00  0.00           H  
ATOM   1633 HG23 VAL B 103     -10.234  -4.418  -1.789  1.00  0.00           H  
ATOM   1636  N   LYS B 104     -13.335  -2.933  -5.202  1.00  0.00           N  
ATOM   1638  CA  LYS B 104     -14.164  -3.334  -6.366  1.00  0.00           C  
ATOM   1656  C   LYS B 104     -13.774  -4.816  -6.774  1.00  0.00           C  
ATOM   1657  O   LYS B 104     -12.636  -5.123  -7.141  1.00  0.00           O  
ATOM   1640  CB  LYS B 104     -14.015  -2.370  -7.577  1.00  0.00           C  
ATOM   1643  CG  LYS B 104     -15.255  -2.306  -8.454  1.00  0.00           C  
ATOM   1646  CD  LYS B 104     -15.731  -3.705  -8.860  1.00  0.00           C  
ATOM   1649  CE  LYS B 104     -16.906  -3.664  -9.750  1.00  0.00           C  
ATOM   1652  NZ  LYS B 104     -17.297  -4.982 -10.217  1.00  0.00           N1+
ATOM   1637  H   LYS B 104     -12.469  -2.438  -5.362  1.00  0.00           H  
ATOM   1639  HA  LYS B 104     -15.195  -3.259  -6.022  1.00  0.00           H  
ATOM   1641  HB2 LYS B 104     -13.710  -1.339  -7.401  1.00  0.00           H  
ATOM   1642  HB3 LYS B 104     -13.257  -2.755  -8.259  1.00  0.00           H  
ATOM   1644  HG2 LYS B 104     -16.066  -1.749  -7.985  1.00  0.00           H  
ATOM   1645  HG3 LYS B 104     -14.940  -1.785  -9.359  1.00  0.00           H  
ATOM   1647  HD2 LYS B 104     -14.947  -4.360  -9.243  1.00  0.00           H  
ATOM   1648  HD3 LYS B 104     -16.096  -4.277  -8.008  1.00  0.00           H  
ATOM   1650  HE2 LYS B 104     -17.699  -3.333  -9.079  1.00  0.00           H  
ATOM   1651  HE3 LYS B 104     -16.811  -2.966 -10.581  1.00  0.00           H  
ATOM   1653  HZ1 LYS B 104     -18.117  -4.851 -10.793  1.00  0.00           H  
ATOM   1654  HZ2 LYS B 104     -16.575  -5.574 -10.603  1.00  0.00           H  
ATOM   1655  HZ3 LYS B 104     -17.755  -5.458  -9.453  1.00  0.00           H  
ATOM   1658  N   TRP B 105     -14.706  -5.763  -6.693  1.00  0.00           N  
ATOM   1660  CA  TRP B 105     -14.464  -7.213  -7.005  1.00  0.00           C  
ATOM   1680  C   TRP B 105     -14.759  -7.647  -8.451  1.00  0.00           C  
ATOM   1681  O   TRP B 105     -15.483  -6.954  -9.134  1.00  0.00           O  
ATOM   1662  CB  TRP B 105     -15.371  -8.036  -6.073  1.00  0.00           C  
ATOM   1665  CG  TRP B 105     -15.264  -7.708  -4.566  1.00  0.00           C  
ATOM   1666  CD1 TRP B 105     -16.093  -6.874  -3.829  1.00  0.00           C  
ATOM   1679  CD2 TRP B 105     -14.216  -8.199  -3.652  1.00  0.00           C  
ATOM   1670  CE2 TRP B 105     -14.416  -7.629  -2.366  1.00  0.00           C  
ATOM   1677  CE3 TRP B 105     -13.055  -9.130  -3.717  1.00  0.00           C  
ATOM   1668  NE1 TRP B 105     -15.543  -6.819  -2.539  1.00  0.00           N  
ATOM   1671  CZ2 TRP B 105     -13.628  -8.009  -1.234  1.00  0.00           C  
ATOM   1675  CZ3 TRP B 105     -12.285  -9.453  -2.588  1.00  0.00           C  
ATOM   1673  CH2 TRP B 105     -12.574  -8.914  -1.319  1.00  0.00           C  
ATOM   1659  H   TRP B 105     -15.657  -5.546  -6.431  1.00  0.00           H  
ATOM   1661  HA  TRP B 105     -13.420  -7.443  -6.792  1.00  0.00           H  
ATOM   1663  HB2 TRP B 105     -16.421  -7.970  -6.358  1.00  0.00           H  
ATOM   1664  HB3 TRP B 105     -14.985  -9.051  -6.169  1.00  0.00           H  
ATOM   1667  HD1 TRP B 105     -16.883  -6.212  -4.152  1.00  0.00           H  
ATOM   1669  HE1 TRP B 105     -15.927  -6.244  -1.803  1.00  0.00           H  
ATOM   1678  HE3 TRP B 105     -12.826  -9.519  -4.698  1.00  0.00           H  
ATOM   1672  HZ2 TRP B 105     -13.889  -7.517  -0.308  1.00  0.00           H  
ATOM   1676  HZ3 TRP B 105     -11.378 -10.027  -2.707  1.00  0.00           H  
ATOM   1674  HH2 TRP B 105     -11.961  -9.110  -0.452  1.00  0.00           H  
ATOM   1682  N   SER B 106     -14.159  -8.751  -8.904  1.00  0.00           N  
ATOM   1684  CA  SER B 106     -14.488  -9.267 -10.259  1.00  0.00           C  
ATOM   1691  C   SER B 106     -15.820 -10.093 -10.294  1.00  0.00           C  
ATOM   1692  O   SER B 106     -16.159 -10.757  -9.320  1.00  0.00           O  
ATOM   1686  CB  SER B 106     -13.342 -10.107 -10.777  1.00  0.00           C  
ATOM   1689  OG  SER B 106     -13.346 -10.248 -12.194  1.00  0.00           O  
ATOM   1683  H   SER B 106     -13.629  -9.316  -8.255  1.00  0.00           H  
ATOM   1685  HA  SER B 106     -14.677  -8.512 -11.021  1.00  0.00           H  
ATOM   1687  HB2 SER B 106     -12.407  -9.643 -10.461  1.00  0.00           H  
ATOM   1688  HB3 SER B 106     -13.417 -11.046 -10.229  1.00  0.00           H  
ATOM   1690  HG  SER B 106     -12.793  -9.532 -12.514  1.00  0.00           H  
ATOM   1693  N   GLY B 107     -16.562  -9.930 -11.391  1.00  0.00           N  
ATOM   1695  CA  GLY B 107     -17.855 -10.504 -11.639  1.00  0.00           C  
ATOM   1698  C   GLY B 107     -19.022  -9.874 -10.793  1.00  0.00           C  
ATOM   1699  O   GLY B 107     -20.202  -9.895 -11.157  1.00  0.00           O  
ATOM   1694  H   GLY B 107     -16.177  -9.403 -12.162  1.00  0.00           H  
ATOM   1696  HA2 GLY B 107     -18.097 -10.433 -12.699  1.00  0.00           H  
ATOM   1697  HA3 GLY B 107     -17.803 -11.562 -11.380  1.00  0.00           H  
ATOM   1700  N   PHE B 108     -18.748  -9.400  -9.567  1.00  0.00           N  
ATOM   1702  CA  PHE B 108     -19.741  -8.783  -8.727  1.00  0.00           C  
ATOM   1718  C   PHE B 108     -20.023  -7.324  -9.118  1.00  0.00           C  
ATOM   1719  O   PHE B 108     -19.129  -6.671  -9.571  1.00  0.00           O  
ATOM   1704  CB  PHE B 108     -19.025  -8.873  -7.342  1.00  0.00           C  
ATOM   1707  CG  PHE B 108     -18.805 -10.319  -6.826  1.00  0.00           C  
ATOM   1708  CD1 PHE B 108     -20.006 -11.027  -6.455  1.00  0.00           C  
ATOM   1716  CD2 PHE B 108     -17.537 -10.870  -6.703  1.00  0.00           C  
ATOM   1710  CE1 PHE B 108     -19.906 -12.380  -6.067  1.00  0.00           C  
ATOM   1714  CE2 PHE B 108     -17.536 -12.193  -6.185  1.00  0.00           C  
ATOM   1712  CZ  PHE B 108     -18.617 -13.018  -5.919  1.00  0.00           C  
ATOM   1701  H   PHE B 108     -17.767  -9.295  -9.351  1.00  0.00           H  
ATOM   1703  HA  PHE B 108     -20.649  -9.384  -8.688  1.00  0.00           H  
ATOM   1705  HB2 PHE B 108     -18.074  -8.384  -7.550  1.00  0.00           H  
ATOM   1706  HB3 PHE B 108     -19.460  -8.206  -6.598  1.00  0.00           H  
ATOM   1709  HD1 PHE B 108     -21.023 -10.706  -6.626  1.00  0.00           H  
ATOM   1717  HD2 PHE B 108     -16.599 -10.387  -6.934  1.00  0.00           H  
ATOM   1711  HE1 PHE B 108     -20.723 -12.978  -5.689  1.00  0.00           H  
ATOM   1715  HE2 PHE B 108     -16.566 -12.667  -6.185  1.00  0.00           H  
ATOM   1713  HZ  PHE B 108     -18.660 -14.013  -5.501  1.00  0.00           H  
ATOM   1720  N   PRO B 109     -21.281  -6.848  -9.095  1.00  0.00           N  
ATOM   1730  CA  PRO B 109     -21.771  -5.482  -9.297  1.00  0.00           C  
ATOM   1732  C   PRO B 109     -21.299  -4.438  -8.251  1.00  0.00           C  
ATOM   1733  O   PRO B 109     -20.962  -4.773  -7.143  1.00  0.00           O  
ATOM   1727  CB  PRO B 109     -23.325  -5.642  -9.350  1.00  0.00           C  
ATOM   1724  CG  PRO B 109     -23.582  -6.845  -8.443  1.00  0.00           C  
ATOM   1721  CD  PRO B 109     -22.353  -7.680  -8.554  1.00  0.00           C  
ATOM   1731  HA  PRO B 109     -21.464  -5.143 -10.287  1.00  0.00           H  
ATOM   1728  HB2 PRO B 109     -23.871  -4.741  -9.069  1.00  0.00           H  
ATOM   1729  HB3 PRO B 109     -23.631  -5.729 -10.392  1.00  0.00           H  
ATOM   1725  HG2 PRO B 109     -23.632  -6.427  -7.437  1.00  0.00           H  
ATOM   1726  HG3 PRO B 109     -24.478  -7.363  -8.784  1.00  0.00           H  
ATOM   1722  HD2 PRO B 109     -22.120  -8.106  -7.578  1.00  0.00           H  
ATOM   1723  HD3 PRO B 109     -22.556  -8.584  -9.128  1.00  0.00           H  
ATOM   1734  N   ASN B 110     -21.336  -3.117  -8.601  1.00  0.00           N  
ATOM   1736  CA  ASN B 110     -20.712  -2.015  -7.802  1.00  0.00           C  
ATOM   1746  C   ASN B 110     -21.315  -1.845  -6.355  1.00  0.00           C  
ATOM   1747  O   ASN B 110     -20.601  -1.338  -5.477  1.00  0.00           O  
ATOM   1738  CB  ASN B 110     -20.781  -0.714  -8.579  1.00  0.00           C  
ATOM   1741  CG  ASN B 110     -19.448  -0.255  -9.193  1.00  0.00           C  
ATOM   1743  ND2 ASN B 110     -19.324  -0.437 -10.490  1.00  0.00           N  
ATOM   1742  OD1 ASN B 110     -18.444   0.004  -8.527  1.00  0.00           O  
ATOM   1735  H   ASN B 110     -21.662  -2.898  -9.532  1.00  0.00           H  
ATOM   1737  HA  ASN B 110     -19.651  -2.250  -7.724  1.00  0.00           H  
ATOM   1739  HB2 ASN B 110     -21.580  -0.774  -9.317  1.00  0.00           H  
ATOM   1740  HB3 ASN B 110     -21.055   0.120  -7.932  1.00  0.00           H  
ATOM   1744 HD21 ASN B 110     -20.150  -0.697 -11.009  1.00  0.00           H  
ATOM   1745 HD22 ASN B 110     -18.599  -0.049 -11.077  1.00  0.00           H  
ATOM   1748  N   GLU B 111     -22.557  -2.181  -6.125  1.00  0.00           N  
ATOM   1750  CA  GLU B 111     -23.255  -1.976  -4.802  1.00  0.00           C  
ATOM   1761  C   GLU B 111     -22.905  -3.049  -3.821  1.00  0.00           C  
ATOM   1762  O   GLU B 111     -23.163  -2.916  -2.593  1.00  0.00           O  
ATOM   1752  CB  GLU B 111     -24.734  -1.928  -5.024  1.00  0.00           C  
ATOM   1755  CG  GLU B 111     -25.494  -3.152  -5.500  1.00  0.00           C  
ATOM   1758  CD  GLU B 111     -25.515  -3.260  -7.039  1.00  0.00           C  
ATOM   1759  OE1 GLU B 111     -24.779  -2.621  -7.777  1.00  0.00           O  
ATOM   1760  OE2 GLU B 111     -26.301  -4.083  -7.580  1.00  0.00           O1-
ATOM   1749  H   GLU B 111     -23.109  -2.624  -6.846  1.00  0.00           H  
ATOM   1751  HA  GLU B 111     -22.941  -1.024  -4.374  1.00  0.00           H  
ATOM   1753  HB2 GLU B 111     -25.174  -1.511  -4.118  1.00  0.00           H  
ATOM   1754  HB3 GLU B 111     -24.904  -1.083  -5.692  1.00  0.00           H  
ATOM   1756  HG2 GLU B 111     -25.118  -4.072  -5.053  1.00  0.00           H  
ATOM   1757  HG3 GLU B 111     -26.488  -3.014  -5.074  1.00  0.00           H  
ATOM   1763  N   ASN B 112     -22.119  -4.064  -4.252  1.00  0.00           N  
ATOM   1765  CA  ASN B 112     -21.508  -5.072  -3.430  1.00  0.00           C  
ATOM   1775  C   ASN B 112     -19.955  -4.904  -3.326  1.00  0.00           C  
ATOM   1776  O   ASN B 112     -19.194  -5.816  -2.973  1.00  0.00           O  
ATOM   1767  CB  ASN B 112     -21.926  -6.449  -3.937  1.00  0.00           C  
ATOM   1770  CG  ASN B 112     -23.447  -6.802  -3.886  1.00  0.00           C  
ATOM   1772  ND2 ASN B 112     -24.146  -6.584  -2.782  1.00  0.00           N  
ATOM   1771  OD1 ASN B 112     -24.078  -7.206  -4.851  1.00  0.00           O  
ATOM   1764  H   ASN B 112     -21.971  -4.039  -5.251  1.00  0.00           H  
ATOM   1766  HA  ASN B 112     -21.839  -4.899  -2.406  1.00  0.00           H  
ATOM   1768  HB2 ASN B 112     -21.473  -6.699  -4.896  1.00  0.00           H  
ATOM   1769  HB3 ASN B 112     -21.355  -7.085  -3.261  1.00  0.00           H  
ATOM   1773 HD21 ASN B 112     -23.625  -6.317  -1.959  1.00  0.00           H  
ATOM   1774 HD22 ASN B 112     -25.109  -6.329  -2.949  1.00  0.00           H  
ATOM   1777  N   ASN B 113     -19.453  -3.731  -3.501  1.00  0.00           N  
ATOM   1779  CA  ASN B 113     -18.105  -3.331  -3.118  1.00  0.00           C  
ATOM   1789  C   ASN B 113     -18.076  -3.261  -1.600  1.00  0.00           C  
ATOM   1790  O   ASN B 113     -19.098  -2.792  -1.064  1.00  0.00           O  
ATOM   1781  CB  ASN B 113     -17.756  -1.984  -3.802  1.00  0.00           C  
ATOM   1784  CG  ASN B 113     -17.659  -2.041  -5.354  1.00  0.00           C  
ATOM   1786  ND2 ASN B 113     -17.689  -0.864  -5.897  1.00  0.00           N  
ATOM   1785  OD1 ASN B 113     -17.490  -3.070  -5.960  1.00  0.00           O  
ATOM   1778  H   ASN B 113     -20.090  -3.039  -3.869  1.00  0.00           H  
ATOM   1780  HA  ASN B 113     -17.386  -4.015  -3.569  1.00  0.00           H  
ATOM   1782  HB2 ASN B 113     -18.590  -1.332  -3.541  1.00  0.00           H  
ATOM   1783  HB3 ASN B 113     -16.833  -1.619  -3.350  1.00  0.00           H  
ATOM   1787 HD21 ASN B 113     -17.714  -0.070  -5.274  1.00  0.00           H  
ATOM   1788 HD22 ASN B 113     -17.808  -0.736  -6.892  1.00  0.00           H  
ATOM   1791  N   THR B 114     -16.938  -3.541  -1.017  1.00  0.00           N  
ATOM   1793  CA  THR B 114     -16.837  -3.732   0.431  1.00  0.00           C  
ATOM   1803  C   THR B 114     -15.559  -3.212   1.082  1.00  0.00           C  
ATOM   1804  O   THR B 114     -14.484  -3.115   0.355  1.00  0.00           O  
ATOM   1795  CB  THR B 114     -17.181  -5.223   0.760  1.00  0.00           C  
ATOM   1797  CG2 THR B 114     -18.510  -5.859   0.219  1.00  0.00           C  
ATOM   1801  OG1 THR B 114     -16.168  -6.079   0.276  1.00  0.00           O  
ATOM   1792  H   THR B 114     -16.125  -3.797  -1.559  1.00  0.00           H  
ATOM   1794  HA  THR B 114     -17.673  -3.203   0.889  1.00  0.00           H  
ATOM   1796  HB  THR B 114     -17.139  -5.339   1.843  1.00  0.00           H  
ATOM   1802  HG1 THR B 114     -15.532  -6.339   0.946  1.00  0.00           H  
ATOM   1798 HG21 THR B 114     -18.267  -6.332  -0.732  1.00  0.00           H  
ATOM   1799 HG22 THR B 114     -18.910  -6.664   0.836  1.00  0.00           H  
ATOM   1800 HG23 THR B 114     -19.234  -5.066   0.031  1.00  0.00           H  
ATOM   1805  N   TRP B 115     -15.629  -2.822   2.392  1.00  0.00           N  
ATOM   1807  CA  TRP B 115     -14.476  -2.240   3.054  1.00  0.00           C  
ATOM   1827  C   TRP B 115     -13.741  -3.355   3.827  1.00  0.00           C  
ATOM   1828  O   TRP B 115     -14.127  -3.733   4.903  1.00  0.00           O  
ATOM   1809  CB  TRP B 115     -14.969  -1.120   4.009  1.00  0.00           C  
ATOM   1812  CG  TRP B 115     -15.414   0.145   3.342  1.00  0.00           C  
ATOM   1813  CD1 TRP B 115     -16.652   0.628   3.112  1.00  0.00           C  
ATOM   1826  CD2 TRP B 115     -14.522   1.260   3.049  1.00  0.00           C  
ATOM   1817  CE2 TRP B 115     -15.284   2.337   2.489  1.00  0.00           C  
ATOM   1824  CE3 TRP B 115     -13.133   1.483   3.233  1.00  0.00           C  
ATOM   1815  NE1 TRP B 115     -16.537   1.818   2.411  1.00  0.00           N  
ATOM   1818  CZ2 TRP B 115     -14.710   3.560   2.164  1.00  0.00           C  
ATOM   1822  CZ3 TRP B 115     -12.586   2.724   2.889  1.00  0.00           C  
ATOM   1820  CH2 TRP B 115     -13.370   3.796   2.393  1.00  0.00           C  
ATOM   1806  H   TRP B 115     -16.526  -2.932   2.843  1.00  0.00           H  
ATOM   1808  HA  TRP B 115     -13.828  -1.792   2.301  1.00  0.00           H  
ATOM   1810  HB2 TRP B 115     -15.799  -1.514   4.594  1.00  0.00           H  
ATOM   1811  HB3 TRP B 115     -14.192  -0.961   4.757  1.00  0.00           H  
ATOM   1814  HD1 TRP B 115     -17.608   0.196   3.368  1.00  0.00           H  
ATOM   1816  HE1 TRP B 115     -17.333   2.394   2.173  1.00  0.00           H  
ATOM   1825  HE3 TRP B 115     -12.482   0.734   3.658  1.00  0.00           H  
ATOM   1819  HZ2 TRP B 115     -15.286   4.350   1.706  1.00  0.00           H  
ATOM   1823  HZ3 TRP B 115     -11.520   2.884   2.959  1.00  0.00           H  
ATOM   1821  HH2 TRP B 115     -12.961   4.779   2.214  1.00  0.00           H  
ATOM   1829  N   GLU B 116     -12.715  -3.849   3.156  1.00  0.00           N  
ATOM   1831  CA  GLU B 116     -11.825  -4.890   3.765  1.00  0.00           C  
ATOM   1842  C   GLU B 116     -10.602  -4.357   4.540  1.00  0.00           C  
ATOM   1843  O   GLU B 116     -10.059  -3.242   4.246  1.00  0.00           O  
ATOM   1833  CB  GLU B 116     -11.389  -5.816   2.647  1.00  0.00           C  
ATOM   1836  CG  GLU B 116     -12.566  -6.626   2.031  1.00  0.00           C  
ATOM   1839  CD  GLU B 116     -13.604  -7.258   3.000  1.00  0.00           C  
ATOM   1840  OE1 GLU B 116     -14.796  -7.168   2.717  1.00  0.00           O  
ATOM   1841  OE2 GLU B 116     -13.144  -7.877   3.934  1.00  0.00           O1-
ATOM   1830  H   GLU B 116     -12.455  -3.402   2.289  1.00  0.00           H  
ATOM   1832  HA  GLU B 116     -12.423  -5.435   4.495  1.00  0.00           H  
ATOM   1834  HB2 GLU B 116     -10.880  -5.219   1.890  1.00  0.00           H  
ATOM   1835  HB3 GLU B 116     -10.639  -6.518   3.010  1.00  0.00           H  
ATOM   1837  HG2 GLU B 116     -13.086  -6.024   1.286  1.00  0.00           H  
ATOM   1838  HG3 GLU B 116     -12.036  -7.374   1.442  1.00  0.00           H  
ATOM   1844  N   PRO B 117     -10.068  -5.090   5.585  1.00  0.00           N  
ATOM   1854  CA  PRO B 117      -8.850  -4.655   6.352  1.00  0.00           C  
ATOM   1856  C   PRO B 117      -7.599  -4.829   5.551  1.00  0.00           C  
ATOM   1857  O   PRO B 117      -7.575  -5.641   4.598  1.00  0.00           O  
ATOM   1851  CB  PRO B 117      -8.849  -5.531   7.654  1.00  0.00           C  
ATOM   1848  CG  PRO B 117      -9.680  -6.704   7.234  1.00  0.00           C  
ATOM   1845  CD  PRO B 117     -10.663  -6.191   6.254  1.00  0.00           C  
ATOM   1855  HA  PRO B 117      -9.026  -3.621   6.652  1.00  0.00           H  
ATOM   1852  HB2 PRO B 117      -7.887  -5.996   7.872  1.00  0.00           H  
ATOM   1853  HB3 PRO B 117      -9.418  -5.021   8.432  1.00  0.00           H  
ATOM   1849  HG2 PRO B 117      -9.141  -7.533   6.774  1.00  0.00           H  
ATOM   1850  HG3 PRO B 117     -10.196  -7.055   8.128  1.00  0.00           H  
ATOM   1846  HD2 PRO B 117     -10.930  -7.038   5.622  1.00  0.00           H  
ATOM   1847  HD3 PRO B 117     -11.633  -5.871   6.634  1.00  0.00           H  
ATOM   1858  N   LEU B 118      -6.479  -4.245   5.973  1.00  0.00           N  
ATOM   1860  CA  LEU B 118      -5.206  -4.319   5.155  1.00  0.00           C  
ATOM   1875  C   LEU B 118      -4.521  -5.669   5.236  1.00  0.00           C  
ATOM   1876  O   LEU B 118      -3.879  -6.077   4.234  1.00  0.00           O  
ATOM   1862  CB  LEU B 118      -4.276  -3.163   5.610  1.00  0.00           C  
ATOM   1865  CG  LEU B 118      -3.428  -2.415   4.567  1.00  0.00           C  
ATOM   1867  CD1 LEU B 118      -4.305  -1.896   3.472  1.00  0.00           C  
ATOM   1871  CD2 LEU B 118      -2.748  -1.280   5.257  1.00  0.00           C  
ATOM   1859  H   LEU B 118      -6.482  -3.430   6.570  1.00  0.00           H  
ATOM   1861  HA  LEU B 118      -5.402  -4.204   4.089  1.00  0.00           H  
ATOM   1863  HB2 LEU B 118      -4.887  -2.370   6.040  1.00  0.00           H  
ATOM   1864  HB3 LEU B 118      -3.581  -3.539   6.361  1.00  0.00           H  
ATOM   1866  HG  LEU B 118      -2.776  -3.125   4.059  1.00  0.00           H  
ATOM   1868 HD11 LEU B 118      -4.779  -2.638   2.830  1.00  0.00           H  
ATOM   1869 HD12 LEU B 118      -5.098  -1.254   3.855  1.00  0.00           H  
ATOM   1870 HD13 LEU B 118      -3.660  -1.261   2.864  1.00  0.00           H  
ATOM   1872 HD21 LEU B 118      -1.986  -0.874   4.592  1.00  0.00           H  
ATOM   1873 HD22 LEU B 118      -3.439  -0.514   5.609  1.00  0.00           H  
ATOM   1874 HD23 LEU B 118      -2.370  -1.656   6.208  1.00  0.00           H  
ATOM   1877  N   GLU B 119      -4.604  -6.477   6.279  1.00  0.00           N  
ATOM   1879  CA  GLU B 119      -4.237  -7.941   6.184  1.00  0.00           C  
ATOM   1890  C   GLU B 119      -5.066  -8.796   5.206  1.00  0.00           C  
ATOM   1891  O   GLU B 119      -4.392  -9.605   4.599  1.00  0.00           O  
ATOM   1881  CB  GLU B 119      -4.525  -8.586   7.572  1.00  0.00           C  
ATOM   1884  CG  GLU B 119      -3.690  -8.096   8.774  1.00  0.00           C  
ATOM   1887  CD  GLU B 119      -4.296  -6.938   9.529  1.00  0.00           C  
ATOM   1888  OE1 GLU B 119      -5.394  -6.511   9.154  1.00  0.00           O  
ATOM   1889  OE2 GLU B 119      -3.848  -6.488  10.634  1.00  0.00           O1-
ATOM   1878  H   GLU B 119      -5.155  -6.210   7.082  1.00  0.00           H  
ATOM   1880  HA  GLU B 119      -3.171  -8.070   6.000  1.00  0.00           H  
ATOM   1882  HB2 GLU B 119      -5.606  -8.623   7.707  1.00  0.00           H  
ATOM   1883  HB3 GLU B 119      -4.243  -9.622   7.386  1.00  0.00           H  
ATOM   1885  HG2 GLU B 119      -3.598  -8.957   9.437  1.00  0.00           H  
ATOM   1886  HG3 GLU B 119      -2.655  -7.975   8.453  1.00  0.00           H  
ATOM   1892  N   ASN B 120      -6.356  -8.565   4.922  1.00  0.00           N  
ATOM   1894  CA  ASN B 120      -7.059  -9.375   3.918  1.00  0.00           C  
ATOM   1904  C   ASN B 120      -6.633  -9.131   2.425  1.00  0.00           C  
ATOM   1905  O   ASN B 120      -6.823 -10.020   1.604  1.00  0.00           O  
ATOM   1896  CB  ASN B 120      -8.594  -9.122   4.089  1.00  0.00           C  
ATOM   1899  CG  ASN B 120      -9.271  -9.946   5.142  1.00  0.00           C  
ATOM   1901  ND2 ASN B 120     -10.572  -9.869   5.126  1.00  0.00           N  
ATOM   1900  OD1 ASN B 120      -8.727 -10.839   5.776  1.00  0.00           O  
ATOM   1893  H   ASN B 120      -6.838  -7.782   5.339  1.00  0.00           H  
ATOM   1895  HA  ASN B 120      -6.896 -10.436   4.110  1.00  0.00           H  
ATOM   1897  HB2 ASN B 120      -8.790  -8.067   4.282  1.00  0.00           H  
ATOM   1898  HB3 ASN B 120      -9.086  -9.358   3.146  1.00  0.00           H  
ATOM   1902 HD21 ASN B 120     -11.004  -9.262   4.444  1.00  0.00           H  
ATOM   1903 HD22 ASN B 120     -11.094 -10.470   5.748  1.00  0.00           H  
ATOM   1906  N   VAL B 121      -6.062  -7.950   2.161  1.00  0.00           N  
ATOM   1908  CA  VAL B 121      -5.449  -7.549   0.925  1.00  0.00           C  
ATOM   1920  C   VAL B 121      -3.898  -7.743   0.854  1.00  0.00           C  
ATOM   1921  O   VAL B 121      -3.256  -7.525  -0.143  1.00  0.00           O  
ATOM   1910  CB  VAL B 121      -5.840  -6.102   0.563  1.00  0.00           C  
ATOM   1912  CG1 VAL B 121      -7.269  -5.944  -0.040  1.00  0.00           C  
ATOM   1916  CG2 VAL B 121      -5.695  -5.007   1.565  1.00  0.00           C  
ATOM   1907  H   VAL B 121      -6.131  -7.252   2.888  1.00  0.00           H  
ATOM   1909  HA  VAL B 121      -5.830  -8.162   0.108  1.00  0.00           H  
ATOM   1911  HB  VAL B 121      -5.252  -5.736  -0.278  1.00  0.00           H  
ATOM   1913 HG11 VAL B 121      -7.393  -6.767  -0.745  1.00  0.00           H  
ATOM   1914 HG12 VAL B 121      -8.102  -5.947   0.662  1.00  0.00           H  
ATOM   1915 HG13 VAL B 121      -7.204  -4.997  -0.574  1.00  0.00           H  
ATOM   1917 HG21 VAL B 121      -5.691  -3.997   1.156  1.00  0.00           H  
ATOM   1918 HG22 VAL B 121      -6.547  -5.017   2.246  1.00  0.00           H  
ATOM   1919 HG23 VAL B 121      -4.721  -5.047   2.053  1.00  0.00           H  
ATOM   1922  N   GLY B 122      -3.270  -8.363   1.834  1.00  0.00           N  
ATOM   1924  CA  GLY B 122      -1.892  -8.806   1.774  1.00  0.00           C  
ATOM   1927  C   GLY B 122      -1.478  -9.641   0.491  1.00  0.00           C  
ATOM   1928  O   GLY B 122      -0.417  -9.423  -0.032  1.00  0.00           O  
ATOM   1923  H   GLY B 122      -3.725  -8.464   2.730  1.00  0.00           H  
ATOM   1925  HA2 GLY B 122      -1.207  -7.958   1.790  1.00  0.00           H  
ATOM   1926  HA3 GLY B 122      -1.702  -9.546   2.551  1.00  0.00           H  
ATOM   1929  N   ASN B 123      -2.360 -10.529   0.039  1.00  0.00           N  
ATOM   1931  CA  ASN B 123      -2.177 -11.257  -1.196  1.00  0.00           C  
ATOM   1941  C   ASN B 123      -2.232 -10.453  -2.528  1.00  0.00           C  
ATOM   1942  O   ASN B 123      -1.770 -10.896  -3.581  1.00  0.00           O  
ATOM   1933  CB  ASN B 123      -3.181 -12.400  -1.272  1.00  0.00           C  
ATOM   1936  CG  ASN B 123      -2.973 -13.234  -2.550  1.00  0.00           C  
ATOM   1938  ND2 ASN B 123      -3.759 -13.105  -3.614  1.00  0.00           N  
ATOM   1937  OD1 ASN B 123      -2.081 -14.082  -2.596  1.00  0.00           O  
ATOM   1930  H   ASN B 123      -3.261 -10.596   0.491  1.00  0.00           H  
ATOM   1932  HA  ASN B 123      -1.162 -11.649  -1.127  1.00  0.00           H  
ATOM   1934  HB2 ASN B 123      -3.055 -13.015  -0.381  1.00  0.00           H  
ATOM   1935  HB3 ASN B 123      -4.137 -11.878  -1.299  1.00  0.00           H  
ATOM   1939 HD21 ASN B 123      -4.525 -12.450  -3.555  1.00  0.00           H  
ATOM   1940 HD22 ASN B 123      -3.743 -13.799  -4.347  1.00  0.00           H  
ATOM   1943  N   CYS B 124      -2.823  -9.240  -2.463  1.00  0.00           N  
ATOM   1945  CA  CYS B 124      -2.957  -8.215  -3.524  1.00  0.00           C  
ATOM   1952  C   CYS B 124      -2.487  -6.802  -3.196  1.00  0.00           C  
ATOM   1953  O   CYS B 124      -2.881  -5.769  -3.789  1.00  0.00           O  
ATOM   1947  CB  CYS B 124      -4.461  -8.364  -3.928  1.00  0.00           C  
ATOM   1950  SG  CYS B 124      -5.421  -7.176  -2.949  1.00  0.00           S  
ATOM   1944  H   CYS B 124      -3.165  -9.081  -1.526  1.00  0.00           H  
ATOM   1946  HA  CYS B 124      -2.379  -8.454  -4.416  1.00  0.00           H  
ATOM   1948  HB2 CYS B 124      -4.682  -8.098  -4.962  1.00  0.00           H  
ATOM   1949  HB3 CYS B 124      -4.873  -9.373  -3.954  1.00  0.00           H  
ATOM   1951  HG  CYS B 124      -5.012  -6.064  -3.566  1.00  0.00           H  
ATOM   1954  N   MET B 125      -1.491  -6.681  -2.395  1.00  0.00           N  
ATOM   1956  CA  MET B 125      -0.901  -5.496  -1.856  1.00  0.00           C  
ATOM   1969  C   MET B 125      -0.090  -4.684  -2.876  1.00  0.00           C  
ATOM   1970  O   MET B 125       0.072  -3.454  -2.700  1.00  0.00           O  
ATOM   1958  CB  MET B 125      -0.004  -5.994  -0.696  1.00  0.00           C  
ATOM   1961  CG  MET B 125       0.578  -4.933   0.346  1.00  0.00           C  
ATOM   1964  SD  MET B 125      -0.575  -3.768   1.006  1.00  0.00           S  
ATOM   1965  CE  MET B 125      -1.953  -4.615   1.732  1.00  0.00           C  
ATOM   1955  H   MET B 125      -1.305  -7.484  -1.811  1.00  0.00           H  
ATOM   1957  HA  MET B 125      -1.687  -4.819  -1.521  1.00  0.00           H  
ATOM   1959  HB2 MET B 125      -0.552  -6.737  -0.117  1.00  0.00           H  
ATOM   1960  HB3 MET B 125       0.775  -6.670  -1.051  1.00  0.00           H  
ATOM   1962  HG2 MET B 125       1.196  -5.417   1.102  1.00  0.00           H  
ATOM   1963  HG3 MET B 125       1.347  -4.309  -0.109  1.00  0.00           H  
ATOM   1966  HE1 MET B 125      -1.754  -5.657   1.480  1.00  0.00           H  
ATOM   1967  HE2 MET B 125      -1.946  -4.492   2.815  1.00  0.00           H  
ATOM   1968  HE3 MET B 125      -2.882  -4.293   1.261  1.00  0.00           H  
ATOM   1971  N   LYS B 126       0.156  -5.271  -4.051  1.00  0.00           N  
ATOM   1973  CA  LYS B 126       0.552  -4.561  -5.251  1.00  0.00           C  
ATOM   1991  C   LYS B 126      -0.513  -3.718  -5.853  1.00  0.00           C  
ATOM   1992  O   LYS B 126      -0.193  -2.634  -6.270  1.00  0.00           O  
ATOM   1975  CB  LYS B 126       0.812  -5.694  -6.331  1.00  0.00           C  
ATOM   1978  CG  LYS B 126       1.276  -5.080  -7.690  1.00  0.00           C  
ATOM   1981  CD  LYS B 126       2.357  -3.973  -7.720  1.00  0.00           C  
ATOM   1984  CE  LYS B 126       3.012  -3.464  -8.997  1.00  0.00           C  
ATOM   1987  NZ  LYS B 126       2.125  -3.001 -10.115  1.00  0.00           N1+
ATOM   1972  H   LYS B 126       0.064  -6.276  -4.017  1.00  0.00           H  
ATOM   1974  HA  LYS B 126       1.511  -4.051  -5.165  1.00  0.00           H  
ATOM   1976  HB2 LYS B 126       1.705  -6.270  -6.087  1.00  0.00           H  
ATOM   1977  HB3 LYS B 126      -0.041  -6.342  -6.535  1.00  0.00           H  
ATOM   1979  HG2 LYS B 126       1.615  -5.919  -8.297  1.00  0.00           H  
ATOM   1980  HG3 LYS B 126       0.412  -4.587  -8.136  1.00  0.00           H  
ATOM   1982  HD2 LYS B 126       2.015  -3.046  -7.258  1.00  0.00           H  
ATOM   1983  HD3 LYS B 126       3.102  -4.286  -6.989  1.00  0.00           H  
ATOM   1985  HE2 LYS B 126       3.739  -2.732  -8.645  1.00  0.00           H  
ATOM   1986  HE3 LYS B 126       3.591  -4.221  -9.525  1.00  0.00           H  
ATOM   1988  HZ1 LYS B 126       2.694  -2.628 -10.861  1.00  0.00           H  
ATOM   1989  HZ2 LYS B 126       1.543  -3.760 -10.439  1.00  0.00           H  
ATOM   1990  HZ3 LYS B 126       1.469  -2.309  -9.779  1.00  0.00           H  
ATOM   1993  N   LEU B 127      -1.729  -4.204  -5.891  1.00  0.00           N  
ATOM   1995  CA  LEU B 127      -2.861  -3.357  -6.307  1.00  0.00           C  
ATOM   2010  C   LEU B 127      -3.189  -2.163  -5.361  1.00  0.00           C  
ATOM   2011  O   LEU B 127      -3.651  -1.109  -5.872  1.00  0.00           O  
ATOM   1997  CB  LEU B 127      -4.097  -4.199  -6.431  1.00  0.00           C  
ATOM   2000  CG  LEU B 127      -3.959  -5.441  -7.266  1.00  0.00           C  
ATOM   2002  CD1 LEU B 127      -5.236  -6.328  -7.226  1.00  0.00           C  
ATOM   2006  CD2 LEU B 127      -3.526  -5.269  -8.727  1.00  0.00           C  
ATOM   1994  H   LEU B 127      -1.862  -5.015  -5.304  1.00  0.00           H  
ATOM   1996  HA  LEU B 127      -2.613  -2.936  -7.281  1.00  0.00           H  
ATOM   1998  HB2 LEU B 127      -4.437  -4.369  -5.410  1.00  0.00           H  
ATOM   1999  HB3 LEU B 127      -4.750  -3.512  -6.968  1.00  0.00           H  
ATOM   2001  HG  LEU B 127      -3.192  -6.091  -6.845  1.00  0.00           H  
ATOM   2003 HD11 LEU B 127      -5.838  -6.006  -8.076  1.00  0.00           H  
ATOM   2004 HD12 LEU B 127      -4.988  -7.387  -7.300  1.00  0.00           H  
ATOM   2005 HD13 LEU B 127      -5.778  -6.174  -6.293  1.00  0.00           H  
ATOM   2007 HD21 LEU B 127      -3.382  -6.202  -9.272  1.00  0.00           H  
ATOM   2008 HD22 LEU B 127      -4.240  -4.696  -9.320  1.00  0.00           H  
ATOM   2009 HD23 LEU B 127      -2.573  -4.744  -8.789  1.00  0.00           H  
ATOM   2012  N   VAL B 128      -2.995  -2.331  -4.046  1.00  0.00           N  
ATOM   2014  CA  VAL B 128      -3.140  -1.318  -3.048  1.00  0.00           C  
ATOM   2026  C   VAL B 128      -1.997  -0.356  -3.333  1.00  0.00           C  
ATOM   2027  O   VAL B 128      -2.166   0.859  -3.370  1.00  0.00           O  
ATOM   2016  CB  VAL B 128      -3.026  -1.866  -1.618  1.00  0.00           C  
ATOM   2018  CG1 VAL B 128      -3.213  -0.740  -0.565  1.00  0.00           C  
ATOM   2022  CG2 VAL B 128      -4.020  -2.965  -1.327  1.00  0.00           C  
ATOM   2013  H   VAL B 128      -2.648  -3.236  -3.762  1.00  0.00           H  
ATOM   2015  HA  VAL B 128      -4.074  -0.756  -3.060  1.00  0.00           H  
ATOM   2017  HB  VAL B 128      -2.074  -2.380  -1.481  1.00  0.00           H  
ATOM   2019 HG11 VAL B 128      -3.058  -1.267   0.377  1.00  0.00           H  
ATOM   2020 HG12 VAL B 128      -2.435  -0.006  -0.776  1.00  0.00           H  
ATOM   2021 HG13 VAL B 128      -4.201  -0.302  -0.700  1.00  0.00           H  
ATOM   2023 HG21 VAL B 128      -3.896  -3.844  -1.958  1.00  0.00           H  
ATOM   2024 HG22 VAL B 128      -3.963  -3.228  -0.271  1.00  0.00           H  
ATOM   2025 HG23 VAL B 128      -5.031  -2.576  -1.449  1.00  0.00           H  
ATOM   2028  N   SER B 129      -0.756  -0.893  -3.597  1.00  0.00           N  
ATOM   2030  CA  SER B 129       0.368  -0.052  -3.920  1.00  0.00           C  
ATOM   2037  C   SER B 129       0.176   0.775  -5.216  1.00  0.00           C  
ATOM   2038  O   SER B 129       0.621   1.957  -5.131  1.00  0.00           O  
ATOM   2032  CB  SER B 129       1.685  -0.836  -3.942  1.00  0.00           C  
ATOM   2035  OG  SER B 129       2.905  -0.057  -3.946  1.00  0.00           O  
ATOM   2029  H   SER B 129      -0.680  -1.899  -3.544  1.00  0.00           H  
ATOM   2031  HA  SER B 129       0.480   0.628  -3.076  1.00  0.00           H  
ATOM   2033  HB2 SER B 129       1.686  -1.475  -3.058  1.00  0.00           H  
ATOM   2034  HB3 SER B 129       1.681  -1.594  -4.725  1.00  0.00           H  
ATOM   2036  HG  SER B 129       3.649  -0.657  -3.861  1.00  0.00           H  
ATOM   2039  N   ASP B 130      -0.377   0.238  -6.278  1.00  0.00           N  
ATOM   2041  CA  ASP B 130      -0.758   0.918  -7.562  1.00  0.00           C  
ATOM   2049  C   ASP B 130      -1.867   1.976  -7.243  1.00  0.00           C  
ATOM   2050  O   ASP B 130      -1.910   2.927  -8.032  1.00  0.00           O  
ATOM   2043  CB  ASP B 130      -1.157   0.059  -8.705  1.00  0.00           C  
ATOM   2046  CG  ASP B 130      -0.100  -0.865  -9.273  1.00  0.00           C  
ATOM   2047  OD1 ASP B 130      -0.305  -1.515 -10.289  1.00  0.00           O  
ATOM   2048  OD2 ASP B 130       0.897  -0.995  -8.617  1.00  0.00           O1-
ATOM   2040  H   ASP B 130      -0.453  -0.769  -6.293  1.00  0.00           H  
ATOM   2042  HA  ASP B 130       0.052   1.566  -7.896  1.00  0.00           H  
ATOM   2044  HB2 ASP B 130      -2.052  -0.489  -8.410  1.00  0.00           H  
ATOM   2045  HB3 ASP B 130      -1.410   0.719  -9.535  1.00  0.00           H  
ATOM   2051  N   PHE B 131      -2.705   1.806  -6.190  1.00  0.00           N  
ATOM   2053  CA  PHE B 131      -3.750   2.779  -5.855  1.00  0.00           C  
ATOM   2069  C   PHE B 131      -3.313   3.929  -5.106  1.00  0.00           C  
ATOM   2070  O   PHE B 131      -3.505   5.067  -5.406  1.00  0.00           O  
ATOM   2055  CB  PHE B 131      -4.874   1.900  -5.176  1.00  0.00           C  
ATOM   2058  CG  PHE B 131      -5.674   2.792  -4.258  1.00  0.00           C  
ATOM   2059  CD1 PHE B 131      -6.769   3.507  -4.702  1.00  0.00           C  
ATOM   2067  CD2 PHE B 131      -5.316   2.842  -2.922  1.00  0.00           C  
ATOM   2061  CE1 PHE B 131      -7.483   4.340  -3.758  1.00  0.00           C  
ATOM   2065  CE2 PHE B 131      -6.016   3.612  -1.981  1.00  0.00           C  
ATOM   2063  CZ  PHE B 131      -7.105   4.335  -2.407  1.00  0.00           C  
ATOM   2052  H   PHE B 131      -2.622   0.933  -5.689  1.00  0.00           H  
ATOM   2054  HA  PHE B 131      -4.227   3.165  -6.756  1.00  0.00           H  
ATOM   2056  HB2 PHE B 131      -5.450   1.468  -5.995  1.00  0.00           H  
ATOM   2057  HB3 PHE B 131      -4.476   1.062  -4.605  1.00  0.00           H  
ATOM   2060  HD1 PHE B 131      -7.193   3.478  -5.694  1.00  0.00           H  
ATOM   2068  HD2 PHE B 131      -4.481   2.307  -2.495  1.00  0.00           H  
ATOM   2062  HE1 PHE B 131      -8.385   4.859  -4.046  1.00  0.00           H  
ATOM   2066  HE2 PHE B 131      -5.839   3.615  -0.916  1.00  0.00           H  
ATOM   2064  HZ  PHE B 131      -7.625   4.956  -1.692  1.00  0.00           H  
ATOM   2071  N   GLU B 132      -2.435   3.638  -4.117  1.00  0.00           N  
ATOM   2073  CA  GLU B 132      -1.522   4.534  -3.508  1.00  0.00           C  
ATOM   2084  C   GLU B 132      -0.715   5.299  -4.545  1.00  0.00           C  
ATOM   2085  O   GLU B 132      -0.715   6.526  -4.491  1.00  0.00           O  
ATOM   2075  CB  GLU B 132      -0.536   3.830  -2.494  1.00  0.00           C  
ATOM   2078  CG  GLU B 132      -1.144   3.213  -1.228  1.00  0.00           C  
ATOM   2081  CD  GLU B 132      -1.554   4.286  -0.154  1.00  0.00           C  
ATOM   2082  OE1 GLU B 132      -1.561   3.943   1.057  1.00  0.00           O  
ATOM   2083  OE2 GLU B 132      -1.982   5.403  -0.477  1.00  0.00           O1-
ATOM   2072  H   GLU B 132      -2.320   2.650  -3.937  1.00  0.00           H  
ATOM   2074  HA  GLU B 132      -2.068   5.310  -2.970  1.00  0.00           H  
ATOM   2076  HB2 GLU B 132       0.000   2.983  -2.920  1.00  0.00           H  
ATOM   2077  HB3 GLU B 132       0.145   4.564  -2.062  1.00  0.00           H  
ATOM   2079  HG2 GLU B 132      -1.997   2.576  -1.459  1.00  0.00           H  
ATOM   2080  HG3 GLU B 132      -0.384   2.598  -0.745  1.00  0.00           H  
ATOM   2086  N   SER B 133      -0.164   4.599  -5.513  1.00  0.00           N  
ATOM   2088  CA  SER B 133       0.544   5.267  -6.669  1.00  0.00           C  
ATOM   2095  C   SER B 133      -0.248   6.080  -7.609  1.00  0.00           C  
ATOM   2096  O   SER B 133       0.142   7.199  -8.016  1.00  0.00           O  
ATOM   2090  CB  SER B 133       1.315   4.179  -7.512  1.00  0.00           C  
ATOM   2093  OG  SER B 133       2.232   3.518  -6.673  1.00  0.00           O  
ATOM   2087  H   SER B 133      -0.263   3.598  -5.427  1.00  0.00           H  
ATOM   2089  HA  SER B 133       1.348   5.918  -6.326  1.00  0.00           H  
ATOM   2091  HB2 SER B 133       0.583   3.471  -7.900  1.00  0.00           H  
ATOM   2092  HB3 SER B 133       1.925   4.628  -8.295  1.00  0.00           H  
ATOM   2094  HG  SER B 133       1.870   2.831  -6.108  1.00  0.00           H  
ATOM   2097  N   GLU B 134      -1.493   5.674  -7.787  1.00  0.00           N  
ATOM   2099  CA  GLU B 134      -2.454   6.473  -8.541  1.00  0.00           C  
ATOM   2110  C   GLU B 134      -2.962   7.749  -7.872  1.00  0.00           C  
ATOM   2111  O   GLU B 134      -2.867   8.829  -8.435  1.00  0.00           O  
ATOM   2101  CB  GLU B 134      -3.601   5.659  -9.129  1.00  0.00           C  
ATOM   2104  CG  GLU B 134      -4.278   6.240 -10.315  1.00  0.00           C  
ATOM   2107  CD  GLU B 134      -3.465   6.184 -11.585  1.00  0.00           C  
ATOM   2108  OE1 GLU B 134      -4.162   6.070 -12.594  1.00  0.00           O  
ATOM   2109  OE2 GLU B 134      -2.277   6.308 -11.655  1.00  0.00           O1-
ATOM   2098  H   GLU B 134      -1.689   4.725  -7.504  1.00  0.00           H  
ATOM   2100  HA  GLU B 134      -1.952   6.917  -9.400  1.00  0.00           H  
ATOM   2102  HB2 GLU B 134      -3.196   4.713  -9.488  1.00  0.00           H  
ATOM   2103  HB3 GLU B 134      -4.289   5.451  -8.310  1.00  0.00           H  
ATOM   2105  HG2 GLU B 134      -5.171   5.635 -10.469  1.00  0.00           H  
ATOM   2106  HG3 GLU B 134      -4.583   7.259 -10.077  1.00  0.00           H  
ATOM   2112  N   VAL B 135      -3.603   7.613  -6.719  1.00  0.00           N  
ATOM   2114  CA  VAL B 135      -4.027   8.746  -5.919  1.00  0.00           C  
ATOM   2126  C   VAL B 135      -2.827   9.727  -5.721  1.00  0.00           C  
ATOM   2127  O   VAL B 135      -3.015  10.963  -5.866  1.00  0.00           O  
ATOM   2116  CB  VAL B 135      -4.613   8.189  -4.542  1.00  0.00           C  
ATOM   2118  CG1 VAL B 135      -5.049   9.317  -3.575  1.00  0.00           C  
ATOM   2122  CG2 VAL B 135      -5.935   7.494  -4.908  1.00  0.00           C  
ATOM   2113  H   VAL B 135      -3.691   6.692  -6.316  1.00  0.00           H  
ATOM   2115  HA  VAL B 135      -4.744   9.358  -6.466  1.00  0.00           H  
ATOM   2117  HB  VAL B 135      -3.873   7.557  -4.052  1.00  0.00           H  
ATOM   2119 HG11 VAL B 135      -4.174   9.728  -3.072  1.00  0.00           H  
ATOM   2120 HG12 VAL B 135      -5.544  10.074  -4.183  1.00  0.00           H  
ATOM   2121 HG13 VAL B 135      -5.745   8.968  -2.813  1.00  0.00           H  
ATOM   2123 HG21 VAL B 135      -6.448   7.142  -4.014  1.00  0.00           H  
ATOM   2124 HG22 VAL B 135      -6.566   8.137  -5.522  1.00  0.00           H  
ATOM   2125 HG23 VAL B 135      -5.932   6.518  -5.393  1.00  0.00           H  
ATOM   2128  N   PHE B 136      -1.627   9.223  -5.414  1.00  0.00           N  
ATOM   2130  CA  PHE B 136      -0.326  10.016  -5.401  1.00  0.00           C  
ATOM   2146  C   PHE B 136      -0.099  10.846  -6.665  1.00  0.00           C  
ATOM   2147  O   PHE B 136       0.162  12.041  -6.592  1.00  0.00           O  
ATOM   2132  CB  PHE B 136       0.883   9.205  -4.957  1.00  0.00           C  
ATOM   2135  CG  PHE B 136       2.172  10.036  -4.956  1.00  0.00           C  
ATOM   2136  CD1 PHE B 136       2.979  10.120  -6.154  1.00  0.00           C  
ATOM   2144  CD2 PHE B 136       2.521  10.720  -3.805  1.00  0.00           C  
ATOM   2138  CE1 PHE B 136       4.115  10.924  -6.161  1.00  0.00           C  
ATOM   2142  CE2 PHE B 136       3.686  11.500  -3.805  1.00  0.00           C  
ATOM   2140  CZ  PHE B 136       4.466  11.639  -4.985  1.00  0.00           C  
ATOM   2129  H   PHE B 136      -1.674   8.250  -5.147  1.00  0.00           H  
ATOM   2131  HA  PHE B 136      -0.460  10.841  -4.701  1.00  0.00           H  
ATOM   2133  HB2 PHE B 136       0.579   8.795  -3.993  1.00  0.00           H  
ATOM   2134  HB3 PHE B 136       1.059   8.400  -5.671  1.00  0.00           H  
ATOM   2137  HD1 PHE B 136       2.637   9.579  -7.024  1.00  0.00           H  
ATOM   2145  HD2 PHE B 136       1.908  10.597  -2.924  1.00  0.00           H  
ATOM   2139  HE1 PHE B 136       4.629  11.102  -7.094  1.00  0.00           H  
ATOM   2143  HE2 PHE B 136       4.080  11.972  -2.917  1.00  0.00           H  
ATOM   2141  HZ  PHE B 136       5.353  12.257  -4.988  1.00  0.00           H  
ATOM   2148  N   ARG B 137      -0.066  10.213  -7.869  1.00  0.00           N  
ATOM   2150  CA  ARG B 137       0.101  10.832  -9.170  1.00  0.00           C  
ATOM   2170  C   ARG B 137      -0.953  11.893  -9.415  1.00  0.00           C  
ATOM   2171  O   ARG B 137      -0.687  13.003  -9.851  1.00  0.00           O  
ATOM   2152  CB  ARG B 137       0.111   9.705 -10.279  1.00  0.00           C  
ATOM   2155  CG  ARG B 137       0.156  10.295 -11.714  1.00  0.00           C  
ATOM   2158  CD  ARG B 137      -0.060   9.146 -12.735  1.00  0.00           C  
ATOM   2161  NE  ARG B 137      -1.453   8.671 -13.055  1.00  0.00           N  
ATOM   2163  CZ  ARG B 137      -2.281   9.102 -14.027  1.00  0.00           C  
ATOM   2164  NH1 ARG B 137      -1.995  10.190 -14.688  1.00  0.00           N1+
ATOM   2167  NH2 ARG B 137      -3.368   8.456 -14.331  1.00  0.00           N  
ATOM   2149  H   ARG B 137      -0.299   9.230  -7.872  1.00  0.00           H  
ATOM   2151  HA  ARG B 137       1.065  11.315  -9.330  1.00  0.00           H  
ATOM   2153  HB2 ARG B 137       0.961   9.023 -10.251  1.00  0.00           H  
ATOM   2154  HB3 ARG B 137      -0.829   9.157 -10.224  1.00  0.00           H  
ATOM   2156  HG2 ARG B 137      -0.717  10.943 -11.784  1.00  0.00           H  
ATOM   2157  HG3 ARG B 137       1.106  10.819 -11.824  1.00  0.00           H  
ATOM   2159  HD2 ARG B 137       0.255   9.546 -13.698  1.00  0.00           H  
ATOM   2160  HD3 ARG B 137       0.637   8.335 -12.524  1.00  0.00           H  
ATOM   2162  HE  ARG B 137      -1.717   7.867 -12.503  1.00  0.00           H  
ATOM   2165 HH11 ARG B 137      -1.135  10.674 -14.475  1.00  0.00           H  
ATOM   2166 HH12 ARG B 137      -2.707  10.638 -15.247  1.00  0.00           H  
ATOM   2168 HH21 ARG B 137      -3.545   7.642 -13.760  1.00  0.00           H  
ATOM   2169 HH22 ARG B 137      -4.048   8.903 -14.928  1.00  0.00           H  
ATOM   2172  N   LEU B 138      -2.237  11.519  -9.017  1.00  0.00           N  
ATOM   2174  CA  LEU B 138      -3.399  12.378  -9.210  1.00  0.00           C  
ATOM   2189  C   LEU B 138      -3.500  13.548  -8.168  1.00  0.00           C  
ATOM   2190  O   LEU B 138      -4.014  14.589  -8.514  1.00  0.00           O  
ATOM   2176  CB  LEU B 138      -4.643  11.464  -9.114  1.00  0.00           C  
ATOM   2179  CG  LEU B 138      -4.825  10.430 -10.247  1.00  0.00           C  
ATOM   2181  CD1 LEU B 138      -6.120   9.632  -9.746  1.00  0.00           C  
ATOM   2185  CD2 LEU B 138      -5.009  11.012 -11.692  1.00  0.00           C  
ATOM   2173  H   LEU B 138      -2.393  10.550  -8.779  1.00  0.00           H  
ATOM   2175  HA  LEU B 138      -3.333  12.651 -10.263  1.00  0.00           H  
ATOM   2177  HB2 LEU B 138      -4.690  11.000  -8.129  1.00  0.00           H  
ATOM   2178  HB3 LEU B 138      -5.528  12.097  -9.053  1.00  0.00           H  
ATOM   2180  HG  LEU B 138      -3.912   9.841 -10.337  1.00  0.00           H  
ATOM   2182 HD11 LEU B 138      -6.732   9.101 -10.475  1.00  0.00           H  
ATOM   2183 HD12 LEU B 138      -5.795   8.842  -9.070  1.00  0.00           H  
ATOM   2184 HD13 LEU B 138      -6.821  10.347  -9.316  1.00  0.00           H  
ATOM   2186 HD21 LEU B 138      -4.092  11.467 -12.068  1.00  0.00           H  
ATOM   2187 HD22 LEU B 138      -5.480  10.216 -12.268  1.00  0.00           H  
ATOM   2188 HD23 LEU B 138      -5.842  11.715 -11.695  1.00  0.00           H  
ATOM   2191  N   HID B 139      -2.999  13.443  -6.938  1.00  0.00           N  
ATOM   2193  CA  HID B 139      -2.607  14.591  -6.160  1.00  0.00           C  
ATOM   2206  C   HID B 139      -1.470  15.427  -6.834  1.00  0.00           C  
ATOM   2207  O   HID B 139      -1.712  16.587  -7.213  1.00  0.00           O  
ATOM   2195  CB  HID B 139      -2.223  14.260  -4.725  1.00  0.00           C  
ATOM   2198  CG  HID B 139      -3.445  14.068  -3.836  1.00  0.00           C  
ATOM   2204  CD2 HID B 139      -3.825  14.797  -2.681  1.00  0.00           C  
ATOM   2199  ND1 HID B 139      -4.436  13.168  -4.113  1.00  0.00           N  
ATOM   2201  CE1 HID B 139      -5.357  13.332  -3.122  1.00  0.00           C  
ATOM   2203  NE2 HID B 139      -5.081  14.431  -2.376  1.00  0.00           N  
ATOM   2192  H   HID B 139      -2.700  12.524  -6.648  1.00  0.00           H  
ATOM   2194  HA  HID B 139      -3.494  15.226  -6.158  1.00  0.00           H  
ATOM   2196  HB2 HID B 139      -1.612  13.361  -4.807  1.00  0.00           H  
ATOM   2197  HB3 HID B 139      -1.709  15.113  -4.283  1.00  0.00           H  
ATOM   2200  HD1 HID B 139      -4.456  12.602  -4.949  1.00  0.00           H  
ATOM   2205  HD2 HID B 139      -3.269  15.647  -2.312  1.00  0.00           H  
ATOM   2202  HE1 HID B 139      -6.260  12.741  -3.079  1.00  0.00           H  
ATOM   2208  N   ARG B 140      -0.297  14.823  -7.133  1.00  0.00           N  
ATOM   2210  CA  ARG B 140       0.795  15.512  -7.834  1.00  0.00           C  
ATOM   2230  C   ARG B 140       0.341  16.312  -9.072  1.00  0.00           C  
ATOM   2231  O   ARG B 140       0.738  17.497  -9.095  1.00  0.00           O  
ATOM   2212  CB  ARG B 140       1.938  14.579  -8.286  1.00  0.00           C  
ATOM   2215  CG  ARG B 140       2.815  13.833  -7.271  1.00  0.00           C  
ATOM   2218  CD  ARG B 140       3.357  14.823  -6.208  1.00  0.00           C  
ATOM   2221  NE  ARG B 140       4.083  15.989  -6.877  1.00  0.00           N  
ATOM   2223  CZ  ARG B 140       4.089  17.227  -6.492  1.00  0.00           C  
ATOM   2224  NH1 ARG B 140       3.706  17.630  -5.295  1.00  0.00           N1+
ATOM   2227  NH2 ARG B 140       4.564  18.219  -7.278  1.00  0.00           N  
ATOM   2209  H   ARG B 140      -0.372  13.831  -6.959  1.00  0.00           H  
ATOM   2211  HA  ARG B 140       1.224  16.310  -7.228  1.00  0.00           H  
ATOM   2213  HB2 ARG B 140       1.552  13.773  -8.909  1.00  0.00           H  
ATOM   2214  HB3 ARG B 140       2.584  15.073  -9.011  1.00  0.00           H  
ATOM   2216  HG2 ARG B 140       2.250  13.071  -6.736  1.00  0.00           H  
ATOM   2217  HG3 ARG B 140       3.658  13.313  -7.726  1.00  0.00           H  
ATOM   2219  HD2 ARG B 140       2.463  15.130  -5.666  1.00  0.00           H  
ATOM   2220  HD3 ARG B 140       4.033  14.364  -5.486  1.00  0.00           H  
ATOM   2222  HE  ARG B 140       4.391  15.757  -7.810  1.00  0.00           H  
ATOM   2225 HH11 ARG B 140       3.248  16.929  -4.729  1.00  0.00           H  
ATOM   2226 HH12 ARG B 140       4.243  18.390  -4.903  1.00  0.00           H  
ATOM   2228 HH21 ARG B 140       4.730  18.022  -8.255  1.00  0.00           H  
ATOM   2229 HH22 ARG B 140       4.739  19.059  -6.746  1.00  0.00           H  
ATOM   2232  N   LYS B 141      -0.601  15.845  -9.898  1.00  0.00           N  
ATOM   2234  CA  LYS B 141      -1.199  16.500 -11.044  1.00  0.00           C  
ATOM   2252  C   LYS B 141      -1.813  17.882 -10.680  1.00  0.00           C  
ATOM   2253  O   LYS B 141      -1.708  18.783 -11.486  1.00  0.00           O  
ATOM   2236  CB  LYS B 141      -2.282  15.643 -11.733  1.00  0.00           C  
ATOM   2239  CG  LYS B 141      -2.532  16.043 -13.256  1.00  0.00           C  
ATOM   2242  CD  LYS B 141      -3.346  14.981 -14.061  1.00  0.00           C  
ATOM   2245  CE  LYS B 141      -3.959  15.632 -15.267  1.00  0.00           C  
ATOM   2248  NZ  LYS B 141      -4.451  14.533 -16.146  1.00  0.00           N1+
ATOM   2233  H   LYS B 141      -0.756  14.856  -9.769  1.00  0.00           H  
ATOM   2235  HA  LYS B 141      -0.422  16.626 -11.797  1.00  0.00           H  
ATOM   2237  HB2 LYS B 141      -2.001  14.589 -11.728  1.00  0.00           H  
ATOM   2238  HB3 LYS B 141      -3.189  15.817 -11.154  1.00  0.00           H  
ATOM   2240  HG2 LYS B 141      -3.105  16.950 -13.065  1.00  0.00           H  
ATOM   2241  HG3 LYS B 141      -1.585  16.228 -13.762  1.00  0.00           H  
ATOM   2243  HD2 LYS B 141      -2.606  14.240 -14.361  1.00  0.00           H  
ATOM   2244  HD3 LYS B 141      -4.090  14.474 -13.447  1.00  0.00           H  
ATOM   2246  HE2 LYS B 141      -4.822  16.275 -15.094  1.00  0.00           H  
ATOM   2247  HE3 LYS B 141      -3.138  16.136 -15.776  1.00  0.00           H  
ATOM   2249  HZ1 LYS B 141      -5.214  14.074 -15.668  1.00  0.00           H  
ATOM   2250  HZ2 LYS B 141      -4.844  14.902 -17.000  1.00  0.00           H  
ATOM   2251  HZ3 LYS B 141      -3.739  13.869 -16.416  1.00  0.00           H  
ATOM   2254  N   ALA B 142      -2.328  18.001  -9.458  1.00  0.00           N  
ATOM   2256  CA  ALA B 142      -2.875  19.220  -8.833  1.00  0.00           C  
ATOM   2262  C   ALA B 142      -1.801  20.158  -8.260  1.00  0.00           C  
ATOM   2263  O   ALA B 142      -1.600  21.296  -8.617  1.00  0.00           O  
ATOM   2258  CB  ALA B 142      -4.135  18.964  -8.039  1.00  0.00           C  
ATOM   2255  H   ALA B 142      -2.203  17.254  -8.789  1.00  0.00           H  
ATOM   2257  HA  ALA B 142      -3.246  19.838  -9.651  1.00  0.00           H  
ATOM   2259  HB1 ALA B 142      -3.994  18.322  -7.170  1.00  0.00           H  
ATOM   2260  HB2 ALA B 142      -4.527  19.895  -7.629  1.00  0.00           H  
ATOM   2261  HB3 ALA B 142      -4.882  18.490  -8.676  1.00  0.00           H  
ATOM   2264  N   ALA B 143      -0.945  19.502  -7.414  1.00  0.00           N  
ATOM   2266  CA  ALA B 143       0.179  20.158  -6.828  1.00  0.00           C  
ATOM   2272  C   ALA B 143       1.262  20.717  -7.802  1.00  0.00           C  
ATOM   2273  O   ALA B 143       1.980  21.617  -7.400  1.00  0.00           O  
ATOM   2268  CB  ALA B 143       0.865  19.205  -5.832  1.00  0.00           C  
ATOM   2265  H   ALA B 143      -1.132  18.544  -7.156  1.00  0.00           H  
ATOM   2267  HA  ALA B 143      -0.297  21.024  -6.368  1.00  0.00           H  
ATOM   2269  HB1 ALA B 143       1.546  19.678  -5.125  1.00  0.00           H  
ATOM   2270  HB2 ALA B 143       0.094  18.773  -5.194  1.00  0.00           H  
ATOM   2271  HB3 ALA B 143       1.389  18.417  -6.373  1.00  0.00           H  
ATOM   2274  N   ALA B 144       1.442  20.097  -9.010  1.00  0.00           N  
ATOM   2276  CA  ALA B 144       2.443  20.570 -10.053  1.00  0.00           C  
ATOM   2282  C   ALA B 144       1.844  21.798 -10.800  1.00  0.00           C  
ATOM   2283  O   ALA B 144       0.645  21.919 -10.968  1.00  0.00           O  
ATOM   2278  CB  ALA B 144       2.706  19.432 -11.006  1.00  0.00           C  
ATOM   2275  H   ALA B 144       1.122  19.151  -9.162  1.00  0.00           H  
ATOM   2277  HA  ALA B 144       3.382  20.853  -9.578  1.00  0.00           H  
ATOM   2279  HB1 ALA B 144       1.841  19.140 -11.602  1.00  0.00           H  
ATOM   2280  HB2 ALA B 144       3.362  19.795 -11.797  1.00  0.00           H  
ATOM   2281  HB3 ALA B 144       3.325  18.683 -10.512  1.00  0.00           H  
ATOM   2284  N   LYS B 145       2.783  22.678 -11.170  1.00  0.00           N  
ATOM   2286  CA  LYS B 145       2.440  23.985 -11.713  1.00  0.00           C  
ATOM   2304  C   LYS B 145       2.203  23.902 -13.265  1.00  0.00           C  
ATOM   2305  O   LYS B 145       2.850  23.122 -13.964  1.00  0.00           O  
ATOM   2288  CB  LYS B 145       3.507  25.048 -11.407  1.00  0.00           C  
ATOM   2291  CG  LYS B 145       3.311  25.541  -9.945  1.00  0.00           C  
ATOM   2294  CD  LYS B 145       4.452  26.418  -9.419  1.00  0.00           C  
ATOM   2297  CE  LYS B 145       4.698  27.822 -10.083  1.00  0.00           C  
ATOM   2300  NZ  LYS B 145       5.967  28.416  -9.710  1.00  0.00           N1+
ATOM   2285  H   LYS B 145       3.729  22.405 -10.946  1.00  0.00           H  
ATOM   2287  HA  LYS B 145       1.464  24.281 -11.330  1.00  0.00           H  
ATOM   2289  HB2 LYS B 145       4.461  24.534 -11.521  1.00  0.00           H  
ATOM   2290  HB3 LYS B 145       3.367  25.977 -11.959  1.00  0.00           H  
ATOM   2292  HG2 LYS B 145       2.400  26.118  -9.785  1.00  0.00           H  
ATOM   2293  HG3 LYS B 145       3.311  24.701  -9.251  1.00  0.00           H  
ATOM   2295  HD2 LYS B 145       4.133  26.669  -8.407  1.00  0.00           H  
ATOM   2296  HD3 LYS B 145       5.350  25.801  -9.421  1.00  0.00           H  
ATOM   2298  HE2 LYS B 145       4.816  27.882 -11.165  1.00  0.00           H  
ATOM   2299  HE3 LYS B 145       3.899  28.514  -9.815  1.00  0.00           H  
ATOM   2301  HZ1 LYS B 145       6.710  27.773  -9.946  1.00  0.00           H  
ATOM   2302  HZ2 LYS B 145       6.144  29.196 -10.326  1.00  0.00           H  
ATOM   2303  HZ3 LYS B 145       5.916  28.716  -8.747  1.00  0.00           H  
ATOM   2306  N   SER B 146       1.288  24.732 -13.769  1.00  0.00           N  
ATOM   2308  CA  SER B 146       1.001  24.777 -15.162  1.00  0.00           C  
ATOM   2315  C   SER B 146       2.092  25.441 -16.054  1.00  0.00           C  
ATOM   2316  O   SER B 146       2.741  26.363 -15.575  1.00  0.00           O  
ATOM   2310  CB  SER B 146      -0.343  25.346 -15.529  1.00  0.00           C  
ATOM   2313  OG  SER B 146      -1.285  24.356 -14.998  1.00  0.00           O  
ATOM   2307  H   SER B 146       0.635  25.108 -13.097  1.00  0.00           H  
ATOM   2309  HA  SER B 146       1.065  23.730 -15.459  1.00  0.00           H  
ATOM   2311  HB2 SER B 146      -0.476  26.296 -15.011  1.00  0.00           H  
ATOM   2312  HB3 SER B 146      -0.518  25.514 -16.592  1.00  0.00           H  
ATOM   2314  HG  SER B 146      -1.351  23.678 -15.673  1.00  0.00           H  
ATOM   2317  N   VAL B 147       2.062  25.217 -17.314  1.00  0.00           N  
ATOM   2319  CA  VAL B 147       2.798  26.036 -18.340  1.00  0.00           C  
ATOM   2331  C   VAL B 147       1.961  27.165 -18.908  1.00  0.00           C  
ATOM   2332  O   VAL B 147       0.980  26.944 -19.616  1.00  0.00           O  
ATOM   2321  CB  VAL B 147       3.459  25.243 -19.469  1.00  0.00           C  
ATOM   2323  CG1 VAL B 147       4.316  26.069 -20.424  1.00  0.00           C  
ATOM   2327  CG2 VAL B 147       4.249  24.091 -18.747  1.00  0.00           C  
ATOM   2318  H   VAL B 147       1.687  24.295 -17.487  1.00  0.00           H  
ATOM   2320  HA  VAL B 147       3.661  26.529 -17.892  1.00  0.00           H  
ATOM   2322  HB  VAL B 147       2.655  24.734 -20.002  1.00  0.00           H  
ATOM   2324 HG11 VAL B 147       4.947  26.739 -19.840  1.00  0.00           H  
ATOM   2325 HG12 VAL B 147       5.024  25.481 -21.008  1.00  0.00           H  
ATOM   2326 HG13 VAL B 147       3.658  26.679 -21.042  1.00  0.00           H  
ATOM   2328 HG21 VAL B 147       4.686  23.386 -19.454  1.00  0.00           H  
ATOM   2329 HG22 VAL B 147       5.048  24.407 -18.077  1.00  0.00           H  
ATOM   2330 HG23 VAL B 147       3.569  23.482 -18.152  1.00  0.00           H  
ATOM   2333  N   GLY B 148       2.301  28.386 -18.612  1.00  0.00           N  
ATOM   2335  CA  GLY B 148       1.600  29.492 -19.336  1.00  0.00           C  
ATOM   2338  C   GLY B 148       2.498  30.609 -19.909  1.00  0.00           C  
ATOM   2339  O   GLY B 148       3.722  30.620 -19.619  1.00  0.00           O  
ATOM   2334  H   GLY B 148       3.154  28.548 -18.096  1.00  0.00           H  
ATOM   2336  HA2 GLY B 148       1.112  29.190 -20.263  1.00  0.00           H  
ATOM   2337  HA3 GLY B 148       0.885  29.971 -18.668  1.00  0.00           H  
ATOM   2340  N   LYS B 149       1.926  31.595 -20.603  1.00  0.00           N  
ATOM   2342  CA  LYS B 149       2.624  32.831 -20.967  1.00  0.00           C  
ATOM   2360  C   LYS B 149       3.282  33.669 -19.856  1.00  0.00           C  
ATOM   2361  O   LYS B 149       2.787  33.755 -18.727  1.00  0.00           O  
ATOM   2344  CB  LYS B 149       1.918  33.633 -22.044  1.00  0.00           C  
ATOM   2347  CG  LYS B 149       2.434  33.191 -23.484  1.00  0.00           C  
ATOM   2350  CD  LYS B 149       1.554  33.793 -24.666  1.00  0.00           C  
ATOM   2353  CE  LYS B 149       2.155  33.486 -26.060  1.00  0.00           C  
ATOM   2356  NZ  LYS B 149       3.568  33.880 -26.269  1.00  0.00           N1+
ATOM   2341  H   LYS B 149       0.938  31.462 -20.760  1.00  0.00           H  
ATOM   2343  HA  LYS B 149       3.543  32.479 -21.436  1.00  0.00           H  
ATOM   2345  HB2 LYS B 149       0.836  33.511 -22.001  1.00  0.00           H  
ATOM   2346  HB3 LYS B 149       2.137  34.689 -21.887  1.00  0.00           H  
ATOM   2348  HG2 LYS B 149       3.455  33.560 -23.576  1.00  0.00           H  
ATOM   2349  HG3 LYS B 149       2.427  32.101 -23.496  1.00  0.00           H  
ATOM   2351  HD2 LYS B 149       0.543  33.385 -24.705  1.00  0.00           H  
ATOM   2352  HD3 LYS B 149       1.484  34.867 -24.493  1.00  0.00           H  
ATOM   2354  HE2 LYS B 149       2.090  32.402 -26.157  1.00  0.00           H  
ATOM   2355  HE3 LYS B 149       1.581  33.948 -26.864  1.00  0.00           H  
ATOM   2357  HZ1 LYS B 149       3.795  33.881 -27.253  1.00  0.00           H  
ATOM   2358  HZ2 LYS B 149       3.688  34.839 -25.978  1.00  0.00           H  
ATOM   2359  HZ3 LYS B 149       4.161  33.300 -25.692  1.00  0.00           H  
ATOM   2362  N   SER B 150       4.371  34.437 -20.171  1.00  0.00           N  
ATOM   2364  CA  SER B 150       5.025  35.486 -19.323  1.00  0.00           C  
ATOM   2371  C   SER B 150       4.122  36.622 -18.992  1.00  0.00           C  
ATOM   2372  O   SER B 150       3.495  37.178 -19.895  1.00  0.00           O  
ATOM   2366  CB  SER B 150       6.279  35.892 -20.027  1.00  0.00           C  
ATOM   2369  OG  SER B 150       6.984  34.617 -20.329  1.00  0.00           O  
ATOM   2373  OXT SER B 150       3.975  36.845 -17.754  1.00  0.00           O1-
ATOM   2363  H   SER B 150       4.804  34.220 -21.057  1.00  0.00           H  
ATOM   2365  HA  SER B 150       5.351  35.090 -18.361  1.00  0.00           H  
ATOM   2367  HB2 SER B 150       6.107  36.416 -20.968  1.00  0.00           H  
ATOM   2368  HB3 SER B 150       6.874  36.588 -19.436  1.00  0.00           H  
ATOM   2370  HG  SER B 150       6.916  33.945 -19.646  1.00  0.00           H  
TER   
ATOM   2375  N   ALA C 151      -2.255 -12.325 -18.581  1.00  0.00           N  
ATOM   2379  CA  ALA C 151      -3.520 -11.901 -19.284  1.00  0.00           C  
ATOM   2385  C   ALA C 151      -4.732 -12.359 -18.531  1.00  0.00           C  
ATOM   2386  O   ALA C 151      -4.967 -13.535 -18.302  1.00  0.00           O  
ATOM   2381  CB  ALA C 151      -3.574 -12.505 -20.697  1.00  0.00           C  
ATOM   2380  HA  ALA C 151      -3.488 -10.828 -19.472  1.00  0.00           H  
ATOM   2382  HB1 ALA C 151      -2.813 -12.080 -21.352  1.00  0.00           H  
ATOM   2383  HB2 ALA C 151      -3.369 -13.564 -20.536  1.00  0.00           H  
ATOM   2384  HB3 ALA C 151      -4.587 -12.389 -21.081  1.00  0.00           H  
ATOM   2376  H1  ALA C 151      -2.113 -13.317 -18.453  1.00  0.00           H  
ATOM   2377  H2  ALA C 151      -1.461 -12.017 -19.124  1.00  0.00           H  
ATOM   2378  H3  ALA C 151      -2.289 -11.969 -17.636  1.00  0.00           H  
ATOM   2387  N   ARG C 152      -5.609 -11.371 -18.229  1.00  0.00           N  
ATOM   2389  CA  ARG C 152      -6.918 -11.507 -17.526  1.00  0.00           C  
ATOM   2409  C   ARG C 152      -6.846 -12.091 -16.147  1.00  0.00           C  
ATOM   2410  O   ARG C 152      -7.763 -11.717 -15.353  1.00  0.00           O  
ATOM   2391  CB  ARG C 152      -7.902 -12.308 -18.423  1.00  0.00           C  
ATOM   2394  CG  ARG C 152      -8.184 -11.787 -19.858  1.00  0.00           C  
ATOM   2397  CD  ARG C 152      -9.315 -10.758 -19.875  1.00  0.00           C  
ATOM   2400  NE  ARG C 152     -10.608 -11.255 -19.320  1.00  0.00           N  
ATOM   2402  CZ  ARG C 152     -11.756 -10.647 -19.427  1.00  0.00           C  
ATOM   2403  NH1 ARG C 152     -11.918  -9.551 -20.158  1.00  0.00           N1+
ATOM   2406  NH2 ARG C 152     -12.765 -11.002 -18.723  1.00  0.00           N  
ATOM   2388  H   ARG C 152      -5.161 -10.471 -18.327  1.00  0.00           H  
ATOM   2390  HA  ARG C 152      -7.339 -10.506 -17.434  1.00  0.00           H  
ATOM   2392  HB2 ARG C 152      -7.399 -13.274 -18.406  1.00  0.00           H  
ATOM   2393  HB3 ARG C 152      -8.836 -12.437 -17.876  1.00  0.00           H  
ATOM   2395  HG2 ARG C 152      -7.241 -11.507 -20.328  1.00  0.00           H  
ATOM   2396  HG3 ARG C 152      -8.572 -12.619 -20.447  1.00  0.00           H  
ATOM   2398  HD2 ARG C 152      -9.041  -9.847 -19.344  1.00  0.00           H  
ATOM   2399  HD3 ARG C 152      -9.421 -10.481 -20.924  1.00  0.00           H  
ATOM   2401  HE  ARG C 152     -10.588 -12.128 -18.813  1.00  0.00           H  
ATOM   2404 HH11 ARG C 152     -11.162  -9.221 -20.741  1.00  0.00           H  
ATOM   2405 HH12 ARG C 152     -12.863  -9.197 -20.141  1.00  0.00           H  
ATOM   2407 HH21 ARG C 152     -12.653 -11.685 -17.987  1.00  0.00           H  
ATOM   2408 HH22 ARG C 152     -13.632 -10.489 -18.796  1.00  0.00           H  
ATOM   2411  N   THR C 153      -5.822 -12.837 -15.771  1.00  0.00           N  
ATOM   2413  CA  THR C 153      -5.728 -13.271 -14.400  1.00  0.00           C  
ATOM   2423  C   THR C 153      -5.460 -12.143 -13.455  1.00  0.00           C  
ATOM   2424  O   THR C 153      -4.676 -11.243 -13.796  1.00  0.00           O  
ATOM   2415  CB  THR C 153      -4.738 -14.454 -14.222  1.00  0.00           C  
ATOM   2417  CG2 THR C 153      -5.056 -15.756 -14.965  1.00  0.00           C  
ATOM   2421  OG1 THR C 153      -3.511 -14.016 -14.811  1.00  0.00           O  
ATOM   2412  H   THR C 153      -5.194 -13.133 -16.504  1.00  0.00           H  
ATOM   2414  HA  THR C 153      -6.741 -13.610 -14.186  1.00  0.00           H  
ATOM   2416  HB  THR C 153      -4.623 -14.813 -13.199  1.00  0.00           H  
ATOM   2422  HG1 THR C 153      -2.884 -13.878 -14.097  1.00  0.00           H  
ATOM   2418 HG21 THR C 153      -4.254 -16.491 -14.895  1.00  0.00           H  
ATOM   2419 HG22 THR C 153      -6.015 -16.129 -14.603  1.00  0.00           H  
ATOM   2420 HG23 THR C 153      -5.212 -15.490 -16.011  1.00  0.00           H  
ATOM   2425  N   LYS C 154      -6.030 -12.141 -12.249  1.00  0.00           N  
ATOM   2427  CA  LYS C 154      -6.029 -11.078 -11.225  1.00  0.00           C  
ATOM   2445  C   LYS C 154      -5.925 -11.745  -9.887  1.00  0.00           C  
ATOM   2446  O   LYS C 154      -6.413 -12.843  -9.703  1.00  0.00           O  
ATOM   2429  CB  LYS C 154      -7.231 -10.121 -11.314  1.00  0.00           C  
ATOM   2432  CG  LYS C 154      -7.159  -9.177 -12.485  1.00  0.00           C  
ATOM   2435  CD  LYS C 154      -8.515  -8.543 -12.849  1.00  0.00           C  
ATOM   2438  CE  LYS C 154      -8.338  -7.867 -14.240  1.00  0.00           C  
ATOM   2441  NZ  LYS C 154      -9.571  -7.856 -15.107  1.00  0.00           N1+
ATOM   2426  H   LYS C 154      -6.612 -12.950 -12.088  1.00  0.00           H  
ATOM   2428  HA  LYS C 154      -5.097 -10.545 -11.414  1.00  0.00           H  
ATOM   2430  HB2 LYS C 154      -8.118 -10.747 -11.417  1.00  0.00           H  
ATOM   2431  HB3 LYS C 154      -7.274  -9.534 -10.397  1.00  0.00           H  
ATOM   2433  HG2 LYS C 154      -6.427  -8.397 -12.277  1.00  0.00           H  
ATOM   2434  HG3 LYS C 154      -6.940  -9.776 -13.368  1.00  0.00           H  
ATOM   2436  HD2 LYS C 154      -9.246  -9.341 -12.983  1.00  0.00           H  
ATOM   2437  HD3 LYS C 154      -8.771  -7.842 -12.055  1.00  0.00           H  
ATOM   2439  HE2 LYS C 154      -8.051  -6.820 -14.141  1.00  0.00           H  
ATOM   2440  HE3 LYS C 154      -7.504  -8.316 -14.779  1.00  0.00           H  
ATOM   2442  HZ1 LYS C 154      -9.756  -8.748 -15.544  1.00  0.00           H  
ATOM   2443  HZ2 LYS C 154     -10.347  -7.609 -14.510  1.00  0.00           H  
ATOM   2444  HZ3 LYS C 154      -9.559  -7.171 -15.849  1.00  0.00           H  
ATOM   2447  N   GLN C 155      -5.216 -11.103  -8.996  1.00  0.00           N  
ATOM   2449  CA  GLN C 155      -5.146 -11.653  -7.567  1.00  0.00           C  
ATOM   2462  C   GLN C 155      -6.432 -11.816  -6.857  1.00  0.00           C  
ATOM   2463  O   GLN C 155      -7.368 -11.057  -7.089  1.00  0.00           O  
ATOM   2451  CB  GLN C 155      -4.165 -10.835  -6.674  1.00  0.00           C  
ATOM   2454  CG  GLN C 155      -2.664 -11.009  -6.989  1.00  0.00           C  
ATOM   2457  CD  GLN C 155      -2.080 -12.413  -6.896  1.00  0.00           C  
ATOM   2459  NE2 GLN C 155      -1.548 -12.797  -5.757  1.00  0.00           N  
ATOM   2458  OE1 GLN C 155      -2.102 -13.229  -7.817  1.00  0.00           O  
ATOM   2448  H   GLN C 155      -4.789 -10.243  -9.308  1.00  0.00           H  
ATOM   2450  HA  GLN C 155      -4.703 -12.649  -7.556  1.00  0.00           H  
ATOM   2452  HB2 GLN C 155      -4.417  -9.776  -6.734  1.00  0.00           H  
ATOM   2453  HB3 GLN C 155      -4.310 -11.106  -5.629  1.00  0.00           H  
ATOM   2455  HG2 GLN C 155      -2.432 -10.694  -8.007  1.00  0.00           H  
ATOM   2456  HG3 GLN C 155      -2.079 -10.535  -6.201  1.00  0.00           H  
ATOM   2460 HE21 GLN C 155      -1.329 -13.777  -5.654  1.00  0.00           H  
ATOM   2461 HE22 GLN C 155      -1.627 -12.248  -4.912  1.00  0.00           H  
ATOM   2464  N   THR C 156      -6.498 -12.742  -5.878  1.00  0.00           N  
ATOM   2466  CA  THR C 156      -7.569 -12.785  -4.877  1.00  0.00           C  
ATOM   2476  C   THR C 156      -7.312 -11.925  -3.606  1.00  0.00           C  
ATOM   2477  O   THR C 156      -6.167 -11.536  -3.366  1.00  0.00           O  
ATOM   2468  CB  THR C 156      -7.962 -14.220  -4.387  1.00  0.00           C  
ATOM   2470  CG2 THR C 156      -8.337 -15.131  -5.657  1.00  0.00           C  
ATOM   2474  OG1 THR C 156      -6.813 -14.744  -3.769  1.00  0.00           O  
ATOM   2465  H   THR C 156      -5.650 -13.280  -5.774  1.00  0.00           H  
ATOM   2467  HA  THR C 156      -8.447 -12.269  -5.266  1.00  0.00           H  
ATOM   2469  HB  THR C 156      -8.812 -14.151  -3.707  1.00  0.00           H  
ATOM   2475  HG1 THR C 156      -6.721 -14.323  -2.911  1.00  0.00           H  
ATOM   2471 HG21 THR C 156      -8.800 -16.044  -5.283  1.00  0.00           H  
ATOM   2472 HG22 THR C 156      -9.013 -14.495  -6.228  1.00  0.00           H  
ATOM   2473 HG23 THR C 156      -7.496 -15.331  -6.322  1.00  0.00           H  
ATOM   2478  N   ALA C 157      -8.338 -11.512  -2.942  1.00  0.00           N  
ATOM   2480  CA  ALA C 157      -8.356 -10.847  -1.620  1.00  0.00           C  
ATOM   2486  C   ALA C 157      -9.483 -11.509  -0.799  1.00  0.00           C  
ATOM   2487  O   ALA C 157     -10.432 -11.921  -1.364  1.00  0.00           O  
ATOM   2482  CB  ALA C 157      -8.478  -9.323  -1.889  1.00  0.00           C  
ATOM   2479  H   ALA C 157      -9.264 -11.524  -3.344  1.00  0.00           H  
ATOM   2481  HA  ALA C 157      -7.494 -11.101  -1.003  1.00  0.00           H  
ATOM   2483  HB1 ALA C 157      -7.577  -9.055  -2.442  1.00  0.00           H  
ATOM   2484  HB2 ALA C 157      -9.435  -9.049  -2.332  1.00  0.00           H  
ATOM   2485  HB3 ALA C 157      -8.501  -8.718  -0.983  1.00  0.00           H  
ATOM   2488  N   ARG C 158      -9.304 -11.591   0.562  1.00  0.00           N  
ATOM   2490  CA  ARG C 158     -10.360 -12.065   1.385  1.00  0.00           C  
ATOM   2510  C   ARG C 158     -11.527 -11.131   1.712  1.00  0.00           C  
ATOM   2511  O   ARG C 158     -11.234  -9.986   2.051  1.00  0.00           O  
ATOM   2492  CB  ARG C 158      -9.677 -12.630   2.632  1.00  0.00           C  
ATOM   2495  CG  ARG C 158     -10.641 -13.501   3.466  1.00  0.00           C  
ATOM   2498  CD  ARG C 158     -10.083 -13.961   4.796  1.00  0.00           C  
ATOM   2501  NE  ARG C 158     -11.086 -14.784   5.477  1.00  0.00           N  
ATOM   2503  CZ  ARG C 158     -11.131 -16.098   5.440  1.00  0.00           C  
ATOM   2504  NH1 ARG C 158     -10.630 -16.816   4.550  1.00  0.00           N1+
ATOM   2507  NH2 ARG C 158     -11.819 -16.717   6.339  1.00  0.00           N  
ATOM   2489  H   ARG C 158      -8.655 -10.956   1.005  1.00  0.00           H  
ATOM   2491  HA  ARG C 158     -10.659 -12.977   0.868  1.00  0.00           H  
ATOM   2493  HB2 ARG C 158      -8.924 -13.398   2.453  1.00  0.00           H  
ATOM   2494  HB3 ARG C 158      -9.279 -11.763   3.159  1.00  0.00           H  
ATOM   2496  HG2 ARG C 158     -11.616 -13.055   3.663  1.00  0.00           H  
ATOM   2497  HG3 ARG C 158     -10.750 -14.385   2.838  1.00  0.00           H  
ATOM   2499  HD2 ARG C 158      -9.131 -14.489   4.735  1.00  0.00           H  
ATOM   2500  HD3 ARG C 158      -9.784 -13.108   5.405  1.00  0.00           H  
ATOM   2502  HE  ARG C 158     -11.725 -14.395   6.155  1.00  0.00           H  
ATOM   2505 HH11 ARG C 158     -10.080 -16.302   3.876  1.00  0.00           H  
ATOM   2506 HH12 ARG C 158     -10.813 -17.804   4.455  1.00  0.00           H  
ATOM   2508 HH21 ARG C 158     -11.941 -16.191   7.193  1.00  0.00           H  
ATOM   2509 HH22 ARG C 158     -11.790 -17.725   6.274  1.00  0.00           H  
TER   
HETATM 2514  C1  M3L C 159     -13.942 -10.900   1.724  1.00  0.00           C  
HETATM 2512  N1  M3L C 159     -12.744 -11.689   1.597  1.00  0.00           N  
HETATM 2542  O1  M3L C 159     -15.744 -11.667   3.225  1.00  0.00           O  
HETATM 2516  C2  M3L C 159     -14.895 -11.090   0.557  1.00  0.00           C  
HETATM 2528  N2  M3L C 159     -18.711 -10.168  -2.514  1.00  0.00           N  
HETATM 2541  C3  M3L C 159     -14.672 -11.042   3.119  1.00  0.00           C  
HETATM 2519  C4  M3L C 159     -16.130 -10.173   0.429  1.00  0.00           C  
HETATM 2522  C5  M3L C 159     -16.718 -10.508  -0.999  1.00  0.00           C  
HETATM 2525  C6  M3L C 159     -18.130  -9.930  -1.193  1.00  0.00           C  
HETATM 2529  C7  M3L C 159     -19.987  -9.432  -2.398  1.00  0.00           C  
HETATM 2533  C8  M3L C 159     -18.828 -11.683  -2.812  1.00  0.00           C  
HETATM 2537  C9  M3L C 159     -18.031  -9.512  -3.615  1.00  0.00           C  
HETATM 2513  H1  M3L C 159     -12.842 -12.636   1.260  1.00  0.00           H  
HETATM 2515  H2  M3L C 159     -13.679  -9.842   1.710  1.00  0.00           H  
HETATM 2517  H3  M3L C 159     -14.269 -10.919  -0.319  1.00  0.00           H  
HETATM 2518  H4  M3L C 159     -15.242 -12.118   0.668  1.00  0.00           H  
HETATM 2520  H5  M3L C 159     -16.881 -10.415   1.181  1.00  0.00           H  
HETATM 2521  H6  M3L C 159     -15.844  -9.122   0.410  1.00  0.00           H  
HETATM 2523  H7  M3L C 159     -15.967 -10.153  -1.705  1.00  0.00           H  
HETATM 2524  H8  M3L C 159     -16.658 -11.586  -1.148  1.00  0.00           H  
HETATM 2526  H9  M3L C 159     -18.737 -10.400  -0.419  1.00  0.00           H  
HETATM 2527  H10 M3L C 159     -18.063  -8.885  -0.890  1.00  0.00           H  
HETATM 2530  H13 M3L C 159     -20.280  -9.217  -3.426  1.00  0.00           H  
HETATM 2531  H14 M3L C 159     -20.604 -10.056  -1.751  1.00  0.00           H  
HETATM 2532  H15 M3L C 159     -19.815  -8.421  -2.027  1.00  0.00           H  
HETATM 2534  H16 M3L C 159     -19.077 -12.223  -1.899  1.00  0.00           H  
HETATM 2535  H17 M3L C 159     -19.476 -11.916  -3.657  1.00  0.00           H  
HETATM 2536  H18 M3L C 159     -17.811 -11.992  -3.056  1.00  0.00           H  
HETATM 2538  H19 M3L C 159     -16.975  -9.758  -3.725  1.00  0.00           H  
HETATM 2539  H20 M3L C 159     -18.414  -9.867  -4.572  1.00  0.00           H  
HETATM 2540  H21 M3L C 159     -18.108  -8.436  -3.462  1.00  0.00           H  
ATOM   2543  N   SER C 160     -14.081 -10.463   4.146  1.00  0.00           N  
ATOM   2545  CA  SER C 160     -14.595 -10.483   5.548  1.00  0.00           C  
ATOM   2552  C   SER C 160     -15.830  -9.617   5.807  1.00  0.00           C  
ATOM   2553  O   SER C 160     -16.546  -9.900   6.758  1.00  0.00           O  
ATOM   2547  CB  SER C 160     -13.499 -10.177   6.485  1.00  0.00           C  
ATOM   2550  OG  SER C 160     -12.802 -11.425   6.566  1.00  0.00           O  
ATOM   2544  H   SER C 160     -13.182 -10.076   3.895  1.00  0.00           H  
ATOM   2546  HA  SER C 160     -14.892 -11.528   5.632  1.00  0.00           H  
ATOM   2548  HB2 SER C 160     -12.849  -9.382   6.120  1.00  0.00           H  
ATOM   2549  HB3 SER C 160     -13.976  -9.999   7.449  1.00  0.00           H  
ATOM   2551  HG  SER C 160     -13.434 -12.071   6.892  1.00  0.00           H  
ATOM   2554  N   THR C 161     -16.189  -8.677   5.019  1.00  0.00           N  
ATOM   2556  CA  THR C 161     -17.440  -7.998   5.129  1.00  0.00           C  
ATOM   2566  C   THR C 161     -18.627  -8.874   4.950  1.00  0.00           C  
ATOM   2567  O   THR C 161     -18.958  -9.326   3.855  1.00  0.00           O  
ATOM   2558  CB  THR C 161     -17.545  -6.859   4.068  1.00  0.00           C  
ATOM   2560  CG2 THR C 161     -18.824  -5.997   4.188  1.00  0.00           C  
ATOM   2564  OG1 THR C 161     -16.492  -5.931   4.131  1.00  0.00           O  
ATOM   2555  H   THR C 161     -15.742  -8.475   4.136  1.00  0.00           H  
ATOM   2557  HA  THR C 161     -17.519  -7.473   6.080  1.00  0.00           H  
ATOM   2559  HB  THR C 161     -17.532  -7.319   3.079  1.00  0.00           H  
ATOM   2565  HG1 THR C 161     -15.804  -6.262   3.549  1.00  0.00           H  
ATOM   2561 HG21 THR C 161     -19.728  -6.572   3.988  1.00  0.00           H  
ATOM   2562 HG22 THR C 161     -18.973  -5.423   5.103  1.00  0.00           H  
ATOM   2563 HG23 THR C 161     -18.949  -5.325   3.339  1.00  0.00           H  
ATOM   2568  N   GLY C 162     -19.323  -9.112   6.093  1.00  0.00           N  
ATOM   2570  CA  GLY C 162     -20.482 -10.092   6.197  1.00  0.00           C  
ATOM   2573  C   GLY C 162     -20.102 -11.454   5.680  1.00  0.00           C  
ATOM   2574  O   GLY C 162     -20.908 -12.190   5.188  1.00  0.00           O  
ATOM   2569  H   GLY C 162     -19.038  -8.626   6.931  1.00  0.00           H  
ATOM   2571  HA2 GLY C 162     -20.713 -10.177   7.259  1.00  0.00           H  
ATOM   2572  HA3 GLY C 162     -21.327  -9.656   5.663  1.00  0.00           H  
ATOM   2575  N   GLY C 163     -18.796 -11.812   5.728  1.00  0.00           N  
ATOM   2577  CA  GLY C 163     -18.241 -13.124   5.523  1.00  0.00           C  
ATOM   2580  C   GLY C 163     -17.565 -13.692   6.686  1.00  0.00           C  
ATOM   2581  O   GLY C 163     -17.674 -13.217   7.795  1.00  0.00           O  
ATOM   2576  H   GLY C 163     -18.207 -11.118   6.166  1.00  0.00           H  
ATOM   2578  HA2 GLY C 163     -19.028 -13.731   5.077  1.00  0.00           H  
ATOM   2579  HA3 GLY C 163     -17.467 -12.930   4.780  1.00  0.00           H  
ATOM   2582  N   LYS C 164     -16.859 -14.869   6.377  1.00  0.00           N  
ATOM   2584  CA  LYS C 164     -16.011 -15.504   7.423  1.00  0.00           C  
ATOM   2602  C   LYS C 164     -14.914 -14.410   7.805  1.00  0.00           C  
ATOM   2603  O   LYS C 164     -14.500 -13.611   6.976  1.00  0.00           O  
ATOM   2586  CB  LYS C 164     -15.400 -16.828   6.813  1.00  0.00           C  
ATOM   2589  CG  LYS C 164     -16.503 -17.886   6.575  1.00  0.00           C  
ATOM   2592  CD  LYS C 164     -15.843 -19.042   5.801  1.00  0.00           C  
ATOM   2595  CE  LYS C 164     -16.626 -19.928   4.887  1.00  0.00           C  
ATOM   2598  NZ  LYS C 164     -17.148 -19.144   3.742  1.00  0.00           N1+
ATOM   2583  H   LYS C 164     -16.771 -15.230   5.438  1.00  0.00           H  
ATOM   2585  HA  LYS C 164     -16.694 -15.628   8.264  1.00  0.00           H  
ATOM   2587  HB2 LYS C 164     -15.062 -16.506   5.828  1.00  0.00           H  
ATOM   2588  HB3 LYS C 164     -14.535 -17.157   7.388  1.00  0.00           H  
ATOM   2590  HG2 LYS C 164     -16.892 -18.295   7.507  1.00  0.00           H  
ATOM   2591  HG3 LYS C 164     -17.298 -17.369   6.039  1.00  0.00           H  
ATOM   2593  HD2 LYS C 164     -15.034 -18.627   5.200  1.00  0.00           H  
ATOM   2594  HD3 LYS C 164     -15.370 -19.752   6.479  1.00  0.00           H  
ATOM   2596  HE2 LYS C 164     -15.871 -20.662   4.607  1.00  0.00           H  
ATOM   2597  HE3 LYS C 164     -17.424 -20.445   5.420  1.00  0.00           H  
ATOM   2599  HZ1 LYS C 164     -17.356 -18.213   4.074  1.00  0.00           H  
ATOM   2600  HZ2 LYS C 164     -16.399 -18.962   3.089  1.00  0.00           H  
ATOM   2601  HZ3 LYS C 164     -18.027 -19.448   3.348  1.00  0.00           H  
ATOM   2604  N   ALA C 165     -14.464 -14.423   9.012  1.00  0.00           N  
ATOM   2606  CA  ALA C 165     -13.499 -13.497   9.681  1.00  0.00           C  
ATOM   2612  C   ALA C 165     -12.120 -13.595   9.023  1.00  0.00           C  
ATOM   2613  O   ALA C 165     -11.882 -14.484   8.213  1.00  0.00           O  
ATOM   2608  CB  ALA C 165     -13.383 -13.694  11.191  1.00  0.00           C  
ATOM   2605  H   ALA C 165     -14.984 -15.070   9.588  1.00  0.00           H  
ATOM   2607  HA  ALA C 165     -13.971 -12.534   9.489  1.00  0.00           H  
ATOM   2609  HB1 ALA C 165     -13.097 -14.741  11.295  1.00  0.00           H  
ATOM   2610  HB2 ALA C 165     -12.721 -13.030  11.746  1.00  0.00           H  
ATOM   2611  HB3 ALA C 165     -14.394 -13.552  11.572  1.00  0.00           H  
ATOM   2614  N   PRO C 166     -11.152 -12.669   9.255  1.00  0.00           N  
ATOM   2624  CA  PRO C 166      -9.792 -12.868   8.887  1.00  0.00           C  
ATOM   2626  C   PRO C 166      -9.146 -14.223   9.349  1.00  0.00           C  
ATOM   2627  O   PRO C 166      -9.560 -14.849  10.318  1.00  0.00           O  
ATOM   2621  CB  PRO C 166      -9.022 -11.715   9.544  1.00  0.00           C  
ATOM   2618  CG  PRO C 166     -10.190 -10.651   9.659  1.00  0.00           C  
ATOM   2615  CD  PRO C 166     -11.410 -11.496   9.986  1.00  0.00           C  
ATOM   2625  HA  PRO C 166      -9.720 -12.845   7.800  1.00  0.00           H  
ATOM   2622  HB2 PRO C 166      -8.601 -12.044  10.494  1.00  0.00           H  
ATOM   2623  HB3 PRO C 166      -8.167 -11.352   8.974  1.00  0.00           H  
ATOM   2619  HG2 PRO C 166     -10.001  -9.982  10.499  1.00  0.00           H  
ATOM   2620  HG3 PRO C 166     -10.404 -10.095   8.745  1.00  0.00           H  
ATOM   2616  HD2 PRO C 166     -11.440 -11.726  11.051  1.00  0.00           H  
ATOM   2617  HD3 PRO C 166     -12.288 -10.977   9.602  1.00  0.00           H  
ATOM   2628  N   ARG C 167      -8.230 -14.766   8.509  1.00  0.00           N  
ATOM   2630  CA  ARG C 167      -7.461 -16.003   8.912  1.00  0.00           C  
ATOM   2650  C   ARG C 167      -6.509 -15.642  10.118  1.00  0.00           C  
ATOM   2651  O   ARG C 167      -5.999 -14.547  10.241  1.00  0.00           O  
ATOM   2632  CB  ARG C 167      -6.641 -16.661   7.781  1.00  0.00           C  
ATOM   2635  CG  ARG C 167      -7.481 -16.852   6.543  1.00  0.00           C  
ATOM   2638  CD  ARG C 167      -6.741 -17.700   5.474  1.00  0.00           C  
ATOM   2641  NE  ARG C 167      -7.587 -17.904   4.297  1.00  0.00           N  
ATOM   2643  CZ  ARG C 167      -7.896 -19.036   3.774  1.00  0.00           C  
ATOM   2644  NH1 ARG C 167      -7.616 -20.169   4.326  1.00  0.00           N1+
ATOM   2647  NH2 ARG C 167      -8.615 -19.105   2.698  1.00  0.00           N  
ATOM   2629  H   ARG C 167      -7.938 -14.159   7.757  1.00  0.00           H  
ATOM   2631  HA  ARG C 167      -8.124 -16.765   9.323  1.00  0.00           H  
ATOM   2633  HB2 ARG C 167      -5.719 -16.091   7.665  1.00  0.00           H  
ATOM   2634  HB3 ARG C 167      -6.369 -17.662   8.117  1.00  0.00           H  
ATOM   2636  HG2 ARG C 167      -8.422 -17.345   6.786  1.00  0.00           H  
ATOM   2637  HG3 ARG C 167      -7.688 -15.896   6.061  1.00  0.00           H  
ATOM   2639  HD2 ARG C 167      -5.876 -17.119   5.152  1.00  0.00           H  
ATOM   2640  HD3 ARG C 167      -6.398 -18.614   5.959  1.00  0.00           H  
ATOM   2642  HE  ARG C 167      -7.780 -17.100   3.716  1.00  0.00           H  
ATOM   2645 HH11 ARG C 167      -6.704 -20.237   4.753  1.00  0.00           H  
ATOM   2646 HH12 ARG C 167      -7.879 -20.972   3.773  1.00  0.00           H  
ATOM   2648 HH21 ARG C 167      -8.890 -18.255   2.228  1.00  0.00           H  
ATOM   2649 HH22 ARG C 167      -8.638 -19.949   2.144  1.00  0.00           H  
ATOM   2652  N   LYS C 168      -6.344 -16.568  11.099  1.00  0.00           N  
ATOM   2654  CA  LYS C 168      -5.694 -16.550  12.432  1.00  0.00           C  
ATOM   2672  C   LYS C 168      -4.151 -16.729  12.359  1.00  0.00           C  
ATOM   2673  O   LYS C 168      -3.584 -17.449  13.182  1.00  0.00           O  
ATOM   2656  CB  LYS C 168      -6.294 -17.746  13.234  1.00  0.00           C  
ATOM   2659  CG  LYS C 168      -7.587 -17.082  13.767  1.00  0.00           C  
ATOM   2662  CD  LYS C 168      -8.178 -18.162  14.694  1.00  0.00           C  
ATOM   2665  CE  LYS C 168      -9.465 -17.603  15.217  1.00  0.00           C  
ATOM   2668  NZ  LYS C 168      -9.840 -18.400  16.405  1.00  0.00           N1+
ATOM   2653  H   LYS C 168      -6.683 -17.480  10.828  1.00  0.00           H  
ATOM   2655  HA  LYS C 168      -5.828 -15.637  13.011  1.00  0.00           H  
ATOM   2657  HB2 LYS C 168      -6.451 -18.652  12.649  1.00  0.00           H  
ATOM   2658  HB3 LYS C 168      -5.669 -18.017  14.085  1.00  0.00           H  
ATOM   2660  HG2 LYS C 168      -7.337 -16.184  14.332  1.00  0.00           H  
ATOM   2661  HG3 LYS C 168      -8.196 -16.830  12.899  1.00  0.00           H  
ATOM   2663  HD2 LYS C 168      -8.345 -19.109  14.180  1.00  0.00           H  
ATOM   2664  HD3 LYS C 168      -7.541 -18.345  15.558  1.00  0.00           H  
ATOM   2666  HE2 LYS C 168      -9.321 -16.576  15.551  1.00  0.00           H  
ATOM   2667  HE3 LYS C 168     -10.197 -17.543  14.412  1.00  0.00           H  
ATOM   2669  HZ1 LYS C 168      -9.706 -19.366  16.142  1.00  0.00           H  
ATOM   2670  HZ2 LYS C 168      -9.310 -18.187  17.238  1.00  0.00           H  
ATOM   2671  HZ3 LYS C 168     -10.791 -18.256  16.711  1.00  0.00           H  
ATOM   2674  N   GLN C 169      -3.521 -16.249  11.299  1.00  0.00           N  
ATOM   2676  CA  GLN C 169      -2.157 -16.514  10.938  1.00  0.00           C  
ATOM   2689  C   GLN C 169      -1.228 -15.873  11.980  1.00  0.00           C  
ATOM   2690  O   GLN C 169      -1.420 -14.695  12.329  1.00  0.00           O  
ATOM   2678  CB  GLN C 169      -1.970 -15.972   9.502  1.00  0.00           C  
ATOM   2681  CG  GLN C 169      -0.596 -16.231   8.932  1.00  0.00           C  
ATOM   2684  CD  GLN C 169      -0.237 -15.417   7.677  1.00  0.00           C  
ATOM   2686  NE2 GLN C 169      -1.114 -14.991   6.807  1.00  0.00           N  
ATOM   2685  OE1 GLN C 169       0.907 -14.989   7.473  1.00  0.00           O  
ATOM   2675  H   GLN C 169      -4.096 -15.831  10.582  1.00  0.00           H  
ATOM   2677  HA  GLN C 169      -1.961 -17.585  10.985  1.00  0.00           H  
ATOM   2679  HB2 GLN C 169      -2.793 -16.323   8.879  1.00  0.00           H  
ATOM   2680  HB3 GLN C 169      -2.221 -14.913   9.441  1.00  0.00           H  
ATOM   2682  HG2 GLN C 169       0.156 -15.904   9.650  1.00  0.00           H  
ATOM   2683  HG3 GLN C 169      -0.476 -17.285   8.680  1.00  0.00           H  
ATOM   2687 HE21 GLN C 169      -0.804 -14.421   6.034  1.00  0.00           H  
ATOM   2688 HE22 GLN C 169      -2.023 -15.427   6.742  1.00  0.00           H  
ATOM   2691  N   LEU C 170      -0.194 -16.544  12.515  1.00  0.00           N  
ATOM   2693  CA  LEU C 170       0.837 -16.053  13.489  1.00  0.00           C  
ATOM   2708  C   LEU C 170       1.685 -14.959  12.813  1.00  0.00           C  
ATOM   2709  O   LEU C 170       2.115 -15.096  11.644  1.00  0.00           O  
ATOM   2695  CB  LEU C 170       1.790 -17.252  14.097  1.00  0.00           C  
ATOM   2698  CG  LEU C 170       1.064 -18.176  15.058  1.00  0.00           C  
ATOM   2700  CD1 LEU C 170       0.538 -17.520  16.319  1.00  0.00           C  
ATOM   2704  CD2 LEU C 170      -0.067 -19.022  14.489  1.00  0.00           C  
ATOM   2692  H   LEU C 170       0.099 -17.341  11.969  1.00  0.00           H  
ATOM   2694  HA  LEU C 170       0.353 -15.518  14.306  1.00  0.00           H  
ATOM   2696  HB2 LEU C 170       2.221 -17.887  13.323  1.00  0.00           H  
ATOM   2697  HB3 LEU C 170       2.644 -16.774  14.579  1.00  0.00           H  
ATOM   2699  HG  LEU C 170       1.754 -18.918  15.459  1.00  0.00           H  
ATOM   2701 HD11 LEU C 170       1.163 -16.733  16.742  1.00  0.00           H  
ATOM   2702 HD12 LEU C 170      -0.329 -16.969  15.954  1.00  0.00           H  
ATOM   2703 HD13 LEU C 170       0.330 -18.306  17.044  1.00  0.00           H  
ATOM   2705 HD21 LEU C 170      -0.880 -18.365  14.179  1.00  0.00           H  
ATOM   2706 HD22 LEU C 170       0.151 -19.712  13.674  1.00  0.00           H  
ATOM   2707 HD23 LEU C 170      -0.418 -19.683  15.281  1.00  0.00           H  
ATOM   2710  N   ALA C 171       1.917 -13.887  13.474  1.00  0.00           N  
ATOM   2712  CA  ALA C 171       2.385 -12.709  12.861  1.00  0.00           C  
ATOM   2718  C   ALA C 171       3.887 -12.754  12.355  1.00  0.00           C  
ATOM   2719  O   ALA C 171       4.408 -11.994  11.531  1.00  0.00           O  
ATOM   2714  CB  ALA C 171       2.288 -11.532  13.856  1.00  0.00           C  
ATOM   2711  H   ALA C 171       1.325 -13.883  14.292  1.00  0.00           H  
ATOM   2713  HA  ALA C 171       1.867 -12.440  11.941  1.00  0.00           H  
ATOM   2715  HB1 ALA C 171       2.657 -10.615  13.397  1.00  0.00           H  
ATOM   2716  HB2 ALA C 171       1.220 -11.414  14.042  1.00  0.00           H  
ATOM   2717  HB3 ALA C 171       2.921 -11.812  14.697  1.00  0.00           H  
ATOM   2720  N   THR C 172       4.716 -13.625  12.918  1.00  0.00           N  
ATOM   2722  CA  THR C 172       6.139 -13.816  12.554  1.00  0.00           C  
ATOM   2732  C   THR C 172       6.319 -14.458  11.146  1.00  0.00           C  
ATOM   2733  O   THR C 172       5.999 -15.648  11.038  1.00  0.00           O  
ATOM   2724  CB  THR C 172       6.956 -14.579  13.629  1.00  0.00           C  
ATOM   2726  CG2 THR C 172       8.392 -14.666  13.186  1.00  0.00           C  
ATOM   2730  OG1 THR C 172       6.854 -13.749  14.778  1.00  0.00           O  
ATOM   2721  H   THR C 172       4.326 -14.248  13.611  1.00  0.00           H  
ATOM   2723  HA  THR C 172       6.609 -12.838  12.446  1.00  0.00           H  
ATOM   2725  HB  THR C 172       6.538 -15.562  13.846  1.00  0.00           H  
ATOM   2731  HG1 THR C 172       5.928 -13.574  14.961  1.00  0.00           H  
ATOM   2727 HG21 THR C 172       8.731 -13.792  12.629  1.00  0.00           H  
ATOM   2728 HG22 THR C 172       9.119 -14.778  13.991  1.00  0.00           H  
ATOM   2729 HG23 THR C 172       8.500 -15.513  12.507  1.00  0.00           H  
ATOM   2734  N   LYS C 173       6.756 -13.615  10.120  1.00  0.00           N  
ATOM   2736  CA  LYS C 173       6.727 -14.023   8.776  1.00  0.00           C  
ATOM   2754  C   LYS C 173       7.878 -13.411   7.903  1.00  0.00           C  
ATOM   2755  O   LYS C 173       8.443 -12.401   8.233  1.00  0.00           O  
ATOM   2738  CB  LYS C 173       5.402 -13.652   7.993  1.00  0.00           C  
ATOM   2741  CG  LYS C 173       4.093 -14.205   8.617  1.00  0.00           C  
ATOM   2744  CD  LYS C 173       4.104 -15.734   8.366  1.00  0.00           C  
ATOM   2747  CE  LYS C 173       2.971 -16.433   9.081  1.00  0.00           C  
ATOM   2750  NZ  LYS C 173       2.529 -17.566   8.242  1.00  0.00           N1+
ATOM   2735  H   LYS C 173       7.190 -12.740  10.380  1.00  0.00           H  
ATOM   2737  HA  LYS C 173       6.870 -15.103   8.794  1.00  0.00           H  
ATOM   2739  HB2 LYS C 173       5.401 -12.562   8.016  1.00  0.00           H  
ATOM   2740  HB3 LYS C 173       5.488 -14.122   7.013  1.00  0.00           H  
ATOM   2742  HG2 LYS C 173       3.974 -13.844   9.638  1.00  0.00           H  
ATOM   2743  HG3 LYS C 173       3.327 -13.737   8.000  1.00  0.00           H  
ATOM   2745  HD2 LYS C 173       4.074 -15.851   7.282  1.00  0.00           H  
ATOM   2746  HD3 LYS C 173       5.003 -16.144   8.824  1.00  0.00           H  
ATOM   2748  HE2 LYS C 173       3.200 -16.712  10.110  1.00  0.00           H  
ATOM   2749  HE3 LYS C 173       2.134 -15.754   9.248  1.00  0.00           H  
ATOM   2751  HZ1 LYS C 173       2.200 -17.207   7.357  1.00  0.00           H  
ATOM   2752  HZ2 LYS C 173       3.377 -18.099   8.111  1.00  0.00           H  
ATOM   2753  HZ3 LYS C 173       1.856 -18.175   8.685  1.00  0.00           H  
ATOM   2756  N   ALA C 174       8.356 -14.162   6.845  1.00  0.00           N  
ATOM   2758  CA  ALA C 174       9.507 -13.733   6.104  1.00  0.00           C  
ATOM   2764  C   ALA C 174       9.208 -12.989   4.787  1.00  0.00           C  
ATOM   2765  O   ALA C 174       8.252 -13.401   4.145  1.00  0.00           O  
ATOM   2760  CB  ALA C 174      10.479 -14.915   5.932  1.00  0.00           C  
ATOM   2757  H   ALA C 174       7.963 -15.089   6.761  1.00  0.00           H  
ATOM   2759  HA  ALA C 174      10.027 -12.914   6.600  1.00  0.00           H  
ATOM   2761  HB1 ALA C 174      11.144 -15.054   6.784  1.00  0.00           H  
ATOM   2762  HB2 ALA C 174       9.931 -15.847   5.790  1.00  0.00           H  
ATOM   2763  HB3 ALA C 174      11.089 -14.705   5.054  1.00  0.00           H  
ATOM   2766  N   ALA C 175      10.052 -12.015   4.352  1.00  0.00           N  
ATOM   2768  CA  ALA C 175       9.961 -11.451   3.080  1.00  0.00           C  
ATOM   2774  C   ALA C 175      11.182 -11.888   2.276  1.00  0.00           C  
ATOM   2775  O   ALA C 175      12.166 -12.409   2.846  1.00  0.00           O  
ATOM   2770  CB  ALA C 175       9.988  -9.889   3.185  1.00  0.00           C  
ATOM   2767  H   ALA C 175      10.736 -11.688   5.019  1.00  0.00           H  
ATOM   2769  HA  ALA C 175       9.196 -11.832   2.403  1.00  0.00           H  
ATOM   2771  HB1 ALA C 175       9.816  -9.417   2.218  1.00  0.00           H  
ATOM   2772  HB2 ALA C 175       9.154  -9.548   3.799  1.00  0.00           H  
ATOM   2773  HB3 ALA C 175      10.944  -9.498   3.532  1.00  0.00           H  
ATOM   2776  N   ARG C 176      11.213 -11.664   0.967  1.00  0.00           N  
ATOM   2778  CA  ARG C 176      12.353 -11.785   0.087  1.00  0.00           C  
ATOM   2798  C   ARG C 176      12.899 -10.406  -0.135  1.00  0.00           C  
ATOM   2799  O   ARG C 176      12.208  -9.574  -0.786  1.00  0.00           O  
ATOM   2780  CB  ARG C 176      12.001 -12.602  -1.178  1.00  0.00           C  
ATOM   2783  CG  ARG C 176      13.215 -13.071  -1.945  1.00  0.00           C  
ATOM   2786  CD  ARG C 176      12.956 -14.010  -3.094  1.00  0.00           C  
ATOM   2789  NE  ARG C 176      12.731 -15.383  -2.647  1.00  0.00           N  
ATOM   2791  CZ  ARG C 176      13.121 -16.471  -3.263  1.00  0.00           C  
ATOM   2792  NH1 ARG C 176      13.762 -16.525  -4.375  1.00  0.00           N1+
ATOM   2795  NH2 ARG C 176      12.901 -17.607  -2.659  1.00  0.00           N  
ATOM   2777  H   ARG C 176      10.317 -11.275   0.711  1.00  0.00           H  
ATOM   2779  HA  ARG C 176      13.201 -12.315   0.521  1.00  0.00           H  
ATOM   2781  HB2 ARG C 176      11.449 -13.476  -0.832  1.00  0.00           H  
ATOM   2782  HB3 ARG C 176      11.283 -12.087  -1.815  1.00  0.00           H  
ATOM   2784  HG2 ARG C 176      13.794 -12.231  -2.327  1.00  0.00           H  
ATOM   2785  HG3 ARG C 176      13.841 -13.590  -1.219  1.00  0.00           H  
ATOM   2787  HD2 ARG C 176      12.111 -13.609  -3.654  1.00  0.00           H  
ATOM   2788  HD3 ARG C 176      13.829 -14.036  -3.747  1.00  0.00           H  
ATOM   2790  HE  ARG C 176      12.269 -15.443  -1.751  1.00  0.00           H  
ATOM   2793 HH11 ARG C 176      14.070 -15.656  -4.787  1.00  0.00           H  
ATOM   2794 HH12 ARG C 176      13.934 -17.430  -4.789  1.00  0.00           H  
ATOM   2796 HH21 ARG C 176      12.208 -17.586  -1.924  1.00  0.00           H  
ATOM   2797 HH22 ARG C 176      13.167 -18.452  -3.144  1.00  0.00           H  
TER   
HETATM 2802  C1  M3L C 177      14.467  -8.710   0.836  1.00  0.00           C  
HETATM 2800  N1  M3L C 177      14.027 -10.118   0.494  1.00  0.00           N  
HETATM 2830  O1  M3L C 177      16.241  -8.633  -0.859  1.00  0.00           O  
HETATM 2804  C2  M3L C 177      15.405  -8.848   2.075  1.00  0.00           C  
HETATM 2816  N2  M3L C 177      18.529  -6.628   5.413  1.00  0.00           N  
HETATM 2829  C3  M3L C 177      15.320  -8.024  -0.325  1.00  0.00           C  
HETATM 2807  C4  M3L C 177      16.001  -7.497   2.621  1.00  0.00           C  
HETATM 2810  C5  M3L C 177      17.171  -7.782   3.612  1.00  0.00           C  
HETATM 2813  C6  M3L C 177      17.554  -6.458   4.305  1.00  0.00           C  
HETATM 2817  C7  M3L C 177      19.872  -6.940   4.926  1.00  0.00           C  
HETATM 2821  C8  M3L C 177      18.121  -7.594   6.440  1.00  0.00           C  
HETATM 2825  C9  M3L C 177      18.680  -5.330   6.015  1.00  0.00           C  
HETATM 2801  H1  M3L C 177      14.445 -10.913   0.957  1.00  0.00           H  
HETATM 2803  H2  M3L C 177      13.523  -8.216   1.065  1.00  0.00           H  
HETATM 2805  H3  M3L C 177      16.258  -9.451   1.763  1.00  0.00           H  
HETATM 2806  H4  M3L C 177      14.839  -9.364   2.851  1.00  0.00           H  
HETATM 2808  H5  M3L C 177      15.227  -7.057   3.250  1.00  0.00           H  
HETATM 2809  H6  M3L C 177      16.257  -6.830   1.798  1.00  0.00           H  
HETATM 2811  H7  M3L C 177      18.089  -8.134   3.141  1.00  0.00           H  
HETATM 2812  H8  M3L C 177      16.807  -8.569   4.273  1.00  0.00           H  
HETATM 2814  H9  M3L C 177      17.963  -5.802   3.537  1.00  0.00           H  
HETATM 2815  H10 M3L C 177      16.720  -6.008   4.844  1.00  0.00           H  
HETATM 2818  H13 M3L C 177      20.010  -8.011   4.772  1.00  0.00           H  
HETATM 2819  H14 M3L C 177      20.012  -6.382   4.001  1.00  0.00           H  
HETATM 2820  H15 M3L C 177      20.576  -6.592   5.681  1.00  0.00           H  
HETATM 2822  H16 M3L C 177      17.122  -7.370   6.814  1.00  0.00           H  
HETATM 2823  H17 M3L C 177      18.053  -8.632   6.113  1.00  0.00           H  
HETATM 2824  H18 M3L C 177      18.737  -7.398   7.318  1.00  0.00           H  
HETATM 2826  H19 M3L C 177      19.315  -4.575   5.550  1.00  0.00           H  
HETATM 2827  H20 M3L C 177      17.690  -4.920   6.215  1.00  0.00           H  
HETATM 2828  H21 M3L C 177      19.066  -5.547   7.011  1.00  0.00           H  
ATOM   2831  N   SER C 178      15.076  -6.697  -0.582  1.00  0.00           N  
ATOM   2833  CA  SER C 178      15.695  -5.831  -1.597  1.00  0.00           C  
ATOM   2840  C   SER C 178      17.216  -5.681  -1.584  1.00  0.00           C  
ATOM   2841  O   SER C 178      17.844  -5.461  -0.545  1.00  0.00           O  
ATOM   2835  CB  SER C 178      15.028  -4.474  -1.492  1.00  0.00           C  
ATOM   2838  OG  SER C 178      13.620  -4.516  -1.846  1.00  0.00           O  
ATOM   2832  H   SER C 178      14.448  -6.234   0.059  1.00  0.00           H  
ATOM   2834  HA  SER C 178      15.421  -6.262  -2.560  1.00  0.00           H  
ATOM   2836  HB2 SER C 178      15.196  -4.187  -0.454  1.00  0.00           H  
ATOM   2837  HB3 SER C 178      15.443  -3.781  -2.224  1.00  0.00           H  
ATOM   2839  HG  SER C 178      13.212  -4.613  -0.983  1.00  0.00           H  
ATOM   2842  N   ALA C 179      17.819  -5.552  -2.772  1.00  0.00           N  
ATOM   2844  CA  ALA C 179      19.118  -5.005  -2.994  1.00  0.00           C  
ATOM   2850  C   ALA C 179      19.320  -3.730  -2.148  1.00  0.00           C  
ATOM   2851  O   ALA C 179      18.515  -2.811  -2.164  1.00  0.00           O  
ATOM   2846  CB  ALA C 179      19.289  -4.730  -4.463  1.00  0.00           C  
ATOM   2843  H   ALA C 179      17.150  -5.523  -3.528  1.00  0.00           H  
ATOM   2845  HA  ALA C 179      19.877  -5.731  -2.705  1.00  0.00           H  
ATOM   2847  HB1 ALA C 179      20.251  -4.284  -4.716  1.00  0.00           H  
ATOM   2848  HB2 ALA C 179      19.066  -5.605  -5.074  1.00  0.00           H  
ATOM   2849  HB3 ALA C 179      18.571  -3.988  -4.812  1.00  0.00           H  
ATOM   2852  N   PRO C 180      20.413  -3.629  -1.392  1.00  0.00           N  
ATOM   2862  CA  PRO C 180      20.723  -2.435  -0.498  1.00  0.00           C  
ATOM   2864  C   PRO C 180      21.009  -1.196  -1.357  1.00  0.00           C  
ATOM   2865  O   PRO C 180      21.114  -1.277  -2.615  1.00  0.00           O  
ATOM   2859  CB  PRO C 180      21.981  -2.846   0.320  1.00  0.00           C  
ATOM   2856  CG  PRO C 180      22.398  -4.221  -0.202  1.00  0.00           C  
ATOM   2853  CD  PRO C 180      21.298  -4.665  -1.142  1.00  0.00           C  
ATOM   2863  HA  PRO C 180      19.925  -2.190   0.202  1.00  0.00           H  
ATOM   2860  HB2 PRO C 180      22.799  -2.143   0.164  1.00  0.00           H  
ATOM   2861  HB3 PRO C 180      21.739  -2.901   1.381  1.00  0.00           H  
ATOM   2857  HG2 PRO C 180      23.333  -4.090  -0.748  1.00  0.00           H  
ATOM   2858  HG3 PRO C 180      22.487  -4.998   0.557  1.00  0.00           H  
ATOM   2854  HD2 PRO C 180      21.752  -5.029  -2.064  1.00  0.00           H  
ATOM   2855  HD3 PRO C 180      20.816  -5.528  -0.683  1.00  0.00           H  
ATOM   2866  N   ALA C 181      21.077   0.005  -0.716  1.00  0.00           N  
ATOM   2868  CA  ALA C 181      21.090   1.364  -1.240  1.00  0.00           C  
ATOM   2874  C   ALA C 181      22.456   1.934  -1.671  1.00  0.00           C  
ATOM   2875  O   ALA C 181      22.572   2.794  -2.530  1.00  0.00           O  
ATOM   2870  CB  ALA C 181      20.260   2.214  -0.234  1.00  0.00           C  
ATOM   2867  H   ALA C 181      21.163   0.099   0.286  1.00  0.00           H  
ATOM   2869  HA  ALA C 181      20.442   1.442  -2.113  1.00  0.00           H  
ATOM   2871  HB1 ALA C 181      19.239   1.847  -0.340  1.00  0.00           H  
ATOM   2872  HB2 ALA C 181      20.669   2.004   0.754  1.00  0.00           H  
ATOM   2873  HB3 ALA C 181      20.347   3.268  -0.499  1.00  0.00           H  
ATOM   2876  N   THR C 182      23.511   1.355  -1.100  1.00  0.00           N  
ATOM   2878  CA  THR C 182      24.920   1.821  -1.168  1.00  0.00           C  
ATOM   2888  C   THR C 182      25.894   0.666  -0.864  1.00  0.00           C  
ATOM   2889  O   THR C 182      25.415  -0.336  -0.331  1.00  0.00           O  
ATOM   2880  CB  THR C 182      25.320   2.932  -0.088  1.00  0.00           C  
ATOM   2882  CG2 THR C 182      24.283   4.069   0.083  1.00  0.00           C  
ATOM   2886  OG1 THR C 182      25.375   2.315   1.209  1.00  0.00           O  
ATOM   2877  H   THR C 182      23.394   0.664  -0.372  1.00  0.00           H  
ATOM   2879  HA  THR C 182      25.267   2.280  -2.094  1.00  0.00           H  
ATOM   2881  HB  THR C 182      26.323   3.333  -0.233  1.00  0.00           H  
ATOM   2887  HG1 THR C 182      24.585   1.770   1.236  1.00  0.00           H  
ATOM   2883 HG21 THR C 182      24.129   4.529  -0.893  1.00  0.00           H  
ATOM   2884 HG22 THR C 182      23.323   3.566   0.194  1.00  0.00           H  
ATOM   2885 HG23 THR C 182      24.499   4.758   0.900  1.00  0.00           H  
ATOM   2890  N   GLY C 183      27.125   0.889  -1.226  1.00  0.00           N  
ATOM   2892  CA  GLY C 183      28.239  -0.031  -1.100  1.00  0.00           C  
ATOM   2895  C   GLY C 183      28.834   0.021   0.351  1.00  0.00           C  
ATOM   2896  O   GLY C 183      28.337   0.737   1.255  1.00  0.00           O  
ATOM   2891  H   GLY C 183      27.412   1.696  -1.762  1.00  0.00           H  
ATOM   2893  HA2 GLY C 183      28.010  -1.081  -1.282  1.00  0.00           H  
ATOM   2894  HA3 GLY C 183      29.031   0.277  -1.782  1.00  0.00           H  
ATOM   2897  N   GLY C 184      29.973  -0.563   0.558  1.00  0.00           N  
ATOM   2899  CA  GLY C 184      30.631  -0.849   1.820  1.00  0.00           C  
ATOM   2902  C   GLY C 184      31.084   0.483   2.514  1.00  0.00           C  
ATOM   2903  O   GLY C 184      31.373   1.424   1.851  1.00  0.00           O  
ATOM   2898  H   GLY C 184      30.422  -0.908  -0.278  1.00  0.00           H  
ATOM   2900  HA2 GLY C 184      29.922  -1.363   2.469  1.00  0.00           H  
ATOM   2901  HA3 GLY C 184      31.526  -1.409   1.551  1.00  0.00           H  
ATOM   2904  N   VAL C 185      30.978   0.636   3.830  1.00  0.00           N  
ATOM   2906  CA  VAL C 185      31.509   1.721   4.679  1.00  0.00           C  
ATOM   2918  C   VAL C 185      32.999   1.705   4.507  1.00  0.00           C  
ATOM   2919  O   VAL C 185      33.589   0.642   4.565  1.00  0.00           O  
ATOM   2908  CB  VAL C 185      31.029   1.655   6.150  1.00  0.00           C  
ATOM   2910  CG1 VAL C 185      31.763   2.722   7.035  1.00  0.00           C  
ATOM   2914  CG2 VAL C 185      29.506   1.749   6.299  1.00  0.00           C  
ATOM   2905  H   VAL C 185      30.539  -0.160   4.270  1.00  0.00           H  
ATOM   2907  HA  VAL C 185      31.112   2.687   4.366  1.00  0.00           H  
ATOM   2909  HB  VAL C 185      31.386   0.664   6.429  1.00  0.00           H  
ATOM   2911 HG11 VAL C 185      32.828   2.552   6.877  1.00  0.00           H  
ATOM   2912 HG12 VAL C 185      31.398   3.645   6.585  1.00  0.00           H  
ATOM   2913 HG13 VAL C 185      31.446   2.493   8.052  1.00  0.00           H  
ATOM   2915 HG21 VAL C 185      28.925   1.158   5.591  1.00  0.00           H  
ATOM   2916 HG22 VAL C 185      29.327   1.303   7.277  1.00  0.00           H  
ATOM   2917 HG23 VAL C 185      29.208   2.798   6.319  1.00  0.00           H  
ATOM   2920  N   LYS C 186      33.607   2.853   4.241  1.00  0.00           N  
ATOM   2922  CA  LYS C 186      34.998   3.010   3.830  1.00  0.00           C  
ATOM   2940  C   LYS C 186      36.112   3.158   4.932  1.00  0.00           C  
ATOM   2941  O   LYS C 186      35.747   3.651   5.970  1.00  0.00           O  
ATOM   2924  CB  LYS C 186      35.248   4.102   2.815  1.00  0.00           C  
ATOM   2927  CG  LYS C 186      34.543   3.913   1.469  1.00  0.00           C  
ATOM   2930  CD  LYS C 186      34.663   5.038   0.395  1.00  0.00           C  
ATOM   2933  CE  LYS C 186      35.968   5.211  -0.322  1.00  0.00           C  
ATOM   2936  NZ  LYS C 186      35.911   6.421  -1.167  1.00  0.00           N1+
ATOM   2921  H   LYS C 186      33.114   3.734   4.261  1.00  0.00           H  
ATOM   2923  HA  LYS C 186      35.274   2.110   3.281  1.00  0.00           H  
ATOM   2925  HB2 LYS C 186      34.799   4.970   3.297  1.00  0.00           H  
ATOM   2926  HB3 LYS C 186      36.317   4.087   2.601  1.00  0.00           H  
ATOM   2928  HG2 LYS C 186      34.975   3.003   1.053  1.00  0.00           H  
ATOM   2929  HG3 LYS C 186      33.496   3.686   1.672  1.00  0.00           H  
ATOM   2931  HD2 LYS C 186      33.796   4.956  -0.260  1.00  0.00           H  
ATOM   2932  HD3 LYS C 186      34.390   5.931   0.957  1.00  0.00           H  
ATOM   2934  HE2 LYS C 186      36.793   5.308   0.383  1.00  0.00           H  
ATOM   2935  HE3 LYS C 186      36.212   4.393  -1.000  1.00  0.00           H  
ATOM   2937  HZ1 LYS C 186      36.715   6.561  -1.762  1.00  0.00           H  
ATOM   2938  HZ2 LYS C 186      35.040   6.467  -1.678  1.00  0.00           H  
ATOM   2939  HZ3 LYS C 186      35.865   7.269  -0.620  1.00  0.00           H  
ATOM   2942  N   LYS C 187      37.365   2.885   4.660  1.00  0.00           N  
ATOM   2944  CA  LYS C 187      38.537   3.215   5.474  1.00  0.00           C  
ATOM   2962  C   LYS C 187      38.710   4.735   5.743  1.00  0.00           C  
ATOM   2963  O   LYS C 187      38.314   5.524   4.849  1.00  0.00           O  
ATOM   2946  CB  LYS C 187      39.827   2.518   4.784  1.00  0.00           C  
ATOM   2949  CG  LYS C 187      40.368   3.213   3.518  1.00  0.00           C  
ATOM   2952  CD  LYS C 187      41.245   2.329   2.692  1.00  0.00           C  
ATOM   2955  CE  LYS C 187      42.548   1.956   3.402  1.00  0.00           C  
ATOM   2958  NZ  LYS C 187      43.332   0.926   2.588  1.00  0.00           N1+
ATOM   2943  H   LYS C 187      37.615   2.508   3.758  1.00  0.00           H  
ATOM   2945  HA  LYS C 187      38.497   2.676   6.420  1.00  0.00           H  
ATOM   2947  HB2 LYS C 187      40.584   2.524   5.568  1.00  0.00           H  
ATOM   2948  HB3 LYS C 187      39.551   1.470   4.668  1.00  0.00           H  
ATOM   2950  HG2 LYS C 187      39.527   3.418   2.855  1.00  0.00           H  
ATOM   2951  HG3 LYS C 187      40.941   4.074   3.863  1.00  0.00           H  
ATOM   2953  HD2 LYS C 187      40.708   1.441   2.359  1.00  0.00           H  
ATOM   2954  HD3 LYS C 187      41.628   2.892   1.841  1.00  0.00           H  
ATOM   2956  HE2 LYS C 187      43.159   2.839   3.591  1.00  0.00           H  
ATOM   2957  HE3 LYS C 187      42.304   1.484   4.353  1.00  0.00           H  
ATOM   2959  HZ1 LYS C 187      44.044   0.399   3.073  1.00  0.00           H  
ATOM   2960  HZ2 LYS C 187      42.782   0.183   2.181  1.00  0.00           H  
ATOM   2961  HZ3 LYS C 187      43.792   1.370   1.806  1.00  0.00           H  
ATOM   2964  N   PRO C 188      39.445   5.207   6.709  1.00  0.00           N  
ATOM   2974  CA  PRO C 188      39.817   6.650   6.842  1.00  0.00           C  
ATOM   2976  C   PRO C 188      40.647   7.073   5.550  1.00  0.00           C  
ATOM   2977  O   PRO C 188      41.681   6.455   5.215  1.00  0.00           O  
ATOM   2971  CB  PRO C 188      40.519   6.713   8.188  1.00  0.00           C  
ATOM   2968  CG  PRO C 188      40.190   5.387   8.938  1.00  0.00           C  
ATOM   2965  CD  PRO C 188      40.150   4.391   7.760  1.00  0.00           C  
ATOM   2975  HA  PRO C 188      38.851   7.155   6.826  1.00  0.00           H  
ATOM   2972  HB2 PRO C 188      41.596   6.655   8.033  1.00  0.00           H  
ATOM   2973  HB3 PRO C 188      40.325   7.606   8.781  1.00  0.00           H  
ATOM   2969  HG2 PRO C 188      40.888   5.003   9.682  1.00  0.00           H  
ATOM   2970  HG3 PRO C 188      39.197   5.535   9.362  1.00  0.00           H  
ATOM   2966  HD2 PRO C 188      41.163   4.135   7.450  1.00  0.00           H  
ATOM   2967  HD3 PRO C 188      39.598   3.500   8.059  1.00  0.00           H  
ATOM   2978  N   HID C 189      40.056   7.934   4.720  1.00  0.00           N  
ATOM   2980  CA  HID C 189      40.586   8.453   3.469  1.00  0.00           C  
ATOM   2993  C   HID C 189      40.277   9.925   3.195  1.00  0.00           C  
ATOM   2994  O   HID C 189      40.872  10.416   2.253  1.00  0.00           O  
ATOM   2982  CB  HID C 189      40.128   7.516   2.333  1.00  0.00           C  
ATOM   2985  CG  HID C 189      38.718   7.752   1.998  1.00  0.00           C  
ATOM   2991  CD2 HID C 189      38.269   8.388   0.880  1.00  0.00           C  
ATOM   2986  ND1 HID C 189      37.562   7.408   2.817  1.00  0.00           N  
ATOM   2988  CE1 HID C 189      36.490   7.964   2.189  1.00  0.00           C  
ATOM   2990  NE2 HID C 189      36.834   8.559   1.025  1.00  0.00           N  
ATOM   2979  H   HID C 189      39.186   8.241   5.131  1.00  0.00           H  
ATOM   2981  HA  HID C 189      41.673   8.531   3.458  1.00  0.00           H  
ATOM   2983  HB2 HID C 189      40.740   7.702   1.451  1.00  0.00           H  
ATOM   2984  HB3 HID C 189      40.274   6.483   2.647  1.00  0.00           H  
ATOM   2987  HD1 HID C 189      37.604   7.041   3.757  1.00  0.00           H  
ATOM   2992  HD2 HID C 189      38.946   8.760   0.126  1.00  0.00           H  
ATOM   2989  HE1 HID C 189      35.506   7.999   2.632  1.00  0.00           H  
ATOM   2995  N   ARG C 190      39.459  10.654   3.978  1.00  0.00           N  
ATOM   2997  CA  ARG C 190      39.119  12.149   3.928  1.00  0.00           C  
ATOM   3017  C   ARG C 190      38.230  12.490   5.086  1.00  0.00           C  
ATOM   3018  O   ARG C 190      37.289  11.751   5.420  1.00  0.00           O  
ATOM   2999  CB  ARG C 190      38.484  12.414   2.542  1.00  0.00           C  
ATOM   3002  CG  ARG C 190      38.301  13.907   2.307  1.00  0.00           C  
ATOM   3005  CD  ARG C 190      37.839  14.207   0.875  1.00  0.00           C  
ATOM   3008  NE  ARG C 190      36.395  14.006   0.600  1.00  0.00           N  
ATOM   3010  CZ  ARG C 190      35.312  14.634   1.068  1.00  0.00           C  
ATOM   3011  NH1 ARG C 190      35.338  15.657   1.915  1.00  0.00           N1+
ATOM   3014  NH2 ARG C 190      34.215  14.282   0.608  1.00  0.00           N  
ATOM   3019  OXT ARG C 190      38.449  13.542   5.746  1.00  0.00           O1-
ATOM   2996  H   ARG C 190      38.749  10.069   4.394  1.00  0.00           H  
ATOM   2998  HA  ARG C 190      40.056  12.674   4.113  1.00  0.00           H  
ATOM   3000  HB2 ARG C 190      39.184  12.034   1.798  1.00  0.00           H  
ATOM   3001  HB3 ARG C 190      37.521  11.938   2.356  1.00  0.00           H  
ATOM   3003  HG2 ARG C 190      37.576  14.287   3.027  1.00  0.00           H  
ATOM   3004  HG3 ARG C 190      39.236  14.455   2.428  1.00  0.00           H  
ATOM   3006  HD2 ARG C 190      38.011  15.247   0.597  1.00  0.00           H  
ATOM   3007  HD3 ARG C 190      38.361  13.599   0.137  1.00  0.00           H  
ATOM   3009  HE  ARG C 190      36.149  13.397  -0.168  1.00  0.00           H  
ATOM   3012 HH11 ARG C 190      36.215  16.137   2.059  1.00  0.00           H  
ATOM   3013 HH12 ARG C 190      34.486  16.010   2.329  1.00  0.00           H  
ATOM   3015 HH21 ARG C 190      34.110  13.388   0.150  1.00  0.00           H  
ATOM   3016 HH22 ARG C 190      33.327  14.647   0.922  1.00  0.00           H  
TER   
CONECT 2510 2512
CONECT 2512 2510 2514 2513
CONECT 2513 2512
CONECT 2514 2516 2541 2515 2512
CONECT 2515 2514
CONECT 2516 2514 2519 2517 2518
CONECT 2517 2516
CONECT 2518 2516
CONECT 2519 2516 2522 2520 2521
CONECT 2520 2519
CONECT 2521 2519
CONECT 2522 2519 2525 2523 2524
CONECT 2523 2522
CONECT 2524 2522
CONECT 2525 2522 2528 2526 2527
CONECT 2526 2525
CONECT 2527 2525
CONECT 2528 2529 2533 2537 2525
CONECT 2529 2528 2530 2531 2532
CONECT 2530 2529
CONECT 2531 2529
CONECT 2532 2529
CONECT 2533 2528 2534 2535 2536
CONECT 2534 2533
CONECT 2535 2533
CONECT 2536 2533
CONECT 2537 2528 2538 2539 2540
CONECT 2538 2537
CONECT 2539 2537
CONECT 2540 2537
CONECT 2541 2514 2542 2543
CONECT 2542 2541
CONECT 2543 2541
CONECT 2798 2800
CONECT 2800 2798 2802 2801
CONECT 2801 2800
CONECT 2802 2804 2829 2803 2800
CONECT 2803 2802
CONECT 2804 2802 2807 2805 2806
CONECT 2805 2804
CONECT 2806 2804
CONECT 2807 2804 2810 2808 2809
CONECT 2808 2807
CONECT 2809 2807
CONECT 2810 2807 2813 2811 2812
CONECT 2811 2810
CONECT 2812 2810
CONECT 2813 2810 2816 2814 2815
CONECT 2814 2813
CONECT 2815 2813
CONECT 2816 2817 2821 2825 2813
CONECT 2817 2816 2818 2819 2820
CONECT 2818 2817
CONECT 2819 2817
CONECT 2820 2817
CONECT 2821 2816 2822 2823 2824
CONECT 2822 2821
CONECT 2823 2821
CONECT 2824 2821
CONECT 2825 2816 2826 2827 2828
CONECT 2826 2825
CONECT 2827 2825
CONECT 2828 2825
CONECT 2829 2802 2830 2831
CONECT 2830 2829
CONECT 2831 2829
END
