# Supplementary material for: Binding of heterochromatin protein Rhino to a subset of piRNA clusters depends on a combination of two histone marks
Source: Nat Struct Mol Biol. 2025 Jun 17;32(8):1517–27. doi: 10.1038/s41594-025-01584-8 (PMC12350163; doi:10.1038/s41594-025-01584-8)
Supplement: Supplementary file 18 — Pdb files related to the model of the Rhi chromodomain dimer in complex with a histone 3 peptide with trimethylated K9 and K27 residues. [file 41594_2025_1584_MOESM18_ESM.zip › initial_frame_0.pdb]

ATOM      1  N   GLY A   1     -17.540 -15.527 -26.428  0.00  0.00           N  
ATOM      2  CA  GLY A   1     -17.376 -15.883 -25.006  0.00  0.00           C  
ATOM      3  C   GLY A   1     -17.677 -14.661 -24.169  0.00  0.00           C  
ATOM      4  O   GLY A   1     -17.502 -13.567 -24.693  0.00  0.00           O  
ATOM      6  HA2 GLY A   1     -18.009 -16.617 -24.779  0.00  0.00           H  
ATOM      7  HA3 GLY A   1     -16.438 -16.181 -24.851  0.00  0.00           H  
ATOM      5  H1  GLY A   1     -18.167 -16.171 -26.864  0.00  0.00           H  
ATOM      8  H2  GLY A   1     -17.911 -14.602 -26.501  0.00  0.00           H  
ATOM      9  H3  GLY A   1     -16.653 -15.565 -26.887  0.00  0.00           H  
ATOM     10  N   PRO A   2     -18.157 -14.813 -22.932  0.00  0.00           N  
ATOM     11  CA  PRO A   2     -18.388 -13.681 -22.049  0.00  0.00           C  
ATOM     12  C   PRO A   2     -17.067 -12.938 -21.904  0.00  0.00           C  
ATOM     13  O   PRO A   2     -16.089 -13.482 -21.391  0.00  0.00           O  
ATOM     14  CB  PRO A   2     -18.896 -14.275 -20.732  0.00  0.00           C  
ATOM     15  CG  PRO A   2     -18.354 -15.705 -20.743  0.00  0.00           C  
ATOM     16  CD  PRO A   2     -18.309 -16.069 -22.224  0.00  0.00           C  
ATOM     17  HA  PRO A   2     -19.096 -13.082 -22.404  0.00  0.00           H  
ATOM     18  HB2 PRO A   2     -18.534 -13.778 -19.949  0.00  0.00           H  
ATOM     19  HB3 PRO A   2     -19.891 -14.286 -20.701  0.00  0.00           H  
ATOM     20  HG2 PRO A   2     -17.446 -15.728 -20.344  0.00  0.00           H  
ATOM     21  HG3 PRO A   2     -18.970 -16.306 -20.248  0.00  0.00           H  
ATOM     22  HD2 PRO A   2     -17.535 -16.691 -22.410  0.00  0.00           H  
ATOM     23  HD3 PRO A   2     -19.159 -16.543 -22.496  0.00  0.00           H  
ATOM     24  N   GLY A   3     -17.019 -11.720 -22.437  0.00  0.00           N  
ATOM     25  CA  GLY A   3     -15.942 -10.816 -22.095  0.00  0.00           C  
ATOM     26  C   GLY A   3     -15.970 -10.721 -20.582  0.00  0.00           C  
ATOM     27  O   GLY A   3     -16.998 -10.380 -20.003  0.00  0.00           O  
ATOM     28  H   GLY A   3     -17.787 -11.493 -23.086  0.00  0.00           H  
ATOM     29  HA2 GLY A   3     -15.078 -11.190 -22.388  0.00  0.00           H  
ATOM     30  HA3 GLY A   3     -16.107  -9.927 -22.486  0.00  0.00           H  
ATOM     31  N   SER A   4     -14.886 -11.110 -19.928  0.00  0.00           N  
ATOM     32  CA  SER A   4     -14.726 -10.869 -18.507  0.00  0.00           C  
ATOM     33  C   SER A   4     -14.587  -9.363 -18.344  0.00  0.00           C  
ATOM     34  O   SER A   4     -13.480  -8.820 -18.337  0.00  0.00           O  
ATOM     35  CB  SER A   4     -13.512 -11.633 -17.980  0.00  0.00           C  
ATOM     36  OG  SER A   4     -12.363 -11.269 -18.721  0.00  0.00           O  
ATOM     37  H   SER A   4     -14.174 -11.594 -20.513  0.00  0.00           H  
ATOM     38  HA  SER A   4     -15.554 -11.152 -18.044  0.00  0.00           H  
ATOM     39  HB2 SER A   4     -13.374 -11.398 -17.028  0.00  0.00           H  
ATOM     40  HB3 SER A   4     -13.674 -12.604 -18.087  0.00  0.00           H  
ATOM     41  HG  SER A   4     -12.261 -11.884 -19.502  0.00  0.00           H  
ATOM     42  N   HID A   5     -15.716  -8.673 -18.299  0.00  0.00           N  
ATOM     43  CA  HID A   5     -15.740  -7.327 -17.794  0.00  0.00           C  
ATOM     44  C   HID A   5     -15.364  -7.450 -16.335  0.00  0.00           C  
ATOM     45  O   HID A   5     -16.078  -8.022 -15.517  0.00  0.00           O  
ATOM     46  CB  HID A   5     -17.094  -6.665 -18.037  0.00  0.00           C  
ATOM     47  CG  HID A   5     -17.064  -5.908 -19.334  0.00  0.00           C  
ATOM     52  CD2 HID A   5     -17.331  -6.402 -20.582  0.00  0.00           C  
ATOM     53  ND1 HID A   5     -16.651  -4.605 -19.488  0.00  0.00           N  
ATOM     54  CE1 HID A   5     -16.687  -4.312 -20.798  0.00  0.00           C  
ATOM     55  NE2 HID A   5     -17.082  -5.382 -21.505  0.00  0.00           N  
ATOM     48  H   HID A   5     -16.551  -9.179 -18.651  0.00  0.00           H  
ATOM     49  HA  HID A   5     -15.046  -6.795 -18.253  0.00  0.00           H  
ATOM     50  HB2 HID A   5     -17.795  -7.361 -18.095  0.00  0.00           H  
ATOM     51  HB3 HID A   5     -17.283  -6.026 -17.305  0.00  0.00           H  
ATOM     56  HD1 HID A   5     -16.374  -3.987 -18.770  0.00  0.00           H  
ATOM     57  HD2 HID A   5     -17.646  -7.317 -20.800  0.00  0.00           H  
ATOM     58  HE1 HID A   5     -16.454  -3.423 -21.191  0.00  0.00           H  
ATOM     59  N   VAL A   6     -14.154  -7.008 -16.043  0.00  0.00           N  
ATOM     60  CA  VAL A   6     -13.730  -6.865 -14.671  0.00  0.00           C  
ATOM     61  C   VAL A   6     -14.567  -5.729 -14.118  0.00  0.00           C  
ATOM     62  O   VAL A   6     -14.379  -4.576 -14.497  0.00  0.00           O  
ATOM     63  CB  VAL A   6     -12.229  -6.590 -14.600  0.00  0.00           C  
ATOM     64  CG1 VAL A   6     -11.810  -6.448 -13.141  0.00  0.00           C  
ATOM     65  CG2 VAL A   6     -11.424  -7.742 -15.223  0.00  0.00           C  
ATOM     66  H   VAL A   6     -13.559  -6.782 -16.861  0.00  0.00           H  
ATOM     67  HA  VAL A   6     -13.964  -7.688 -14.178  0.00  0.00           H  
ATOM     68  HB  VAL A   6     -12.055  -5.716 -15.035  0.00  0.00           H  
ATOM     69 HG11 VAL A   6     -10.903  -6.031 -13.094  0.00  0.00           H  
ATOM     70 HG12 VAL A   6     -12.468  -5.869 -12.661  0.00  0.00           H  
ATOM     71 HG13 VAL A   6     -11.784  -7.351 -12.713  0.00  0.00           H  
ATOM     72 HG21 VAL A   6     -11.674  -7.827 -16.185  0.00  0.00           H  
ATOM     73 HG22 VAL A   6     -10.451  -7.538 -15.139  0.00  0.00           H  
ATOM     74 HG23 VAL A   6     -11.640  -8.586 -14.737  0.00  0.00           H  
ATOM     75  N   GLU A   7     -15.536  -6.072 -13.285  0.00  0.00           N  
ATOM     76  CA  GLU A   7     -16.313  -5.077 -12.572  0.00  0.00           C  
ATOM     77  C   GLU A   7     -15.390  -4.390 -11.571  0.00  0.00           C  
ATOM     78  O   GLU A   7     -14.863  -5.001 -10.635  0.00  0.00           O  
ATOM     79  CB  GLU A   7     -17.513  -5.722 -11.884  0.00  0.00           C  
ATOM     80  CG  GLU A   7     -18.547  -6.237 -12.896  0.00  0.00           C  
ATOM     81  CD  GLU A   7     -19.771  -6.847 -12.202  0.00  0.00           C  
ATOM     82  OE1 GLU A   7     -20.773  -7.080 -12.910  0.00  0.00           O  
ATOM     83  OE2 GLU A   7     -19.690  -7.094 -10.971  0.00  0.00           O1-
ATOM     84  H   GLU A   7     -15.688  -7.097 -13.189  0.00  0.00           H  
ATOM     85  HA  GLU A   7     -16.674  -4.402 -13.208  0.00  0.00           H  
ATOM     86  HB2 GLU A   7     -17.196  -6.491 -11.376  0.00  0.00           H  
ATOM     87  HB3 GLU A   7     -17.952  -5.045 -11.339  0.00  0.00           H  
ATOM     88  HG2 GLU A   7     -18.858  -5.480 -13.427  0.00  0.00           H  
ATOM     89  HG3 GLU A   7     -18.131  -6.941 -13.428  0.00  0.00           H  
ATOM     90  N   GLU A   8     -15.146  -3.108 -11.806  0.00  0.00           N  
ATOM     91  CA  GLU A   8     -14.452  -2.269 -10.851  0.00  0.00           C  
ATOM     92  C   GLU A   8     -15.483  -1.586  -9.961  0.00  0.00           C  
ATOM     93  O   GLU A   8     -16.421  -0.942 -10.431  0.00  0.00           O  
ATOM     94  CB  GLU A   8     -13.522  -1.269 -11.539  0.00  0.00           C  
ATOM     95  CG  GLU A   8     -12.440  -1.948 -12.392  0.00  0.00           C  
ATOM     96  CD  GLU A   8     -11.324  -0.983 -12.823  0.00  0.00           C  
ATOM     97  OE1 GLU A   8     -10.215  -1.501 -13.112  0.00  0.00           O  
ATOM     98  OE2 GLU A   8     -11.546   0.249 -12.811  0.00  0.00           O1-
ATOM     99  H   GLU A   8     -15.494  -2.763 -12.728  0.00  0.00           H  
ATOM    100  HA  GLU A   8     -13.840  -2.822 -10.287  0.00  0.00           H  
ATOM    101  HB2 GLU A   8     -14.061  -0.716 -12.139  0.00  0.00           H  
ATOM    102  HB3 GLU A   8     -13.065  -0.752 -10.846  0.00  0.00           H  
ATOM    103  HG2 GLU A   8     -12.024  -2.654 -11.854  0.00  0.00           H  
ATOM    104  HG3 GLU A   8     -12.861  -2.290 -13.208  0.00  0.00           H  
ATOM    105  N   TYR A   9     -15.293  -1.723  -8.655  0.00  0.00           N  
ATOM    106  CA  TYR A   9     -16.147  -1.104  -7.654  0.00  0.00           C  
ATOM    107  C   TYR A   9     -15.398   0.086  -7.047  0.00  0.00           C  
ATOM    108  O   TYR A   9     -14.189   0.019  -6.798  0.00  0.00           O  
ATOM    109  CB  TYR A   9     -16.565  -2.160  -6.625  0.00  0.00           C  
ATOM    110  CG  TYR A   9     -17.490  -3.247  -7.147  0.00  0.00           C  
ATOM    111  CD1 TYR A   9     -18.877  -3.141  -6.945  0.00  0.00           C  
ATOM    112  CD2 TYR A   9     -16.968  -4.367  -7.828  0.00  0.00           C  
ATOM    113  CE1 TYR A   9     -19.738  -4.152  -7.409  0.00  0.00           C  
ATOM    114  CE2 TYR A   9     -17.833  -5.370  -8.316  0.00  0.00           C  
ATOM    115  CZ  TYR A   9     -19.224  -5.261  -8.107  0.00  0.00           C  
ATOM    116  OH  TYR A   9     -20.096  -6.204  -8.549  0.00  0.00           O  
ATOM    117  H   TYR A   9     -14.466  -2.322  -8.405  0.00  0.00           H  
ATOM    118  HA  TYR A   9     -16.966  -0.755  -8.103  0.00  0.00           H  
ATOM    119  HB2 TYR A   9     -15.736  -2.601  -6.275  0.00  0.00           H  
ATOM    120  HB3 TYR A   9     -17.032  -1.694  -5.871  0.00  0.00           H  
ATOM    121  HD1 TYR A   9     -19.253  -2.355  -6.475  0.00  0.00           H  
ATOM    122  HD2 TYR A   9     -15.996  -4.450  -7.965  0.00  0.00           H  
ATOM    123  HE1 TYR A   9     -20.722  -4.083  -7.244  0.00  0.00           H  
ATOM    124  HE2 TYR A   9     -17.464  -6.152  -8.805  0.00  0.00           H  
ATOM    125  HH  TYR A   9     -19.837  -6.496  -9.471  0.00  0.00           H  
ATOM    126  N   VAL A  10     -16.099   1.196  -6.802  0.00  0.00           N  
ATOM    127  CA  VAL A  10     -15.499   2.382  -6.174  0.00  0.00           C  
ATOM    128  C   VAL A  10     -15.229   2.094  -4.698  0.00  0.00           C  
ATOM    129  O   VAL A  10     -16.105   1.643  -3.964  0.00  0.00           O  
ATOM    130  CB  VAL A  10     -16.369   3.641  -6.362  0.00  0.00           C  
ATOM    131  CG1 VAL A  10     -15.755   4.873  -5.678  0.00  0.00           C  
ATOM    132  CG2 VAL A  10     -16.539   3.976  -7.849  0.00  0.00           C  
ATOM    133  H   VAL A  10     -17.097   1.151  -7.091  0.00  0.00           H  
ATOM    134  HA  VAL A  10     -14.623   2.559  -6.621  0.00  0.00           H  
ATOM    135  HB  VAL A  10     -17.248   3.476  -5.916  0.00  0.00           H  
ATOM    136 HG11 VAL A  10     -15.029   4.576  -5.062  0.00  0.00           H  
ATOM    137 HG12 VAL A  10     -15.381   5.481  -6.375  0.00  0.00           H  
ATOM    138 HG13 VAL A  10     -16.464   5.347  -5.161  0.00  0.00           H  
ATOM    139 HG21 VAL A  10     -16.712   3.133  -8.354  0.00  0.00           H  
ATOM    140 HG22 VAL A  10     -17.310   4.600  -7.954  0.00  0.00           H  
ATOM    141 HG23 VAL A  10     -15.703   4.407  -8.182  0.00  0.00           H  
ATOM    142  N   VAL A  11     -14.018   2.386  -4.243  0.00  0.00           N  
ATOM    143  CA  VAL A  11     -13.588   2.289  -2.852  0.00  0.00           C  
ATOM    144  C   VAL A  11     -13.887   3.602  -2.136  0.00  0.00           C  
ATOM    145  O   VAL A  11     -13.422   4.673  -2.532  0.00  0.00           O  
ATOM    146  CB  VAL A  11     -12.094   1.926  -2.759  0.00  0.00           C  
ATOM    147  CG1 VAL A  11     -11.688   1.769  -1.288  0.00  0.00           C  
ATOM    148  CG2 VAL A  11     -11.793   0.620  -3.506  0.00  0.00           C  
ATOM    149  H   VAL A  11     -13.353   2.712  -5.010  0.00  0.00           H  
ATOM    150  HA  VAL A  11     -14.120   1.567  -2.409  0.00  0.00           H  
ATOM    151  HB  VAL A  11     -11.572   2.687  -3.120  0.00  0.00           H  
ATOM    152 HG11 VAL A  11     -12.230   2.393  -0.730  0.00  0.00           H  
ATOM    153 HG12 VAL A  11     -11.855   0.828  -1.000  0.00  0.00           H  
ATOM    154 HG13 VAL A  11     -10.719   1.985  -1.190  0.00  0.00           H  
ATOM    155 HG21 VAL A  11     -12.315  -0.120  -3.087  0.00  0.00           H  
ATOM    156 HG22 VAL A  11     -12.058   0.725  -4.462  0.00  0.00           H  
ATOM    157 HG23 VAL A  11     -10.816   0.428  -3.442  0.00  0.00           H  
ATOM    158  N   GLU A  12     -14.646   3.520  -1.047  0.00  0.00           N  
ATOM    159  CA  GLU A  12     -14.901   4.650  -0.152  0.00  0.00           C  
ATOM    160  C   GLU A  12     -13.666   4.944   0.708  0.00  0.00           C  
ATOM    161  O   GLU A  12     -13.181   6.075   0.746  0.00  0.00           O  
ATOM    162  CB  GLU A  12     -16.113   4.316   0.726  0.00  0.00           C  
ATOM    163  CG  GLU A  12     -16.542   5.454   1.665  0.00  0.00           C  
ATOM    164  CD  GLU A  12     -17.628   4.966   2.629  0.00  0.00           C  
ATOM    165  OE1 GLU A  12     -17.418   5.017   3.865  0.00  0.00           O  
ATOM    166  OE2 GLU A  12     -18.639   4.413   2.149  0.00  0.00           O1-
ATOM    167  H   GLU A  12     -15.052   2.566  -0.880  0.00  0.00           H  
ATOM    168  HA  GLU A  12     -15.131   5.464  -0.692  0.00  0.00           H  
ATOM    169  HB2 GLU A  12     -16.872   4.126   0.132  0.00  0.00           H  
ATOM    170  HB3 GLU A  12     -15.876   3.547   1.289  0.00  0.00           H  
ATOM    171  HG2 GLU A  12     -15.774   5.716   2.196  0.00  0.00           H  
ATOM    172  HG3 GLU A  12     -16.924   6.165   1.128  0.00  0.00           H  
ATOM    173  N   LYS A  13     -13.150   3.913   1.389  0.00  0.00           N  
ATOM    174  CA  LYS A  13     -11.983   3.984   2.277  0.00  0.00           C  
ATOM    175  C   LYS A  13     -11.413   2.596   2.569  0.00  0.00           C  
ATOM    176  O   LYS A  13     -12.084   1.581   2.385  0.00  0.00           O  
ATOM    177  CB  LYS A  13     -12.350   4.712   3.588  0.00  0.00           C  
ATOM    178  CG  LYS A  13     -13.508   4.063   4.364  0.00  0.00           C  
ATOM    179  CD  LYS A  13     -13.791   4.834   5.658  0.00  0.00           C  
ATOM    180  CE  LYS A  13     -15.119   4.352   6.248  0.00  0.00           C  
ATOM    181  NZ  LYS A  13     -15.384   4.947   7.581  0.00  0.00           N1+
ATOM    182  H   LYS A  13     -13.675   3.005   1.227  0.00  0.00           H  
ATOM    183  HA  LYS A  13     -11.270   4.538   1.829  0.00  0.00           H  
ATOM    184  HB2 LYS A  13     -11.547   4.715   4.176  0.00  0.00           H  
ATOM    185  HB3 LYS A  13     -12.613   5.645   3.360  0.00  0.00           H  
ATOM    186  HG2 LYS A  13     -14.323   4.077   3.796  0.00  0.00           H  
ATOM    187  HG3 LYS A  13     -13.259   3.129   4.593  0.00  0.00           H  
ATOM    188  HD2 LYS A  13     -13.074   4.648   6.303  0.00  0.00           H  
ATOM    189  HD3 LYS A  13     -13.868   5.791   5.449  0.00  0.00           H  
ATOM    190  HE2 LYS A  13     -15.858   4.603   5.617  0.00  0.00           H  
ATOM    191  HE3 LYS A  13     -15.088   3.352   6.329  0.00  0.00           H  
ATOM    192  HZ1 LYS A  13     -15.403   5.944   7.504  0.00  0.00           H  
ATOM    193  HZ2 LYS A  13     -16.267   4.623   7.922  0.00  0.00           H  
ATOM    194  HZ3 LYS A  13     -14.661   4.676   8.217  0.00  0.00           H  
ATOM    195  N   ILE A  14     -10.187   2.573   3.082  0.00  0.00           N  
ATOM    196  CA  ILE A  14      -9.573   1.381   3.672  0.00  0.00           C  
ATOM    197  C   ILE A  14      -9.838   1.392   5.181  0.00  0.00           C  
ATOM    198  O   ILE A  14      -9.681   2.421   5.834  0.00  0.00           O  
ATOM    199  CB  ILE A  14      -8.071   1.322   3.326  0.00  0.00           C  
ATOM    200  CG1 ILE A  14      -7.800   1.382   1.806  0.00  0.00           C  
ATOM    201  CG2 ILE A  14      -7.417   0.077   3.948  0.00  0.00           C  
ATOM    202  CD1 ILE A  14      -8.486   0.298   0.964  0.00  0.00           C  
ATOM    203  H   ILE A  14      -9.685   3.496   3.029  0.00  0.00           H  
ATOM    204  HA  ILE A  14     -10.067   0.600   3.304  0.00  0.00           H  
ATOM    205  HB  ILE A  14      -7.625   2.117   3.744  0.00  0.00           H  
ATOM    206 HG12 ILE A  14      -8.094   2.280   1.470  0.00  0.00           H  
ATOM    207 HG13 ILE A  14      -6.808   1.310   1.664  0.00  0.00           H  
ATOM    208 HG21 ILE A  14      -6.434   0.115   3.795  0.00  0.00           H  
ATOM    209 HG22 ILE A  14      -7.607   0.063   4.926  0.00  0.00           H  
ATOM    210 HG23 ILE A  14      -7.795  -0.738   3.519  0.00  0.00           H  
ATOM    211 HD11 ILE A  14      -9.471   0.377   1.082  0.00  0.00           H  
ATOM    212 HD12 ILE A  14      -8.243   0.433   0.008  0.00  0.00           H  
ATOM    213 HD13 ILE A  14      -8.174  -0.595   1.275  0.00  0.00           H  
ATOM    214  N   LEU A  15     -10.273   0.256   5.723  0.00  0.00           N  
ATOM    215  CA  LEU A  15     -10.666   0.094   7.128  0.00  0.00           C  
ATOM    216  C   LEU A  15      -9.639  -0.674   7.963  0.00  0.00           C  
ATOM    217  O   LEU A  15      -9.650  -0.591   9.188  0.00  0.00           O  
ATOM    218  CB  LEU A  15     -11.999  -0.666   7.166  0.00  0.00           C  
ATOM    219  CG  LEU A  15     -13.206   0.077   6.580  0.00  0.00           C  
ATOM    220  CD1 LEU A  15     -14.422  -0.841   6.666  0.00  0.00           C  
ATOM    221  CD2 LEU A  15     -13.507   1.355   7.363  0.00  0.00           C  
ATOM    222  H   LEU A  15     -10.314  -0.549   5.036  0.00  0.00           H  
ATOM    223  HA  LEU A  15     -10.779   1.017   7.535  0.00  0.00           H  
ATOM    224  HB2 LEU A  15     -11.886  -1.505   6.645  0.00  0.00           H  
ATOM    225  HB3 LEU A  15     -12.207  -0.869   8.115  0.00  0.00           H  
ATOM    226  HG  LEU A  15     -13.023   0.295   5.633  0.00  0.00           H  
ATOM    227 HD11 LEU A  15     -14.594  -1.075   7.622  0.00  0.00           H  
ATOM    228 HD12 LEU A  15     -15.220  -0.372   6.288  0.00  0.00           H  
ATOM    229 HD13 LEU A  15     -14.246  -1.675   6.144  0.00  0.00           H  
ATOM    230 HD21 LEU A  15     -12.712   1.960   7.327  0.00  0.00           H  
ATOM    231 HD22 LEU A  15     -14.297   1.814   6.957  0.00  0.00           H  
ATOM    232 HD23 LEU A  15     -13.708   1.121   8.314  0.00  0.00           H  
ATOM    233  N   GLY A  16      -8.782  -1.459   7.315  0.00  0.00           N  
ATOM    234  CA  GLY A  16      -7.884  -2.385   7.987  0.00  0.00           C  
ATOM    235  C   GLY A  16      -6.805  -2.906   7.052  0.00  0.00           C  
ATOM    236  O   GLY A  16      -6.958  -2.883   5.832  0.00  0.00           O  
ATOM    237  H   GLY A  16      -8.811  -1.351   6.271  0.00  0.00           H  
ATOM    238  HA2 GLY A  16      -7.448  -1.921   8.773  0.00  0.00           H  
ATOM    239  HA3 GLY A  16      -8.415  -3.165   8.350  0.00  0.00           H  
ATOM    240  N   LYS A  17      -5.726  -3.424   7.634  0.00  0.00           N  
ATOM    241  CA  LYS A  17      -4.667  -4.147   6.928  0.00  0.00           C  
ATOM    242  C   LYS A  17      -4.239  -5.345   7.767  0.00  0.00           C  
ATOM    243  O   LYS A  17      -4.126  -5.227   8.983  0.00  0.00           O  
ATOM    244  CB  LYS A  17      -3.507  -3.194   6.630  0.00  0.00           C  
ATOM    245  CG  LYS A  17      -2.448  -3.829   5.721  0.00  0.00           C  
ATOM    246  CD  LYS A  17      -1.350  -2.802   5.446  0.00  0.00           C  
ATOM    247  CE  LYS A  17      -0.355  -3.344   4.425  0.00  0.00           C  
ATOM    248  NZ  LYS A  17       0.716  -2.357   4.196  0.00  0.00           N1+
ATOM    249  H   LYS A  17      -5.695  -3.266   8.680  0.00  0.00           H  
ATOM    250  HA  LYS A  17      -5.025  -4.475   6.055  0.00  0.00           H  
ATOM    251  HB2 LYS A  17      -3.867  -2.394   6.172  0.00  0.00           H  
ATOM    252  HB3 LYS A  17      -3.073  -2.950   7.486  0.00  0.00           H  
ATOM    253  HG2 LYS A  17      -2.053  -4.608   6.182  0.00  0.00           H  
ATOM    254  HG3 LYS A  17      -2.869  -4.088   4.867  0.00  0.00           H  
ATOM    255  HD2 LYS A  17      -1.765  -1.982   5.080  0.00  0.00           H  
ATOM    256  HD3 LYS A  17      -0.868  -2.615   6.289  0.00  0.00           H  
ATOM    257  HE2 LYS A  17       0.036  -4.190   4.778  0.00  0.00           H  
ATOM    258  HE3 LYS A  17      -0.838  -3.522   3.571  0.00  0.00           H  
ATOM    259  HZ1 LYS A  17       0.935  -1.890   5.055  0.00  0.00           H  
ATOM    260  HZ2 LYS A  17       1.536  -2.820   3.854  0.00  0.00           H  
ATOM    261  HZ3 LYS A  17       0.414  -1.681   3.521  0.00  0.00           H  
ATOM    262  N   ARG A  18      -4.005  -6.488   7.129  0.00  0.00           N  
ATOM    263  CA  ARG A  18      -3.535  -7.720   7.778  0.00  0.00           C  
ATOM    264  C   ARG A  18      -2.597  -8.488   6.859  0.00  0.00           C  
ATOM    265  O   ARG A  18      -2.536  -8.211   5.665  0.00  0.00           O  
ATOM    266  CB  ARG A  18      -4.739  -8.578   8.216  0.00  0.00           C  
ATOM    267  CG  ARG A  18      -5.446  -9.277   7.044  0.00  0.00           C  
ATOM    268  CD  ARG A  18      -6.669 -10.056   7.530  0.00  0.00           C  
ATOM    269  NE  ARG A  18      -7.313 -10.779   6.420  0.00  0.00           N  
ATOM    270  CZ  ARG A  18      -8.341 -11.598   6.502  0.00  0.00           C  
ATOM    271  NH1 ARG A  18      -8.938 -11.863   7.634  0.00  0.00           N1+
ATOM    272  NH2 ARG A  18      -8.768 -12.173   5.419  0.00  0.00           N  
ATOM    273  H   ARG A  18      -4.189  -6.439   6.090  0.00  0.00           H  
ATOM    274  HA  ARG A  18      -3.038  -7.470   8.615  0.00  0.00           H  
ATOM    275  HB2 ARG A  18      -4.413  -9.277   8.836  0.00  0.00           H  
ATOM    276  HB3 ARG A  18      -5.397  -7.987   8.659  0.00  0.00           H  
ATOM    277  HG2 ARG A  18      -5.750  -8.595   6.392  0.00  0.00           H  
ATOM    278  HG3 ARG A  18      -4.819  -9.917   6.619  0.00  0.00           H  
ATOM    279  HD2 ARG A  18      -6.369 -10.708   8.213  0.00  0.00           H  
ATOM    280  HD3 ARG A  18      -7.313  -9.409   7.915  0.00  0.00           H  
ATOM    281  HE  ARG A  18      -6.913 -10.623   5.489  0.00  0.00           H  
ATOM    282 HH11 ARG A  18      -8.630 -11.421   8.485  0.00  0.00           H  
ATOM    283 HH12 ARG A  18      -9.708 -12.506   7.669  0.00  0.00           H  
ATOM    284 HH21 ARG A  18      -8.351 -11.996   4.523  0.00  0.00           H  
ATOM    285 HH22 ARG A  18      -9.547 -12.823   5.459  0.00  0.00           H  
ATOM    286  N   PHE A  19      -1.940  -9.502   7.404  0.00  0.00           N  
ATOM    287  CA  PHE A  19      -1.210 -10.491   6.619  0.00  0.00           C  
ATOM    288  C   PHE A  19      -1.914 -11.844   6.718  0.00  0.00           C  
ATOM    289  O   PHE A  19      -2.221 -12.301   7.816  0.00  0.00           O  
ATOM    290  CB  PHE A  19       0.248 -10.558   7.082  0.00  0.00           C  
ATOM    291  CG  PHE A  19       1.037  -9.307   6.748  0.00  0.00           C  
ATOM    292  CD1 PHE A  19       1.777  -9.245   5.553  0.00  0.00           C  
ATOM    293  CD2 PHE A  19       1.027  -8.201   7.620  0.00  0.00           C  
ATOM    294  CE1 PHE A  19       2.506  -8.088   5.233  0.00  0.00           C  
ATOM    295  CE2 PHE A  19       1.750  -7.039   7.296  0.00  0.00           C  
ATOM    296  CZ  PHE A  19       2.491  -6.984   6.102  0.00  0.00           C  
ATOM    297  H   PHE A  19      -1.989  -9.534   8.451  0.00  0.00           H  
ATOM    298  HA  PHE A  19      -1.266 -10.207   5.661  0.00  0.00           H  
ATOM    299  HB2 PHE A  19       0.253 -10.664   8.060  0.00  0.00           H  
ATOM    300  HB3 PHE A  19       0.679 -11.316   6.625  0.00  0.00           H  
ATOM    301  HD1 PHE A  19       1.785 -10.014   4.935  0.00  0.00           H  
ATOM    302  HD2 PHE A  19       0.509  -8.242   8.463  0.00  0.00           H  
ATOM    303  HE1 PHE A  19       3.036  -8.057   4.383  0.00  0.00           H  
ATOM    304  HE2 PHE A  19       1.735  -6.251   7.922  0.00  0.00           H  
ATOM    305  HZ  PHE A  19       3.005  -6.165   5.870  0.00  0.00           H  
ATOM    306  N   VAL A  20      -2.148 -12.494   5.580  0.00  0.00           N  
ATOM    307  CA  VAL A  20      -2.662 -13.870   5.498  0.00  0.00           C  
ATOM    308  C   VAL A  20      -1.677 -14.672   4.667  0.00  0.00           C  
ATOM    309  O   VAL A  20      -1.327 -14.261   3.564  0.00  0.00           O  
ATOM    310  CB  VAL A  20      -4.076 -13.927   4.890  0.00  0.00           C  
ATOM    311  CG1 VAL A  20      -4.587 -15.371   4.802  0.00  0.00           C  
ATOM    312  CG2 VAL A  20      -5.068 -13.134   5.744  0.00  0.00           C  
ATOM    313  H   VAL A  20      -1.929 -11.928   4.716  0.00  0.00           H  
ATOM    314  HA  VAL A  20      -2.678 -14.246   6.416  0.00  0.00           H  
ATOM    315  HB  VAL A  20      -4.021 -13.586   3.955  0.00  0.00           H  
ATOM    316 HG11 VAL A  20      -5.577 -15.377   4.930  0.00  0.00           H  
ATOM    317 HG12 VAL A  20      -4.360 -15.745   3.905  0.00  0.00           H  
ATOM    318 HG13 VAL A  20      -4.152 -15.917   5.515  0.00  0.00           H  
ATOM    319 HG21 VAL A  20      -4.864 -13.290   6.709  0.00  0.00           H  
ATOM    320 HG22 VAL A  20      -4.978 -12.163   5.530  0.00  0.00           H  
ATOM    321 HG23 VAL A  20      -5.995 -13.443   5.538  0.00  0.00           H  
ATOM    322  N   ASN A  21      -1.173 -15.785   5.206  0.00  0.00           N  
ATOM    323  CA  ASN A  21      -0.109 -16.580   4.575  0.00  0.00           C  
ATOM    324  C   ASN A  21       1.111 -15.735   4.157  0.00  0.00           C  
ATOM    325  O   ASN A  21       1.743 -15.978   3.135  0.00  0.00           O  
ATOM    326  CB  ASN A  21      -0.712 -17.434   3.444  0.00  0.00           C  
ATOM    327  CG  ASN A  21      -1.753 -18.400   3.971  0.00  0.00           C  
ATOM    332  ND2 ASN A  21      -2.725 -18.766   3.172  0.00  0.00           N  
ATOM    333  OD1 ASN A  21      -1.711 -18.819   5.114  0.00  0.00           O  
ATOM    328  H   ASN A  21      -1.603 -16.048   6.125  0.00  0.00           H  
ATOM    329  HA  ASN A  21       0.219 -17.240   5.268  0.00  0.00           H  
ATOM    330  HB2 ASN A  21      -1.140 -16.825   2.791  0.00  0.00           H  
ATOM    331  HB3 ASN A  21       0.021 -17.950   3.022  0.00  0.00           H  
ATOM    334 HD21 ASN A  21      -2.747 -18.398   2.229  0.00  0.00           H  
ATOM    335 HD22 ASN A  21      -3.434 -19.394   3.473  0.00  0.00           H  
ATOM    336  N   GLY A  22       1.419 -14.704   4.948  0.00  0.00           N  
ATOM    337  CA  GLY A  22       2.512 -13.772   4.683  0.00  0.00           C  
ATOM    338  C   GLY A  22       2.244 -12.727   3.598  0.00  0.00           C  
ATOM    339  O   GLY A  22       3.094 -11.868   3.413  0.00  0.00           O  
ATOM    340  H   GLY A  22       0.796 -14.620   5.793  0.00  0.00           H  
ATOM    341  HA2 GLY A  22       2.755 -13.287   5.554  0.00  0.00           H  
ATOM    342  HA3 GLY A  22       3.350 -14.305   4.426  0.00  0.00           H  
ATOM    343  N   ARG A  23       1.086 -12.731   2.923  0.00  0.00           N  
ATOM    344  CA  ARG A  23       0.715 -11.705   1.932  0.00  0.00           C  
ATOM    345  C   ARG A  23      -0.161 -10.613   2.558  0.00  0.00           C  
ATOM    346  O   ARG A  23      -1.083 -10.952   3.309  0.00  0.00           O  
ATOM    347  CB  ARG A  23      -0.018 -12.336   0.734  0.00  0.00           C  
ATOM    348  CG  ARG A  23       0.805 -13.355  -0.069  0.00  0.00           C  
ATOM    349  CD  ARG A  23       2.004 -12.746  -0.797  0.00  0.00           C  
ATOM    350  NE  ARG A  23       1.656 -11.948  -1.998  0.00  0.00           N  
ATOM    351  CZ  ARG A  23       2.576 -11.363  -2.748  0.00  0.00           C  
ATOM    352  NH1 ARG A  23       3.784 -11.188  -2.316  0.00  0.00           N1+
ATOM    353  NH2 ARG A  23       2.374 -10.944  -3.955  0.00  0.00           N  
ATOM    354  H   ARG A  23       0.458 -13.535   3.162  0.00  0.00           H  
ATOM    355  HA  ARG A  23       1.557 -11.279   1.581  0.00  0.00           H  
ATOM    356  HB2 ARG A  23      -0.830 -12.803   1.077  0.00  0.00           H  
ATOM    357  HB3 ARG A  23      -0.286 -11.604   0.112  0.00  0.00           H  
ATOM    358  HG2 ARG A  23       1.147 -14.064   0.554  0.00  0.00           H  
ATOM    359  HG3 ARG A  23       0.212 -13.786  -0.755  0.00  0.00           H  
ATOM    360  HD2 ARG A  23       2.493 -12.155  -0.150  0.00  0.00           H  
ATOM    361  HD3 ARG A  23       2.612 -13.496  -1.075  0.00  0.00           H  
ATOM    362  HE  ARG A  23       0.699 -11.858  -2.235  0.00  0.00           H  
ATOM    363 HH11 ARG A  23       4.071 -11.507  -1.406  0.00  0.00           H  
ATOM    364 HH12 ARG A  23       4.474 -10.721  -2.894  0.00  0.00           H  
ATOM    365 HH21 ARG A  23       1.445 -11.094  -4.358  0.00  0.00           H  
ATOM    366 HH22 ARG A  23       3.074 -10.495  -4.487  0.00  0.00           H  
ATOM    367  N   PRO A  24       0.074  -9.325   2.253  0.00  0.00           N  
ATOM    368  CA  PRO A  24      -0.754  -8.238   2.760  0.00  0.00           C  
ATOM    369  C   PRO A  24      -2.134  -8.199   2.085  0.00  0.00           C  
ATOM    370  O   PRO A  24      -2.262  -8.272   0.861  0.00  0.00           O  
ATOM    371  CB  PRO A  24       0.052  -6.958   2.520  0.00  0.00           C  
ATOM    372  CG  PRO A  24       0.904  -7.303   1.300  0.00  0.00           C  
ATOM    373  CD  PRO A  24       1.182  -8.795   1.467  0.00  0.00           C  
ATOM    374  HA  PRO A  24      -0.858  -8.299   3.764  0.00  0.00           H  
ATOM    375  HB2 PRO A  24      -0.545  -6.190   2.315  0.00  0.00           H  
ATOM    376  HB3 PRO A  24       0.634  -6.748   3.297  0.00  0.00           H  
ATOM    377  HG2 PRO A  24       0.395  -7.129   0.468  0.00  0.00           H  
ATOM    378  HG3 PRO A  24       1.747  -6.782   1.315  0.00  0.00           H  
ATOM    379  HD2 PRO A  24       1.236  -9.247   0.566  0.00  0.00           H  
ATOM    380  HD3 PRO A  24       2.064  -8.940   1.939  0.00  0.00           H  
ATOM    381  N   GLN A  25      -3.170  -8.026   2.903  0.00  0.00           N  
ATOM    382  CA  GLN A  25      -4.548  -7.759   2.493  0.00  0.00           C  
ATOM    383  C   GLN A  25      -5.063  -6.496   3.185  0.00  0.00           C  
ATOM    384  O   GLN A  25      -4.684  -6.211   4.325  0.00  0.00           O  
ATOM    385  CB  GLN A  25      -5.467  -8.940   2.841  0.00  0.00           C  
ATOM    386  CG  GLN A  25      -5.149 -10.222   2.063  0.00  0.00           C  
ATOM    387  CD  GLN A  25      -6.119 -11.356   2.386  0.00  0.00           C  
ATOM    394  NE2 GLN A  25      -6.204 -12.349   1.529  0.00  0.00           N  
ATOM    395  OE1 GLN A  25      -6.798 -11.388   3.412  0.00  0.00           O  
ATOM    388  H   GLN A  25      -2.900  -8.102   3.932  0.00  0.00           H  
ATOM    389  HA  GLN A  25      -4.551  -7.589   1.506  0.00  0.00           H  
ATOM    390  HB2 GLN A  25      -5.377  -9.141   3.815  0.00  0.00           H  
ATOM    391  HB3 GLN A  25      -6.412  -8.683   2.638  0.00  0.00           H  
ATOM    392  HG2 GLN A  25      -5.206 -10.024   1.088  0.00  0.00           H  
ATOM    393  HG3 GLN A  25      -4.226 -10.516   2.299  0.00  0.00           H  
ATOM    396 HE21 GLN A  25      -6.816 -13.138   1.688  0.00  0.00           H  
ATOM    397 HE22 GLN A  25      -5.632 -12.316   0.677  0.00  0.00           H  
ATOM    398  N   VAL A  26      -5.962  -5.771   2.527  0.00  0.00           N  
ATOM    399  CA  VAL A  26      -6.637  -4.583   3.060  0.00  0.00           C  
ATOM    400  C   VAL A  26      -8.145  -4.800   3.132  0.00  0.00           C  
ATOM    401  O   VAL A  26      -8.722  -5.413   2.241  0.00  0.00           O  
ATOM    402  CB  VAL A  26      -6.300  -3.318   2.252  0.00  0.00           C  
ATOM    403  CG1 VAL A  26      -4.827  -2.932   2.429  0.00  0.00           C  
ATOM    404  CG2 VAL A  26      -6.602  -3.442   0.756  0.00  0.00           C  
ATOM    405  H   VAL A  26      -6.160  -6.133   1.550  0.00  0.00           H  
ATOM    406  HA  VAL A  26      -6.300  -4.427   3.995  0.00  0.00           H  
ATOM    407  HB  VAL A  26      -6.839  -2.566   2.621  0.00  0.00           H  
ATOM    408 HG11 VAL A  26      -4.737  -1.940   2.360  0.00  0.00           H  
ATOM    409 HG12 VAL A  26      -4.513  -3.238   3.326  0.00  0.00           H  
ATOM    410 HG13 VAL A  26      -4.285  -3.370   1.715  0.00  0.00           H  
ATOM    411 HG21 VAL A  26      -7.482  -3.899   0.638  0.00  0.00           H  
ATOM    412 HG22 VAL A  26      -6.637  -2.529   0.354  0.00  0.00           H  
ATOM    413 HG23 VAL A  26      -5.880  -3.977   0.322  0.00  0.00           H  
ATOM    414  N   LEU A  27      -8.788  -4.309   4.190  0.00  0.00           N  
ATOM    415  CA  LEU A  27     -10.244  -4.330   4.322  0.00  0.00           C  
ATOM    416  C   LEU A  27     -10.820  -3.114   3.597  0.00  0.00           C  
ATOM    417  O   LEU A  27     -10.573  -1.974   3.999  0.00  0.00           O  
ATOM    418  CB  LEU A  27     -10.641  -4.381   5.805  0.00  0.00           C  
ATOM    419  CG  LEU A  27     -12.160  -4.459   6.050  0.00  0.00           C  
ATOM    420  CD1 LEU A  27     -12.786  -5.717   5.448  0.00  0.00           C  
ATOM    421  CD2 LEU A  27     -12.431  -4.459   7.554  0.00  0.00           C  
ATOM    422  H   LEU A  27      -8.158  -3.904   4.923  0.00  0.00           H  
ATOM    423  HA  LEU A  27     -10.594  -5.154   3.883  0.00  0.00           H  
ATOM    424  HB2 LEU A  27     -10.238  -5.189   6.202  0.00  0.00           H  
ATOM    425  HB3 LEU A  27     -10.315  -3.558   6.238  0.00  0.00           H  
ATOM    426  HG  LEU A  27     -12.593  -3.647   5.645  0.00  0.00           H  
ATOM    427 HD11 LEU A  27     -12.365  -6.525   5.858  0.00  0.00           H  
ATOM    428 HD12 LEU A  27     -13.768  -5.720   5.634  0.00  0.00           H  
ATOM    429 HD13 LEU A  27     -12.632  -5.724   4.461  0.00  0.00           H  
ATOM    430 HD21 LEU A  27     -12.069  -3.618   7.956  0.00  0.00           H  
ATOM    431 HD22 LEU A  27     -13.417  -4.510   7.713  0.00  0.00           H  
ATOM    432 HD23 LEU A  27     -11.983  -5.249   7.971  0.00  0.00           H  
ATOM    433  N   VAL A  28     -11.571  -3.359   2.531  0.00  0.00           N  
ATOM    434  CA  VAL A  28     -12.100  -2.334   1.629  0.00  0.00           C  
ATOM    435  C   VAL A  28     -13.558  -2.042   1.974  0.00  0.00           C  
ATOM    436  O   VAL A  28     -14.378  -2.961   1.996  0.00  0.00           O  
ATOM    437  CB  VAL A  28     -11.950  -2.804   0.167  0.00  0.00           C  
ATOM    438  CG1 VAL A  28     -12.419  -1.741  -0.820  0.00  0.00           C  
ATOM    439  CG2 VAL A  28     -10.479  -3.094  -0.168  0.00  0.00           C  
ATOM    440  H   VAL A  28     -11.764  -4.390   2.379  0.00  0.00           H  
ATOM    441  HA  VAL A  28     -11.574  -1.493   1.770  0.00  0.00           H  
ATOM    442  HB  VAL A  28     -12.543  -3.599   0.042  0.00  0.00           H  
ATOM    443 HG11 VAL A  28     -12.367  -2.104  -1.750  0.00  0.00           H  
ATOM    444 HG12 VAL A  28     -13.364  -1.488  -0.613  0.00  0.00           H  
ATOM    445 HG13 VAL A  28     -11.834  -0.934  -0.743  0.00  0.00           H  
ATOM    446 HG21 VAL A  28     -10.049  -3.530   0.619  0.00  0.00           H  
ATOM    447 HG22 VAL A  28     -10.442  -3.701  -0.958  0.00  0.00           H  
ATOM    448 HG23 VAL A  28     -10.020  -2.233  -0.376  0.00  0.00           H  
ATOM    449  N   LYS A  29     -13.887  -0.763   2.206  0.00  0.00           N  
ATOM    450  CA  LYS A  29     -15.274  -0.282   2.193  0.00  0.00           C  
ATOM    451  C   LYS A  29     -15.658   0.105   0.773  0.00  0.00           C  
ATOM    452  O   LYS A  29     -15.073   1.033   0.210  0.00  0.00           O  
ATOM    453  CB  LYS A  29     -15.477   0.878   3.182  0.00  0.00           C  
ATOM    454  CG  LYS A  29     -16.882   1.514   3.145  0.00  0.00           C  
ATOM    455  CD  LYS A  29     -18.025   0.561   3.505  0.00  0.00           C  
ATOM    456  CE  LYS A  29     -19.433   1.127   3.306  0.00  0.00           C  
ATOM    457  NZ  LYS A  29     -19.609   2.516   3.779  0.00  0.00           N1+
ATOM    458  H   LYS A  29     -13.072  -0.140   2.396  0.00  0.00           H  
ATOM    459  HA  LYS A  29     -15.873  -1.020   2.503  0.00  0.00           H  
ATOM    460  HB2 LYS A  29     -15.321   0.534   4.105  0.00  0.00           H  
ATOM    461  HB3 LYS A  29     -14.812   1.591   2.969  0.00  0.00           H  
ATOM    462  HG2 LYS A  29     -16.896   2.293   3.789  0.00  0.00           H  
ATOM    463  HG3 LYS A  29     -17.044   1.877   2.216  0.00  0.00           H  
ATOM    464  HD2 LYS A  29     -17.937  -0.270   2.940  0.00  0.00           H  
ATOM    465  HD3 LYS A  29     -17.927   0.295   4.473  0.00  0.00           H  
ATOM    466  HE2 LYS A  29     -19.658   1.078   2.317  0.00  0.00           H  
ATOM    467  HE3 LYS A  29     -20.090   0.522   3.790  0.00  0.00           H  
ATOM    468  HZ1 LYS A  29     -19.626   3.139   2.995  0.00  0.00           H  
ATOM    469  HZ2 LYS A  29     -20.471   2.594   4.282  0.00  0.00           H  
ATOM    470  HZ3 LYS A  29     -18.850   2.765   4.383  0.00  0.00           H  
ATOM    471  N   TRP A  30     -16.647  -0.582   0.216  0.00  0.00           N  
ATOM    472  CA  TRP A  30     -17.156  -0.318  -1.128  0.00  0.00           C  
ATOM    473  C   TRP A  30     -18.205   0.798  -1.099  0.00  0.00           C  
ATOM    474  O   TRP A  30     -19.105   0.801  -0.259  0.00  0.00           O  
ATOM    475  CB  TRP A  30     -17.689  -1.618  -1.734  0.00  0.00           C  
ATOM    476  CG  TRP A  30     -16.697  -2.740  -1.759  0.00  0.00           C  
ATOM    477  CD1 TRP A  30     -16.652  -3.777  -0.890  0.00  0.00           C  
ATOM    478  CD2 TRP A  30     -15.551  -2.914  -2.645  0.00  0.00           C  
ATOM    479  CE2 TRP A  30     -14.874  -4.113  -2.275  0.00  0.00           C  
ATOM    480  CE3 TRP A  30     -14.995  -2.167  -3.704  0.00  0.00           C  
ATOM    481  NE1 TRP A  30     -15.587  -4.601  -1.205  0.00  0.00           N  
ATOM    482  CZ2 TRP A  30     -13.727  -4.563  -2.939  0.00  0.00           C  
ATOM    483  CZ3 TRP A  30     -13.850  -2.619  -4.388  0.00  0.00           C  
ATOM    484  CH2 TRP A  30     -13.218  -3.816  -4.012  0.00  0.00           C  
ATOM    485  H   TRP A  30     -17.039  -1.341   0.829  0.00  0.00           H  
ATOM    486  HA  TRP A  30     -16.389   0.005  -1.690  0.00  0.00           H  
ATOM    487  HB2 TRP A  30     -18.470  -1.926  -1.199  0.00  0.00           H  
ATOM    488  HB3 TRP A  30     -17.964  -1.445  -2.676  0.00  0.00           H  
ATOM    489  HD1 TRP A  30     -17.282  -3.935  -0.135  0.00  0.00           H  
ATOM    490  HE1 TRP A  30     -15.361  -5.455  -0.711  0.00  0.00           H  
ATOM    491  HE3 TRP A  30     -15.416  -1.296  -3.984  0.00  0.00           H  
ATOM    492  HZ2 TRP A  30     -13.273  -5.416  -2.646  0.00  0.00           H  
ATOM    493  HZ3 TRP A  30     -13.497  -2.080  -5.137  0.00  0.00           H  
ATOM    494  HH2 TRP A  30     -12.424  -4.131  -4.496  0.00  0.00           H  
ATOM    495  N   SER A  31     -18.077   1.763  -2.006  0.00  0.00           N  
ATOM    496  CA  SER A  31     -18.999   2.890  -2.133  0.00  0.00           C  
ATOM    497  C   SER A  31     -20.359   2.409  -2.631  0.00  0.00           C  
ATOM    498  O   SER A  31     -20.432   1.633  -3.579  0.00  0.00           O  
ATOM    499  CB  SER A  31     -18.426   3.925  -3.099  0.00  0.00           C  
ATOM    500  OG  SER A  31     -19.194   5.111  -3.075  0.00  0.00           O  
ATOM    501  H   SER A  31     -17.241   1.645  -2.636  0.00  0.00           H  
ATOM    502  HA  SER A  31     -19.128   3.291  -1.222  0.00  0.00           H  
ATOM    503  HB2 SER A  31     -17.493   4.136  -2.827  0.00  0.00           H  
ATOM    504  HB3 SER A  31     -18.440   3.547  -4.019  0.00  0.00           H  
ATOM    505  HG  SER A  31     -19.972   4.994  -2.459  0.00  0.00           H  
ATOM    506  N   GLY A  32     -21.427   2.857  -1.972  0.00  0.00           N  
ATOM    507  CA  GLY A  32     -22.793   2.422  -2.269  0.00  0.00           C  
ATOM    508  C   GLY A  32     -23.196   1.082  -1.640  0.00  0.00           C  
ATOM    509  O   GLY A  32     -24.348   0.693  -1.783  0.00  0.00           O  
ATOM    510  H   GLY A  32     -21.205   3.551  -1.219  0.00  0.00           H  
ATOM    511  HA2 GLY A  32     -23.448   3.142  -1.956  0.00  0.00           H  
ATOM    512  HA3 GLY A  32     -22.910   2.357  -3.282  0.00  0.00           H  
ATOM    513  N   PHE A  33     -22.299   0.401  -0.912  0.00  0.00           N  
ATOM    514  CA  PHE A  33     -22.598  -0.861  -0.223  0.00  0.00           C  
ATOM    515  C   PHE A  33     -22.525  -0.711   1.309  0.00  0.00           C  
ATOM    516  O   PHE A  33     -21.714   0.079   1.809  0.00  0.00           O  
ATOM    517  CB  PHE A  33     -21.651  -1.965  -0.705  0.00  0.00           C  
ATOM    518  CG  PHE A  33     -21.776  -2.319  -2.174  0.00  0.00           C  
ATOM    519  CD1 PHE A  33     -22.619  -3.371  -2.578  0.00  0.00           C  
ATOM    520  CD2 PHE A  33     -21.091  -1.564  -3.142  0.00  0.00           C  
ATOM    521  CE1 PHE A  33     -22.788  -3.653  -3.946  0.00  0.00           C  
ATOM    522  CE2 PHE A  33     -21.281  -1.826  -4.508  0.00  0.00           C  
ATOM    523  CZ  PHE A  33     -22.129  -2.871  -4.911  0.00  0.00           C  
ATOM    524  H   PHE A  33     -21.353   0.853  -0.877  0.00  0.00           H  
ATOM    525  HA  PHE A  33     -23.552  -1.096  -0.442  0.00  0.00           H  
ATOM    526  HB2 PHE A  33     -20.721  -1.659  -0.548  0.00  0.00           H  
ATOM    527  HB3 PHE A  33     -21.846  -2.784  -0.181  0.00  0.00           H  
ATOM    528  HD1 PHE A  33     -23.094  -3.912  -1.906  0.00  0.00           H  
ATOM    529  HD2 PHE A  33     -20.472  -0.843  -2.858  0.00  0.00           H  
ATOM    530  HE1 PHE A  33     -23.377  -4.412  -4.225  0.00  0.00           H  
ATOM    531  HE2 PHE A  33     -20.806  -1.263  -5.195  0.00  0.00           H  
ATOM    532  HZ  PHE A  33     -22.266  -3.061  -5.877  0.00  0.00           H  
ATOM    533  N   PRO A  34     -23.336  -1.460   2.081  0.00  0.00           N  
ATOM    534  CA  PRO A  34     -23.258  -1.484   3.540  0.00  0.00           C  
ATOM    535  C   PRO A  34     -22.017  -2.253   4.039  0.00  0.00           C  
ATOM    536  O   PRO A  34     -21.288  -2.881   3.266  0.00  0.00           O  
ATOM    537  CB  PRO A  34     -24.592  -2.097   3.967  0.00  0.00           C  
ATOM    538  CG  PRO A  34     -24.848  -3.129   2.873  0.00  0.00           C  
ATOM    539  CD  PRO A  34     -24.414  -2.338   1.635  0.00  0.00           C  
ATOM    540  HA  PRO A  34     -23.263  -0.548   3.919  0.00  0.00           H  
ATOM    541  HB2 PRO A  34     -24.517  -2.544   4.849  0.00  0.00           H  
ATOM    542  HB3 PRO A  34     -25.315  -1.419   3.975  0.00  0.00           H  
ATOM    543  HG2 PRO A  34     -24.278  -3.914   3.004  0.00  0.00           H  
ATOM    544  HG3 PRO A  34     -25.801  -3.351   2.830  0.00  0.00           H  
ATOM    545  HD2 PRO A  34     -24.096  -2.964   0.911  0.00  0.00           H  
ATOM    546  HD3 PRO A  34     -25.189  -1.805   1.269  0.00  0.00           H  
ATOM    547  N   ASN A  35     -21.725  -2.170   5.341  0.00  0.00           N  
ATOM    548  CA  ASN A  35     -20.469  -2.686   5.904  0.00  0.00           C  
ATOM    549  C   ASN A  35     -20.339  -4.214   5.812  0.00  0.00           C  
ATOM    550  O   ASN A  35     -19.222  -4.730   5.773  0.00  0.00           O  
ATOM    551  CB  ASN A  35     -20.331  -2.228   7.365  0.00  0.00           C  
ATOM    552  CG  ASN A  35     -19.924  -0.778   7.523  0.00  0.00           C  
ATOM    557  ND2 ASN A  35     -20.287  -0.176   8.631  0.00  0.00           N  
ATOM    558  OD1 ASN A  35     -19.242  -0.180   6.699  0.00  0.00           O  
ATOM    553  H   ASN A  35     -22.459  -1.711   5.920  0.00  0.00           H  
ATOM    554  HA  ASN A  35     -19.714  -2.294   5.352  0.00  0.00           H  
ATOM    555  HB2 ASN A  35     -21.214  -2.364   7.818  0.00  0.00           H  
ATOM    556  HB3 ASN A  35     -19.641  -2.805   7.807  0.00  0.00           H  
ATOM    559 HD21 ASN A  35     -20.806  -0.678   9.332  0.00  0.00           H  
ATOM    560 HD22 ASN A  35     -20.052   0.785   8.791  0.00  0.00           H  
ATOM    561  N   GLU A  36     -21.454  -4.931   5.726  0.00  0.00           N  
ATOM    562  CA  GLU A  36     -21.516  -6.383   5.562  0.00  0.00           C  
ATOM    563  C   GLU A  36     -20.923  -6.827   4.213  0.00  0.00           C  
ATOM    564  O   GLU A  36     -20.511  -7.975   4.062  0.00  0.00           O  
ATOM    565  CB  GLU A  36     -22.978  -6.861   5.686  0.00  0.00           C  
ATOM    566  CG  GLU A  36     -23.653  -6.576   7.047  0.00  0.00           C  
ATOM    567  CD  GLU A  36     -23.910  -5.083   7.323  0.00  0.00           C  
ATOM    568  OE1 GLU A  36     -23.809  -4.665   8.494  0.00  0.00           O  
ATOM    569  OE2 GLU A  36     -24.070  -4.322   6.342  0.00  0.00           O1-
ATOM    570  H   GLU A  36     -22.336  -4.339   5.789  0.00  0.00           H  
ATOM    571  HA  GLU A  36     -21.009  -6.832   6.308  0.00  0.00           H  
ATOM    572  HB2 GLU A  36     -23.506  -6.394   4.997  0.00  0.00           H  
ATOM    573  HB3 GLU A  36     -22.987  -7.837   5.556  0.00  0.00           H  
ATOM    574  HG2 GLU A  36     -24.526  -7.030   7.053  0.00  0.00           H  
ATOM    575  HG3 GLU A  36     -23.058  -6.907   7.757  0.00  0.00           H  
ATOM    576  N   ASN A  37     -20.819  -5.917   3.234  0.00  0.00           N  
ATOM    577  CA  ASN A  37     -20.202  -6.180   1.934  0.00  0.00           C  
ATOM    578  C   ASN A  37     -18.709  -5.839   1.863  0.00  0.00           C  
ATOM    579  O   ASN A  37     -18.113  -6.027   0.794  0.00  0.00           O  
ATOM    580  CB  ASN A  37     -20.974  -5.421   0.849  0.00  0.00           C  
ATOM    581  CG  ASN A  37     -22.380  -5.934   0.647  0.00  0.00           C  
ATOM    586  ND2 ASN A  37     -22.555  -7.156   0.204  0.00  0.00           N  
ATOM    587  OD1 ASN A  37     -23.348  -5.235   0.841  0.00  0.00           O  
ATOM    582  H   ASN A  37     -21.228  -4.980   3.488  0.00  0.00           H  
ATOM    583  HA  ASN A  37     -20.282  -7.180   1.763  0.00  0.00           H  
ATOM    584  HB2 ASN A  37     -21.018  -4.458   1.113  0.00  0.00           H  
ATOM    585  HB3 ASN A  37     -20.472  -5.511  -0.011  0.00  0.00           H  
ATOM    588 HD21 ASN A  37     -21.733  -7.721   0.017  0.00  0.00           H  
ATOM    589 HD22 ASN A  37     -23.459  -7.530   0.053  0.00  0.00           H  
ATOM    590  N   ASN A  38     -18.112  -5.329   2.945  0.00  0.00           N  
ATOM    591  CA  ASN A  38     -16.678  -5.051   3.009  0.00  0.00           C  
ATOM    592  C   ASN A  38     -15.885  -6.346   2.803  0.00  0.00           C  
ATOM    593  O   ASN A  38     -16.218  -7.383   3.373  0.00  0.00           O  
ATOM    594  CB  ASN A  38     -16.320  -4.403   4.359  0.00  0.00           C  
ATOM    595  CG  ASN A  38     -16.967  -3.050   4.559  0.00  0.00           C  
ATOM    600  ND2 ASN A  38     -17.002  -2.546   5.771  0.00  0.00           N  
ATOM    601  OD1 ASN A  38     -17.438  -2.415   3.639  0.00  0.00           O  
ATOM    596  H   ASN A  38     -18.763  -5.146   3.744  0.00  0.00           H  
ATOM    597  HA  ASN A  38     -16.456  -4.449   2.240  0.00  0.00           H  
ATOM    598  HB2 ASN A  38     -16.623  -5.015   5.086  0.00  0.00           H  
ATOM    599  HB3 ASN A  38     -15.329  -4.295   4.397  0.00  0.00           H  
ATOM    602 HD21 ASN A  38     -16.590  -3.075   6.529  0.00  0.00           H  
ATOM    603 HD22 ASN A  38     -17.420  -1.664   5.952  0.00  0.00           H  
ATOM    604  N   THR A  39     -14.811  -6.294   2.016  0.00  0.00           N  
ATOM    605  CA  THR A  39     -13.994  -7.481   1.717  0.00  0.00           C  
ATOM    606  C   THR A  39     -12.519  -7.236   1.991  0.00  0.00           C  
ATOM    607  O   THR A  39     -12.017  -6.117   1.872  0.00  0.00           O  
ATOM    608  CB  THR A  39     -14.204  -8.015   0.289  0.00  0.00           C  
ATOM    609  CG2 THR A  39     -15.620  -8.546   0.076  0.00  0.00           C  
ATOM    610  OG1 THR A  39     -13.997  -7.014  -0.671  0.00  0.00           O  
ATOM    611  H   THR A  39     -14.598  -5.350   1.632  0.00  0.00           H  
ATOM    612  HA  THR A  39     -14.310  -8.236   2.309  0.00  0.00           H  
ATOM    613  HB  THR A  39     -13.527  -8.775   0.126  0.00  0.00           H  
ATOM    617  HG1 THR A  39     -13.304  -7.298  -1.351  0.00  0.00           H  
ATOM    614 HG21 THR A  39     -15.583  -9.417  -0.416  0.00  0.00           H  
ATOM    615 HG22 THR A  39     -16.065  -8.686   0.963  0.00  0.00           H  
ATOM    616 HG23 THR A  39     -16.151  -7.886  -0.459  0.00  0.00           H  
ATOM    618  N   TRP A  40     -11.821  -8.299   2.399  0.00  0.00           N  
ATOM    619  CA  TRP A  40     -10.366  -8.305   2.487  0.00  0.00           C  
ATOM    620  C   TRP A  40      -9.785  -8.575   1.102  0.00  0.00           C  
ATOM    621  O   TRP A  40      -9.794  -9.710   0.634  0.00  0.00           O  
ATOM    622  CB  TRP A  40      -9.888  -9.348   3.500  0.00  0.00           C  
ATOM    623  CG  TRP A  40     -10.093  -8.974   4.932  0.00  0.00           C  
ATOM    624  CD1 TRP A  40     -11.114  -9.372   5.723  0.00  0.00           C  
ATOM    625  CD2 TRP A  40      -9.275  -8.089   5.753  0.00  0.00           C  
ATOM    626  CE2 TRP A  40      -9.844  -8.026   7.059  0.00  0.00           C  
ATOM    627  CE3 TRP A  40      -8.115  -7.324   5.517  0.00  0.00           C  
ATOM    628  NE1 TRP A  40     -10.968  -8.821   6.982  0.00  0.00           N  
ATOM    629  CZ2 TRP A  40      -9.278  -7.260   8.088  0.00  0.00           C  
ATOM    630  CZ3 TRP A  40      -7.550  -6.538   6.537  0.00  0.00           C  
ATOM    631  CH2 TRP A  40      -8.117  -6.513   7.824  0.00  0.00           C  
ATOM    632  H   TRP A  40     -12.411  -9.126   2.649  0.00  0.00           H  
ATOM    633  HA  TRP A  40     -10.071  -7.392   2.765  0.00  0.00           H  
ATOM    634  HB2 TRP A  40     -10.384 -10.200   3.341  0.00  0.00           H  
ATOM    635  HB3 TRP A  40      -8.909  -9.498   3.369  0.00  0.00           H  
ATOM    636  HD1 TRP A  40     -11.864  -9.970   5.454  0.00  0.00           H  
ATOM    637  HE1 TRP A  40     -11.605  -8.980   7.753  0.00  0.00           H  
ATOM    638  HE3 TRP A  40      -7.677  -7.334   4.611  0.00  0.00           H  
ATOM    639  HZ2 TRP A  40      -9.700  -7.247   9.003  0.00  0.00           H  
ATOM    640  HZ3 TRP A  40      -6.745  -6.000   6.336  0.00  0.00           H  
ATOM    641  HH2 TRP A  40      -7.706  -5.978   8.537  0.00  0.00           H  
ATOM    642  N   GLU A  41      -9.259  -7.538   0.467  0.00  0.00           N  
ATOM    643  CA  GLU A  41      -8.653  -7.619  -0.857  0.00  0.00           C  
ATOM    644  C   GLU A  41      -7.127  -7.738  -0.746  0.00  0.00           C  
ATOM    645  O   GLU A  41      -6.523  -7.057   0.090  0.00  0.00           O  
ATOM    646  CB  GLU A  41      -9.050  -6.386  -1.682  0.00  0.00           C  
ATOM    647  CG  GLU A  41     -10.560  -6.311  -1.951  0.00  0.00           C  
ATOM    648  CD  GLU A  41     -11.078  -7.565  -2.660  0.00  0.00           C  
ATOM    649  OE1 GLU A  41     -12.203  -8.019  -2.347  0.00  0.00           O  
ATOM    650  OE2 GLU A  41     -10.358  -8.097  -3.534  0.00  0.00           O1-
ATOM    651  H   GLU A  41      -9.316  -6.634   1.007  0.00  0.00           H  
ATOM    652  HA  GLU A  41      -9.012  -8.418  -1.349  0.00  0.00           H  
ATOM    653  HB2 GLU A  41      -8.804  -5.591  -1.171  0.00  0.00           H  
ATOM    654  HB3 GLU A  41      -8.601  -6.445  -2.547  0.00  0.00           H  
ATOM    655  HG2 GLU A  41     -11.020  -6.247  -1.092  0.00  0.00           H  
ATOM    656  HG3 GLU A  41     -10.729  -5.550  -2.539  0.00  0.00           H  
ATOM    657  N   PRO A  42      -6.459  -8.568  -1.571  0.00  0.00           N  
ATOM    658  CA  PRO A  42      -5.012  -8.499  -1.746  0.00  0.00           C  
ATOM    659  C   PRO A  42      -4.561  -7.060  -2.005  0.00  0.00           C  
ATOM    660  O   PRO A  42      -5.200  -6.337  -2.767  0.00  0.00           O  
ATOM    661  CB  PRO A  42      -4.695  -9.395  -2.949  0.00  0.00           C  
ATOM    662  CG  PRO A  42      -5.857 -10.387  -2.972  0.00  0.00           C  
ATOM    663  CD  PRO A  42      -7.036  -9.563  -2.458  0.00  0.00           C  
ATOM    664  HA  PRO A  42      -4.533  -8.881  -0.947  0.00  0.00           H  
ATOM    665  HB2 PRO A  42      -4.676  -8.869  -3.794  0.00  0.00           H  
ATOM    666  HB3 PRO A  42      -3.835  -9.877  -2.822  0.00  0.00           H  
ATOM    667  HG2 PRO A  42      -6.020 -10.700  -3.897  0.00  0.00           H  
ATOM    668  HG3 PRO A  42      -5.667 -11.148  -2.368  0.00  0.00           H  
ATOM    669  HD2 PRO A  42      -7.523  -9.129  -3.227  0.00  0.00           H  
ATOM    670  HD3 PRO A  42      -7.692 -10.154  -1.968  0.00  0.00           H  
ATOM    671  N   LEU A  43      -3.430  -6.650  -1.427  0.00  0.00           N  
ATOM    672  CA  LEU A  43      -2.900  -5.295  -1.628  0.00  0.00           C  
ATOM    673  C   LEU A  43      -2.673  -4.966  -3.125  0.00  0.00           C  
ATOM    674  O   LEU A  43      -2.781  -3.819  -3.547  0.00  0.00           O  
ATOM    675  CB  LEU A  43      -1.616  -5.180  -0.789  0.00  0.00           C  
ATOM    676  CG  LEU A  43      -0.988  -3.783  -0.815  0.00  0.00           C  
ATOM    677  CD1 LEU A  43      -1.880  -2.708  -0.187  0.00  0.00           C  
ATOM    678  CD2 LEU A  43       0.357  -3.775  -0.092  0.00  0.00           C  
ATOM    679  H   LEU A  43      -2.963  -7.361  -0.831  0.00  0.00           H  
ATOM    680  HA  LEU A  43      -3.566  -4.631  -1.263  0.00  0.00           H  
ATOM    681  HB2 LEU A  43      -1.846  -5.386   0.146  0.00  0.00           H  
ATOM    682  HB3 LEU A  43      -0.957  -5.811  -1.156  0.00  0.00           H  
ATOM    683  HG  LEU A  43      -0.795  -3.530  -1.773  0.00  0.00           H  
ATOM    684 HD11 LEU A  43      -2.057  -2.943   0.767  0.00  0.00           H  
ATOM    685 HD12 LEU A  43      -1.416  -1.825  -0.235  0.00  0.00           H  
ATOM    686 HD13 LEU A  43      -2.743  -2.662  -0.688  0.00  0.00           H  
ATOM    687 HD21 LEU A  43       0.979  -4.416  -0.541  0.00  0.00           H  
ATOM    688 HD22 LEU A  43       0.745  -2.854  -0.123  0.00  0.00           H  
ATOM    689 HD23 LEU A  43       0.224  -4.050   0.860  0.00  0.00           H  
ATOM    690  N   GLU A  44      -2.427  -5.993  -3.938  0.00  0.00           N  
ATOM    691  CA  GLU A  44      -2.308  -5.921  -5.398  0.00  0.00           C  
ATOM    692  C   GLU A  44      -3.588  -5.449  -6.108  0.00  0.00           C  
ATOM    693  O   GLU A  44      -3.496  -4.836  -7.170  0.00  0.00           O  
ATOM    694  CB  GLU A  44      -1.901  -7.313  -5.905  0.00  0.00           C  
ATOM    695  CG  GLU A  44      -0.453  -7.628  -5.513  0.00  0.00           C  
ATOM    696  CD  GLU A  44      -0.124  -9.117  -5.629  0.00  0.00           C  
ATOM    697  OE1 GLU A  44       0.105  -9.730  -4.558  0.00  0.00           O  
ATOM    698  OE2 GLU A  44      -0.005  -9.631  -6.762  0.00  0.00           O1-
ATOM    699  H   GLU A  44      -2.318  -6.916  -3.417  0.00  0.00           H  
ATOM    700  HA  GLU A  44      -1.544  -5.294  -5.643  0.00  0.00           H  
ATOM    701  HB2 GLU A  44      -2.471  -7.966  -5.473  0.00  0.00           H  
ATOM    702  HB3 GLU A  44      -1.949  -7.305  -6.872  0.00  0.00           H  
ATOM    703  HG2 GLU A  44       0.141  -7.146  -6.125  0.00  0.00           H  
ATOM    704  HG3 GLU A  44      -0.325  -7.371  -4.577  0.00  0.00           H  
ATOM    705  N   ASN A  45      -4.769  -5.677  -5.523  0.00  0.00           N  
ATOM    706  CA  ASN A  45      -6.057  -5.324  -6.128  0.00  0.00           C  
ATOM    707  C   ASN A  45      -6.420  -3.839  -5.965  0.00  0.00           C  
ATOM    708  O   ASN A  45      -7.310  -3.352  -6.663  0.00  0.00           O  
ATOM    709  CB  ASN A  45      -7.167  -6.215  -5.535  0.00  0.00           C  
ATOM    710  CG  ASN A  45      -7.161  -7.650  -6.027  0.00  0.00           C  
ATOM    715  ND2 ASN A  45      -8.136  -8.433  -5.625  0.00  0.00           N  
ATOM    716  OD1 ASN A  45      -6.305  -8.090  -6.780  0.00  0.00           O  
ATOM    711  H   ASN A  45      -4.694  -6.136  -4.582  0.00  0.00           H  
ATOM    712  HA  ASN A  45      -5.976  -5.496  -7.123  0.00  0.00           H  
ATOM    713  HB2 ASN A  45      -7.061  -6.218  -4.537  0.00  0.00           H  
ATOM    714  HB3 ASN A  45      -8.052  -5.800  -5.766  0.00  0.00           H  
ATOM    717 HD21 ASN A  45      -8.851  -8.064  -5.017  0.00  0.00           H  
ATOM    718 HD22 ASN A  45      -8.179  -9.388  -5.913  0.00  0.00           H  
ATOM    719  N   VAL A  46      -5.747  -3.112  -5.064  0.00  0.00           N  
ATOM    720  CA  VAL A  46      -6.071  -1.718  -4.703  0.00  0.00           C  
ATOM    721  C   VAL A  46      -5.041  -0.703  -5.214  0.00  0.00           C  
ATOM    722  O   VAL A  46      -4.938   0.399  -4.677  0.00  0.00           O  
ATOM    723  CB  VAL A  46      -6.353  -1.567  -3.194  0.00  0.00           C  
ATOM    724  CG1 VAL A  46      -7.580  -2.381  -2.766  0.00  0.00           C  
ATOM    725  CG2 VAL A  46      -5.149  -1.966  -2.336  0.00  0.00           C  
ATOM    726  H   VAL A  46      -4.943  -3.631  -4.620  0.00  0.00           H  
ATOM    727  HA  VAL A  46      -6.965  -1.491  -5.123  0.00  0.00           H  
ATOM    728  HB  VAL A  46      -6.569  -0.609  -3.018  0.00  0.00           H  
ATOM    729 HG11 VAL A  46      -8.402  -1.831  -2.899  0.00  0.00           H  
ATOM    730 HG12 VAL A  46      -7.635  -3.208  -3.321  0.00  0.00           H  
ATOM    731 HG13 VAL A  46      -7.491  -2.627  -1.803  0.00  0.00           H  
ATOM    732 HG21 VAL A  46      -4.634  -1.145  -2.096  0.00  0.00           H  
ATOM    733 HG22 VAL A  46      -5.475  -2.417  -1.508  0.00  0.00           H  
ATOM    734 HG23 VAL A  46      -4.570  -2.590  -2.858  0.00  0.00           H  
ATOM    735  N   GLY A  47      -4.288  -1.040  -6.267  0.00  0.00           N  
ATOM    736  CA  GLY A  47      -3.244  -0.168  -6.830  0.00  0.00           C  
ATOM    737  C   GLY A  47      -3.729   1.200  -7.314  0.00  0.00           C  
ATOM    738  O   GLY A  47      -3.030   2.196  -7.160  0.00  0.00           O  
ATOM    739  H   GLY A  47      -4.505  -1.985  -6.662  0.00  0.00           H  
ATOM    740  HA2 GLY A  47      -2.515  -0.032  -6.126  0.00  0.00           H  
ATOM    741  HA3 GLY A  47      -2.793  -0.655  -7.608  0.00  0.00           H  
ATOM    742  N   ASN A  48      -4.974   1.310  -7.771  0.00  0.00           N  
ATOM    743  CA  ASN A  48      -5.562   2.604  -8.139  0.00  0.00           C  
ATOM    744  C   ASN A  48      -6.032   3.419  -6.912  0.00  0.00           C  
ATOM    745  O   ASN A  48      -6.407   4.583  -7.022  0.00  0.00           O  
ATOM    746  CB  ASN A  48      -6.698   2.333  -9.126  0.00  0.00           C  
ATOM    747  CG  ASN A  48      -6.248   1.708 -10.432  0.00  0.00           C  
ATOM    752  ND2 ASN A  48      -7.134   1.022 -11.113  0.00  0.00           N  
ATOM    753  OD1 ASN A  48      -5.107   1.820 -10.843  0.00  0.00           O  
ATOM    748  H   ASN A  48      -5.492   0.411  -7.845  0.00  0.00           H  
ATOM    749  HA  ASN A  48      -4.835   3.147  -8.584  0.00  0.00           H  
ATOM    750  HB2 ASN A  48      -7.355   1.715  -8.688  0.00  0.00           H  
ATOM    751  HB3 ASN A  48      -7.152   3.204  -9.330  0.00  0.00           H  
ATOM    754 HD21 ASN A  48      -8.075   0.935 -10.760  0.00  0.00           H  
ATOM    755 HD22 ASN A  48      -6.891   0.584 -11.977  0.00  0.00           H  
ATOM    756  N   CYS A  49      -6.000   2.826  -5.716  0.00  0.00           N  
ATOM    757  CA  CYS A  49      -6.494   3.401  -4.464  0.00  0.00           C  
ATOM    758  C   CYS A  49      -5.369   3.723  -3.470  0.00  0.00           C  
ATOM    759  O   CYS A  49      -5.622   3.835  -2.269  0.00  0.00           O  
ATOM    760  CB  CYS A  49      -7.543   2.457  -3.867  0.00  0.00           C  
ATOM    761  SG  CYS A  49      -8.954   2.331  -4.989  0.00  0.00           S  
ATOM    762  H   CYS A  49      -5.565   1.854  -5.750  0.00  0.00           H  
ATOM    763  HA  CYS A  49      -6.972   4.267  -4.681  0.00  0.00           H  
ATOM    764  HB2 CYS A  49      -7.144   1.571  -3.771  0.00  0.00           H  
ATOM    765  HB3 CYS A  49      -7.854   2.835  -3.021  0.00  0.00           H  
ATOM    766  HG  CYS A  49      -9.066   3.194  -5.482  0.00  0.00           H  
ATOM    767  N   MET A  50      -4.130   3.915  -3.935  0.00  0.00           N  
ATOM    768  CA  MET A  50      -2.988   4.120  -3.033  0.00  0.00           C  
ATOM    769  C   MET A  50      -3.070   5.361  -2.167  0.00  0.00           C  
ATOM    770  O   MET A  50      -2.516   5.358  -1.071  0.00  0.00           O  
ATOM    771  CB  MET A  50      -1.658   4.119  -3.793  0.00  0.00           C  
ATOM    772  CG  MET A  50      -1.333   2.729  -4.320  0.00  0.00           C  
ATOM    773  SD  MET A  50      -1.647   1.373  -3.165  0.00  0.00           S  
ATOM    774  CE  MET A  50      -0.352   1.762  -1.981  0.00  0.00           C  
ATOM    775  H   MET A  50      -4.046   3.907  -4.968  0.00  0.00           H  
ATOM    776  HA  MET A  50      -2.935   3.306  -2.417  0.00  0.00           H  
ATOM    777  HB2 MET A  50      -1.722   4.745  -4.564  0.00  0.00           H  
ATOM    778  HB3 MET A  50      -0.930   4.405  -3.177  0.00  0.00           H  
ATOM    779  HG2 MET A  50      -1.863   2.586  -5.200  0.00  0.00           H  
ATOM    780  HG3 MET A  50      -0.341   2.723  -4.626  0.00  0.00           H  
ATOM    781  HE1 MET A  50       0.542   1.620  -2.407  0.00  0.00           H  
ATOM    782  HE2 MET A  50      -0.438   2.717  -1.695  0.00  0.00           H  
ATOM    783  HE3 MET A  50      -0.440   1.165  -1.183  0.00  0.00           H  
ATOM    784  N   LYS A  51      -3.822   6.381  -2.582  0.00  0.00           N  
ATOM    785  CA  LYS A  51      -4.146   7.497  -1.694  0.00  0.00           C  
ATOM    786  C   LYS A  51      -4.940   7.037  -0.472  0.00  0.00           C  
ATOM    787  O   LYS A  51      -4.584   7.404   0.635  0.00  0.00           O  
ATOM    788  CB  LYS A  51      -4.844   8.603  -2.488  0.00  0.00           C  
ATOM    789  CG  LYS A  51      -5.057   9.821  -1.586  0.00  0.00           C  
ATOM    790  CD  LYS A  51      -5.658  10.986  -2.365  0.00  0.00           C  
ATOM    791  CE  LYS A  51      -5.892  12.113  -1.359  0.00  0.00           C  
ATOM    792  NZ  LYS A  51      -6.595  13.257  -1.982  0.00  0.00           N1+
ATOM    793  H   LYS A  51      -4.147   6.315  -3.562  0.00  0.00           H  
ATOM    794  HA  LYS A  51      -3.286   7.921  -1.378  0.00  0.00           H  
ATOM    795  HB2 LYS A  51      -4.267   8.867  -3.232  0.00  0.00           H  
ATOM    796  HB3 LYS A  51      -5.719   8.276  -2.778  0.00  0.00           H  
ATOM    797  HG2 LYS A  51      -5.679   9.571  -0.847  0.00  0.00           H  
ATOM    798  HG3 LYS A  51      -4.178  10.102  -1.209  0.00  0.00           H  
ATOM    799  HD2 LYS A  51      -5.017  11.290  -3.032  0.00  0.00           H  
ATOM    800  HD3 LYS A  51      -6.516  10.715  -2.737  0.00  0.00           H  
ATOM    801  HE2 LYS A  51      -6.440  11.755  -0.601  0.00  0.00           H  
ATOM    802  HE3 LYS A  51      -5.004  12.417  -1.007  0.00  0.00           H  
ATOM    803  HZ1 LYS A  51      -7.104  13.759  -1.282  0.00  0.00           H  
ATOM    804  HZ2 LYS A  51      -5.928  13.868  -2.410  0.00  0.00           H  
ATOM    805  HZ3 LYS A  51      -7.231  12.921  -2.678  0.00  0.00           H  
ATOM    806  N   LEU A  52      -5.940   6.171  -0.646  0.00  0.00           N  
ATOM    807  CA  LEU A  52      -6.737   5.644   0.467  0.00  0.00           C  
ATOM    808  C   LEU A  52      -5.924   4.697   1.359  0.00  0.00           C  
ATOM    809  O   LEU A  52      -6.079   4.730   2.577  0.00  0.00           O  
ATOM    810  CB  LEU A  52      -7.990   4.928  -0.069  0.00  0.00           C  
ATOM    811  CG  LEU A  52      -8.921   5.798  -0.928  0.00  0.00           C  
ATOM    812  CD1 LEU A  52     -10.080   4.949  -1.433  0.00  0.00           C  
ATOM    813  CD2 LEU A  52      -9.509   6.971  -0.141  0.00  0.00           C  
ATOM    814  H   LEU A  52      -6.107   5.900  -1.640  0.00  0.00           H  
ATOM    815  HA  LEU A  52      -7.049   6.419   1.032  0.00  0.00           H  
ATOM    816  HB2 LEU A  52      -7.689   4.171  -0.632  0.00  0.00           H  
ATOM    817  HB3 LEU A  52      -8.513   4.610   0.708  0.00  0.00           H  
ATOM    818  HG  LEU A  52      -8.407   6.154  -1.700  0.00  0.00           H  
ATOM    819 HD11 LEU A  52     -10.589   4.582  -0.654  0.00  0.00           H  
ATOM    820 HD12 LEU A  52     -10.688   5.513  -1.993  0.00  0.00           H  
ATOM    821 HD13 LEU A  52      -9.725   4.194  -1.984  0.00  0.00           H  
ATOM    822 HD21 LEU A  52      -8.766   7.549   0.195  0.00  0.00           H  
ATOM    823 HD22 LEU A  52     -10.105   7.505  -0.740  0.00  0.00           H  
ATOM    824 HD23 LEU A  52     -10.037   6.619   0.631  0.00  0.00           H  
ATOM    825  N   VAL A  53      -5.035   3.886   0.773  0.00  0.00           N  
ATOM    826  CA  VAL A  53      -4.093   3.051   1.543  0.00  0.00           C  
ATOM    827  C   VAL A  53      -3.123   3.932   2.338  0.00  0.00           C  
ATOM    828  O   VAL A  53      -2.908   3.690   3.522  0.00  0.00           O  
ATOM    829  CB  VAL A  53      -3.322   2.076   0.629  0.00  0.00           C  
ATOM    830  CG1 VAL A  53      -2.344   1.202   1.426  0.00  0.00           C  
ATOM    831  CG2 VAL A  53      -4.264   1.128  -0.128  0.00  0.00           C  
ATOM    832  H   VAL A  53      -5.063   3.893  -0.267  0.00  0.00           H  
ATOM    833  HA  VAL A  53      -4.625   2.508   2.196  0.00  0.00           H  
ATOM    834  HB  VAL A  53      -2.772   2.620  -0.002  0.00  0.00           H  
ATOM    835 HG11 VAL A  53      -2.501   0.243   1.198  0.00  0.00           H  
ATOM    836 HG12 VAL A  53      -1.409   1.457   1.189  0.00  0.00           H  
ATOM    837 HG13 VAL A  53      -2.496   1.346   2.402  0.00  0.00           H  
ATOM    838 HG21 VAL A  53      -3.785   0.272  -0.308  0.00  0.00           H  
ATOM    839 HG22 VAL A  53      -5.070   0.957   0.434  0.00  0.00           H  
ATOM    840 HG23 VAL A  53      -4.532   1.557  -0.988  0.00  0.00           H  
ATOM    841  N   SER A  54      -2.581   4.981   1.713  0.00  0.00           N  
ATOM    842  CA  SER A  54      -1.699   5.973   2.340  0.00  0.00           C  
ATOM    843  C   SER A  54      -2.402   6.704   3.486  0.00  0.00           C  
ATOM    844  O   SER A  54      -1.856   6.795   4.581  0.00  0.00           O  
ATOM    845  CB  SER A  54      -1.218   6.959   1.264  0.00  0.00           C  
ATOM    846  OG  SER A  54      -0.295   7.918   1.739  0.00  0.00           O  
ATOM    847  H   SER A  54      -2.850   5.041   0.689  0.00  0.00           H  
ATOM    848  HA  SER A  54      -0.907   5.484   2.725  0.00  0.00           H  
ATOM    849  HB2 SER A  54      -0.789   6.433   0.521  0.00  0.00           H  
ATOM    850  HB3 SER A  54      -2.022   7.437   0.891  0.00  0.00           H  
ATOM    851  HG  SER A  54      -0.255   8.689   1.103  0.00  0.00           H  
ATOM    852  N   ASP A  55      -3.642   7.152   3.274  0.00  0.00           N  
ATOM    853  CA  ASP A  55      -4.465   7.825   4.283  0.00  0.00           C  
ATOM    854  C   ASP A  55      -4.760   6.900   5.479  0.00  0.00           C  
ATOM    855  O   ASP A  55      -4.614   7.318   6.628  0.00  0.00           O  
ATOM    856  CB  ASP A  55      -5.763   8.356   3.633  0.00  0.00           C  
ATOM    857  CG  ASP A  55      -5.561   9.461   2.574  0.00  0.00           C  
ATOM    858  OD1 ASP A  55      -6.524   9.753   1.825  0.00  0.00           O  
ATOM    859  OD2 ASP A  55      -4.449  10.044   2.501  0.00  0.00           O1-
ATOM    860  H   ASP A  55      -3.990   6.976   2.292  0.00  0.00           H  
ATOM    861  HA  ASP A  55      -3.928   8.598   4.640  0.00  0.00           H  
ATOM    862  HB2 ASP A  55      -6.224   7.585   3.195  0.00  0.00           H  
ATOM    863  HB3 ASP A  55      -6.342   8.723   4.359  0.00  0.00           H  
ATOM    864  N   PHE A  56      -5.088   5.627   5.229  0.00  0.00           N  
ATOM    865  CA  PHE A  56      -5.273   4.628   6.285  0.00  0.00           C  
ATOM    866  C   PHE A  56      -3.985   4.378   7.083  0.00  0.00           C  
ATOM    867  O   PHE A  56      -4.002   4.416   8.313  0.00  0.00           O  
ATOM    868  CB  PHE A  56      -5.814   3.330   5.669  0.00  0.00           C  
ATOM    869  CG  PHE A  56      -5.807   2.153   6.627  0.00  0.00           C  
ATOM    870  CD1 PHE A  56      -4.746   1.228   6.603  0.00  0.00           C  
ATOM    871  CD2 PHE A  56      -6.817   2.033   7.598  0.00  0.00           C  
ATOM    872  CE1 PHE A  56      -4.678   0.208   7.567  0.00  0.00           C  
ATOM    873  CE2 PHE A  56      -6.749   1.013   8.562  0.00  0.00           C  
ATOM    874  CZ  PHE A  56      -5.674   0.108   8.553  0.00  0.00           C  
ATOM    875  H   PHE A  56      -5.201   5.407   4.213  0.00  0.00           H  
ATOM    876  HA  PHE A  56      -5.945   5.009   6.935  0.00  0.00           H  
ATOM    877  HB2 PHE A  56      -6.747   3.489   5.395  0.00  0.00           H  
ATOM    878  HB3 PHE A  56      -5.241   3.096   4.901  0.00  0.00           H  
ATOM    879  HD1 PHE A  56      -4.047   1.294   5.911  0.00  0.00           H  
ATOM    880  HD2 PHE A  56      -7.576   2.668   7.603  0.00  0.00           H  
ATOM    881  HE1 PHE A  56      -3.919  -0.444   7.545  0.00  0.00           H  
ATOM    882  HE2 PHE A  56      -7.475   0.934   9.257  0.00  0.00           H  
ATOM    883  HZ  PHE A  56      -5.615  -0.605   9.244  0.00  0.00           H  
ATOM    884  N   GLU A  57      -2.852   4.160   6.412  0.00  0.00           N  
ATOM    885  CA  GLU A  57      -1.575   3.922   7.096  0.00  0.00           C  
ATOM    886  C   GLU A  57      -1.091   5.154   7.873  0.00  0.00           C  
ATOM    887  O   GLU A  57      -0.519   5.012   8.955  0.00  0.00           O  
ATOM    888  CB  GLU A  57      -0.509   3.476   6.090  0.00  0.00           C  
ATOM    889  CG  GLU A  57      -0.743   2.046   5.576  0.00  0.00           C  
ATOM    890  CD  GLU A  57       0.421   1.535   4.719  0.00  0.00           C  
ATOM    891  OE1 GLU A  57       0.439   0.333   4.353  0.00  0.00           O  
ATOM    892  OE2 GLU A  57       1.397   2.274   4.465  0.00  0.00           O1-
ATOM    893  H   GLU A  57      -2.950   4.173   5.378  0.00  0.00           H  
ATOM    894  HA  GLU A  57      -1.675   3.145   7.734  0.00  0.00           H  
ATOM    895  HB2 GLU A  57      -0.552   4.073   5.319  0.00  0.00           H  
ATOM    896  HB3 GLU A  57       0.356   3.485   6.541  0.00  0.00           H  
ATOM    897  HG2 GLU A  57      -0.821   1.453   6.350  0.00  0.00           H  
ATOM    898  HG3 GLU A  57      -1.543   2.050   5.013  0.00  0.00           H  
ATOM    899  N   SER A  58      -1.363   6.359   7.367  0.00  0.00           N  
ATOM    900  CA  SER A  58      -1.121   7.611   8.084  0.00  0.00           C  
ATOM    901  C   SER A  58      -1.937   7.720   9.364  0.00  0.00           C  
ATOM    902  O   SER A  58      -1.406   8.145  10.393  0.00  0.00           O  
ATOM    903  CB  SER A  58      -1.469   8.804   7.193  0.00  0.00           C  
ATOM    904  OG  SER A  58      -0.468   8.959   6.217  0.00  0.00           O  
ATOM    905  H   SER A  58      -1.770   6.331   6.399  0.00  0.00           H  
ATOM    906  HA  SER A  58      -0.140   7.639   8.337  0.00  0.00           H  
ATOM    907  HB2 SER A  58      -2.336   8.629   6.751  0.00  0.00           H  
ATOM    908  HB3 SER A  58      -1.511   9.618   7.754  0.00  0.00           H  
ATOM    909  HG  SER A  58       0.421   9.084   6.660  0.00  0.00           H  
ATOM    910  N   GLU A  59      -3.205   7.317   9.328  0.00  0.00           N  
ATOM    911  CA  GLU A  59      -4.059   7.334  10.512  0.00  0.00           C  
ATOM    912  C   GLU A  59      -3.597   6.305  11.550  0.00  0.00           C  
ATOM    913  O   GLU A  59      -3.439   6.645  12.724  0.00  0.00           O  
ATOM    914  CB  GLU A  59      -5.523   7.142  10.086  0.00  0.00           C  
ATOM    915  CG  GLU A  59      -6.521   7.132  11.253  0.00  0.00           C  
ATOM    916  CD  GLU A  59      -6.512   8.396  12.132  0.00  0.00           C  
ATOM    917  OE1 GLU A  59      -7.152   8.369  13.205  0.00  0.00           O  
ATOM    918  OE2 GLU A  59      -5.836   9.408  11.832  0.00  0.00           O1-
ATOM    919  H   GLU A  59      -3.530   6.993   8.394  0.00  0.00           H  
ATOM    920  HA  GLU A  59      -4.046   8.252  10.927  0.00  0.00           H  
ATOM    921  HB2 GLU A  59      -5.766   7.892   9.499  0.00  0.00           H  
ATOM    922  HB3 GLU A  59      -5.593   6.274   9.633  0.00  0.00           H  
ATOM    923  HG2 GLU A  59      -7.432   7.045  10.878  0.00  0.00           H  
ATOM    924  HG3 GLU A  59      -6.301   6.368  11.841  0.00  0.00           H  
ATOM    925  N   VAL A  60      -3.264   5.082  11.123  0.00  0.00           N  
ATOM    926  CA  VAL A  60      -2.688   4.052  12.006  0.00  0.00           C  
ATOM    927  C   VAL A  60      -1.392   4.552  12.652  0.00  0.00           C  
ATOM    928  O   VAL A  60      -1.219   4.440  13.868  0.00  0.00           O  
ATOM    929  CB  VAL A  60      -2.452   2.738  11.236  0.00  0.00           C  
ATOM    930  CG1 VAL A  60      -1.697   1.697  12.074  0.00  0.00           C  
ATOM    931  CG2 VAL A  60      -3.784   2.102  10.823  0.00  0.00           C  
ATOM    932  H   VAL A  60      -3.447   4.917  10.108  0.00  0.00           H  
ATOM    933  HA  VAL A  60      -3.349   3.869  12.739  0.00  0.00           H  
ATOM    934  HB  VAL A  60      -1.872   2.945  10.447  0.00  0.00           H  
ATOM    935 HG11 VAL A  60      -0.999   2.158  12.617  0.00  0.00           H  
ATOM    936 HG12 VAL A  60      -2.342   1.232  12.677  0.00  0.00           H  
ATOM    937 HG13 VAL A  60      -1.268   1.034  11.464  0.00  0.00           H  
ATOM    938 HG21 VAL A  60      -3.609   1.189  10.461  0.00  0.00           H  
ATOM    939 HG22 VAL A  60      -4.378   2.043  11.623  0.00  0.00           H  
ATOM    940 HG23 VAL A  60      -4.212   2.670  10.123  0.00  0.00           H  
ATOM    941  N   PHE A  61      -0.503   5.172  11.873  0.00  0.00           N  
ATOM    942  CA  PHE A  61       0.732   5.760  12.391  0.00  0.00           C  
ATOM    943  C   PHE A  61       0.455   6.846  13.442  0.00  0.00           C  
ATOM    944  O   PHE A  61       1.066   6.854  14.515  0.00  0.00           O  
ATOM    945  CB  PHE A  61       1.550   6.317  11.219  0.00  0.00           C  
ATOM    946  CG  PHE A  61       2.835   6.987  11.659  0.00  0.00           C  
ATOM    947  CD1 PHE A  61       2.856   8.366  11.940  0.00  0.00           C  
ATOM    948  CD2 PHE A  61       4.000   6.220  11.829  0.00  0.00           C  
ATOM    949  CE1 PHE A  61       4.043   8.977  12.384  0.00  0.00           C  
ATOM    950  CE2 PHE A  61       5.185   6.829  12.277  0.00  0.00           C  
ATOM    951  CZ  PHE A  61       5.208   8.207  12.553  0.00  0.00           C  
ATOM    952  H   PHE A  61      -0.766   5.201  10.862  0.00  0.00           H  
ATOM    953  HA  PHE A  61       1.233   5.024  12.865  0.00  0.00           H  
ATOM    954  HB2 PHE A  61       1.788   5.566  10.630  0.00  0.00           H  
ATOM    955  HB3 PHE A  61       1.001   6.991  10.759  0.00  0.00           H  
ATOM    956  HD1 PHE A  61       2.041   8.907  11.828  0.00  0.00           H  
ATOM    957  HD2 PHE A  61       3.986   5.250  11.634  0.00  0.00           H  
ATOM    958  HE1 PHE A  61       4.052   9.959  12.576  0.00  0.00           H  
ATOM    959  HE2 PHE A  61       6.016   6.272  12.397  0.00  0.00           H  
ATOM    960  HZ  PHE A  61       6.045   8.641  12.868  0.00  0.00           H  
ATOM    961  N   ARG A  62      -0.489   7.753  13.165  0.00  0.00           N  
ATOM    962  CA  ARG A  62      -0.876   8.832  14.083  0.00  0.00           C  
ATOM    963  C   ARG A  62      -1.443   8.282  15.393  0.00  0.00           C  
ATOM    964  O   ARG A  62      -1.088   8.779  16.465  0.00  0.00           O  
ATOM    965  CB  ARG A  62      -1.894   9.729  13.368  0.00  0.00           C  
ATOM    966  CG  ARG A  62      -2.192  11.018  14.146  0.00  0.00           C  
ATOM    967  CD  ARG A  62      -3.407  11.735  13.545  0.00  0.00           C  
ATOM    968  NE  ARG A  62      -4.653  10.989  13.798  0.00  0.00           N  
ATOM    969  CZ  ARG A  62      -5.386  10.984  14.889  0.00  0.00           C  
ATOM    970  NH1 ARG A  62      -5.086  11.726  15.923  0.00  0.00           N1+
ATOM    971  NH2 ARG A  62      -6.448  10.252  14.970  0.00  0.00           N  
ATOM    972  H   ARG A  62      -0.935   7.626  12.224  0.00  0.00           H  
ATOM    973  HA  ARG A  62      -0.059   9.384  14.293  0.00  0.00           H  
ATOM    974  HB2 ARG A  62      -1.524   9.984  12.489  0.00  0.00           H  
ATOM    975  HB3 ARG A  62      -2.740   9.229  13.273  0.00  0.00           H  
ATOM    976  HG2 ARG A  62      -2.400  10.794  15.086  0.00  0.00           H  
ATOM    977  HG3 ARG A  62      -1.415  11.626  14.085  0.00  0.00           H  
ATOM    978  HD2 ARG A  62      -3.472  12.631  13.963  0.00  0.00           H  
ATOM    979  HD3 ARG A  62      -3.265  11.811  12.566  0.00  0.00           H  
ATOM    980  HE  ARG A  62      -4.984  10.399  13.016  0.00  0.00           H  
ATOM    981 HH11 ARG A  62      -4.291  12.340  15.902  0.00  0.00           H  
ATOM    982 HH12 ARG A  62      -5.651  11.692  16.756  0.00  0.00           H  
ATOM    983 HH21 ARG A  62      -6.742   9.685  14.185  0.00  0.00           H  
ATOM    984 HH22 ARG A  62      -7.003  10.230  15.809  0.00  0.00           H  
ATOM    985  N   LEU A  63      -2.292   7.259  15.321  0.00  0.00           N  
ATOM    986  CA  LEU A  63      -2.882   6.610  16.491  0.00  0.00           C  
ATOM    987  C   LEU A  63      -1.819   5.921  17.354  0.00  0.00           C  
ATOM    988  O   LEU A  63      -1.790   6.153  18.564  0.00  0.00           O  
ATOM    989  CB  LEU A  63      -3.970   5.622  16.035  0.00  0.00           C  
ATOM    990  CG  LEU A  63      -5.241   6.287  15.472  0.00  0.00           C  
ATOM    991  CD1 LEU A  63      -6.159   5.211  14.897  0.00  0.00           C  
ATOM    992  CD2 LEU A  63      -6.012   7.061  16.547  0.00  0.00           C  
ATOM    993  H   LEU A  63      -2.506   6.952  14.338  0.00  0.00           H  
ATOM    994  HA  LEU A  63      -3.337   7.313  17.053  0.00  0.00           H  
ATOM    995  HB2 LEU A  63      -3.590   5.060  15.318  0.00  0.00           H  
ATOM    996  HB3 LEU A  63      -4.240   5.084  16.816  0.00  0.00           H  
ATOM    997  HG  LEU A  63      -4.980   6.920  14.754  0.00  0.00           H  
ATOM    998 HD11 LEU A  63      -6.409   4.567  15.620  0.00  0.00           H  
ATOM    999 HD12 LEU A  63      -6.984   5.640  14.531  0.00  0.00           H  
ATOM   1000 HD13 LEU A  63      -5.682   4.724  14.165  0.00  0.00           H  
ATOM   1001 HD21 LEU A  63      -5.425   7.776  16.922  0.00  0.00           H  
ATOM   1002 HD22 LEU A  63      -6.824   7.473  16.137  0.00  0.00           H  
ATOM   1003 HD23 LEU A  63      -6.284   6.432  17.274  0.00  0.00           H  
ATOM   1004  N   HID A  64      -0.896   5.167  16.751  0.00  0.00           N  
ATOM   1005  CA  HID A  64       0.218   4.549  17.479  0.00  0.00           C  
ATOM   1006  C   HID A  64       1.122   5.592  18.141  0.00  0.00           C  
ATOM   1007  O   HID A  64       1.469   5.448  19.312  0.00  0.00           O  
ATOM   1008  CB  HID A  64       1.039   3.667  16.532  0.00  0.00           C  
ATOM   1009  CG  HID A  64       0.340   2.415  16.071  0.00  0.00           C  
ATOM   1014  CD2 HID A  64      -0.756   1.809  16.629  0.00  0.00           C  
ATOM   1015  ND1 HID A  64       0.744   1.624  15.020  0.00  0.00           N  
ATOM   1016  CE1 HID A  64      -0.088   0.573  14.947  0.00  0.00           C  
ATOM   1017  NE2 HID A  64      -1.021   0.646  15.904  0.00  0.00           N  
ATOM   1010  H   HID A  64      -1.034   5.056  15.724  0.00  0.00           H  
ATOM   1011  HA  HID A  64      -0.166   3.960  18.204  0.00  0.00           H  
ATOM   1012  HB2 HID A  64       1.287   4.205  15.715  0.00  0.00           H  
ATOM   1013  HB3 HID A  64       1.893   3.395  16.996  0.00  0.00           H  
ATOM   1018  HD1 HID A  64       1.510   1.791  14.420  0.00  0.00           H  
ATOM   1019  HD2 HID A  64      -1.274   2.137  17.411  0.00  0.00           H  
ATOM   1020  HE1 HID A  64      -0.020  -0.162  14.270  0.00  0.00           H  
ATOM   1021  N   ARG A  65       1.441   6.688  17.440  0.00  0.00           N  
ATOM   1022  CA  ARG A  65       2.237   7.782  18.012  0.00  0.00           C  
ATOM   1023  C   ARG A  65       1.534   8.436  19.202  0.00  0.00           C  
ATOM   1024  O   ARG A  65       2.180   8.722  20.206  0.00  0.00           O  
ATOM   1025  CB  ARG A  65       2.580   8.792  16.909  0.00  0.00           C  
ATOM   1026  CG  ARG A  65       3.571   9.850  17.417  0.00  0.00           C  
ATOM   1027  CD  ARG A  65       3.954  10.824  16.300  0.00  0.00           C  
ATOM   1028  NE  ARG A  65       4.856  11.876  16.807  0.00  0.00           N  
ATOM   1029  CZ  ARG A  65       5.442  12.825  16.100  0.00  0.00           C  
ATOM   1030  NH1 ARG A  65       5.266  12.933  14.811  0.00  0.00           N1+
ATOM   1031  NH2 ARG A  65       6.223  13.693  16.677  0.00  0.00           N  
ATOM   1032  H   ARG A  65       1.080   6.697  16.465  0.00  0.00           H  
ATOM   1033  HA  ARG A  65       3.120   7.407  18.326  0.00  0.00           H  
ATOM   1034  HB2 ARG A  65       3.004   8.312  16.166  0.00  0.00           H  
ATOM   1035  HB3 ARG A  65       1.757   9.253  16.639  0.00  0.00           H  
ATOM   1036  HG2 ARG A  65       3.150  10.369  18.150  0.00  0.00           H  
ATOM   1037  HG3 ARG A  65       4.397   9.401  17.732  0.00  0.00           H  
ATOM   1038  HD2 ARG A  65       4.416  10.313  15.590  0.00  0.00           H  
ATOM   1039  HD3 ARG A  65       3.125  11.243  15.959  0.00  0.00           H  
ATOM   1040  HE  ARG A  65       5.043  11.862  17.814  0.00  0.00           H  
ATOM   1041 HH11 ARG A  65       4.657  12.301  14.321  0.00  0.00           H  
ATOM   1042 HH12 ARG A  65       5.738  13.653  14.289  0.00  0.00           H  
ATOM   1043 HH21 ARG A  65       6.372  13.659  17.675  0.00  0.00           H  
ATOM   1044 HH22 ARG A  65       6.686  14.406  16.143  0.00  0.00           H  
ATOM   1045  N   LYS A  66       0.215   8.648  19.121  0.00  0.00           N  
ATOM   1046  CA  LYS A  66      -0.582   9.181  20.239  0.00  0.00           C  
ATOM   1047  C   LYS A  66      -0.598   8.219  21.431  0.00  0.00           C  
ATOM   1048  O   LYS A  66      -0.495   8.679  22.564  0.00  0.00           O  
ATOM   1049  CB  LYS A  66      -2.001   9.519  19.749  0.00  0.00           C  
ATOM   1050  CG  LYS A  66      -2.852  10.196  20.840  0.00  0.00           C  
ATOM   1051  CD  LYS A  66      -4.245  10.577  20.316  0.00  0.00           C  
ATOM   1052  CE  LYS A  66      -5.068  11.251  21.427  0.00  0.00           C  
ATOM   1053  NZ  LYS A  66      -6.417  11.682  20.961  0.00  0.00           N1+
ATOM   1054  H   LYS A  66      -0.203   8.403  18.196  0.00  0.00           H  
ATOM   1055  HA  LYS A  66      -0.176  10.055  20.535  0.00  0.00           H  
ATOM   1056  HB2 LYS A  66      -1.928  10.142  18.986  0.00  0.00           H  
ATOM   1057  HB3 LYS A  66      -2.449   8.678  19.486  0.00  0.00           H  
ATOM   1058  HG2 LYS A  66      -2.958   9.563  21.603  0.00  0.00           H  
ATOM   1059  HG3 LYS A  66      -2.386  11.023  21.145  0.00  0.00           H  
ATOM   1060  HD2 LYS A  66      -4.142  11.216  19.572  0.00  0.00           H  
ATOM   1061  HD3 LYS A  66      -4.715   9.758  20.032  0.00  0.00           H  
ATOM   1062  HE2 LYS A  66      -5.171  10.600  22.186  0.00  0.00           H  
ATOM   1063  HE3 LYS A  66      -4.559  12.052  21.758  0.00  0.00           H  
ATOM   1064  HZ1 LYS A  66      -6.646  12.560  21.379  0.00  0.00           H  
ATOM   1065  HZ2 LYS A  66      -6.408  11.776  19.966  0.00  0.00           H  
ATOM   1066  HZ3 LYS A  66      -7.093  10.996  21.228  0.00  0.00           H  
ATOM   1067  N   ALA A  67      -0.732   6.913  21.194  0.00  0.00           N  
ATOM   1068  CA  ALA A  67      -0.696   5.903  22.251  0.00  0.00           C  
ATOM   1069  C   ALA A  67       0.677   5.853  22.942  0.00  0.00           C  
ATOM   1070  O   ALA A  67       0.736   5.908  24.167  0.00  0.00           O  
ATOM   1071  CB  ALA A  67      -1.100   4.549  21.656  0.00  0.00           C  
ATOM   1072  H   ALA A  67      -0.865   6.673  20.184  0.00  0.00           H  
ATOM   1073  HA  ALA A  67      -1.391   6.133  22.945  0.00  0.00           H  
ATOM   1074  HB1 ALA A  67      -2.083   4.419  21.772  0.00  0.00           H  
ATOM   1075  HB2 ALA A  67      -0.871   4.535  20.685  0.00  0.00           H  
ATOM   1076  HB3 ALA A  67      -0.607   3.822  22.129  0.00  0.00           H  
ATOM   1077  N   ALA A  68       1.766   5.865  22.167  0.00  0.00           N  
ATOM   1078  CA  ALA A  68       3.131   5.894  22.692  0.00  0.00           C  
ATOM   1079  C   ALA A  68       3.437   7.179  23.487  0.00  0.00           C  
ATOM   1080  O   ALA A  68       4.069   7.127  24.535  0.00  0.00           O  
ATOM   1081  CB  ALA A  68       4.096   5.720  21.514  0.00  0.00           C  
ATOM   1082  H   ALA A  68       1.554   5.852  21.139  0.00  0.00           H  
ATOM   1083  HA  ALA A  68       3.259   5.103  23.311  0.00  0.00           H  
ATOM   1084  HB1 ALA A  68       3.592   5.375  20.725  0.00  0.00           H  
ATOM   1085  HB2 ALA A  68       4.506   6.602  21.292  0.00  0.00           H  
ATOM   1086  HB3 ALA A  68       4.811   5.071  21.767  0.00  0.00           H  
ATOM   1087  N   ALA A  69       2.948   8.345  23.047  0.00  0.00           N  
ATOM   1088  CA  ALA A  69       3.132   9.591  23.800  0.00  0.00           C  
ATOM   1089  C   ALA A  69       2.421   9.560  25.167  0.00  0.00           C  
ATOM   1090  O   ALA A  69       2.927  10.097  26.149  0.00  0.00           O  
ATOM   1091  CB  ALA A  69       2.639  10.759  22.940  0.00  0.00           C  
ATOM   1092  H   ALA A  69       2.439   8.291  22.147  0.00  0.00           H  
ATOM   1093  HA  ALA A  69       4.120   9.730  23.961  0.00  0.00           H  
ATOM   1094  HB1 ALA A  69       1.849  11.182  23.380  0.00  0.00           H  
ATOM   1095  HB2 ALA A  69       3.371  11.431  22.846  0.00  0.00           H  
ATOM   1096  HB3 ALA A  69       2.379  10.418  22.039  0.00  0.00           H  
ATOM   1097  N   LYS A  70       1.262   8.896  25.249  0.00  0.00           N  
ATOM   1098  CA  LYS A  70       0.526   8.726  26.509  0.00  0.00           C  
ATOM   1099  C   LYS A  70       1.190   7.743  27.474  0.00  0.00           C  
ATOM   1100  O   LYS A  70       0.965   7.870  28.673  0.00  0.00           O  
ATOM   1101  CB  LYS A  70      -0.901   8.258  26.222  0.00  0.00           C  
ATOM   1102  CG  LYS A  70      -1.790   9.361  25.639  0.00  0.00           C  
ATOM   1103  CD  LYS A  70      -3.176   8.761  25.399  0.00  0.00           C  
ATOM   1104  CE  LYS A  70      -4.172   9.823  24.938  0.00  0.00           C  
ATOM   1105  NZ  LYS A  70      -5.556   9.286  25.024  0.00  0.00           N1+
ATOM   1106  H   LYS A  70       0.925   8.509  24.340  0.00  0.00           H  
ATOM   1107  HA  LYS A  70       0.457   9.631  26.966  0.00  0.00           H  
ATOM   1108  HB2 LYS A  70      -0.862   7.514  25.566  0.00  0.00           H  
ATOM   1109  HB3 LYS A  70      -1.309   7.950  27.074  0.00  0.00           H  
ATOM   1110  HG2 LYS A  70      -1.865  10.093  26.290  0.00  0.00           H  
ATOM   1111  HG3 LYS A  70      -1.415   9.659  24.782  0.00  0.00           H  
ATOM   1112  HD2 LYS A  70      -3.106   8.066  24.693  0.00  0.00           H  
ATOM   1113  HD3 LYS A  70      -3.506   8.366  26.248  0.00  0.00           H  
ATOM   1114  HE2 LYS A  70      -4.088  10.620  25.527  0.00  0.00           H  
ATOM   1115  HE3 LYS A  70      -3.969  10.067  23.995  0.00  0.00           H  
ATOM   1116  HZ1 LYS A  70      -5.550   8.433  25.546  0.00  0.00           H  
ATOM   1117  HZ2 LYS A  70      -6.143   9.953  25.481  0.00  0.00           H  
ATOM   1118  HZ3 LYS A  70      -5.903   9.112  24.103  0.00  0.00           H  
ATOM   1119  N   SER A  71       1.953   6.764  26.982  0.00  0.00           N  
ATOM   1120  CA  SER A  71       2.616   5.780  27.848  0.00  0.00           C  
ATOM   1121  C   SER A  71       3.877   6.318  28.519  0.00  0.00           C  
ATOM   1122  O   SER A  71       4.282   5.778  29.537  0.00  0.00           O  
ATOM   1123  CB  SER A  71       2.920   4.486  27.085  0.00  0.00           C  
ATOM   1124  OG  SER A  71       3.778   4.700  25.984  0.00  0.00           O  
ATOM   1125  H   SER A  71       2.037   6.757  25.946  0.00  0.00           H  
ATOM   1126  HA  SER A  71       1.961   5.522  28.579  0.00  0.00           H  
ATOM   1127  HB2 SER A  71       3.352   3.839  27.715  0.00  0.00           H  
ATOM   1128  HB3 SER A  71       2.056   4.101  26.756  0.00  0.00           H  
ATOM   1129  HG  SER A  71       3.671   5.637  25.652  0.00  0.00           H  
ATOM   1130  N   VAL A  72       4.491   7.370  27.974  0.00  0.00           N  
ATOM   1131  CA  VAL A  72       5.732   7.943  28.522  0.00  0.00           C  
ATOM   1132  C   VAL A  72       5.461   8.942  29.647  0.00  0.00           C  
ATOM   1133  O   VAL A  72       6.176   8.957  30.636  0.00  0.00           O  
ATOM   1134  CB  VAL A  72       6.563   8.582  27.395  0.00  0.00           C  
ATOM   1135  CG1 VAL A  72       7.827   9.280  27.911  0.00  0.00           C  
ATOM   1136  CG2 VAL A  72       7.010   7.513  26.387  0.00  0.00           C  
ATOM   1137  H   VAL A  72       4.019   7.754  27.126  0.00  0.00           H  
ATOM   1138  HA  VAL A  72       6.280   7.185  28.904  0.00  0.00           H  
ATOM   1139  HB  VAL A  72       6.000   9.291  26.963  0.00  0.00           H  
ATOM   1140 HG11 VAL A  72       8.504   8.591  28.161  0.00  0.00           H  
ATOM   1141 HG12 VAL A  72       8.194   9.868  27.193  0.00  0.00           H  
ATOM   1142 HG13 VAL A  72       7.595   9.830  28.711  0.00  0.00           H  
ATOM   1143 HG21 VAL A  72       6.240   7.285  25.795  0.00  0.00           H  
ATOM   1144 HG22 VAL A  72       7.764   7.876  25.844  0.00  0.00           H  
ATOM   1145 HG23 VAL A  72       7.308   6.703  26.886  0.00  0.00           H  
ATOM   1146  N   GLY A  73       4.422   9.768  29.533  0.00  0.00           N  
ATOM   1147  CA  GLY A  73       4.168  10.855  30.490  0.00  0.00           C  
ATOM   1148  C   GLY A  73       3.577  10.431  31.838  0.00  0.00           C  
ATOM   1149  O   GLY A  73       2.891  11.233  32.457  0.00  0.00           O  
ATOM   1150  H   GLY A  73       3.807   9.581  28.713  0.00  0.00           H  
ATOM   1151  HA2 GLY A  73       5.045  11.359  30.657  0.00  0.00           H  
ATOM   1152  HA3 GLY A  73       3.540  11.538  30.054  0.00  0.00           H  
ATOM   1153  N   LYS A  74       3.732   9.176  32.255  0.00  0.00           N  
ATOM   1154  CA  LYS A  74       3.042   8.621  33.431  0.00  0.00           C  
ATOM   1155  C   LYS A  74       3.959   8.117  34.535  0.00  0.00           C  
ATOM   1156  O   LYS A  74       3.494   7.419  35.429  0.00  0.00           O  
ATOM   1157  CB  LYS A  74       2.022   7.565  32.983  0.00  0.00           C  
ATOM   1158  CG  LYS A  74       0.627   8.187  32.922  0.00  0.00           C  
ATOM   1159  CD  LYS A  74      -0.409   7.069  32.834  0.00  0.00           C  
ATOM   1160  CE  LYS A  74      -1.809   7.674  32.880  0.00  0.00           C  
ATOM   1161  NZ  LYS A  74      -2.824   6.607  33.037  0.00  0.00           N1+
ATOM   1162  H   LYS A  74       4.392   8.608  31.672  0.00  0.00           H  
ATOM   1163  HA  LYS A  74       2.436   9.349  33.817  0.00  0.00           H  
ATOM   1164  HB2 LYS A  74       2.266   7.258  32.086  0.00  0.00           H  
ATOM   1165  HB3 LYS A  74       2.013   6.842  33.644  0.00  0.00           H  
ATOM   1166  HG2 LYS A  74       0.469   8.709  33.746  0.00  0.00           H  
ATOM   1167  HG3 LYS A  74       0.559   8.754  32.116  0.00  0.00           H  
ATOM   1168  HD2 LYS A  74      -0.297   6.596  31.978  0.00  0.00           H  
ATOM   1169  HD3 LYS A  74      -0.299   6.468  33.606  0.00  0.00           H  
ATOM   1170  HE2 LYS A  74      -1.862   8.302  33.653  0.00  0.00           H  
ATOM   1171  HE3 LYS A  74      -1.973   8.169  32.030  0.00  0.00           H  
ATOM   1172  HZ1 LYS A  74      -3.630   6.976  33.502  0.00  0.00           H  
ATOM   1173  HZ2 LYS A  74      -3.090   6.262  32.136  0.00  0.00           H  
ATOM   1174  HZ3 LYS A  74      -2.442   5.858  33.580  0.00  0.00           H  
ATOM   1175  N   SER A  75       5.232   8.446  34.463  0.00  0.00           N  
ATOM   1176  CA  SER A  75       6.162   8.189  35.556  0.00  0.00           C  
ATOM   1177  C   SER A  75       6.205   9.396  36.476  0.00  0.00           C  
ATOM   1178  O   SER A  75       6.310  10.516  35.929  0.00  0.00           O  
ATOM   1179  CB  SER A  75       7.527   7.826  34.997  0.00  0.00           C  
ATOM   1180  OG  SER A  75       7.328   6.756  34.091  0.00  0.00           O  
ATOM   1181  OXT SER A  75       6.079   9.149  37.689  0.00  0.00           O1-
ATOM   1182  H   SER A  75       5.519   8.901  33.569  0.00  0.00           H  
ATOM   1183  HA  SER A  75       5.817   7.410  36.082  0.00  0.00           H  
ATOM   1184  HB2 SER A  75       7.894   8.596  34.513  0.00  0.00           H  
ATOM   1185  HB3 SER A  75       8.107   7.526  35.729  0.00  0.00           H  
ATOM   1186  HG  SER A  75       7.070   7.120  33.197  0.00  0.00           H  
TER   
ATOM   1187  N   GLY B   1       0.143  23.403 -25.692  0.00  0.00           N  
ATOM   1188  CA  GLY B   1       0.949  23.428 -24.456  0.00  0.00           C  
ATOM   1189  C   GLY B   1       1.678  22.110 -24.343  0.00  0.00           C  
ATOM   1190  O   GLY B   1       1.133  21.127 -24.832  0.00  0.00           O  
ATOM   1192  HA2 GLY B   1       1.602  24.177 -24.508  0.00  0.00           H  
ATOM   1193  HA3 GLY B   1       0.345  23.553 -23.676  0.00  0.00           H  
ATOM   1191  H1  GLY B   1      -0.781  23.085 -25.482  0.00  0.00           H  
ATOM   1194  H2  GLY B   1       0.098  24.323 -26.080  0.00  0.00           H  
ATOM   1195  H3  GLY B   1       0.565  22.784 -26.354  0.00  0.00           H  
ATOM   1196  N   PRO B   2       2.886  22.078 -23.773  0.00  0.00           N  
ATOM   1197  CA  PRO B   2       3.631  20.841 -23.604  0.00  0.00           C  
ATOM   1198  C   PRO B   2       2.737  19.864 -22.858  0.00  0.00           C  
ATOM   1199  O   PRO B   2       2.297  20.134 -21.737  0.00  0.00           O  
ATOM   1200  CB  PRO B   2       4.896  21.211 -22.824  0.00  0.00           C  
ATOM   1201  CG  PRO B   2       4.513  22.505 -22.106  0.00  0.00           C  
ATOM   1202  CD  PRO B   2       3.520  23.166 -23.056  0.00  0.00           C  
ATOM   1203  HA  PRO B   2       3.917  20.467 -24.479  0.00  0.00           H  
ATOM   1204  HB2 PRO B   2       5.129  20.507 -22.160  0.00  0.00           H  
ATOM   1205  HB3 PRO B   2       5.663  21.373 -23.436  0.00  0.00           H  
ATOM   1206  HG2 PRO B   2       4.087  22.298 -21.234  0.00  0.00           H  
ATOM   1207  HG3 PRO B   2       5.316  23.074 -21.979  0.00  0.00           H  
ATOM   1208  HD2 PRO B   2       2.844  23.707 -22.538  0.00  0.00           H  
ATOM   1209  HD3 PRO B   2       4.000  23.792 -23.688  0.00  0.00           H  
ATOM   1210  N   GLY B   3       2.408  18.758 -23.517  0.00  0.00           N  
ATOM   1211  CA  GLY B   3       1.859  17.631 -22.797  0.00  0.00           C  
ATOM   1212  C   GLY B   3       2.873  17.323 -21.712  0.00  0.00           C  
ATOM   1213  O   GLY B   3       4.047  17.109 -22.003  0.00  0.00           O  
ATOM   1214  H   GLY B   3       2.573  18.781 -24.531  0.00  0.00           H  
ATOM   1215  HA2 GLY B   3       0.998  17.876 -22.385  0.00  0.00           H  
ATOM   1216  HA3 GLY B   3       1.770  16.854 -23.397  0.00  0.00           H  
ATOM   1217  N   SER B   4       2.460  17.400 -20.456  0.00  0.00           N  
ATOM   1218  CA  SER B   4       3.274  16.904 -19.362  0.00  0.00           C  
ATOM   1219  C   SER B   4       3.355  15.400 -19.558  0.00  0.00           C  
ATOM   1220  O   SER B   4       2.486  14.653 -19.101  0.00  0.00           O  
ATOM   1221  CB  SER B   4       2.654  17.291 -18.020  0.00  0.00           C  
ATOM   1222  OG  SER B   4       1.335  16.788 -17.925  0.00  0.00           O  
ATOM   1223  H   SER B   4       1.526  17.836 -20.328  0.00  0.00           H  
ATOM   1224  HA  SER B   4       4.185  17.275 -19.455  0.00  0.00           H  
ATOM   1225  HB2 SER B   4       3.203  16.904 -17.289  0.00  0.00           H  
ATOM   1226  HB3 SER B   4       2.630  18.282 -17.952  0.00  0.00           H  
ATOM   1227  HG  SER B   4       1.035  16.813 -16.972  0.00  0.00           H  
ATOM   1228  N   HID B   5       4.337  14.970 -20.333  0.00  0.00           N  
ATOM   1229  CA  HID B   5       4.639  13.571 -20.454  0.00  0.00           C  
ATOM   1230  C   HID B   5       5.233  13.213 -19.108  0.00  0.00           C  
ATOM   1231  O   HID B   5       6.331  13.637 -18.753  0.00  0.00           O  
ATOM   1232  CB  HID B   5       5.550  13.310 -21.656  0.00  0.00           C  
ATOM   1233  CG  HID B   5       5.147  12.039 -22.346  0.00  0.00           C  
ATOM   1238  CD2 HID B   5       4.099  11.892 -23.214  0.00  0.00           C  
ATOM   1239  ND1 HID B   5       5.714  10.798 -22.176  0.00  0.00           N  
ATOM   1240  CE1 HID B   5       5.030   9.927 -22.938  0.00  0.00           C  
ATOM   1241  NE2 HID B   5       4.027  10.547 -23.578  0.00  0.00           N  
ATOM   1234  H   HID B   5       4.856  15.723 -20.833  0.00  0.00           H  
ATOM   1235  HA  HID B   5       3.803  13.066 -20.569  0.00  0.00           H  
ATOM   1236  HB2 HID B   5       5.466  14.059 -22.300  0.00  0.00           H  
ATOM   1237  HB3 HID B   5       6.485  13.215 -21.343  0.00  0.00           H  
ATOM   1242  HD1 HID B   5       6.483  10.575 -21.601  0.00  0.00           H  
ATOM   1243  HD2 HID B   5       3.493  12.613 -23.533  0.00  0.00           H  
ATOM   1244  HE1 HID B   5       5.241   8.951 -23.018  0.00  0.00           H  
ATOM   1245  N   VAL B   6       4.423  12.577 -18.275  0.00  0.00           N  
ATOM   1246  CA  VAL B   6       4.919  12.129 -16.992  0.00  0.00           C  
ATOM   1247  C   VAL B   6       5.832  10.966 -17.309  0.00  0.00           C  
ATOM   1248  O   VAL B   6       5.378   9.932 -17.790  0.00  0.00           O  
ATOM   1249  CB  VAL B   6       3.797  11.758 -16.022  0.00  0.00           C  
ATOM   1250  CG1 VAL B   6       4.437  11.399 -14.682  0.00  0.00           C  
ATOM   1251  CG2 VAL B   6       2.837  12.935 -15.791  0.00  0.00           C  
ATOM   1252  H   VAL B   6       3.460  12.439 -18.608  0.00  0.00           H  
ATOM   1253  HA  VAL B   6       5.463  12.850 -16.594  0.00  0.00           H  
ATOM   1254  HB  VAL B   6       3.359  10.941 -16.356  0.00  0.00           H  
ATOM   1255 HG11 VAL B   6       4.484  12.215 -14.108  0.00  0.00           H  
ATOM   1256 HG12 VAL B   6       3.885  10.702 -14.227  0.00  0.00           H  
ATOM   1257 HG13 VAL B   6       5.358  11.046 -14.839  0.00  0.00           H  
ATOM   1258 HG21 VAL B   6       2.850  13.525 -16.595  0.00  0.00           H  
ATOM   1259 HG22 VAL B   6       1.917  12.578 -15.644  0.00  0.00           H  
ATOM   1260 HG23 VAL B   6       3.138  13.444 -14.988  0.00  0.00           H  
ATOM   1261  N   GLU B   7       7.123  11.172 -17.110  0.00  0.00           N  
ATOM   1262  CA  GLU B   7       8.095  10.113 -17.294  0.00  0.00           C  
ATOM   1263  C   GLU B   7       7.859   9.046 -16.232  0.00  0.00           C  
ATOM   1264  O   GLU B   7       7.983   9.275 -15.024  0.00  0.00           O  
ATOM   1265  CB  GLU B   7       9.515  10.661 -17.230  0.00  0.00           C  
ATOM   1266  CG  GLU B   7       9.825  11.579 -18.420  0.00  0.00           C  
ATOM   1267  CD  GLU B   7      11.272  12.082 -18.382  0.00  0.00           C  
ATOM   1268  OE1 GLU B   7      11.702  12.641 -19.412  0.00  0.00           O  
ATOM   1269  OE2 GLU B   7      11.923  11.919 -17.318  0.00  0.00           O1-
ATOM   1270  H   GLU B   7       7.372  12.138 -16.817  0.00  0.00           H  
ATOM   1271  HA  GLU B   7       7.994   9.708 -18.201  0.00  0.00           H  
ATOM   1272  HB2 GLU B   7       9.599  11.197 -16.421  0.00  0.00           H  
ATOM   1273  HB3 GLU B   7      10.135   9.911 -17.273  0.00  0.00           H  
ATOM   1274  HG2 GLU B   7       9.715  11.064 -19.240  0.00  0.00           H  
ATOM   1275  HG3 GLU B   7       9.242  12.359 -18.366  0.00  0.00           H  
ATOM   1276  N   GLU B   8       7.467   7.871 -16.699  0.00  0.00           N  
ATOM   1277  CA  GLU B   8       7.378   6.690 -15.871  0.00  0.00           C  
ATOM   1278  C   GLU B   8       8.648   5.868 -16.039  0.00  0.00           C  
ATOM   1279  O   GLU B   8       9.074   5.555 -17.151  0.00  0.00           O  
ATOM   1280  CB  GLU B   8       6.130   5.877 -16.200  0.00  0.00           C  
ATOM   1281  CG  GLU B   8       4.828   6.613 -15.855  0.00  0.00           C  
ATOM   1282  CD  GLU B   8       3.605   5.684 -15.824  0.00  0.00           C  
ATOM   1283  OE1 GLU B   8       2.545   6.177 -15.364  0.00  0.00           O  
ATOM   1284  OE2 GLU B   8       3.740   4.482 -16.164  0.00  0.00           O1-
ATOM   1285  H   GLU B   8       7.228   7.874 -17.721  0.00  0.00           H  
ATOM   1286  HA  GLU B   8       7.274   6.949 -14.910  0.00  0.00           H  
ATOM   1287  HB2 GLU B   8       6.122   5.708 -17.164  0.00  0.00           H  
ATOM   1288  HB3 GLU B   8       6.150   5.057 -15.667  0.00  0.00           H  
ATOM   1289  HG2 GLU B   8       4.923   7.001 -14.960  0.00  0.00           H  
ATOM   1290  HG3 GLU B   8       4.664   7.289 -16.546  0.00  0.00           H  
ATOM   1291  N   TYR B   9       9.240   5.491 -14.914  0.00  0.00           N  
ATOM   1292  CA  TYR B   9      10.438   4.668 -14.876  0.00  0.00           C  
ATOM   1293  C   TYR B   9      10.047   3.262 -14.402  0.00  0.00           C  
ATOM   1294  O   TYR B   9       9.197   3.100 -13.519  0.00  0.00           O  
ATOM   1295  CB  TYR B   9      11.488   5.357 -13.995  0.00  0.00           C  
ATOM   1296  CG  TYR B   9      12.027   6.675 -14.531  0.00  0.00           C  
ATOM   1297  CD1 TYR B   9      13.238   6.699 -15.246  0.00  0.00           C  
ATOM   1298  CD2 TYR B   9      11.323   7.879 -14.314  0.00  0.00           C  
ATOM   1299  CE1 TYR B   9      13.744   7.917 -15.738  0.00  0.00           C  
ATOM   1300  CE2 TYR B   9      11.813   9.097 -14.836  0.00  0.00           C  
ATOM   1301  CZ  TYR B   9      13.030   9.117 -15.551  0.00  0.00           C  
ATOM   1302  OH  TYR B   9      13.550  10.264 -16.060  0.00  0.00           O  
ATOM   1303  H   TYR B   9       8.764   5.842 -14.043  0.00  0.00           H  
ATOM   1304  HA  TYR B   9      10.803   4.589 -15.800  0.00  0.00           H  
ATOM   1305  HB2 TYR B   9      11.077   5.533 -13.098  0.00  0.00           H  
ATOM   1306  HB3 TYR B   9      12.262   4.731 -13.884  0.00  0.00           H  
ATOM   1307  HD1 TYR B   9      13.738   5.861 -15.405  0.00  0.00           H  
ATOM   1308  HD2 TYR B   9      10.484   7.872 -13.796  0.00  0.00           H  
ATOM   1309  HE1 TYR B   9      14.618   7.932 -16.226  0.00  0.00           H  
ATOM   1310  HE2 TYR B   9      11.303   9.938 -14.700  0.00  0.00           H  
ATOM   1311  HH  TYR B   9      12.826  10.793 -16.505  0.00  0.00           H  
ATOM   1312  N   VAL B  10      10.644   2.221 -14.991  0.00  0.00           N  
ATOM   1313  CA  VAL B  10      10.394   0.829 -14.579  0.00  0.00           C  
ATOM   1314  C   VAL B  10      10.989   0.604 -13.191  0.00  0.00           C  
ATOM   1315  O   VAL B  10      12.159   0.904 -12.953  0.00  0.00           O  
ATOM   1316  CB  VAL B  10      10.948  -0.188 -15.595  0.00  0.00           C  
ATOM   1317  CG1 VAL B  10      10.762  -1.640 -15.125  0.00  0.00           C  
ATOM   1318  CG2 VAL B  10      10.254  -0.058 -16.957  0.00  0.00           C  
ATOM   1319  H   VAL B  10      11.296   2.475 -15.761  0.00  0.00           H  
ATOM   1320  HA  VAL B  10       9.406   0.698 -14.520  0.00  0.00           H  
ATOM   1321  HB  VAL B  10      11.934  -0.038 -15.673  0.00  0.00           H  
ATOM   1322 HG11 VAL B  10      10.098  -1.660 -14.381  0.00  0.00           H  
ATOM   1323 HG12 VAL B  10      10.432  -2.190 -15.889  0.00  0.00           H  
ATOM   1324 HG13 VAL B  10      11.638  -1.994 -14.806  0.00  0.00           H  
ATOM   1325 HG21 VAL B  10      10.884  -0.356 -17.671  0.00  0.00           H  
ATOM   1326 HG22 VAL B  10       9.438  -0.632 -16.961  0.00  0.00           H  
ATOM   1327 HG23 VAL B  10      10.001   0.896 -17.102  0.00  0.00           H  
ATOM   1328  N   VAL B  11      10.203   0.039 -12.280  0.00  0.00           N  
ATOM   1329  CA  VAL B  11      10.658  -0.311 -10.933  0.00  0.00           C  
ATOM   1330  C   VAL B  11      11.212  -1.734 -10.935  0.00  0.00           C  
ATOM   1331  O   VAL B  11      10.533  -2.673 -11.348  0.00  0.00           O  
ATOM   1332  CB  VAL B  11       9.533  -0.125  -9.901  0.00  0.00           C  
ATOM   1333  CG1 VAL B  11      10.046  -0.461  -8.497  0.00  0.00           C  
ATOM   1334  CG2 VAL B  11       9.034   1.326  -9.910  0.00  0.00           C  
ATOM   1335  H   VAL B  11       9.223  -0.137 -12.608  0.00  0.00           H  
ATOM   1336  HA  VAL B  11      11.401   0.310 -10.683  0.00  0.00           H  
ATOM   1337  HB  VAL B  11       8.817  -0.780 -10.108  0.00  0.00           H  
ATOM   1338 HG11 VAL B  11       9.288  -0.800  -7.942  0.00  0.00           H  
ATOM   1339 HG12 VAL B  11      10.754  -1.162  -8.564  0.00  0.00           H  
ATOM   1340 HG13 VAL B  11      10.426   0.362  -8.080  0.00  0.00           H  
ATOM   1341 HG21 VAL B  11       9.331   1.765 -10.755  0.00  0.00           H  
ATOM   1342 HG22 VAL B  11       8.038   1.326  -9.857  0.00  0.00           H  
ATOM   1343 HG23 VAL B  11       9.418   1.805  -9.123  0.00  0.00           H  
ATOM   1344  N   GLU B  12      12.446  -1.903 -10.460  0.00  0.00           N  
ATOM   1345  CA  GLU B  12      13.073  -3.216 -10.268  0.00  0.00           C  
ATOM   1346  C   GLU B  12      12.511  -3.901  -9.017  0.00  0.00           C  
ATOM   1347  O   GLU B  12      12.058  -5.043  -9.074  0.00  0.00           O  
ATOM   1348  CB  GLU B  12      14.595  -3.033 -10.145  0.00  0.00           C  
ATOM   1349  CG  GLU B  12      15.391  -4.347 -10.052  0.00  0.00           C  
ATOM   1350  CD  GLU B  12      16.852  -4.083  -9.650  0.00  0.00           C  
ATOM   1351  OE1 GLU B  12      17.309  -4.625  -8.616  0.00  0.00           O  
ATOM   1352  OE2 GLU B  12      17.518  -3.248 -10.299  0.00  0.00           O1-
ATOM   1353  H   GLU B  12      12.941  -1.005 -10.231  0.00  0.00           H  
ATOM   1354  HA  GLU B  12      12.899  -3.793 -11.070  0.00  0.00           H  
ATOM   1355  HB2 GLU B  12      14.907  -2.559 -10.949  0.00  0.00           H  
ATOM   1356  HB3 GLU B  12      14.772  -2.526  -9.322  0.00  0.00           H  
ATOM   1357  HG2 GLU B  12      14.992  -4.896  -9.357  0.00  0.00           H  
ATOM   1358  HG3 GLU B  12      15.401  -4.762 -10.931  0.00  0.00           H  
ATOM   1359  N   LYS B  13      12.537  -3.196  -7.880  0.00  0.00           N  
ATOM   1360  CA  LYS B  13      12.040  -3.672  -6.583  0.00  0.00           C  
ATOM   1361  C   LYS B  13      11.846  -2.521  -5.600  0.00  0.00           C  
ATOM   1362  O   LYS B  13      12.411  -1.440  -5.765  0.00  0.00           O  
ATOM   1363  CB  LYS B  13      12.987  -4.740  -5.996  0.00  0.00           C  
ATOM   1364  CG  LYS B  13      14.444  -4.275  -5.843  0.00  0.00           C  
ATOM   1365  CD  LYS B  13      15.294  -5.368  -5.186  0.00  0.00           C  
ATOM   1366  CE  LYS B  13      16.777  -5.023  -5.348  0.00  0.00           C  
ATOM   1367  NZ  LYS B  13      17.645  -5.896  -4.521  0.00  0.00           N1+
ATOM   1368  H   LYS B  13      12.961  -2.232  -7.997  0.00  0.00           H  
ATOM   1369  HA  LYS B  13      11.152  -4.129  -6.726  0.00  0.00           H  
ATOM   1370  HB2 LYS B  13      12.647  -4.994  -5.096  0.00  0.00           H  
ATOM   1371  HB3 LYS B  13      12.975  -5.531  -6.602  0.00  0.00           H  
ATOM   1372  HG2 LYS B  13      14.815  -4.077  -6.744  0.00  0.00           H  
ATOM   1373  HG3 LYS B  13      14.465  -3.463  -5.271  0.00  0.00           H  
ATOM   1374  HD2 LYS B  13      15.082  -5.403  -4.226  0.00  0.00           H  
ATOM   1375  HD3 LYS B  13      15.119  -6.224  -5.638  0.00  0.00           H  
ATOM   1376  HE2 LYS B  13      17.024  -5.125  -6.316  0.00  0.00           H  
ATOM   1377  HE3 LYS B  13      16.913  -4.065  -5.079  0.00  0.00           H  
ATOM   1378  HZ1 LYS B  13      18.145  -5.338  -3.857  0.00  0.00           H  
ATOM   1379  HZ2 LYS B  13      17.081  -6.565  -4.036  0.00  0.00           H  
ATOM   1380  HZ3 LYS B  13      18.296  -6.375  -5.111  0.00  0.00           H  
ATOM   1381  N   ILE B  14      11.085  -2.790  -4.544  0.00  0.00           N  
ATOM   1382  CA  ILE B  14      11.017  -1.938  -3.355  0.00  0.00           C  
ATOM   1383  C   ILE B  14      12.064  -2.426  -2.347  0.00  0.00           C  
ATOM   1384  O   ILE B  14      12.182  -3.625  -2.101  0.00  0.00           O  
ATOM   1385  CB  ILE B  14       9.587  -1.928  -2.777  0.00  0.00           C  
ATOM   1386  CG1 ILE B  14       8.521  -1.506  -3.813  0.00  0.00           C  
ATOM   1387  CG2 ILE B  14       9.515  -1.038  -1.526  0.00  0.00           C  
ATOM   1388  CD1 ILE B  14       8.738  -0.140  -4.478  0.00  0.00           C  
ATOM   1389  H   ILE B  14      10.528  -3.677  -4.634  0.00  0.00           H  
ATOM   1390  HA  ILE B  14      11.304  -1.030  -3.643  0.00  0.00           H  
ATOM   1391  HB  ILE B  14       9.367  -2.859  -2.479  0.00  0.00           H  
ATOM   1392 HG12 ILE B  14       8.486  -2.207  -4.530  0.00  0.00           H  
ATOM   1393 HG13 ILE B  14       7.628  -1.493  -3.352  0.00  0.00           H  
ATOM   1394 HG21 ILE B  14       8.612  -1.125  -1.115  0.00  0.00           H  
ATOM   1395 HG22 ILE B  14      10.211  -1.331  -0.877  0.00  0.00           H  
ATOM   1396 HG23 ILE B  14       9.676  -0.091  -1.790  0.00  0.00           H  
ATOM   1397 HD11 ILE B  14       9.611  -0.152  -4.957  0.00  0.00           H  
ATOM   1398 HD12 ILE B  14       7.996   0.025  -5.121  0.00  0.00           H  
ATOM   1399 HD13 ILE B  14       8.743   0.563  -3.773  0.00  0.00           H  
ATOM   1400  N   LEU B  15      12.843  -1.499  -1.793  0.00  0.00           N  
ATOM   1401  CA  LEU B  15      13.955  -1.781  -0.877  0.00  0.00           C  
ATOM   1402  C   LEU B  15      13.640  -1.451   0.584  0.00  0.00           C  
ATOM   1403  O   LEU B  15      14.306  -1.947   1.487  0.00  0.00           O  
ATOM   1404  CB  LEU B  15      15.166  -0.948  -1.321  0.00  0.00           C  
ATOM   1405  CG  LEU B  15      15.764  -1.318  -2.683  0.00  0.00           C  
ATOM   1406  CD1 LEU B  15      16.927  -0.373  -2.971  0.00  0.00           C  
ATOM   1407  CD2 LEU B  15      16.294  -2.750  -2.688  0.00  0.00           C  
ATOM   1408  H   LEU B  15      12.588  -0.512  -2.075  0.00  0.00           H  
ATOM   1409  HA  LEU B  15      14.174  -2.770  -0.938  0.00  0.00           H  
ATOM   1410  HB2 LEU B  15      14.879   0.002  -1.371  0.00  0.00           H  
ATOM   1411  HB3 LEU B  15      15.880  -1.063  -0.641  0.00  0.00           H  
ATOM   1412  HG  LEU B  15      15.071  -1.211  -3.381  0.00  0.00           H  
ATOM   1413 HD11 LEU B  15      17.619  -0.470  -2.256  0.00  0.00           H  
ATOM   1414 HD12 LEU B  15      17.329  -0.601  -3.857  0.00  0.00           H  
ATOM   1415 HD13 LEU B  15      16.593   0.569  -2.988  0.00  0.00           H  
ATOM   1416 HD21 LEU B  15      15.546  -3.382  -2.487  0.00  0.00           H  
ATOM   1417 HD22 LEU B  15      16.676  -2.959  -3.588  0.00  0.00           H  
ATOM   1418 HD23 LEU B  15      17.006  -2.843  -1.992  0.00  0.00           H  
ATOM   1419  N   GLY B  16      12.659  -0.585   0.822  0.00  0.00           N  
ATOM   1420  CA  GLY B  16      12.374  -0.046   2.144  0.00  0.00           C  
ATOM   1421  C   GLY B  16      11.024   0.651   2.194  0.00  0.00           C  
ATOM   1422  O   GLY B  16      10.485   1.060   1.167  0.00  0.00           O  
ATOM   1423  H   GLY B  16      12.105  -0.323  -0.031  0.00  0.00           H  
ATOM   1424  HA2 GLY B  16      12.387  -0.796   2.823  0.00  0.00           H  
ATOM   1425  HA3 GLY B  16      13.098   0.611   2.402  0.00  0.00           H  
ATOM   1426  N   LYS B  17      10.499   0.827   3.404  0.00  0.00           N  
ATOM   1427  CA  LYS B  17       9.309   1.632   3.688  0.00  0.00           C  
ATOM   1428  C   LYS B  17       9.542   2.425   4.968  0.00  0.00           C  
ATOM   1429  O   LYS B  17      10.102   1.893   5.922  0.00  0.00           O  
ATOM   1430  CB  LYS B  17       8.080   0.721   3.761  0.00  0.00           C  
ATOM   1431  CG  LYS B  17       6.771   1.495   3.975  0.00  0.00           C  
ATOM   1432  CD  LYS B  17       5.588   0.546   3.770  0.00  0.00           C  
ATOM   1433  CE  LYS B  17       4.261   1.247   4.056  0.00  0.00           C  
ATOM   1434  NZ  LYS B  17       3.133   0.454   3.524  0.00  0.00           N1+
ATOM   1435  H   LYS B  17      11.028   0.322   4.169  0.00  0.00           H  
ATOM   1436  HA  LYS B  17       9.162   2.270   2.934  0.00  0.00           H  
ATOM   1437  HB2 LYS B  17       8.006   0.223   2.907  0.00  0.00           H  
ATOM   1438  HB3 LYS B  17       8.197   0.096   4.523  0.00  0.00           H  
ATOM   1439  HG2 LYS B  17       6.750   1.841   4.900  0.00  0.00           H  
ATOM   1440  HG3 LYS B  17       6.717   2.226   3.313  0.00  0.00           H  
ATOM   1441  HD2 LYS B  17       5.586   0.237   2.827  0.00  0.00           H  
ATOM   1442  HD3 LYS B  17       5.681  -0.221   4.392  0.00  0.00           H  
ATOM   1443  HE2 LYS B  17       4.162   1.352   5.044  0.00  0.00           H  
ATOM   1444  HE3 LYS B  17       4.274   2.146   3.622  0.00  0.00           H  
ATOM   1445  HZ1 LYS B  17       3.348  -0.522   3.587  0.00  0.00           H  
ATOM   1446  HZ2 LYS B  17       2.306   0.646   4.056  0.00  0.00           H  
ATOM   1447  HZ3 LYS B  17       2.973   0.696   2.566  0.00  0.00           H  
ATOM   1448  N   ARG B  18       9.126   3.689   4.992  0.00  0.00           N  
ATOM   1449  CA  ARG B  18       9.229   4.577   6.159  0.00  0.00           C  
ATOM   1450  C   ARG B  18       8.029   5.509   6.230  0.00  0.00           C  
ATOM   1451  O   ARG B  18       7.301   5.657   5.253  0.00  0.00           O  
ATOM   1452  CB  ARG B  18      10.560   5.356   6.119  0.00  0.00           C  
ATOM   1453  CG  ARG B  18      10.573   6.490   5.081  0.00  0.00           C  
ATOM   1454  CD  ARG B  18      11.937   7.181   5.037  0.00  0.00           C  
ATOM   1455  NE  ARG B  18      11.932   8.298   4.076  0.00  0.00           N  
ATOM   1456  CZ  ARG B  18      12.907   9.155   3.856  0.00  0.00           C  
ATOM   1457  NH1 ARG B  18      14.046   9.101   4.492  0.00  0.00           N1+
ATOM   1458  NH2 ARG B  18      12.721  10.099   2.981  0.00  0.00           N  
ATOM   1459  H   ARG B  18       8.704   4.013   4.080  0.00  0.00           H  
ATOM   1460  HA  ARG B  18       9.252   4.012   6.989  0.00  0.00           H  
ATOM   1461  HB2 ARG B  18      10.711   5.757   7.011  0.00  0.00           H  
ATOM   1462  HB3 ARG B  18      11.284   4.722   5.886  0.00  0.00           H  
ATOM   1463  HG2 ARG B  18      10.386   6.113   4.183  0.00  0.00           H  
ATOM   1464  HG3 ARG B  18       9.891   7.167   5.328  0.00  0.00           H  
ATOM   1465  HD2 ARG B  18      12.135   7.530   5.942  0.00  0.00           H  
ATOM   1466  HD3 ARG B  18      12.612   6.512   4.756  0.00  0.00           H  
ATOM   1467  HE  ARG B  18      11.075   8.413   3.524  0.00  0.00           H  
ATOM   1468 HH11 ARG B  18      14.216   8.373   5.168  0.00  0.00           H  
ATOM   1469 HH12 ARG B  18      14.765   9.779   4.317  0.00  0.00           H  
ATOM   1470 HH21 ARG B  18      11.868  10.179   2.459  0.00  0.00           H  
ATOM   1471 HH22 ARG B  18      13.450  10.783   2.807  0.00  0.00           H  
ATOM   1472  N   PHE B  19       7.885   6.198   7.353  0.00  0.00           N  
ATOM   1473  CA  PHE B  19       6.951   7.311   7.490  0.00  0.00           C  
ATOM   1474  C   PHE B  19       7.727   8.620   7.623  0.00  0.00           C  
ATOM   1475  O   PHE B  19       8.634   8.721   8.446  0.00  0.00           O  
ATOM   1476  CB  PHE B  19       6.010   7.065   8.674  0.00  0.00           C  
ATOM   1477  CG  PHE B  19       5.036   5.928   8.432  0.00  0.00           C  
ATOM   1478  CD1 PHE B  19       3.758   6.201   7.911  0.00  0.00           C  
ATOM   1479  CD2 PHE B  19       5.407   4.598   8.709  0.00  0.00           C  
ATOM   1480  CE1 PHE B  19       2.854   5.153   7.673  0.00  0.00           C  
ATOM   1481  CE2 PHE B  19       4.505   3.548   8.462  0.00  0.00           C  
ATOM   1482  CZ  PHE B  19       3.228   3.826   7.944  0.00  0.00           C  
ATOM   1483  H   PHE B  19       8.501   5.875   8.138  0.00  0.00           H  
ATOM   1484  HA  PHE B  19       6.434   7.368   6.635  0.00  0.00           H  
ATOM   1485  HB2 PHE B  19       6.559   6.829   9.456  0.00  0.00           H  
ATOM   1486  HB3 PHE B  19       5.485   7.884   8.821  0.00  0.00           H  
ATOM   1487  HD1 PHE B  19       3.493   7.130   7.710  0.00  0.00           H  
ATOM   1488  HD2 PHE B  19       6.305   4.403   9.077  0.00  0.00           H  
ATOM   1489  HE1 PHE B  19       1.943   5.359   7.311  0.00  0.00           H  
ATOM   1490  HE2 PHE B  19       4.779   2.599   8.659  0.00  0.00           H  
ATOM   1491  HZ  PHE B  19       2.588   3.086   7.768  0.00  0.00           H  
ATOM   1492  N   VAL B  20       7.357   9.628   6.836  0.00  0.00           N  
ATOM   1493  CA  VAL B  20       7.875  11.001   6.945  0.00  0.00           C  
ATOM   1494  C   VAL B  20       6.681  11.921   7.127  0.00  0.00           C  
ATOM   1495  O   VAL B  20       5.743  11.872   6.335  0.00  0.00           O  
ATOM   1496  CB  VAL B  20       8.701  11.415   5.713  0.00  0.00           C  
ATOM   1497  CG1 VAL B  20       9.273  12.828   5.884  0.00  0.00           C  
ATOM   1498  CG2 VAL B  20       9.871  10.456   5.483  0.00  0.00           C  
ATOM   1499  H   VAL B  20       6.643   9.357   6.108  0.00  0.00           H  
ATOM   1500  HA  VAL B  20       8.438  11.052   7.760  0.00  0.00           H  
ATOM   1501  HB  VAL B  20       8.087  11.448   4.930  0.00  0.00           H  
ATOM   1502 HG11 VAL B  20       8.543  13.496   5.754  0.00  0.00           H  
ATOM   1503 HG12 VAL B  20       9.653  12.919   6.802  0.00  0.00           H  
ATOM   1504 HG13 VAL B  20       9.990  12.976   5.206  0.00  0.00           H  
ATOM   1505 HG21 VAL B  20      10.398  10.377   6.327  0.00  0.00           H  
ATOM   1506 HG22 VAL B  20       9.513   9.562   5.221  0.00  0.00           H  
ATOM   1507 HG23 VAL B  20      10.450  10.817   4.754  0.00  0.00           H  
ATOM   1508  N   ASN B  21       6.670  12.722   8.195  0.00  0.00           N  
ATOM   1509  CA  ASN B  21       5.520  13.564   8.562  0.00  0.00           C  
ATOM   1510  C   ASN B  21       4.190  12.783   8.616  0.00  0.00           C  
ATOM   1511  O   ASN B  21       3.135  13.284   8.243  0.00  0.00           O  
ATOM   1512  CB  ASN B  21       5.490  14.809   7.655  0.00  0.00           C  
ATOM   1513  CG  ASN B  21       6.743  15.646   7.813  0.00  0.00           C  
ATOM   1518  ND2 ASN B  21       7.152  16.358   6.791  0.00  0.00           N  
ATOM   1519  OD1 ASN B  21       7.377  15.652   8.852  0.00  0.00           O  
ATOM   1514  H   ASN B  21       7.554  12.702   8.755  0.00  0.00           H  
ATOM   1515  HA  ASN B  21       5.691  13.909   9.497  0.00  0.00           H  
ATOM   1516  HB2 ASN B  21       5.423  14.505   6.714  0.00  0.00           H  
ATOM   1517  HB3 ASN B  21       4.703  15.357   7.908  0.00  0.00           H  
ATOM   1520 HD21 ASN B  21       6.615  16.331   5.932  0.00  0.00           H  
ATOM   1521 HD22 ASN B  21       7.971  16.918   6.845  0.00  0.00           H  
ATOM   1522  N   GLY B  22       4.253  11.518   9.045  0.00  0.00           N  
ATOM   1523  CA  GLY B  22       3.099  10.621   9.112  0.00  0.00           C  
ATOM   1524  C   GLY B  22       2.619  10.059   7.771  0.00  0.00           C  
ATOM   1525  O   GLY B  22       1.691   9.257   7.772  0.00  0.00           O  
ATOM   1526  H   GLY B  22       5.219  11.219   9.335  0.00  0.00           H  
ATOM   1527  HA2 GLY B  22       3.322   9.838   9.736  0.00  0.00           H  
ATOM   1528  HA3 GLY B  22       2.320  11.114   9.560  0.00  0.00           H  
ATOM   1529  N   ARG B  23       3.233  10.405   6.632  0.00  0.00           N  
ATOM   1530  CA  ARG B  23       2.906   9.823   5.316  0.00  0.00           C  
ATOM   1531  C   ARG B  23       3.860   8.675   4.964  0.00  0.00           C  
ATOM   1532  O   ARG B  23       5.070   8.835   5.153  0.00  0.00           O  
ATOM   1533  CB  ARG B  23       2.930  10.894   4.212  0.00  0.00           C  
ATOM   1534  CG  ARG B  23       1.906  12.029   4.379  0.00  0.00           C  
ATOM   1535  CD  ARG B  23       0.444  11.584   4.279  0.00  0.00           C  
ATOM   1536  NE  ARG B  23      -0.023  11.258   2.911  0.00  0.00           N  
ATOM   1537  CZ  ARG B  23      -1.259  10.844   2.673  0.00  0.00           C  
ATOM   1538  NH1 ARG B  23      -2.006  10.351   3.609  0.00  0.00           N1+
ATOM   1539  NH2 ARG B  23      -1.828  10.919   1.513  0.00  0.00           N  
ATOM   1540  H   ARG B  23       3.976  11.134   6.754  0.00  0.00           H  
ATOM   1541  HA  ARG B  23       1.968   9.462   5.350  0.00  0.00           H  
ATOM   1542  HB2 ARG B  23       3.839  11.305   4.196  0.00  0.00           H  
ATOM   1543  HB3 ARG B  23       2.747  10.447   3.339  0.00  0.00           H  
ATOM   1544  HG2 ARG B  23       2.038  12.459   5.279  0.00  0.00           H  
ATOM   1545  HG3 ARG B  23       2.067  12.722   3.668  0.00  0.00           H  
ATOM   1546  HD2 ARG B  23       0.327  10.771   4.861  0.00  0.00           H  
ATOM   1547  HD3 ARG B  23      -0.130  12.325   4.647  0.00  0.00           H  
ATOM   1548  HE  ARG B  23       0.615  11.356   2.163  0.00  0.00           H  
ATOM   1549 HH11 ARG B  23      -1.677  10.284   4.559  0.00  0.00           H  
ATOM   1550 HH12 ARG B  23      -2.940  10.023   3.404  0.00  0.00           H  
ATOM   1551 HH21 ARG B  23      -1.301  11.337   0.745  0.00  0.00           H  
ATOM   1552 HH22 ARG B  23      -2.748  10.588   1.351  0.00  0.00           H  
ATOM   1553  N   PRO B  24       3.360   7.539   4.445  0.00  0.00           N  
ATOM   1554  CA  PRO B  24       4.210   6.435   4.021  0.00  0.00           C  
ATOM   1555  C   PRO B  24       4.975   6.766   2.730  0.00  0.00           C  
ATOM   1556  O   PRO B  24       4.415   7.264   1.750  0.00  0.00           O  
ATOM   1557  CB  PRO B  24       3.279   5.232   3.859  0.00  0.00           C  
ATOM   1558  CG  PRO B  24       1.937   5.868   3.507  0.00  0.00           C  
ATOM   1559  CD  PRO B  24       1.953   7.188   4.274  0.00  0.00           C  
ATOM   1560  HA  PRO B  24       4.856   6.172   4.752  0.00  0.00           H  
ATOM   1561  HB2 PRO B  24       3.582   4.639   3.120  0.00  0.00           H  
ATOM   1562  HB3 PRO B  24       3.204   4.717   4.706  0.00  0.00           H  
ATOM   1563  HG2 PRO B  24       1.880   6.027   2.530  0.00  0.00           H  
ATOM   1564  HG3 PRO B  24       1.194   5.289   3.815  0.00  0.00           H  
ATOM   1565  HD2 PRO B  24       1.462   7.903   3.758  0.00  0.00           H  
ATOM   1566  HD3 PRO B  24       1.494   7.083   5.169  0.00  0.00           H  
ATOM   1567  N   GLN B  25       6.264   6.436   2.724  0.00  0.00           N  
ATOM   1568  CA  GLN B  25       7.148   6.471   1.560  0.00  0.00           C  
ATOM   1569  C   GLN B  25       7.829   5.114   1.384  0.00  0.00           C  
ATOM   1570  O   GLN B  25       8.123   4.433   2.370  0.00  0.00           O  
ATOM   1571  CB  GLN B  25       8.221   7.559   1.712  0.00  0.00           C  
ATOM   1572  CG  GLN B  25       7.656   8.984   1.725  0.00  0.00           C  
ATOM   1573  CD  GLN B  25       8.750  10.046   1.820  0.00  0.00           C  
ATOM   1580  NE2 GLN B  25       8.430  11.278   1.490  0.00  0.00           N  
ATOM   1581  OE1 GLN B  25       9.892   9.806   2.208  0.00  0.00           O  
ATOM   1574  H   GLN B  25       6.617   6.129   3.682  0.00  0.00           H  
ATOM   1575  HA  GLN B  25       6.586   6.639   0.748  0.00  0.00           H  
ATOM   1576  HB2 GLN B  25       8.707   7.413   2.572  0.00  0.00           H  
ATOM   1577  HB3 GLN B  25       8.861   7.489   0.948  0.00  0.00           H  
ATOM   1578  HG2 GLN B  25       7.145   9.131   0.882  0.00  0.00           H  
ATOM   1579  HG3 GLN B  25       7.052   9.079   2.512  0.00  0.00           H  
ATOM   1582 HE21 GLN B  25       9.102  12.033   1.543  0.00  0.00           H  
ATOM   1583 HE22 GLN B  25       7.474  11.472   1.171  0.00  0.00           H  
ATOM   1584  N   VAL B  26       8.129   4.748   0.143  0.00  0.00           N  
ATOM   1585  CA  VAL B  26       8.858   3.528  -0.219  0.00  0.00           C  
ATOM   1586  C   VAL B  26      10.164   3.866  -0.929  0.00  0.00           C  
ATOM   1587  O   VAL B  26      10.210   4.795  -1.726  0.00  0.00           O  
ATOM   1588  CB  VAL B  26       7.998   2.577  -1.067  0.00  0.00           C  
ATOM   1589  CG1 VAL B  26       6.839   2.005  -0.240  0.00  0.00           C  
ATOM   1590  CG2 VAL B  26       7.430   3.221  -2.334  0.00  0.00           C  
ATOM   1591  H   VAL B  26       7.788   5.432  -0.592  0.00  0.00           H  
ATOM   1592  HA  VAL B  26       9.082   3.037   0.630  0.00  0.00           H  
ATOM   1593  HB  VAL B  26       8.566   1.804  -1.334  0.00  0.00           H  
ATOM   1594 HG11 VAL B  26       5.981   2.404  -0.558  0.00  0.00           H  
ATOM   1595 HG12 VAL B  26       6.813   1.014  -0.354  0.00  0.00           H  
ATOM   1596 HG13 VAL B  26       6.980   2.231   0.722  0.00  0.00           H  
ATOM   1597 HG21 VAL B  26       6.468   3.440  -2.185  0.00  0.00           H  
ATOM   1598 HG22 VAL B  26       7.942   4.055  -2.533  0.00  0.00           H  
ATOM   1599 HG23 VAL B  26       7.518   2.579  -3.093  0.00  0.00           H  
ATOM   1600  N   LEU B  27      11.232   3.124  -0.639  0.00  0.00           N  
ATOM   1601  CA  LEU B  27      12.510   3.256  -1.336  0.00  0.00           C  
ATOM   1602  C   LEU B  27      12.466   2.417  -2.614  0.00  0.00           C  
ATOM   1603  O   LEU B  27      12.372   1.190  -2.549  0.00  0.00           O  
ATOM   1604  CB  LEU B  27      13.663   2.857  -0.401  0.00  0.00           C  
ATOM   1605  CG  LEU B  27      15.064   3.009  -1.024  0.00  0.00           C  
ATOM   1606  CD1 LEU B  27      15.374   4.453  -1.417  0.00  0.00           C  
ATOM   1607  CD2 LEU B  27      16.119   2.549  -0.018  0.00  0.00           C  
ATOM   1608  H   LEU B  27      11.077   2.435   0.135  0.00  0.00           H  
ATOM   1609  HA  LEU B  27      12.640   4.212  -1.591  0.00  0.00           H  
ATOM   1610  HB2 LEU B  27      13.629   3.442   0.392  0.00  0.00           H  
ATOM   1611  HB3 LEU B  27      13.548   1.908  -0.162  0.00  0.00           H  
ATOM   1612  HG  LEU B  27      15.118   2.424  -1.840  0.00  0.00           H  
ATOM   1613 HD11 LEU B  27      15.332   5.034  -0.605  0.00  0.00           H  
ATOM   1614 HD12 LEU B  27      16.290   4.499  -1.814  0.00  0.00           H  
ATOM   1615 HD13 LEU B  27      14.702   4.765  -2.087  0.00  0.00           H  
ATOM   1616 HD21 LEU B  27      15.958   1.590   0.215  0.00  0.00           H  
ATOM   1617 HD22 LEU B  27      17.028   2.648  -0.423  0.00  0.00           H  
ATOM   1618 HD23 LEU B  27      16.057   3.110   0.807  0.00  0.00           H  
ATOM   1619  N   VAL B  28      12.524   3.079  -3.764  0.00  0.00           N  
ATOM   1620  CA  VAL B  28      12.368   2.473  -5.088  0.00  0.00           C  
ATOM   1621  C   VAL B  28      13.739   2.250  -5.721  0.00  0.00           C  
ATOM   1622  O   VAL B  28      14.517   3.196  -5.849  0.00  0.00           O  
ATOM   1623  CB  VAL B  28      11.481   3.374  -5.973  0.00  0.00           C  
ATOM   1624  CG1 VAL B  28      11.230   2.754  -7.345  0.00  0.00           C  
ATOM   1625  CG2 VAL B  28      10.102   3.587  -5.331  0.00  0.00           C  
ATOM   1626  H   VAL B  28      12.698   4.118  -3.643  0.00  0.00           H  
ATOM   1627  HA  VAL B  28      11.931   1.579  -4.972  0.00  0.00           H  
ATOM   1628  HB  VAL B  28      11.976   4.229  -6.127  0.00  0.00           H  
ATOM   1629 HG11 VAL B  28      11.803   3.210  -8.025  0.00  0.00           H  
ATOM   1630 HG12 VAL B  28      11.456   1.781  -7.316  0.00  0.00           H  
ATOM   1631 HG13 VAL B  28      10.268   2.867  -7.589  0.00  0.00           H  
ATOM   1632 HG21 VAL B  28      10.120   3.228  -4.400  0.00  0.00           H  
ATOM   1633 HG22 VAL B  28       9.900   4.564  -5.317  0.00  0.00           H  
ATOM   1634 HG23 VAL B  28       9.416   3.103  -5.871  0.00  0.00           H  
ATOM   1635  N   LYS B  29      14.021   1.010  -6.147  0.00  0.00           N  
ATOM   1636  CA  LYS B  29      15.120   0.712  -7.074  0.00  0.00           C  
ATOM   1637  C   LYS B  29      14.619   0.831  -8.506  0.00  0.00           C  
ATOM   1638  O   LYS B  29      13.732   0.078  -8.913  0.00  0.00           O  
ATOM   1639  CB  LYS B  29      15.732  -0.669  -6.785  0.00  0.00           C  
ATOM   1640  CG  LYS B  29      16.825  -1.110  -7.778  0.00  0.00           C  
ATOM   1641  CD  LYS B  29      18.055  -0.199  -7.831  0.00  0.00           C  
ATOM   1642  CE  LYS B  29      19.098  -0.601  -8.876  0.00  0.00           C  
ATOM   1643  NZ  LYS B  29      19.474  -2.031  -8.823  0.00  0.00           N1+
ATOM   1644  H   LYS B  29      13.389   0.273  -5.761  0.00  0.00           H  
ATOM   1645  HA  LYS B  29      15.853   1.378  -6.929  0.00  0.00           H  
ATOM   1646  HB2 LYS B  29      16.137  -0.648  -5.873  0.00  0.00           H  
ATOM   1647  HB3 LYS B  29      15.000  -1.348  -6.813  0.00  0.00           H  
ATOM   1648  HG2 LYS B  29      17.125  -2.044  -7.528  0.00  0.00           H  
ATOM   1649  HG3 LYS B  29      16.417  -1.157  -8.703  0.00  0.00           H  
ATOM   1650  HD2 LYS B  29      17.750   0.737  -8.034  0.00  0.00           H  
ATOM   1651  HD3 LYS B  29      18.496  -0.204  -6.928  0.00  0.00           H  
ATOM   1652  HE2 LYS B  29      18.729  -0.385  -9.793  0.00  0.00           H  
ATOM   1653  HE3 LYS B  29      19.923  -0.032  -8.737  0.00  0.00           H  
ATOM   1654  HZ1 LYS B  29      20.310  -2.178  -9.353  0.00  0.00           H  
ATOM   1655  HZ2 LYS B  29      19.632  -2.302  -7.872  0.00  0.00           H  
ATOM   1656  HZ3 LYS B  29      18.736  -2.587  -9.207  0.00  0.00           H  
ATOM   1657  N   TRP B  30      15.196   1.755  -9.262  0.00  0.00           N  
ATOM   1658  CA  TRP B  30      14.838   1.997 -10.658  0.00  0.00           C  
ATOM   1659  C   TRP B  30      15.607   1.053 -11.587  0.00  0.00           C  
ATOM   1660  O   TRP B  30      16.818   0.880 -11.453  0.00  0.00           O  
ATOM   1661  CB  TRP B  30      15.071   3.472 -10.993  0.00  0.00           C  
ATOM   1662  CG  TRP B  30      14.352   4.432 -10.095  0.00  0.00           C  
ATOM   1663  CD1 TRP B  30      14.902   5.119  -9.066  0.00  0.00           C  
ATOM   1664  CD2 TRP B  30      12.934   4.774 -10.089  0.00  0.00           C  
ATOM   1665  CE2 TRP B  30      12.703   5.718  -9.047  0.00  0.00           C  
ATOM   1666  CE3 TRP B  30      11.814   4.362 -10.840  0.00  0.00           C  
ATOM   1667  NE1 TRP B  30      13.931   5.888  -8.451  0.00  0.00           N  
ATOM   1668  CZ2 TRP B  30      11.435   6.252  -8.784  0.00  0.00           C  
ATOM   1669  CZ3 TRP B  30      10.537   4.904 -10.593  0.00  0.00           C  
ATOM   1670  CH2 TRP B  30      10.347   5.853  -9.575  0.00  0.00           C  
ATOM   1671  H   TRP B  30      15.943   2.307  -8.768  0.00  0.00           H  
ATOM   1672  HA  TRP B  30      13.860   1.793 -10.765  0.00  0.00           H  
ATOM   1673  HB2 TRP B  30      16.044   3.669 -10.918  0.00  0.00           H  
ATOM   1674  HB3 TRP B  30      14.757   3.645 -11.923  0.00  0.00           H  
ATOM   1675  HD1 TRP B  30      15.856   5.085  -8.784  0.00  0.00           H  
ATOM   1676  HE1 TRP B  30      14.102   6.499  -7.662  0.00  0.00           H  
ATOM   1677  HE3 TRP B  30      11.917   3.672 -11.566  0.00  0.00           H  
ATOM   1678  HZ2 TRP B  30      11.309   6.915  -8.033  0.00  0.00           H  
ATOM   1679  HZ3 TRP B  30       9.776   4.605 -11.148  0.00  0.00           H  
ATOM   1680  HH2 TRP B  30       9.457   6.238  -9.415  0.00  0.00           H  
ATOM   1681  N   SER B  31      14.902   0.427 -12.528  0.00  0.00           N  
ATOM   1682  CA  SER B  31      15.500  -0.497 -13.491  0.00  0.00           C  
ATOM   1683  C   SER B  31      16.412   0.256 -14.456  0.00  0.00           C  
ATOM   1684  O   SER B  31      16.014   1.274 -15.017  0.00  0.00           O  
ATOM   1685  CB  SER B  31      14.402  -1.224 -14.264  0.00  0.00           C  
ATOM   1686  OG  SER B  31      14.936  -2.255 -15.073  0.00  0.00           O  
ATOM   1687  H   SER B  31      13.880   0.654 -12.519  0.00  0.00           H  
ATOM   1688  HA  SER B  31      16.064  -1.155 -12.983  0.00  0.00           H  
ATOM   1689  HB2 SER B  31      13.760  -1.622 -13.613  0.00  0.00           H  
ATOM   1690  HB3 SER B  31      13.930  -0.566 -14.847  0.00  0.00           H  
ATOM   1691  HG  SER B  31      15.906  -2.376 -14.863  0.00  0.00           H  
ATOM   1692  N   GLY B  32      17.631  -0.251 -14.640  0.00  0.00           N  
ATOM   1693  CA  GLY B  32      18.649   0.389 -15.476  0.00  0.00           C  
ATOM   1694  C   GLY B  32      19.451   1.492 -14.778  0.00  0.00           C  
ATOM   1695  O   GLY B  32      20.357   2.034 -15.399  0.00  0.00           O  
ATOM   1696  H   GLY B  32      17.800  -1.152 -14.133  0.00  0.00           H  
ATOM   1697  HA2 GLY B  32      19.296  -0.324 -15.817  0.00  0.00           H  
ATOM   1698  HA3 GLY B  32      18.200   0.782 -16.305  0.00  0.00           H  
ATOM   1699  N   PHE B  33      19.174   1.797 -13.503  0.00  0.00           N  
ATOM   1700  CA  PHE B  33      19.923   2.788 -12.722  0.00  0.00           C  
ATOM   1701  C   PHE B  33      20.688   2.133 -11.556  0.00  0.00           C  
ATOM   1702  O   PHE B  33      20.203   1.149 -10.983  0.00  0.00           O  
ATOM   1703  CB  PHE B  33      18.982   3.880 -12.205  0.00  0.00           C  
ATOM   1704  CG  PHE B  33      18.311   4.709 -13.283  0.00  0.00           C  
ATOM   1705  CD1 PHE B  33      18.881   5.930 -13.690  0.00  0.00           C  
ATOM   1706  CD2 PHE B  33      17.139   4.245 -13.907  0.00  0.00           C  
ATOM   1707  CE1 PHE B  33      18.284   6.678 -14.721  0.00  0.00           C  
ATOM   1708  CE2 PHE B  33      16.554   4.981 -14.950  0.00  0.00           C  
ATOM   1709  CZ  PHE B  33      17.123   6.201 -15.355  0.00  0.00           C  
ATOM   1710  H   PHE B  33      18.365   1.259 -13.106  0.00  0.00           H  
ATOM   1711  HA  PHE B  33      20.618   3.181 -13.334  0.00  0.00           H  
ATOM   1712  HB2 PHE B  33      18.267   3.442 -11.675  0.00  0.00           H  
ATOM   1713  HB3 PHE B  33      19.513   4.497 -11.638  0.00  0.00           H  
ATOM   1714  HD1 PHE B  33      19.700   6.264 -13.256  0.00  0.00           H  
ATOM   1715  HD2 PHE B  33      16.725   3.395 -13.609  0.00  0.00           H  
ATOM   1716  HE1 PHE B  33      18.691   7.550 -14.998  0.00  0.00           H  
ATOM   1717  HE2 PHE B  33      15.725   4.631 -15.404  0.00  0.00           H  
ATOM   1718  HZ  PHE B  33      16.709   6.728 -16.088  0.00  0.00           H  
ATOM   1719  N   PRO B  34      21.866   2.658 -11.170  0.00  0.00           N  
ATOM   1720  CA  PRO B  34      22.605   2.192 -10.001  0.00  0.00           C  
ATOM   1721  C   PRO B  34      21.921   2.623  -8.688  0.00  0.00           C  
ATOM   1722  O   PRO B  34      20.956   3.392  -8.678  0.00  0.00           O  
ATOM   1723  CB  PRO B  34      24.008   2.764 -10.203  0.00  0.00           C  
ATOM   1724  CG  PRO B  34      23.722   4.122 -10.836  0.00  0.00           C  
ATOM   1725  CD  PRO B  34      22.602   3.745 -11.810  0.00  0.00           C  
ATOM   1726  HA  PRO B  34      22.721   1.191 -10.020  0.00  0.00           H  
ATOM   1727  HB2 PRO B  34      24.478   2.881  -9.338  0.00  0.00           H  
ATOM   1728  HB3 PRO B  34      24.541   2.202 -10.821  0.00  0.00           H  
ATOM   1729  HG2 PRO B  34      23.400   4.753 -10.160  0.00  0.00           H  
ATOM   1730  HG3 PRO B  34      24.510   4.446 -11.318  0.00  0.00           H  
ATOM   1731  HD2 PRO B  34      22.002   4.538 -11.981  0.00  0.00           H  
ATOM   1732  HD3 PRO B  34      22.989   3.450 -12.695  0.00  0.00           H  
ATOM   1733  N   ASN B  35      22.377   2.081  -7.555  0.00  0.00           N  
ATOM   1734  CA  ASN B  35      21.683   2.248  -6.270  0.00  0.00           C  
ATOM   1735  C   ASN B  35      21.688   3.697  -5.759  0.00  0.00           C  
ATOM   1736  O   ASN B  35      20.788   4.084  -5.014  0.00  0.00           O  
ATOM   1737  CB  ASN B  35      22.308   1.313  -5.224  0.00  0.00           C  
ATOM   1738  CG  ASN B  35      21.937  -0.147  -5.393  0.00  0.00           C  
ATOM   1743  ND2 ASN B  35      22.789  -1.029  -4.928  0.00  0.00           N  
ATOM   1744  OD1 ASN B  35      20.880  -0.522  -5.890  0.00  0.00           O  
ATOM   1739  H   ASN B  35      23.256   1.536  -7.659  0.00  0.00           H  
ATOM   1740  HA  ASN B  35      20.714   1.995  -6.422  0.00  0.00           H  
ATOM   1741  HB2 ASN B  35      23.305   1.399  -5.286  0.00  0.00           H  
ATOM   1742  HB3 ASN B  35      22.008   1.616  -4.317  0.00  0.00           H  
ATOM   1745 HD21 ASN B  35      23.637  -0.729  -4.480  0.00  0.00           H  
ATOM   1746 HD22 ASN B  35      22.604  -2.012  -5.014  0.00  0.00           H  
ATOM   1747  N   GLU B  36      22.650   4.505  -6.188  0.00  0.00           N  
ATOM   1748  CA  GLU B  36      22.770   5.927  -5.863  0.00  0.00           C  
ATOM   1749  C   GLU B  36      21.588   6.737  -6.426  0.00  0.00           C  
ATOM   1750  O   GLU B  36      21.283   7.818  -5.930  0.00  0.00           O  
ATOM   1751  CB  GLU B  36      24.106   6.474  -6.408  0.00  0.00           C  
ATOM   1752  CG  GLU B  36      25.378   5.816  -5.826  0.00  0.00           C  
ATOM   1753  CD  GLU B  36      25.578   4.349  -6.247  0.00  0.00           C  
ATOM   1754  OE1 GLU B  36      26.080   3.552  -5.428  0.00  0.00           O  
ATOM   1755  OE2 GLU B  36      25.095   3.979  -7.341  0.00  0.00           O1-
ATOM   1756  H   GLU B  36      23.358   4.016  -6.814  0.00  0.00           H  
ATOM   1757  HA  GLU B  36      22.804   6.046  -4.863  0.00  0.00           H  
ATOM   1758  HB2 GLU B  36      24.119   6.319  -7.382  0.00  0.00           H  
ATOM   1759  HB3 GLU B  36      24.150   7.434  -6.189  0.00  0.00           H  
ATOM   1760  HG2 GLU B  36      26.156   6.323  -6.150  0.00  0.00           H  
ATOM   1761  HG3 GLU B  36      25.307   5.832  -4.845  0.00  0.00           H  
ATOM   1762  N   ASN B  37      20.869   6.204  -7.425  0.00  0.00           N  
ATOM   1763  CA  ASN B  37      19.674   6.827  -7.995  0.00  0.00           C  
ATOM   1764  C   ASN B  37      18.356   6.372  -7.353  0.00  0.00           C  
ATOM   1765  O   ASN B  37      17.295   6.846  -7.782  0.00  0.00           O  
ATOM   1766  CB  ASN B  37      19.648   6.571  -9.505  0.00  0.00           C  
ATOM   1767  CG  ASN B  37      20.773   7.251 -10.248  0.00  0.00           C  
ATOM   1772  ND2 ASN B  37      20.835   8.562 -10.253  0.00  0.00           N  
ATOM   1773  OD1 ASN B  37      21.593   6.621 -10.876  0.00  0.00           O  
ATOM   1768  H   ASN B  37      21.246   5.284  -7.768  0.00  0.00           H  
ATOM   1769  HA  ASN B  37      19.750   7.828  -7.827  0.00  0.00           H  
ATOM   1770  HB2 ASN B  37      19.713   5.585  -9.656  0.00  0.00           H  
ATOM   1771  HB3 ASN B  37      18.777   6.907  -9.863  0.00  0.00           H  
ATOM   1774 HD21 ASN B  37      20.121   9.077  -9.747  0.00  0.00           H  
ATOM   1775 HD22 ASN B  37      21.553   9.046 -10.732  0.00  0.00           H  
ATOM   1776  N   ASN B  38      18.398   5.467  -6.370  0.00  0.00           N  
ATOM   1777  CA  ASN B  38      17.213   5.037  -5.630  0.00  0.00           C  
ATOM   1778  C   ASN B  38      16.570   6.235  -4.924  0.00  0.00           C  
ATOM   1779  O   ASN B  38      17.263   7.065  -4.340  0.00  0.00           O  
ATOM   1780  CB  ASN B  38      17.585   3.947  -4.609  0.00  0.00           C  
ATOM   1781  CG  ASN B  38      18.097   2.677  -5.250  0.00  0.00           C  
ATOM   1786  ND2 ASN B  38      18.733   1.809  -4.499  0.00  0.00           N  
ATOM   1787  OD1 ASN B  38      17.926   2.430  -6.426  0.00  0.00           O  
ATOM   1782  H   ASN B  38      19.356   5.093  -6.177  0.00  0.00           H  
ATOM   1783  HA  ASN B  38      16.548   4.703  -6.301  0.00  0.00           H  
ATOM   1784  HB2 ASN B  38      18.294   4.314  -4.009  0.00  0.00           H  
ATOM   1785  HB3 ASN B  38      16.769   3.733  -4.075  0.00  0.00           H  
ATOM   1788 HD21 ASN B  38      18.855   2.014  -3.515  0.00  0.00           H  
ATOM   1789 HD22 ASN B  38      19.092   0.963  -4.876  0.00  0.00           H  
ATOM   1790  N   THR B  39      15.240   6.321  -4.936  0.00  0.00           N  
ATOM   1791  CA  THR B  39      14.518   7.446  -4.322  0.00  0.00           C  
ATOM   1792  C   THR B  39      13.414   6.977  -3.390  0.00  0.00           C  
ATOM   1793  O   THR B  39      12.802   5.928  -3.592  0.00  0.00           O  
ATOM   1794  CB  THR B  39      13.973   8.445  -5.357  0.00  0.00           C  
ATOM   1795  CG2 THR B  39      15.099   9.186  -6.073  0.00  0.00           C  
ATOM   1796  OG1 THR B  39      13.210   7.807  -6.347  0.00  0.00           O  
ATOM   1797  H   THR B  39      14.758   5.532  -5.412  0.00  0.00           H  
ATOM   1798  HA  THR B  39      15.182   7.989  -3.787  0.00  0.00           H  
ATOM   1799  HB  THR B  39      13.373   9.125  -4.864  0.00  0.00           H  
ATOM   1803  HG1 THR B  39      12.276   8.192  -6.392  0.00  0.00           H  
ATOM   1800 HG21 THR B  39      15.925   8.619  -6.081  0.00  0.00           H  
ATOM   1801 HG22 THR B  39      14.826   9.385  -7.016  0.00  0.00           H  
ATOM   1802 HG23 THR B  39      15.293  10.046  -5.597  0.00  0.00           H  
ATOM   1804  N   TRP B  40      13.176   7.757  -2.333  0.00  0.00           N  
ATOM   1805  CA  TRP B  40      12.013   7.589  -1.470  0.00  0.00           C  
ATOM   1806  C   TRP B  40      10.802   8.243  -2.131  0.00  0.00           C  
ATOM   1807  O   TRP B  40      10.681   9.466  -2.142  0.00  0.00           O  
ATOM   1808  CB  TRP B  40      12.278   8.179  -0.082  0.00  0.00           C  
ATOM   1809  CG  TRP B  40      13.201   7.377   0.777  0.00  0.00           C  
ATOM   1810  CD1 TRP B  40      14.524   7.594   0.947  0.00  0.00           C  
ATOM   1811  CD2 TRP B  40      12.887   6.194   1.568  0.00  0.00           C  
ATOM   1812  CE2 TRP B  40      14.074   5.761   2.230  0.00  0.00           C  
ATOM   1813  CE3 TRP B  40      11.718   5.436   1.781  0.00  0.00           C  
ATOM   1814  NE1 TRP B  40      15.043   6.647   1.809  0.00  0.00           N  
ATOM   1815  CZ2 TRP B  40      14.097   4.645   3.079  0.00  0.00           C  
ATOM   1816  CZ3 TRP B  40      11.734   4.304   2.616  0.00  0.00           C  
ATOM   1817  CH2 TRP B  40      12.913   3.914   3.276  0.00  0.00           C  
ATOM   1818  H   TRP B  40      13.898   8.499  -2.179  0.00  0.00           H  
ATOM   1819  HA  TRP B  40      11.824   6.611  -1.395  0.00  0.00           H  
ATOM   1820  HB2 TRP B  40      12.685   9.084  -0.191  0.00  0.00           H  
ATOM   1821  HB3 TRP B  40      11.409   8.256   0.405  0.00  0.00           H  
ATOM   1822  HD1 TRP B  40      15.057   8.321   0.522  0.00  0.00           H  
ATOM   1823  HE1 TRP B  40      16.013   6.607   2.097  0.00  0.00           H  
ATOM   1824  HE3 TRP B  40      10.855   5.700   1.335  0.00  0.00           H  
ATOM   1825  HZ2 TRP B  40      14.951   4.374   3.539  0.00  0.00           H  
ATOM   1826  HZ3 TRP B  40      10.901   3.784   2.732  0.00  0.00           H  
ATOM   1827  HH2 TRP B  40      12.912   3.134   3.873  0.00  0.00           H  
ATOM   1828  N   GLU B  41       9.901   7.427  -2.656  0.00  0.00           N  
ATOM   1829  CA  GLU B  41       8.679   7.871  -3.314  0.00  0.00           C  
ATOM   1830  C   GLU B  41       7.487   7.791  -2.352  0.00  0.00           C  
ATOM   1831  O   GLU B  41       7.375   6.816  -1.602  0.00  0.00           O  
ATOM   1832  CB  GLU B  41       8.430   7.024  -4.572  0.00  0.00           C  
ATOM   1833  CG  GLU B  41       9.535   7.185  -5.628  0.00  0.00           C  
ATOM   1834  CD  GLU B  41       9.733   8.646  -6.040  0.00  0.00           C  
ATOM   1835  OE1 GLU B  41      10.889   9.033  -6.330  0.00  0.00           O  
ATOM   1836  OE2 GLU B  41       8.723   9.388  -6.085  0.00  0.00           O1-
ATOM   1837  H   GLU B  41      10.147   6.404  -2.556  0.00  0.00           H  
ATOM   1838  HA  GLU B  41       8.786   8.819  -3.630  0.00  0.00           H  
ATOM   1839  HB2 GLU B  41       8.417   6.085  -4.304  0.00  0.00           H  
ATOM   1840  HB3 GLU B  41       7.593   7.324  -4.976  0.00  0.00           H  
ATOM   1841  HG2 GLU B  41      10.375   6.872  -5.239  0.00  0.00           H  
ATOM   1842  HG3 GLU B  41       9.270   6.687  -6.426  0.00  0.00           H  
ATOM   1843  N   PRO B  42       6.568   8.776  -2.343  0.00  0.00           N  
ATOM   1844  CA  PRO B  42       5.267   8.625  -1.697  0.00  0.00           C  
ATOM   1845  C   PRO B  42       4.595   7.318  -2.121  0.00  0.00           C  
ATOM   1846  O   PRO B  42       4.621   6.962  -3.298  0.00  0.00           O  
ATOM   1847  CB  PRO B  42       4.438   9.835  -2.144  0.00  0.00           C  
ATOM   1848  CG  PRO B  42       5.492  10.887  -2.484  0.00  0.00           C  
ATOM   1849  CD  PRO B  42       6.660  10.059  -3.016  0.00  0.00           C  
ATOM   1850  HA  PRO B  42       5.355   8.669  -0.695  0.00  0.00           H  
ATOM   1851  HB2 PRO B  42       3.895   9.620  -2.950  0.00  0.00           H  
ATOM   1852  HB3 PRO B  42       3.852  10.160  -1.410  0.00  0.00           H  
ATOM   1853  HG2 PRO B  42       5.148  11.502  -3.180  0.00  0.00           H  
ATOM   1854  HG3 PRO B  42       5.753  11.384  -1.668  0.00  0.00           H  
ATOM   1855  HD2 PRO B  42       6.589   9.953  -4.017  0.00  0.00           H  
ATOM   1856  HD3 PRO B  42       7.537  10.517  -2.813  0.00  0.00           H  
ATOM   1857  N   LEU B  43       3.937   6.625  -1.188  0.00  0.00           N  
ATOM   1858  CA  LEU B  43       3.238   5.371  -1.497  0.00  0.00           C  
ATOM   1859  C   LEU B  43       2.188   5.543  -2.621  0.00  0.00           C  
ATOM   1860  O   LEU B  43       1.918   4.624  -3.388  0.00  0.00           O  
ATOM   1861  CB  LEU B  43       2.622   4.856  -0.184  0.00  0.00           C  
ATOM   1862  CG  LEU B  43       1.950   3.486  -0.317  0.00  0.00           C  
ATOM   1863  CD1 LEU B  43       2.933   2.363  -0.660  0.00  0.00           C  
ATOM   1864  CD2 LEU B  43       1.225   3.110   0.975  0.00  0.00           C  
ATOM   1865  H   LEU B  43       3.962   7.043  -0.238  0.00  0.00           H  
ATOM   1866  HA  LEU B  43       3.916   4.692  -1.808  0.00  0.00           H  
ATOM   1867  HB2 LEU B  43       3.347   4.770   0.476  0.00  0.00           H  
ATOM   1868  HB3 LEU B  43       1.935   5.500   0.101  0.00  0.00           H  
ATOM   1869  HG  LEU B  43       1.246   3.537  -1.038  0.00  0.00           H  
ATOM   1870 HD11 LEU B  43       3.621   2.295   0.061  0.00  0.00           H  
ATOM   1871 HD12 LEU B  43       2.435   1.500  -0.732  0.00  0.00           H  
ATOM   1872 HD13 LEU B  43       3.378   2.569  -1.530  0.00  0.00           H  
ATOM   1873 HD21 LEU B  43       0.525   3.796   1.174  0.00  0.00           H  
ATOM   1874 HD22 LEU B  43       0.795   2.214   0.865  0.00  0.00           H  
ATOM   1875 HD23 LEU B  43       1.883   3.076   1.726  0.00  0.00           H  
ATOM   1876  N   GLU B  44       1.646   6.751  -2.758  0.00  0.00           N  
ATOM   1877  CA  GLU B  44       0.729   7.164  -3.826  0.00  0.00           C  
ATOM   1878  C   GLU B  44       1.336   7.098  -5.237  0.00  0.00           C  
ATOM   1879  O   GLU B  44       0.603   6.883  -6.199  0.00  0.00           O  
ATOM   1880  CB  GLU B  44       0.275   8.598  -3.515  0.00  0.00           C  
ATOM   1881  CG  GLU B  44      -0.666   8.611  -2.308  0.00  0.00           C  
ATOM   1882  CD  GLU B  44      -0.809  10.004  -1.693  0.00  0.00           C  
ATOM   1883  OE1 GLU B  44      -0.335  10.169  -0.542  0.00  0.00           O  
ATOM   1884  OE2 GLU B  44      -1.445  10.881  -2.315  0.00  0.00           O1-
ATOM   1885  H   GLU B  44       1.946   7.429  -1.992  0.00  0.00           H  
ATOM   1886  HA  GLU B  44      -0.105   6.580  -3.797  0.00  0.00           H  
ATOM   1887  HB2 GLU B  44       1.060   9.115  -3.282  0.00  0.00           H  
ATOM   1888  HB3 GLU B  44      -0.220   8.927  -4.278  0.00  0.00           H  
ATOM   1889  HG2 GLU B  44      -1.554   8.330  -2.609  0.00  0.00           H  
ATOM   1890  HG3 GLU B  44      -0.292   8.023  -1.620  0.00  0.00           H  
ATOM   1891  N   ASN B  45       2.660   7.232  -5.372  0.00  0.00           N  
ATOM   1892  CA  ASN B  45       3.346   7.239  -6.668  0.00  0.00           C  
ATOM   1893  C   ASN B  45       3.595   5.831  -7.233  0.00  0.00           C  
ATOM   1894  O   ASN B  45       3.916   5.699  -8.415  0.00  0.00           O  
ATOM   1895  CB  ASN B  45       4.677   8.003  -6.538  0.00  0.00           C  
ATOM   1896  CG  ASN B  45       4.543   9.509  -6.419  0.00  0.00           C  
ATOM   1901  ND2 ASN B  45       5.653  10.209  -6.393  0.00  0.00           N  
ATOM   1902  OD1 ASN B  45       3.465  10.083  -6.363  0.00  0.00           O  
ATOM   1897  H   ASN B  45       3.171   7.333  -4.461  0.00  0.00           H  
ATOM   1898  HA  ASN B  45       2.737   7.713  -7.325  0.00  0.00           H  
ATOM   1899  HB2 ASN B  45       5.153   7.659  -5.723  0.00  0.00           H  
ATOM   1900  HB3 ASN B  45       5.234   7.794  -7.348  0.00  0.00           H  
ATOM   1903 HD21 ASN B  45       6.543   9.741  -6.457  0.00  0.00           H  
ATOM   1904 HD22 ASN B  45       5.628  11.206  -6.310  0.00  0.00           H  
ATOM   1905  N   VAL B  46       3.457   4.784  -6.411  0.00  0.00           N  
ATOM   1906  CA  VAL B  46       3.788   3.390  -6.764  0.00  0.00           C  
ATOM   1907  C   VAL B  46       2.550   2.499  -6.921  0.00  0.00           C  
ATOM   1908  O   VAL B  46       2.639   1.280  -6.789  0.00  0.00           O  
ATOM   1909  CB  VAL B  46       4.836   2.790  -5.804  0.00  0.00           C  
ATOM   1910  CG1 VAL B  46       6.168   3.547  -5.879  0.00  0.00           C  
ATOM   1911  CG2 VAL B  46       4.347   2.761  -4.354  0.00  0.00           C  
ATOM   1912  H   VAL B  46       3.080   5.043  -5.460  0.00  0.00           H  
ATOM   1913  HA  VAL B  46       4.275   3.404  -7.652  0.00  0.00           H  
ATOM   1914  HB  VAL B  46       5.020   1.855  -6.100  0.00  0.00           H  
ATOM   1915 HG11 VAL B  46       6.920   2.893  -5.834  0.00  0.00           H  
ATOM   1916 HG12 VAL B  46       6.211   4.051  -6.739  0.00  0.00           H  
ATOM   1917 HG13 VAL B  46       6.228   4.183  -5.112  0.00  0.00           H  
ATOM   1918 HG21 VAL B  46       3.923   3.638  -4.136  0.00  0.00           H  
ATOM   1919 HG22 VAL B  46       3.680   2.026  -4.250  0.00  0.00           H  
ATOM   1920 HG23 VAL B  46       5.126   2.601  -3.751  0.00  0.00           H  
ATOM   1921  N   GLY B  47       1.387   3.086  -7.226  0.00  0.00           N  
ATOM   1922  CA  GLY B  47       0.128   2.347  -7.407  0.00  0.00           C  
ATOM   1923  C   GLY B  47       0.152   1.297  -8.522  0.00  0.00           C  
ATOM   1924  O   GLY B  47      -0.463   0.243  -8.397  0.00  0.00           O  
ATOM   1925  H   GLY B  47       1.449   4.127  -7.326  0.00  0.00           H  
ATOM   1926  HA2 GLY B  47      -0.116   1.890  -6.527  0.00  0.00           H  
ATOM   1927  HA3 GLY B  47      -0.622   3.014  -7.596  0.00  0.00           H  
ATOM   1928  N   ASN B  48       0.958   1.502  -9.561  0.00  0.00           N  
ATOM   1929  CA  ASN B  48       1.170   0.509 -10.620  0.00  0.00           C  
ATOM   1930  C   ASN B  48       2.188  -0.584 -10.224  0.00  0.00           C  
ATOM   1931  O   ASN B  48       2.425  -1.520 -10.987  0.00  0.00           O  
ATOM   1932  CB  ASN B  48       1.576   1.267 -11.891  0.00  0.00           C  
ATOM   1933  CG  ASN B  48       0.478   2.125 -12.485  0.00  0.00           C  
ATOM   1938  ND2 ASN B  48       0.835   3.060 -13.334  0.00  0.00           N  
ATOM   1939  OD1 ASN B  48      -0.693   1.982 -12.187  0.00  0.00           O  
ATOM   1934  H   ASN B  48       1.431   2.436  -9.560  0.00  0.00           H  
ATOM   1935  HA  ASN B  48       0.288   0.039 -10.771  0.00  0.00           H  
ATOM   1936  HB2 ASN B  48       2.356   1.856 -11.667  0.00  0.00           H  
ATOM   1937  HB3 ASN B  48       1.862   0.593 -12.577  0.00  0.00           H  
ATOM   1940 HD21 ASN B  48       1.809   3.176 -13.568  0.00  0.00           H  
ATOM   1941 HD22 ASN B  48       0.154   3.659 -13.753  0.00  0.00           H  
ATOM   1942  N   CYS B  49       2.777  -0.496  -9.024  0.00  0.00           N  
ATOM   1943  CA  CYS B  49       3.808  -1.397  -8.504  0.00  0.00           C  
ATOM   1944  C   CYS B  49       3.360  -2.188  -7.267  0.00  0.00           C  
ATOM   1945  O   CYS B  49       4.196  -2.633  -6.474  0.00  0.00           O  
ATOM   1946  CB  CYS B  49       5.100  -0.623  -8.210  0.00  0.00           C  
ATOM   1947  SG  CYS B  49       5.711   0.282  -9.650  0.00  0.00           S  
ATOM   1948  H   CYS B  49       2.414   0.326  -8.450  0.00  0.00           H  
ATOM   1949  HA  CYS B  49       4.039  -2.065  -9.232  0.00  0.00           H  
ATOM   1950  HB2 CYS B  49       4.913   0.027  -7.487  0.00  0.00           H  
ATOM   1951  HB3 CYS B  49       5.793  -1.274  -7.932  0.00  0.00           H  
ATOM   1952  HG  CYS B  49       4.939   0.676 -10.149  0.00  0.00           H  
ATOM   1953  N   MET B  50       2.053  -2.379  -7.067  0.00  0.00           N  
ATOM   1954  CA  MET B  50       1.558  -3.005  -5.835  0.00  0.00           C  
ATOM   1955  C   MET B  50       1.993  -4.442  -5.633  0.00  0.00           C  
ATOM   1956  O   MET B  50       2.087  -4.879  -4.489  0.00  0.00           O  
ATOM   1957  CB  MET B  50       0.035  -2.918  -5.728  0.00  0.00           C  
ATOM   1958  CG  MET B  50      -0.422  -1.485  -5.513  0.00  0.00           C  
ATOM   1959  SD  MET B  50       0.574  -0.520  -4.352  0.00  0.00           S  
ATOM   1960  CE  MET B  50       0.151  -1.436  -2.862  0.00  0.00           C  
ATOM   1961  H   MET B  50       1.440  -2.057  -7.832  0.00  0.00           H  
ATOM   1962  HA  MET B  50       1.908  -2.454  -5.049  0.00  0.00           H  
ATOM   1963  HB2 MET B  50      -0.372  -3.260  -6.572  0.00  0.00           H  
ATOM   1964  HB3 MET B  50      -0.270  -3.470  -4.955  0.00  0.00           H  
ATOM   1965  HG2 MET B  50      -0.457  -1.015  -6.438  0.00  0.00           H  
ATOM   1966  HG3 MET B  50      -1.415  -1.504  -5.210  0.00  0.00           H  
ATOM   1967  HE1 MET B  50       0.896  -1.355  -2.200  0.00  0.00           H  
ATOM   1968  HE2 MET B  50      -0.688  -1.061  -2.469  0.00  0.00           H  
ATOM   1969  HE3 MET B  50       0.011  -2.399  -3.093  0.00  0.00           H  
ATOM   1970  N   LYS B  51       2.338  -5.161  -6.702  0.00  0.00           N  
ATOM   1971  CA  LYS B  51       2.948  -6.479  -6.556  0.00  0.00           C  
ATOM   1972  C   LYS B  51       4.337  -6.378  -5.931  0.00  0.00           C  
ATOM   1973  O   LYS B  51       4.611  -7.122  -5.001  0.00  0.00           O  
ATOM   1974  CB  LYS B  51       2.906  -7.210  -7.895  0.00  0.00           C  
ATOM   1975  CG  LYS B  51       3.496  -8.612  -7.762  0.00  0.00           C  
ATOM   1976  CD  LYS B  51       3.283  -9.376  -9.064  0.00  0.00           C  
ATOM   1977  CE  LYS B  51       3.780 -10.802  -8.851  0.00  0.00           C  
ATOM   1978  NZ  LYS B  51       3.328 -11.678  -9.955  0.00  0.00           N1+
ATOM   1979  H   LYS B  51       2.141  -4.715  -7.612  0.00  0.00           H  
ATOM   1980  HA  LYS B  51       2.366  -7.044  -5.957  0.00  0.00           H  
ATOM   1981  HB2 LYS B  51       1.968  -7.294  -8.179  0.00  0.00           H  
ATOM   1982  HB3 LYS B  51       3.446  -6.706  -8.545  0.00  0.00           H  
ATOM   1983  HG2 LYS B  51       4.468  -8.539  -7.586  0.00  0.00           H  
ATOM   1984  HG3 LYS B  51       3.036  -9.090  -7.028  0.00  0.00           H  
ATOM   1985  HD2 LYS B  51       2.326  -9.403  -9.267  0.00  0.00           H  
ATOM   1986  HD3 LYS B  51       3.815  -8.959  -9.772  0.00  0.00           H  
ATOM   1987  HE2 LYS B  51       4.778 -10.793  -8.818  0.00  0.00           H  
ATOM   1988  HE3 LYS B  51       3.418 -11.142  -7.985  0.00  0.00           H  
ATOM   1989  HZ1 LYS B  51       3.143 -11.125 -10.768  0.00  0.00           H  
ATOM   1990  HZ2 LYS B  51       4.041 -12.348 -10.165  0.00  0.00           H  
ATOM   1991  HZ3 LYS B  51       2.492 -12.157  -9.683  0.00  0.00           H  
ATOM   1992  N   LEU B  52       5.170  -5.419  -6.340  0.00  0.00           N  
ATOM   1993  CA  LEU B  52       6.483  -5.200  -5.715  0.00  0.00           C  
ATOM   1994  C   LEU B  52       6.371  -4.691  -4.272  0.00  0.00           C  
ATOM   1995  O   LEU B  52       7.151  -5.115  -3.423  0.00  0.00           O  
ATOM   1996  CB  LEU B  52       7.327  -4.227  -6.554  0.00  0.00           C  
ATOM   1997  CG  LEU B  52       7.704  -4.760  -7.941  0.00  0.00           C  
ATOM   1998  CD1 LEU B  52       8.361  -3.665  -8.769  0.00  0.00           C  
ATOM   1999  CD2 LEU B  52       8.641  -5.966  -7.890  0.00  0.00           C  
ATOM   2000  H   LEU B  52       4.816  -4.844  -7.131  0.00  0.00           H  
ATOM   2001  HA  LEU B  52       6.980  -6.080  -5.702  0.00  0.00           H  
ATOM   2002  HB2 LEU B  52       6.799  -3.403  -6.685  0.00  0.00           H  
ATOM   2003  HB3 LEU B  52       8.164  -4.051  -6.064  0.00  0.00           H  
ATOM   2004  HG  LEU B  52       6.876  -5.075  -8.402  0.00  0.00           H  
ATOM   2005 HD11 LEU B  52       9.189  -3.347  -8.306  0.00  0.00           H  
ATOM   2006 HD12 LEU B  52       8.601  -4.026  -9.670  0.00  0.00           H  
ATOM   2007 HD13 LEU B  52       7.725  -2.900  -8.876  0.00  0.00           H  
ATOM   2008 HD21 LEU B  52       8.197  -6.710  -7.391  0.00  0.00           H  
ATOM   2009 HD22 LEU B  52       8.848  -6.265  -8.821  0.00  0.00           H  
ATOM   2010 HD23 LEU B  52       9.488  -5.709  -7.425  0.00  0.00           H  
ATOM   2011  N   VAL B  53       5.397  -3.822  -3.972  0.00  0.00           N  
ATOM   2012  CA  VAL B  53       5.120  -3.394  -2.587  0.00  0.00           C  
ATOM   2013  C   VAL B  53       4.662  -4.587  -1.741  0.00  0.00           C  
ATOM   2014  O   VAL B  53       5.163  -4.783  -0.637  0.00  0.00           O  
ATOM   2015  CB  VAL B  53       4.080  -2.256  -2.539  0.00  0.00           C  
ATOM   2016  CG1 VAL B  53       3.767  -1.826  -1.098  0.00  0.00           C  
ATOM   2017  CG2 VAL B  53       4.563  -1.003  -3.285  0.00  0.00           C  
ATOM   2018  H   VAL B  53       4.857  -3.477  -4.789  0.00  0.00           H  
ATOM   2019  HA  VAL B  53       5.974  -3.046  -2.196  0.00  0.00           H  
ATOM   2020  HB  VAL B  53       3.227  -2.605  -2.925  0.00  0.00           H  
ATOM   2021 HG11 VAL B  53       3.393  -0.901  -1.107  0.00  0.00           H  
ATOM   2022 HG12 VAL B  53       3.100  -2.456  -0.706  0.00  0.00           H  
ATOM   2023 HG13 VAL B  53       4.607  -1.846  -0.561  0.00  0.00           H  
ATOM   2024 HG21 VAL B  53       5.042  -1.285  -4.114  0.00  0.00           H  
ATOM   2025 HG22 VAL B  53       3.772  -0.443  -3.521  0.00  0.00           H  
ATOM   2026 HG23 VAL B  53       5.180  -0.491  -2.691  0.00  0.00           H  
ATOM   2027  N   SER B  54       3.758  -5.415  -2.271  0.00  0.00           N  
ATOM   2028  CA  SER B  54       3.269  -6.639  -1.628  0.00  0.00           C  
ATOM   2029  C   SER B  54       4.402  -7.636  -1.380  0.00  0.00           C  
ATOM   2030  O   SER B  54       4.527  -8.157  -0.273  0.00  0.00           O  
ATOM   2031  CB  SER B  54       2.172  -7.259  -2.506  0.00  0.00           C  
ATOM   2032  OG  SER B  54       1.598  -8.420  -1.943  0.00  0.00           O  
ATOM   2033  H   SER B  54       3.413  -5.106  -3.222  0.00  0.00           H  
ATOM   2034  HA  SER B  54       2.880  -6.386  -0.734  0.00  0.00           H  
ATOM   2035  HB2 SER B  54       1.452  -6.573  -2.646  0.00  0.00           H  
ATOM   2036  HB3 SER B  54       2.573  -7.492  -3.397  0.00  0.00           H  
ATOM   2037  HG  SER B  54       1.133  -8.944  -2.656  0.00  0.00           H  
ATOM   2038  N   ASP B  55       5.275  -7.857  -2.367  0.00  0.00           N  
ATOM   2039  CA  ASP B  55       6.442  -8.738  -2.263  0.00  0.00           C  
ATOM   2040  C   ASP B  55       7.421  -8.239  -1.184  0.00  0.00           C  
ATOM   2041  O   ASP B  55       7.847  -9.024  -0.337  0.00  0.00           O  
ATOM   2042  CB  ASP B  55       7.123  -8.881  -3.644  0.00  0.00           C  
ATOM   2043  CG  ASP B  55       6.288  -9.614  -4.717  0.00  0.00           C  
ATOM   2044  OD1 ASP B  55       6.681  -9.584  -5.909  0.00  0.00           O  
ATOM   2045  OD2 ASP B  55       5.258 -10.243  -4.366  0.00  0.00           O1-
ATOM   2046  H   ASP B  55       5.048  -7.329  -3.254  0.00  0.00           H  
ATOM   2047  HA  ASP B  55       6.111  -9.638  -1.960  0.00  0.00           H  
ATOM   2048  HB2 ASP B  55       7.326  -7.962  -3.982  0.00  0.00           H  
ATOM   2049  HB3 ASP B  55       7.976  -9.385  -3.515  0.00  0.00           H  
ATOM   2050  N   PHE B  56       7.702  -6.931  -1.140  0.00  0.00           N  
ATOM   2051  CA  PHE B  56       8.529  -6.322  -0.093  0.00  0.00           C  
ATOM   2052  C   PHE B  56       7.916  -6.484   1.305  0.00  0.00           C  
ATOM   2053  O   PHE B  56       8.591  -6.934   2.230  0.00  0.00           O  
ATOM   2054  CB  PHE B  56       8.772  -4.844  -0.431  0.00  0.00           C  
ATOM   2055  CG  PHE B  56       9.399  -4.055   0.703  0.00  0.00           C  
ATOM   2056  CD1 PHE B  56       8.590  -3.289   1.565  0.00  0.00           C  
ATOM   2057  CD2 PHE B  56      10.780  -4.153   0.947  0.00  0.00           C  
ATOM   2058  CE1 PHE B  56       9.155  -2.653   2.684  0.00  0.00           C  
ATOM   2059  CE2 PHE B  56      11.345  -3.517   2.066  0.00  0.00           C  
ATOM   2060  CZ  PHE B  56      10.531  -2.777   2.940  0.00  0.00           C  
ATOM   2061  H   PHE B  56       7.279  -6.378  -1.921  0.00  0.00           H  
ATOM   2062  HA  PHE B  56       9.405  -6.823  -0.083  0.00  0.00           H  
ATOM   2063  HB2 PHE B  56       9.387  -4.806  -1.201  0.00  0.00           H  
ATOM   2064  HB3 PHE B  56       7.900  -4.433  -0.638  0.00  0.00           H  
ATOM   2065  HD1 PHE B  56       7.625  -3.198   1.387  0.00  0.00           H  
ATOM   2066  HD2 PHE B  56      11.355  -4.671   0.330  0.00  0.00           H  
ATOM   2067  HE1 PHE B  56       8.572  -2.113   3.293  0.00  0.00           H  
ATOM   2068  HE2 PHE B  56      12.335  -3.594   2.236  0.00  0.00           H  
ATOM   2069  HZ  PHE B  56      10.925  -2.340   3.742  0.00  0.00           H  
ATOM   2070  N   GLU B  57       6.630  -6.167   1.477  0.00  0.00           N  
ATOM   2071  CA  GLU B  57       5.965  -6.301   2.778  0.00  0.00           C  
ATOM   2072  C   GLU B  57       5.852  -7.763   3.228  0.00  0.00           C  
ATOM   2073  O   GLU B  57       5.959  -8.047   4.421  0.00  0.00           O  
ATOM   2074  CB  GLU B  57       4.577  -5.652   2.734  0.00  0.00           C  
ATOM   2075  CG  GLU B  57       4.654  -4.119   2.668  0.00  0.00           C  
ATOM   2076  CD  GLU B  57       3.287  -3.454   2.851  0.00  0.00           C  
ATOM   2077  OE1 GLU B  57       3.239  -2.221   3.091  0.00  0.00           O  
ATOM   2078  OE2 GLU B  57       2.239  -4.135   2.869  0.00  0.00           O1-
ATOM   2079  H   GLU B  57       6.149  -5.823   0.624  0.00  0.00           H  
ATOM   2080  HA  GLU B  57       6.479  -5.777   3.474  0.00  0.00           H  
ATOM   2081  HB2 GLU B  57       4.127  -5.957   1.924  0.00  0.00           H  
ATOM   2082  HB3 GLU B  57       4.108  -5.886   3.555  0.00  0.00           H  
ATOM   2083  HG2 GLU B  57       5.231  -3.812   3.396  0.00  0.00           H  
ATOM   2084  HG3 GLU B  57       4.988  -3.867   1.783  0.00  0.00           H  
ATOM   2085  N   SER B  58       5.696  -8.691   2.281  0.00  0.00           N  
ATOM   2086  CA  SER B  58       5.704 -10.132   2.556  0.00  0.00           C  
ATOM   2087  C   SER B  58       7.064 -10.595   3.076  0.00  0.00           C  
ATOM   2088  O   SER B  58       7.136 -11.383   4.021  0.00  0.00           O  
ATOM   2089  CB  SER B  58       5.368 -10.942   1.298  0.00  0.00           C  
ATOM   2090  OG  SER B  58       4.141 -10.552   0.711  0.00  0.00           O  
ATOM   2091  H   SER B  58       5.566  -8.300   1.318  0.00  0.00           H  
ATOM   2092  HA  SER B  58       5.020 -10.314   3.273  0.00  0.00           H  
ATOM   2093  HB2 SER B  58       6.104 -10.814   0.630  0.00  0.00           H  
ATOM   2094  HB3 SER B  58       5.316 -11.911   1.548  0.00  0.00           H  
ATOM   2095  HG  SER B  58       4.236  -9.640   0.313  0.00  0.00           H  
ATOM   2096  N   GLU B  59       8.151 -10.083   2.497  0.00  0.00           N  
ATOM   2097  CA  GLU B  59       9.507 -10.404   2.940  0.00  0.00           C  
ATOM   2098  C   GLU B  59       9.798  -9.825   4.328  0.00  0.00           C  
ATOM   2099  O   GLU B  59      10.280 -10.545   5.204  0.00  0.00           O  
ATOM   2100  CB  GLU B  59      10.515  -9.935   1.877  0.00  0.00           C  
ATOM   2101  CG  GLU B  59      11.985 -10.197   2.238  0.00  0.00           C  
ATOM   2102  CD  GLU B  59      12.336 -11.671   2.506  0.00  0.00           C  
ATOM   2103  OE1 GLU B  59      13.457 -11.934   2.992  0.00  0.00           O  
ATOM   2104  OE2 GLU B  59      11.510 -12.591   2.301  0.00  0.00           O1-
ATOM   2105  H   GLU B  59       7.950  -9.435   1.703  0.00  0.00           H  
ATOM   2106  HA  GLU B  59       9.627 -11.405   2.966  0.00  0.00           H  
ATOM   2107  HB2 GLU B  59      10.325 -10.426   1.047  0.00  0.00           H  
ATOM   2108  HB3 GLU B  59      10.408  -8.964   1.769  0.00  0.00           H  
ATOM   2109  HG2 GLU B  59      12.545  -9.897   1.481  0.00  0.00           H  
ATOM   2110  HG3 GLU B  59      12.195  -9.694   3.062  0.00  0.00           H  
ATOM   2111  N   VAL B  60       9.419  -8.567   4.581  0.00  0.00           N  
ATOM   2112  CA  VAL B  60       9.533  -7.951   5.915  0.00  0.00           C  
ATOM   2113  C   VAL B  60       8.757  -8.763   6.955  0.00  0.00           C  
ATOM   2114  O   VAL B  60       9.288  -9.080   8.022  0.00  0.00           O  
ATOM   2115  CB  VAL B  60       9.054  -6.487   5.886  0.00  0.00           C  
ATOM   2116  CG1 VAL B  60       8.991  -5.864   7.288  0.00  0.00           C  
ATOM   2117  CG2 VAL B  60      10.004  -5.619   5.052  0.00  0.00           C  
ATOM   2118  H   VAL B  60       9.036  -8.058   3.755  0.00  0.00           H  
ATOM   2119  HA  VAL B  60      10.502  -7.957   6.176  0.00  0.00           H  
ATOM   2120  HB  VAL B  60       8.120  -6.477   5.527  0.00  0.00           H  
ATOM   2121 HG11 VAL B  60       9.903  -5.876   7.693  0.00  0.00           H  
ATOM   2122 HG12 VAL B  60       8.667  -4.923   7.214  0.00  0.00           H  
ATOM   2123 HG13 VAL B  60       8.363  -6.394   7.854  0.00  0.00           H  
ATOM   2124 HG21 VAL B  60      10.538  -6.209   4.450  0.00  0.00           H  
ATOM   2125 HG22 VAL B  60       9.465  -4.977   4.510  0.00  0.00           H  
ATOM   2126 HG23 VAL B  60      10.611  -5.120   5.667  0.00  0.00           H  
ATOM   2127  N   PHE B  61       7.526  -9.171   6.636  0.00  0.00           N  
ATOM   2128  CA  PHE B  61       6.722 -10.020   7.513  0.00  0.00           C  
ATOM   2129  C   PHE B  61       7.413 -11.360   7.810  0.00  0.00           C  
ATOM   2130  O   PHE B  61       7.495 -11.782   8.967  0.00  0.00           O  
ATOM   2131  CB  PHE B  61       5.344 -10.233   6.875  0.00  0.00           C  
ATOM   2132  CG  PHE B  61       4.449 -11.135   7.696  0.00  0.00           C  
ATOM   2133  CD1 PHE B  61       4.437 -12.523   7.463  0.00  0.00           C  
ATOM   2134  CD2 PHE B  61       3.661 -10.591   8.724  0.00  0.00           C  
ATOM   2135  CE1 PHE B  61       3.631 -13.364   8.251  0.00  0.00           C  
ATOM   2136  CE2 PHE B  61       2.859 -11.431   9.516  0.00  0.00           C  
ATOM   2137  CZ  PHE B  61       2.842 -12.817   9.279  0.00  0.00           C  
ATOM   2138  H   PHE B  61       7.189  -8.831   5.707  0.00  0.00           H  
ATOM   2139  HA  PHE B  61       6.639  -9.539   8.396  0.00  0.00           H  
ATOM   2140  HB2 PHE B  61       4.905  -9.356   6.802  0.00  0.00           H  
ATOM   2141  HB3 PHE B  61       5.478 -10.657   5.998  0.00  0.00           H  
ATOM   2142  HD1 PHE B  61       4.994 -12.910   6.748  0.00  0.00           H  
ATOM   2143  HD2 PHE B  61       3.671  -9.615   8.892  0.00  0.00           H  
ATOM   2144  HE1 PHE B  61       3.622 -14.349   8.075  0.00  0.00           H  
ATOM   2145  HE2 PHE B  61       2.297 -11.034  10.252  0.00  0.00           H  
ATOM   2146  HZ  PHE B  61       2.274 -13.413   9.836  0.00  0.00           H  
ATOM   2147  N   ARG B  62       7.951 -12.025   6.781  0.00  0.00           N  
ATOM   2148  CA  ARG B  62       8.662 -13.303   6.919  0.00  0.00           C  
ATOM   2149  C   ARG B  62       9.903 -13.169   7.802  0.00  0.00           C  
ATOM   2150  O   ARG B  62      10.137 -14.029   8.654  0.00  0.00           O  
ATOM   2151  CB  ARG B  62       9.031 -13.800   5.515  0.00  0.00           C  
ATOM   2152  CG  ARG B  62       9.573 -15.237   5.519  0.00  0.00           C  
ATOM   2153  CD  ARG B  62      10.188 -15.577   4.157  0.00  0.00           C  
ATOM   2154  NE  ARG B  62      11.443 -14.835   3.931  0.00  0.00           N  
ATOM   2155  CZ  ARG B  62      12.655 -15.146   4.334  0.00  0.00           C  
ATOM   2156  NH1 ARG B  62      12.898 -16.241   5.004  0.00  0.00           N1+
ATOM   2157  NH2 ARG B  62      13.661 -14.384   4.055  0.00  0.00           N  
ATOM   2158  H   ARG B  62       7.820 -11.550   5.854  0.00  0.00           H  
ATOM   2159  HA  ARG B  62       8.038 -13.974   7.341  0.00  0.00           H  
ATOM   2160  HB2 ARG B  62       8.219 -13.784   4.953  0.00  0.00           H  
ATOM   2161  HB3 ARG B  62       9.735 -13.212   5.149  0.00  0.00           H  
ATOM   2162  HG2 ARG B  62      10.279 -15.320   6.206  0.00  0.00           H  
ATOM   2163  HG3 ARG B  62       8.830 -15.867   5.688  0.00  0.00           H  
ATOM   2164  HD2 ARG B  62      10.377 -16.550   4.139  0.00  0.00           H  
ATOM   2165  HD3 ARG B  62       9.533 -15.331   3.454  0.00  0.00           H  
ATOM   2166  HE  ARG B  62      11.348 -13.960   3.385  0.00  0.00           H  
ATOM   2167 HH11 ARG B  62      12.160 -16.891   5.214  0.00  0.00           H  
ATOM   2168 HH12 ARG B  62      13.832 -16.450   5.319  0.00  0.00           H  
ATOM   2169 HH21 ARG B  62      13.532 -13.545   3.504  0.00  0.00           H  
ATOM   2170 HH22 ARG B  62      14.588 -14.607   4.376  0.00  0.00           H  
ATOM   2171  N   LEU B  63      10.680 -12.101   7.627  0.00  0.00           N  
ATOM   2172  CA  LEU B  63      11.875 -11.828   8.425  0.00  0.00           C  
ATOM   2173  C   LEU B  63      11.529 -11.579   9.897  0.00  0.00           C  
ATOM   2174  O   LEU B  63      12.136 -12.205  10.769  0.00  0.00           O  
ATOM   2175  CB  LEU B  63      12.641 -10.641   7.816  0.00  0.00           C  
ATOM   2176  CG  LEU B  63      13.325 -10.947   6.469  0.00  0.00           C  
ATOM   2177  CD1 LEU B  63      13.907  -9.657   5.896  0.00  0.00           C  
ATOM   2178  CD2 LEU B  63      14.459 -11.968   6.615  0.00  0.00           C  
ATOM   2179  H   LEU B  63      10.357 -11.462   6.857  0.00  0.00           H  
ATOM   2180  HA  LEU B  63      12.484 -12.630   8.376  0.00  0.00           H  
ATOM   2181  HB2 LEU B  63      11.996  -9.910   7.659  0.00  0.00           H  
ATOM   2182  HB3 LEU B  63      13.347 -10.375   8.451  0.00  0.00           H  
ATOM   2183  HG  LEU B  63      12.649 -11.314   5.842  0.00  0.00           H  
ATOM   2184 HD11 LEU B  63      14.578  -9.283   6.536  0.00  0.00           H  
ATOM   2185 HD12 LEU B  63      14.351  -9.853   5.022  0.00  0.00           H  
ATOM   2186 HD13 LEU B  63      13.172  -8.995   5.756  0.00  0.00           H  
ATOM   2187 HD21 LEU B  63      14.089 -12.821   6.978  0.00  0.00           H  
ATOM   2188 HD22 LEU B  63      14.870 -12.133   5.720  0.00  0.00           H  
ATOM   2189 HD23 LEU B  63      15.149 -11.607   7.241  0.00  0.00           H  
ATOM   2190  N   HID B  64      10.513 -10.762  10.184  0.00  0.00           N  
ATOM   2191  CA  HID B  64      10.044 -10.538  11.556  0.00  0.00           C  
ATOM   2192  C   HID B  64       9.535 -11.826  12.208  0.00  0.00           C  
ATOM   2193  O   HID B  64       9.895 -12.122  13.347  0.00  0.00           O  
ATOM   2194  CB  HID B  64       8.943  -9.472  11.565  0.00  0.00           C  
ATOM   2195  CG  HID B  64       9.410  -8.078  11.236  0.00  0.00           C  
ATOM   2200  CD2 HID B  64      10.693  -7.593  11.259  0.00  0.00           C  
ATOM   2201  ND1 HID B  64       8.589  -7.024  10.910  0.00  0.00           N  
ATOM   2202  CE1 HID B  64       9.357  -5.935  10.740  0.00  0.00           C  
ATOM   2203  NE2 HID B  64      10.646  -6.236  10.937  0.00  0.00           N  
ATOM   2196  H   HID B  64      10.084 -10.299   9.355  0.00  0.00           H  
ATOM   2197  HA  HID B  64      10.820 -10.194  12.103  0.00  0.00           H  
ATOM   2198  HB2 HID B  64       8.232  -9.729  10.896  0.00  0.00           H  
ATOM   2199  HB3 HID B  64       8.516  -9.450  12.480  0.00  0.00           H  
ATOM   2204  HD1 HID B  64       7.606  -7.052  10.816  0.00  0.00           H  
ATOM   2205  HD2 HID B  64      11.514  -8.113  11.467  0.00  0.00           H  
ATOM   2206  HE1 HID B  64       9.012  -5.026  10.498  0.00  0.00           H  
ATOM   2207  N   ARG B  65       8.771 -12.646  11.475  0.00  0.00           N  
ATOM   2208  CA  ARG B  65       8.295 -13.940  11.982  0.00  0.00           C  
ATOM   2209  C   ARG B  65       9.451 -14.890  12.298  0.00  0.00           C  
ATOM   2210  O   ARG B  65       9.425 -15.555  13.330  0.00  0.00           O  
ATOM   2211  CB  ARG B  65       7.303 -14.544  10.978  0.00  0.00           C  
ATOM   2212  CG  ARG B  65       6.640 -15.807  11.546  0.00  0.00           C  
ATOM   2213  CD  ARG B  65       5.604 -16.369  10.570  0.00  0.00           C  
ATOM   2214  NE  ARG B  65       5.003 -17.611  11.095  0.00  0.00           N  
ATOM   2215  CZ  ARG B  65       4.027 -18.312  10.546  0.00  0.00           C  
ATOM   2216  NH1 ARG B  65       3.472 -17.957   9.420  0.00  0.00           N1+
ATOM   2217  NH2 ARG B  65       3.584 -19.393  11.122  0.00  0.00           N  
ATOM   2218  H   ARG B  65       8.546 -12.290  10.524  0.00  0.00           H  
ATOM   2219  HA  ARG B  65       7.769 -13.780  12.829  0.00  0.00           H  
ATOM   2220  HB2 ARG B  65       6.598 -13.885  10.800  0.00  0.00           H  
ATOM   2221  HB3 ARG B  65       7.794 -14.798  10.167  0.00  0.00           H  
ATOM   2222  HG2 ARG B  65       7.332 -16.501  11.698  0.00  0.00           H  
ATOM   2223  HG3 ARG B  65       6.176 -15.581  12.393  0.00  0.00           H  
ATOM   2224  HD2 ARG B  65       4.894 -15.691  10.449  0.00  0.00           H  
ATOM   2225  HD3 ARG B  65       6.062 -16.566   9.715  0.00  0.00           H  
ATOM   2226  HE  ARG B  65       5.388 -17.960  11.978  0.00  0.00           H  
ATOM   2227 HH11 ARG B  65       3.790 -17.141   8.925  0.00  0.00           H  
ATOM   2228 HH12 ARG B  65       2.716 -18.496   9.029  0.00  0.00           H  
ATOM   2229 HH21 ARG B  65       3.997 -19.715  11.985  0.00  0.00           H  
ATOM   2230 HH22 ARG B  65       2.830 -19.920  10.720  0.00  0.00           H  
ATOM   2231  N   LYS B  66      10.481 -14.941  11.444  0.00  0.00           N  
ATOM   2232  CA  LYS B  66      11.690 -15.743  11.692  0.00  0.00           C  
ATOM   2233  C   LYS B  66      12.457 -15.246  12.921  0.00  0.00           C  
ATOM   2234  O   LYS B  66      12.944 -16.071  13.688  0.00  0.00           O  
ATOM   2235  CB  LYS B  66      12.568 -15.759  10.428  0.00  0.00           C  
ATOM   2236  CG  LYS B  66      13.800 -16.670  10.579  0.00  0.00           C  
ATOM   2237  CD  LYS B  66      14.624 -16.730   9.283  0.00  0.00           C  
ATOM   2238  CE  LYS B  66      15.854 -17.632   9.474  0.00  0.00           C  
ATOM   2239  NZ  LYS B  66      16.665 -17.764   8.231  0.00  0.00           N1+
ATOM   2240  H   LYS B  66      10.354 -14.362  10.584  0.00  0.00           H  
ATOM   2241  HA  LYS B  66      11.415 -16.700  11.849  0.00  0.00           H  
ATOM   2242  HB2 LYS B  66      12.025 -16.098   9.675  0.00  0.00           H  
ATOM   2243  HB3 LYS B  66      12.885 -14.838  10.257  0.00  0.00           H  
ATOM   2244  HG2 LYS B  66      14.377 -16.312  11.309  0.00  0.00           H  
ATOM   2245  HG3 LYS B  66      13.494 -17.591  10.808  0.00  0.00           H  
ATOM   2246  HD2 LYS B  66      14.063 -17.112   8.567  0.00  0.00           H  
ATOM   2247  HD3 LYS B  66      14.934 -15.821   9.059  0.00  0.00           H  
ATOM   2248  HE2 LYS B  66      16.424 -17.242  10.203  0.00  0.00           H  
ATOM   2249  HE3 LYS B  66      15.540 -18.541   9.764  0.00  0.00           H  
ATOM   2250  HZ1 LYS B  66      16.073 -18.052   7.479  0.00  0.00           H  
ATOM   2251  HZ2 LYS B  66      17.081 -16.882   8.012  0.00  0.00           H  
ATOM   2252  HZ3 LYS B  66      17.381 -18.446   8.374  0.00  0.00           H  
ATOM   2253  N   ALA B  67      12.573 -13.931  13.112  0.00  0.00           N  
ATOM   2254  CA  ALA B  67      13.224 -13.350  14.287  0.00  0.00           C  
ATOM   2255  C   ALA B  67      12.457 -13.672  15.582  0.00  0.00           C  
ATOM   2256  O   ALA B  67      13.064 -14.145  16.538  0.00  0.00           O  
ATOM   2257  CB  ALA B  67      13.391 -11.842  14.067  0.00  0.00           C  
ATOM   2258  H   ALA B  67      12.158 -13.349  12.348  0.00  0.00           H  
ATOM   2259  HA  ALA B  67      14.154 -13.733  14.367  0.00  0.00           H  
ATOM   2260  HB1 ALA B  67      14.179 -11.519  14.587  0.00  0.00           H  
ATOM   2261  HB2 ALA B  67      13.534 -11.665  13.095  0.00  0.00           H  
ATOM   2262  HB3 ALA B  67      12.567 -11.371  14.377  0.00  0.00           H  
ATOM   2263  N   ALA B  68      11.129 -13.525  15.573  0.00  0.00           N  
ATOM   2264  CA  ALA B  68      10.271 -13.864  16.709  0.00  0.00           C  
ATOM   2265  C   ALA B  68      10.304 -15.367  17.055  0.00  0.00           C  
ATOM   2266  O   ALA B  68      10.350 -15.735  18.222  0.00  0.00           O  
ATOM   2267  CB  ALA B  68       8.849 -13.392  16.386  0.00  0.00           C  
ATOM   2268  H   ALA B  68      10.751 -13.142  14.672  0.00  0.00           H  
ATOM   2269  HA  ALA B  68      10.586 -13.348  17.521  0.00  0.00           H  
ATOM   2270  HB1 ALA B  68       8.338 -13.282  17.236  0.00  0.00           H  
ATOM   2271  HB2 ALA B  68       8.894 -12.519  15.905  0.00  0.00           H  
ATOM   2272  HB3 ALA B  68       8.400 -14.072  15.809  0.00  0.00           H  
ATOM   2273  N   ALA B  69      10.346 -16.262  16.061  0.00  0.00           N  
ATOM   2274  CA  ALA B  69      10.463 -17.701  16.322  0.00  0.00           C  
ATOM   2275  C   ALA B  69      11.795 -18.070  17.001  0.00  0.00           C  
ATOM   2276  O   ALA B  69      11.842 -18.960  17.846  0.00  0.00           O  
ATOM   2277  CB  ALA B  69      10.282 -18.455  15.000  0.00  0.00           C  
ATOM   2278  H   ALA B  69      10.290 -15.857  15.109  0.00  0.00           H  
ATOM   2279  HA  ALA B  69       9.708 -17.982  16.933  0.00  0.00           H  
ATOM   2280  HB1 ALA B  69       9.516 -18.059  14.497  0.00  0.00           H  
ATOM   2281  HB2 ALA B  69      11.117 -18.375  14.459  0.00  0.00           H  
ATOM   2282  HB3 ALA B  69      10.096 -19.416  15.192  0.00  0.00           H  
ATOM   2283  N   LYS B  70      12.881 -17.362  16.667  0.00  0.00           N  
ATOM   2284  CA  LYS B  70      14.191 -17.562  17.300  0.00  0.00           C  
ATOM   2285  C   LYS B  70      14.261 -17.039  18.734  0.00  0.00           C  
ATOM   2286  O   LYS B  70      15.083 -17.542  19.493  0.00  0.00           O  
ATOM   2287  CB  LYS B  70      15.283 -16.886  16.468  0.00  0.00           C  
ATOM   2288  CG  LYS B  70      15.591 -17.627  15.163  0.00  0.00           C  
ATOM   2289  CD  LYS B  70      16.683 -16.843  14.433  0.00  0.00           C  
ATOM   2290  CE  LYS B  70      17.147 -17.573  13.174  0.00  0.00           C  
ATOM   2291  NZ  LYS B  70      18.402 -16.956  12.670  0.00  0.00           N1+
ATOM   2292  H   LYS B  70      12.716 -16.654  15.917  0.00  0.00           H  
ATOM   2293  HA  LYS B  70      14.396 -18.558  17.309  0.00  0.00           H  
ATOM   2294  HB2 LYS B  70      14.981 -15.969  16.238  0.00  0.00           H  
ATOM   2295  HB3 LYS B  70      16.115 -16.853  17.009  0.00  0.00           H  
ATOM   2296  HG2 LYS B  70      15.927 -18.525  15.374  0.00  0.00           H  
ATOM   2297  HG3 LYS B  70      14.784 -17.649  14.605  0.00  0.00           H  
ATOM   2298  HD2 LYS B  70      16.319 -15.958  14.169  0.00  0.00           H  
ATOM   2299  HD3 LYS B  70      17.461 -16.735  15.041  0.00  0.00           H  
ATOM   2300  HE2 LYS B  70      17.313 -18.527  13.399  0.00  0.00           H  
ATOM   2301  HE3 LYS B  70      16.439 -17.499  12.480  0.00  0.00           H  
ATOM   2302  HZ1 LYS B  70      18.929 -16.598  13.440  0.00  0.00           H  
ATOM   2303  HZ2 LYS B  70      18.942 -17.646  12.188  0.00  0.00           H  
ATOM   2304  HZ3 LYS B  70      18.177 -16.210  12.043  0.00  0.00           H  
ATOM   2305  N   SER B  71      13.459 -16.037  19.100  0.00  0.00           N  
ATOM   2306  CA  SER B  71      13.473 -15.482  20.459  0.00  0.00           C  
ATOM   2307  C   SER B  71      12.718 -16.342  21.471  0.00  0.00           C  
ATOM   2308  O   SER B  71      12.974 -16.217  22.658  0.00  0.00           O  
ATOM   2309  CB  SER B  71      12.952 -14.040  20.476  0.00  0.00           C  
ATOM   2310  OG  SER B  71      11.622 -13.943  20.013  0.00  0.00           O  
ATOM   2311  H   SER B  71      12.831 -15.687  18.350  0.00  0.00           H  
ATOM   2312  HA  SER B  71      14.440 -15.426  20.760  0.00  0.00           H  
ATOM   2313  HB2 SER B  71      12.998 -13.696  21.415  0.00  0.00           H  
ATOM   2314  HB3 SER B  71      13.543 -13.482  19.891  0.00  0.00           H  
ATOM   2315  HG  SER B  71      11.418 -14.717  19.414  0.00  0.00           H  
ATOM   2316  N   VAL B  72      11.811 -17.212  21.021  0.00  0.00           N  
ATOM   2317  CA  VAL B  72      11.009 -18.064  21.916  0.00  0.00           C  
ATOM   2318  C   VAL B  72      11.751 -19.336  22.327  0.00  0.00           C  
ATOM   2319  O   VAL B  72      11.667 -19.749  23.473  0.00  0.00           O  
ATOM   2320  CB  VAL B  72       9.654 -18.391  21.263  0.00  0.00           C  
ATOM   2321  CG1 VAL B  72       8.805 -19.352  22.103  0.00  0.00           C  
ATOM   2322  CG2 VAL B  72       8.830 -17.111  21.064  0.00  0.00           C  
ATOM   2323  H   VAL B  72      11.717 -17.239  19.983  0.00  0.00           H  
ATOM   2324  HA  VAL B  72      10.813 -17.533  22.753  0.00  0.00           H  
ATOM   2325  HB  VAL B  72       9.837 -18.856  20.393  0.00  0.00           H  
ATOM   2326 HG11 VAL B  72       7.859 -19.035  22.109  0.00  0.00           H  
ATOM   2327 HG12 VAL B  72       8.852 -20.266  21.704  0.00  0.00           H  
ATOM   2328 HG13 VAL B  72       9.159 -19.373  23.036  0.00  0.00           H  
ATOM   2329 HG21 VAL B  72       8.290 -16.943  21.886  0.00  0.00           H  
ATOM   2330 HG22 VAL B  72       9.452 -16.348  20.903  0.00  0.00           H  
ATOM   2331 HG23 VAL B  72       8.228 -17.233  20.278  0.00  0.00           H  
ATOM   2332  N   GLY B  73      12.505 -19.961  21.423  0.00  0.00           N  
ATOM   2333  CA  GLY B  73      13.142 -21.259  21.688  0.00  0.00           C  
ATOM   2334  C   GLY B  73      14.399 -21.220  22.562  0.00  0.00           C  
ATOM   2335  O   GLY B  73      15.234 -22.103  22.426  0.00  0.00           O  
ATOM   2336  H   GLY B  73      12.605 -19.456  20.518  0.00  0.00           H  
ATOM   2337  HA2 GLY B  73      12.454 -21.881  22.126  0.00  0.00           H  
ATOM   2338  HA3 GLY B  73      13.376 -21.700  20.792  0.00  0.00           H  
ATOM   2339  N   LYS B  74      14.606 -20.180  23.369  0.00  0.00           N  
ATOM   2340  CA  LYS B  74      15.873 -19.947  24.085  0.00  0.00           C  
ATOM   2341  C   LYS B  74      15.756 -19.908  25.604  0.00  0.00           C  
ATOM   2342  O   LYS B  74      16.690 -19.465  26.264  0.00  0.00           O  
ATOM   2343  CB  LYS B  74      16.575 -18.708  23.509  0.00  0.00           C  
ATOM   2344  CG  LYS B  74      17.647 -19.132  22.504  0.00  0.00           C  
ATOM   2345  CD  LYS B  74      18.554 -17.940  22.207  0.00  0.00           C  
ATOM   2346  CE  LYS B  74      19.693 -18.383  21.291  0.00  0.00           C  
ATOM   2347  NZ  LYS B  74      20.714 -17.315  21.184  0.00  0.00           N1+
ATOM   2348  H   LYS B  74      13.786 -19.533  23.455  0.00  0.00           H  
ATOM   2349  HA  LYS B  74      16.525 -20.691  23.827  0.00  0.00           H  
ATOM   2350  HB2 LYS B  74      15.909 -18.163  23.042  0.00  0.00           H  
ATOM   2351  HB3 LYS B  74      17.010 -18.228  24.245  0.00  0.00           H  
ATOM   2352  HG2 LYS B  74      18.190 -19.860  22.897  0.00  0.00           H  
ATOM   2353  HG3 LYS B  74      17.210 -19.422  21.666  0.00  0.00           H  
ATOM   2354  HD2 LYS B  74      18.029 -17.246  21.745  0.00  0.00           H  
ATOM   2355  HD3 LYS B  74      18.939 -17.611  23.052  0.00  0.00           H  
ATOM   2356  HE2 LYS B  74      20.109 -19.206  21.672  0.00  0.00           H  
ATOM   2357  HE3 LYS B  74      19.319 -18.580  20.387  0.00  0.00           H  
ATOM   2358  HZ1 LYS B  74      21.284 -17.312  22.007  0.00  0.00           H  
ATOM   2359  HZ2 LYS B  74      21.290 -17.481  20.382  0.00  0.00           H  
ATOM   2360  HZ3 LYS B  74      20.262 -16.427  21.090  0.00  0.00           H  
ATOM   2361  N   SER B  75      14.633 -20.342  26.142  0.00  0.00           N  
ATOM   2362  CA  SER B  75      14.466 -20.511  27.584  0.00  0.00           C  
ATOM   2363  C   SER B  75      14.815 -21.936  27.976  0.00  0.00           C  
ATOM   2364  O   SER B  75      14.320 -22.847  27.276  0.00  0.00           O  
ATOM   2365  CB  SER B  75      13.052 -20.133  27.991  0.00  0.00           C  
ATOM   2366  OG  SER B  75      12.802 -18.837  27.479  0.00  0.00           O  
ATOM   2367  OXT SER B  75      15.597 -22.051  28.936  0.00  0.00           O1-
ATOM   2368  H   SER B  75      13.873 -20.555  25.456  0.00  0.00           H  
ATOM   2369  HA  SER B  75      15.108 -19.895  28.045  0.00  0.00           H  
ATOM   2370  HB2 SER B  75      12.419 -20.767  27.590  0.00  0.00           H  
ATOM   2371  HB3 SER B  75      12.993 -20.111  28.971  0.00  0.00           H  
ATOM   2372  HG  SER B  75      12.538 -18.903  26.517  0.00  0.00           H  
TER   
ATOM   2373  N   ALA C   1       2.974 -12.409 -19.675  0.00  0.00           N  
ATOM   2374  CA  ALA C   1       3.684 -11.119 -19.589  0.00  0.00           C  
ATOM   2375  C   ALA C   1       3.689 -10.655 -18.146  0.00  0.00           C  
ATOM   2376  O   ALA C   1       2.631 -10.417 -17.575  0.00  0.00           O  
ATOM   2377  CB  ALA C   1       3.027 -10.070 -20.494  0.00  0.00           C  
ATOM   2379  HA  ALA C   1       4.625 -11.256 -19.893  0.00  0.00           H  
ATOM   2380  HB1 ALA C   1       2.093 -10.354 -20.701  0.00  0.00           H  
ATOM   2381  HB2 ALA C   1       3.015  -9.191 -20.023  0.00  0.00           H  
ATOM   2382  HB3 ALA C   1       3.551  -9.992 -21.340  0.00  0.00           H  
ATOM   2378  H1  ALA C   1       1.995 -12.245 -19.787  0.00  0.00           H  
ATOM   2383  H2  ALA C   1       3.315 -12.927 -20.458  0.00  0.00           H  
ATOM   2384  H3  ALA C   1       3.129 -12.933 -18.838  0.00  0.00           H  
ATOM   2385  N   ARG C   2       4.867 -10.571 -17.532  0.00  0.00           N  
ATOM   2386  CA  ARG C   2       4.997  -9.809 -16.295  0.00  0.00           C  
ATOM   2387  C   ARG C   2       4.890  -8.364 -16.746  0.00  0.00           C  
ATOM   2388  O   ARG C   2       5.786  -7.886 -17.436  0.00  0.00           O  
ATOM   2389  CB  ARG C   2       6.336 -10.153 -15.617  0.00  0.00           C  
ATOM   2390  CG  ARG C   2       6.214 -10.276 -14.092  0.00  0.00           C  
ATOM   2391  CD  ARG C   2       7.539 -10.814 -13.529  0.00  0.00           C  
ATOM   2392  NE  ARG C   2       7.395 -11.365 -12.163  0.00  0.00           N  
ATOM   2393  CZ  ARG C   2       7.908 -12.502 -11.711  0.00  0.00           C  
ATOM   2394  NH1 ARG C   2       8.621 -13.301 -12.457  0.00  0.00           N1+
ATOM   2395  NH2 ARG C   2       7.726 -12.864 -10.472  0.00  0.00           N  
ATOM   2396  H   ARG C   2       5.642 -11.069 -17.988  0.00  0.00           H  
ATOM   2397  HA  ARG C   2       4.242 -10.018 -15.706  0.00  0.00           H  
ATOM   2398  HB2 ARG C   2       6.649 -11.021 -15.969  0.00  0.00           H  
ATOM   2399  HB3 ARG C   2       6.979  -9.430 -15.814  0.00  0.00           H  
ATOM   2400  HG2 ARG C   2       6.053  -9.389 -13.702  0.00  0.00           H  
ATOM   2401  HG3 ARG C   2       5.504 -10.918 -13.870  0.00  0.00           H  
ATOM   2402  HD2 ARG C   2       7.861 -11.533 -14.137  0.00  0.00           H  
ATOM   2403  HD3 ARG C   2       8.191 -10.062 -13.509  0.00  0.00           H  
ATOM   2404  HE  ARG C   2       6.844 -10.809 -11.507  0.00  0.00           H  
ATOM   2405 HH11 ARG C   2       8.819 -13.054 -13.415  0.00  0.00           H  
ATOM   2406 HH12 ARG C   2       8.980 -14.163 -12.092  0.00  0.00           H  
ATOM   2407 HH21 ARG C   2       7.209 -12.270  -9.841  0.00  0.00           H  
ATOM   2408 HH22 ARG C   2       8.096 -13.731 -10.129  0.00  0.00           H  
ATOM   2409  N   THR C   3       3.755  -7.730 -16.496  0.00  0.00           N  
ATOM   2410  CA  THR C   3       3.646  -6.300 -16.746  0.00  0.00           C  
ATOM   2411  C   THR C   3       4.783  -5.652 -15.975  0.00  0.00           C  
ATOM   2412  O   THR C   3       4.958  -5.888 -14.773  0.00  0.00           O  
ATOM   2413  CB  THR C   3       2.272  -5.752 -16.341  0.00  0.00           C  
ATOM   2414  CG2 THR C   3       1.221  -6.166 -17.370  0.00  0.00           C  
ATOM   2415  OG1 THR C   3       1.865  -6.294 -15.105  0.00  0.00           O  
ATOM   2416  H   THR C   3       2.991  -8.311 -16.126  0.00  0.00           H  
ATOM   2417  HA  THR C   3       3.783  -6.133 -17.711  0.00  0.00           H  
ATOM   2418  HB  THR C   3       2.343  -4.732 -16.243  0.00  0.00           H  
ATOM   2422  HG1 THR C   3       1.889  -5.594 -14.378  0.00  0.00           H  
ATOM   2419 HG21 THR C   3       0.309  -6.110 -16.961  0.00  0.00           H  
ATOM   2420 HG22 THR C   3       1.266  -5.555 -18.162  0.00  0.00           H  
ATOM   2421 HG23 THR C   3       1.393  -7.107 -17.667  0.00  0.00           H  
ATOM   2423  N   LYS C   4       5.658  -4.962 -16.708  0.00  0.00           N  
ATOM   2424  CA  LYS C   4       6.704  -4.174 -16.074  0.00  0.00           C  
ATOM   2425  C   LYS C   4       5.963  -3.148 -15.240  0.00  0.00           C  
ATOM   2426  O   LYS C   4       5.127  -2.415 -15.754  0.00  0.00           O  
ATOM   2427  CB  LYS C   4       7.625  -3.517 -17.106  0.00  0.00           C  
ATOM   2428  CG  LYS C   4       8.502  -4.548 -17.833  0.00  0.00           C  
ATOM   2429  CD  LYS C   4       9.459  -3.832 -18.795  0.00  0.00           C  
ATOM   2430  CE  LYS C   4      10.327  -4.833 -19.571  0.00  0.00           C  
ATOM   2431  NZ  LYS C   4      11.253  -4.138 -20.507  0.00  0.00           N1+
ATOM   2432  H   LYS C   4       5.528  -5.037 -17.730  0.00  0.00           H  
ATOM   2433  HA  LYS C   4       7.233  -4.753 -15.479  0.00  0.00           H  
ATOM   2434  HB2 LYS C   4       7.067  -3.059 -17.780  0.00  0.00           H  
ATOM   2435  HB3 LYS C   4       8.220  -2.882 -16.638  0.00  0.00           H  
ATOM   2436  HG2 LYS C   4       9.034  -5.047 -17.164  0.00  0.00           H  
ATOM   2437  HG3 LYS C   4       7.921  -5.158 -18.353  0.00  0.00           H  
ATOM   2438  HD2 LYS C   4       8.925  -3.309 -19.446  0.00  0.00           H  
ATOM   2439  HD3 LYS C   4      10.056  -3.240 -18.271  0.00  0.00           H  
ATOM   2440  HE2 LYS C   4      10.858  -5.370 -18.915  0.00  0.00           H  
ATOM   2441  HE3 LYS C   4       9.726  -5.442 -20.089  0.00  0.00           H  
ATOM   2442  HZ1 LYS C   4      10.723  -3.689 -21.225  0.00  0.00           H  
ATOM   2443  HZ2 LYS C   4      11.782  -3.455 -20.004  0.00  0.00           H  
ATOM   2444  HZ3 LYS C   4      11.873  -4.806 -20.917  0.00  0.00           H  
ATOM   2445  N   GLN C   5       6.202  -3.195 -13.944  0.00  0.00           N  
ATOM   2446  CA  GLN C   5       5.577  -2.268 -13.028  0.00  0.00           C  
ATOM   2447  C   GLN C   5       6.345  -0.957 -13.153  0.00  0.00           C  
ATOM   2448  O   GLN C   5       7.562  -0.932 -12.965  0.00  0.00           O  
ATOM   2449  CB  GLN C   5       5.604  -2.880 -11.628  0.00  0.00           C  
ATOM   2450  CG  GLN C   5       4.620  -4.055 -11.515  0.00  0.00           C  
ATOM   2451  CD  GLN C   5       4.856  -4.856 -10.250  0.00  0.00           C  
ATOM   2458  NE2 GLN C   5       5.454  -6.025 -10.366  0.00  0.00           N  
ATOM   2459  OE1 GLN C   5       4.545  -4.457  -9.140  0.00  0.00           O  
ATOM   2452  H   GLN C   5       6.864  -3.941 -13.647  0.00  0.00           H  
ATOM   2453  HA  GLN C   5       4.648  -2.103 -13.330  0.00  0.00           H  
ATOM   2454  HB2 GLN C   5       6.511  -3.224 -11.440  0.00  0.00           H  
ATOM   2455  HB3 GLN C   5       5.336  -2.194 -10.967  0.00  0.00           H  
ATOM   2456  HG2 GLN C   5       3.697  -3.690 -11.498  0.00  0.00           H  
ATOM   2457  HG3 GLN C   5       4.748  -4.647 -12.302  0.00  0.00           H  
ATOM   2460 HE21 GLN C   5       5.655  -6.604  -9.562  0.00  0.00           H  
ATOM   2461 HE22 GLN C   5       5.720  -6.350 -11.303  0.00  0.00           H  
ATOM   2462  N   THR C   6       5.654   0.103 -13.538  0.00  0.00           N  
ATOM   2463  CA  THR C   6       6.219   1.442 -13.689  0.00  0.00           C  
ATOM   2464  C   THR C   6       5.743   2.327 -12.548  0.00  0.00           C  
ATOM   2465  O   THR C   6       4.665   2.114 -12.004  0.00  0.00           O  
ATOM   2466  CB  THR C   6       5.844   2.051 -15.046  0.00  0.00           C  
ATOM   2467  CG2 THR C   6       6.461   1.272 -16.207  0.00  0.00           C  
ATOM   2468  OG1 THR C   6       4.445   2.065 -15.220  0.00  0.00           O  
ATOM   2469  H   THR C   6       4.635  -0.100 -13.733  0.00  0.00           H  
ATOM   2470  HA  THR C   6       7.217   1.373 -13.643  0.00  0.00           H  
ATOM   2471  HB  THR C   6       6.187   3.020 -15.075  0.00  0.00           H  
ATOM   2475  HG1 THR C   6       4.137   2.947 -15.602  0.00  0.00           H  
ATOM   2472 HG21 THR C   6       6.298   0.292 -16.079  0.00  0.00           H  
ATOM   2473 HG22 THR C   6       6.045   1.567 -17.069  0.00  0.00           H  
ATOM   2474 HG23 THR C   6       7.447   1.442 -16.240  0.00  0.00           H  
ATOM   2476  N   ALA C   7       6.538   3.314 -12.151  0.00  0.00           N  
ATOM   2477  CA  ALA C   7       6.122   4.315 -11.175  0.00  0.00           C  
ATOM   2478  C   ALA C   7       6.547   5.708 -11.627  0.00  0.00           C  
ATOM   2479  O   ALA C   7       7.503   5.876 -12.392  0.00  0.00           O  
ATOM   2480  CB  ALA C   7       6.685   3.977  -9.790  0.00  0.00           C  
ATOM   2481  H   ALA C   7       7.484   3.312 -12.596  0.00  0.00           H  
ATOM   2482  HA  ALA C   7       5.120   4.295 -11.096  0.00  0.00           H  
ATOM   2483  HB1 ALA C   7       7.529   3.455  -9.896  0.00  0.00           H  
ATOM   2484  HB2 ALA C   7       6.873   4.823  -9.296  0.00  0.00           H  
ATOM   2485  HB3 ALA C   7       6.016   3.435  -9.286  0.00  0.00           H  
ATOM   2486  N   ARG C   8       5.844   6.716 -11.109  0.00  0.00           N  
ATOM   2487  CA  ARG C   8       6.239   8.114 -11.274  0.00  0.00           C  
ATOM   2488  C   ARG C   8       7.354   8.410 -10.288  0.00  0.00           C  
ATOM   2489  O   ARG C   8       7.160   8.274  -9.081  0.00  0.00           O  
ATOM   2490  CB  ARG C   8       5.040   9.043 -11.064  0.00  0.00           C  
ATOM   2491  CG  ARG C   8       3.981   8.808 -12.147  0.00  0.00           C  
ATOM   2492  CD  ARG C   8       2.784   9.737 -11.946  0.00  0.00           C  
ATOM   2493  NE  ARG C   8       1.855   9.619 -13.082  0.00  0.00           N  
ATOM   2494  CZ  ARG C   8       0.802  10.372 -13.330  0.00  0.00           C  
ATOM   2495  NH1 ARG C   8       0.429  11.353 -12.556  0.00  0.00           N1+
ATOM   2496  NH2 ARG C   8       0.063  10.148 -14.370  0.00  0.00           N  
ATOM   2497  H   ARG C   8       4.995   6.422 -10.580  0.00  0.00           H  
ATOM   2498  HA  ARG C   8       6.582   8.245 -12.200  0.00  0.00           H  
ATOM   2499  HB2 ARG C   8       4.636   8.841 -10.195  0.00  0.00           H  
ATOM   2500  HB3 ARG C   8       5.346   9.971 -11.135  0.00  0.00           H  
ATOM   2501  HG2 ARG C   8       4.374   8.996 -13.037  0.00  0.00           H  
ATOM   2502  HG3 ARG C   8       3.659   7.872 -12.094  0.00  0.00           H  
ATOM   2503  HD2 ARG C   8       2.321   9.469 -11.117  0.00  0.00           H  
ATOM   2504  HD3 ARG C   8       3.119  10.664 -11.894  0.00  0.00           H  
ATOM   2505  HE  ARG C   8       2.055   8.865 -13.751  0.00  0.00           H  
ATOM   2506 HH11 ARG C   8       0.969  11.576 -11.733  0.00  0.00           H  
ATOM   2507 HH12 ARG C   8      -0.387  11.894 -12.765  0.00  0.00           H  
ATOM   2508 HH21 ARG C   8       0.295   9.406 -15.015  0.00  0.00           H  
ATOM   2509 HH22 ARG C   8      -0.753  10.707 -14.557  0.00  0.00           H  
TER   
ATOM   2511  C1  M3L C   9       9.579   9.346  -9.950  0.00  0.00           C  
ATOM   2510  N1  M3L C   9       8.509   8.825 -10.796  0.00  0.00           N  
ATOM   2513  O1  M3L C   9       8.855  11.591 -10.354  0.00  0.00           O  
ATOM   2514  C2  M3L C   9      10.910   9.267 -10.706  0.00  0.00           C  
ATOM   2518  N2  M3L C   9      15.825   8.795 -10.016  0.00  0.00           N  
ATOM   2512  C3  M3L C   9       9.209  10.759  -9.519  0.00  0.00           C  
ATOM   2515  C4  M3L C   9      12.097   9.595  -9.791  0.00  0.00           C  
ATOM   2516  C5  M3L C   9      13.414   9.218 -10.476  0.00  0.00           C  
ATOM   2517  C6  M3L C   9      14.564   9.359  -9.477  0.00  0.00           C  
ATOM   2521  C7  M3L C   9      16.855   8.747  -8.968  0.00  0.00           C  
ATOM   2519  C8  M3L C   9      16.306   9.571 -11.168  0.00  0.00           C  
ATOM   2520  C9  M3L C   9      15.598   7.408 -10.447  0.00  0.00           C  
ATOM   2531  H1  M3L C   9       8.593   8.914 -11.799  0.00  0.00           H  
ATOM   2532  H2  M3L C   9       9.655   8.733  -9.052  0.00  0.00           H  
ATOM   2533  H3  M3L C   9      11.028   8.252 -11.086  0.00  0.00           H  
ATOM   2534  H4  M3L C   9      10.901   9.951 -11.554  0.00  0.00           H  
ATOM   2536  H5  M3L C   9      12.097  10.658  -9.552  0.00  0.00           H  
ATOM   2535  H6  M3L C   9      12.006   9.028  -8.864  0.00  0.00           H  
ATOM   2538  H7  M3L C   9      13.355   8.182 -10.810  0.00  0.00           H  
ATOM   2537  H8  M3L C   9      13.578   9.862 -11.340  0.00  0.00           H  
ATOM   2540  H9  M3L C   9      14.686  10.410  -9.216  0.00  0.00           H  
ATOM   2539  H10 M3L C   9      14.284   8.818  -8.573  0.00  0.00           H  
ATOM   2529  H13 M3L C   9      16.443   9.129  -8.035  0.00  0.00           H  
ATOM   2528  H14 M3L C   9      17.183   7.717  -8.827  0.00  0.00           H  
ATOM   2530  H15 M3L C   9      17.705   9.360  -9.267  0.00  0.00           H  
ATOM   2523  H16 M3L C   9      15.659   9.387 -12.026  0.00  0.00           H  
ATOM   2522  H17 M3L C   9      16.292  10.633 -10.923  0.00  0.00           H  
ATOM   2524  H18 M3L C   9      17.324   9.268 -11.410  0.00  0.00           H  
ATOM   2526  H19 M3L C   9      16.463   7.055 -11.007  0.00  0.00           H  
ATOM   2525  H20 M3L C   9      15.448   6.775  -9.572  0.00  0.00           H  
ATOM   2527  H21 M3L C   9      14.713   7.366 -11.081  0.00  0.00           H  
ATOM   2541  N   SER C  10       9.276  11.045  -8.226  0.00  0.00           N  
ATOM   2542  CA  SER C  10       9.135  12.402  -7.723  0.00  0.00           C  
ATOM   2543  C   SER C  10      10.347  13.200  -8.184  0.00  0.00           C  
ATOM   2544  O   SER C  10      11.454  13.046  -7.676  0.00  0.00           O  
ATOM   2545  CB  SER C  10       9.019  12.404  -6.201  0.00  0.00           C  
ATOM   2546  OG  SER C  10       8.862  13.733  -5.735  0.00  0.00           O  
ATOM   2547  H   SER C  10      10.021  10.675  -8.776  0.00  0.00           H  
ATOM   2548  HA  SER C  10       8.325  12.808  -8.136  0.00  0.00           H  
ATOM   2549  HB2 SER C  10       8.226  11.872  -5.938  0.00  0.00           H  
ATOM   2550  HB3 SER C  10       9.847  12.021  -5.815  0.00  0.00           H  
ATOM   2551  HG  SER C  10       7.892  13.972  -5.729  0.00  0.00           H  
ATOM   2552  N   THR C  11      10.148  14.060  -9.171  0.00  0.00           N  
ATOM   2553  CA  THR C  11      11.189  14.937  -9.725  0.00  0.00           C  
ATOM   2554  C   THR C  11      11.122  16.344  -9.136  0.00  0.00           C  
ATOM   2555  O   THR C  11      11.475  17.323  -9.781  0.00  0.00           O  
ATOM   2556  CB  THR C  11      11.110  14.953 -11.256  0.00  0.00           C  
ATOM   2557  CG2 THR C  11      11.532  13.606 -11.843  0.00  0.00           C  
ATOM   2558  OG1 THR C  11       9.780  15.207 -11.659  0.00  0.00           O  
ATOM   2559  H   THR C  11       9.159  14.068  -9.539  0.00  0.00           H  
ATOM   2560  HA  THR C  11      12.089  14.540  -9.499  0.00  0.00           H  
ATOM   2561  HB  THR C  11      11.707  15.707 -11.606  0.00  0.00           H  
ATOM   2565  HG1 THR C  11       9.215  14.375 -11.578  0.00  0.00           H  
ATOM   2562 HG21 THR C  11      10.958  12.879 -11.464  0.00  0.00           H  
ATOM   2563 HG22 THR C  11      11.427  13.625 -12.839  0.00  0.00           H  
ATOM   2564 HG23 THR C  11      12.490  13.425 -11.614  0.00  0.00           H  
ATOM   2566  N   GLY C  12      10.587  16.493  -7.924  0.00  0.00           N  
ATOM   2567  CA  GLY C  12      10.351  17.812  -7.323  0.00  0.00           C  
ATOM   2568  C   GLY C  12       9.196  18.595  -7.962  0.00  0.00           C  
ATOM   2569  O   GLY C  12       8.757  19.608  -7.415  0.00  0.00           O  
ATOM   2570  H   GLY C  12      10.352  15.600  -7.442  0.00  0.00           H  
ATOM   2571  HA2 GLY C  12      10.160  17.695  -6.330  0.00  0.00           H  
ATOM   2572  HA3 GLY C  12      11.202  18.366  -7.392  0.00  0.00           H  
ATOM   2573  N   GLY C  13       8.629  18.103  -9.067  0.00  0.00           N  
ATOM   2574  CA  GLY C  13       7.375  18.600  -9.601  0.00  0.00           C  
ATOM   2575  C   GLY C  13       6.254  18.379  -8.594  0.00  0.00           C  
ATOM   2576  O   GLY C  13       6.090  17.296  -8.029  0.00  0.00           O  
ATOM   2577  H   GLY C  13       9.174  17.325  -9.512  0.00  0.00           H  
ATOM   2578  HA2 GLY C  13       7.455  19.581  -9.797  0.00  0.00           H  
ATOM   2579  HA3 GLY C  13       7.154  18.118 -10.453  0.00  0.00           H  
ATOM   2580  N   LYS C  14       5.431  19.404  -8.385  0.00  0.00           N  
ATOM   2581  CA  LYS C  14       4.131  19.193  -7.757  0.00  0.00           C  
ATOM   2582  C   LYS C  14       3.358  18.297  -8.713  0.00  0.00           C  
ATOM   2583  O   LYS C  14       2.936  18.772  -9.766  0.00  0.00           O  
ATOM   2584  CB  LYS C  14       3.420  20.531  -7.507  0.00  0.00           C  
ATOM   2585  CG  LYS C  14       4.145  21.363  -6.439  0.00  0.00           C  
ATOM   2586  CD  LYS C  14       3.387  22.667  -6.153  0.00  0.00           C  
ATOM   2587  CE  LYS C  14       4.032  23.477  -5.016  0.00  0.00           C  
ATOM   2588  NZ  LYS C  14       5.317  24.113  -5.418  0.00  0.00           N1+
ATOM   2589  H   LYS C  14       5.780  20.322  -8.694  0.00  0.00           H  
ATOM   2590  HA  LYS C  14       4.256  18.718  -6.901  0.00  0.00           H  
ATOM   2591  HB2 LYS C  14       3.415  21.045  -8.348  0.00  0.00           H  
ATOM   2592  HB3 LYS C  14       2.507  20.344  -7.186  0.00  0.00           H  
ATOM   2593  HG2 LYS C  14       4.199  20.833  -5.599  0.00  0.00           H  
ATOM   2594  HG3 LYS C  14       5.057  21.587  -6.767  0.00  0.00           H  
ATOM   2595  HD2 LYS C  14       3.390  23.225  -6.976  0.00  0.00           H  
ATOM   2596  HD3 LYS C  14       2.455  22.444  -5.888  0.00  0.00           H  
ATOM   2597  HE2 LYS C  14       3.384  24.190  -4.727  0.00  0.00           H  
ATOM   2598  HE3 LYS C  14       4.195  22.859  -4.239  0.00  0.00           H  
ATOM   2599  HZ1 LYS C  14       5.247  24.432  -6.363  0.00  0.00           H  
ATOM   2600  HZ2 LYS C  14       5.506  24.888  -4.816  0.00  0.00           H  
ATOM   2601  HZ3 LYS C  14       6.055  23.443  -5.344  0.00  0.00           H  
ATOM   2602  N   ALA C  15       3.228  17.013  -8.378  0.00  0.00           N  
ATOM   2603  CA  ALA C  15       2.398  16.102  -9.147  0.00  0.00           C  
ATOM   2604  C   ALA C  15       1.064  16.813  -9.420  0.00  0.00           C  
ATOM   2605  O   ALA C  15       0.501  17.412  -8.490  0.00  0.00           O  
ATOM   2606  CB  ALA C  15       2.196  14.795  -8.374  0.00  0.00           C  
ATOM   2607  H   ALA C  15       3.764  16.730  -7.533  0.00  0.00           H  
ATOM   2608  HA  ALA C  15       2.835  15.912 -10.018  0.00  0.00           H  
ATOM   2609  HB1 ALA C  15       3.029  14.248  -8.429  0.00  0.00           H  
ATOM   2610  HB2 ALA C  15       1.995  15.005  -7.419  0.00  0.00           H  
ATOM   2611  HB3 ALA C  15       1.434  14.290  -8.775  0.00  0.00           H  
ATOM   2612  N   PRO C  16       0.598  16.853 -10.678  0.00  0.00           N  
ATOM   2613  CA  PRO C  16      -0.594  17.602 -11.007  0.00  0.00           C  
ATOM   2614  C   PRO C  16      -1.722  17.090 -10.123  0.00  0.00           C  
ATOM   2615  O   PRO C  16      -2.127  15.934 -10.210  0.00  0.00           O  
ATOM   2616  CB  PRO C  16      -0.836  17.400 -12.506  0.00  0.00           C  
ATOM   2617  CG  PRO C  16       0.039  16.205 -12.887  0.00  0.00           C  
ATOM   2618  CD  PRO C  16       1.159  16.211 -11.852  0.00  0.00           C  
ATOM   2619  HA  PRO C  16      -0.460  18.580 -10.880  0.00  0.00           H  
ATOM   2620  HB2 PRO C  16      -1.797  17.194 -12.692  0.00  0.00           H  
ATOM   2621  HB3 PRO C  16      -0.561  18.207 -13.028  0.00  0.00           H  
ATOM   2622  HG2 PRO C  16      -0.490  15.365 -12.834  0.00  0.00           H  
ATOM   2623  HG3 PRO C  16       0.402  16.328 -13.805  0.00  0.00           H  
ATOM   2624  HD2 PRO C  16       1.455  15.269 -11.647  0.00  0.00           H  
ATOM   2625  HD3 PRO C  16       1.959  16.720 -12.201  0.00  0.00           H  
ATOM   2626  N   ARG C  17      -2.238  17.974  -9.265  0.00  0.00           N  
ATOM   2627  CA  ARG C  17      -3.291  17.658  -8.283  0.00  0.00           C  
ATOM   2628  C   ARG C  17      -4.539  17.021  -8.894  0.00  0.00           C  
ATOM   2629  O   ARG C  17      -5.387  16.512  -8.176  0.00  0.00           O  
ATOM   2630  CB  ARG C  17      -3.712  18.951  -7.568  0.00  0.00           C  
ATOM   2631  CG  ARG C  17      -2.806  19.295  -6.385  0.00  0.00           C  
ATOM   2632  CD  ARG C  17      -3.324  20.580  -5.727  0.00  0.00           C  
ATOM   2633  NE  ARG C  17      -2.548  20.926  -4.522  0.00  0.00           N  
ATOM   2634  CZ  ARG C  17      -2.500  22.112  -3.938  0.00  0.00           C  
ATOM   2635  NH1 ARG C  17      -3.132  23.151  -4.412  0.00  0.00           N1+
ATOM   2636  NH2 ARG C  17      -1.808  22.279  -2.848  0.00  0.00           N  
ATOM   2637  H   ARG C  17      -1.823  18.938  -9.348  0.00  0.00           H  
ATOM   2638  HA  ARG C  17      -2.903  17.015  -7.596  0.00  0.00           H  
ATOM   2639  HB2 ARG C  17      -3.664  19.695  -8.217  0.00  0.00           H  
ATOM   2640  HB3 ARG C  17      -4.631  18.832  -7.225  0.00  0.00           H  
ATOM   2641  HG2 ARG C  17      -2.842  18.573  -5.719  0.00  0.00           H  
ATOM   2642  HG3 ARG C  17      -1.893  19.463  -6.706  0.00  0.00           H  
ATOM   2643  HD2 ARG C  17      -3.246  21.316  -6.388  0.00  0.00           H  
ATOM   2644  HD3 ARG C  17      -4.272  20.433  -5.474  0.00  0.00           H  
ATOM   2645  HE  ARG C  17      -1.998  20.176  -4.104  0.00  0.00           H  
ATOM   2646 HH11 ARG C  17      -3.699  23.067  -5.240  0.00  0.00           H  
ATOM   2647 HH12 ARG C  17      -3.063  24.045  -3.959  0.00  0.00           H  
ATOM   2648 HH21 ARG C  17      -1.319  21.503  -2.428  0.00  0.00           H  
ATOM   2649 HH22 ARG C  17      -1.751  23.181  -2.407  0.00  0.00           H  
ATOM   2650  N   LYS C  18      -4.687  17.135 -10.208  0.00  0.00           N  
ATOM   2651  CA  LYS C  18      -5.928  16.902 -10.936  0.00  0.00           C  
ATOM   2652  C   LYS C  18      -6.162  15.471 -11.341  0.00  0.00           C  
ATOM   2653  O   LYS C  18      -7.296  15.124 -11.643  0.00  0.00           O  
ATOM   2654  CB  LYS C  18      -5.940  17.775 -12.181  0.00  0.00           C  
ATOM   2655  CG  LYS C  18      -6.107  19.241 -11.786  0.00  0.00           C  
ATOM   2656  CD  LYS C  18      -6.299  20.072 -13.052  0.00  0.00           C  
ATOM   2657  CE  LYS C  18      -6.602  21.524 -12.675  0.00  0.00           C  
ATOM   2658  NZ  LYS C  18      -6.897  22.341 -13.880  0.00  0.00           N1+
ATOM   2659  H   LYS C  18      -3.791  17.421 -10.705  0.00  0.00           H  
ATOM   2660  HA  LYS C  18      -6.708  17.210 -10.346  0.00  0.00           H  
ATOM   2661  HB2 LYS C  18      -5.082  17.677 -12.646  0.00  0.00           H  
ATOM   2662  HB3 LYS C  18      -6.704  17.517 -12.741  0.00  0.00           H  
ATOM   2663  HG2 LYS C  18      -6.908  19.334 -11.215  0.00  0.00           H  
ATOM   2664  HG3 LYS C  18      -5.292  19.547 -11.320  0.00  0.00           H  
ATOM   2665  HD2 LYS C  18      -5.466  20.052 -13.579  0.00  0.00           H  
ATOM   2666  HD3 LYS C  18      -7.064  19.714 -13.560  0.00  0.00           H  
ATOM   2667  HE2 LYS C  18      -7.392  21.537 -12.062  0.00  0.00           H  
ATOM   2668  HE3 LYS C  18      -5.807  21.904 -12.201  0.00  0.00           H  
ATOM   2669  HZ1 LYS C  18      -6.959  21.744 -14.680  0.00  0.00           H  
ATOM   2670  HZ2 LYS C  18      -7.765  22.820 -13.753  0.00  0.00           H  
ATOM   2671  HZ3 LYS C  18      -6.165  23.008 -14.018  0.00  0.00           H  
ATOM   2672  N   GLN C  19      -5.135  14.641 -11.338  0.00  0.00           N  
ATOM   2673  CA  GLN C  19      -5.403  13.223 -11.434  0.00  0.00           C  
ATOM   2674  C   GLN C  19      -5.830  12.779 -10.044  0.00  0.00           C  
ATOM   2675  O   GLN C  19      -5.044  12.309  -9.227  0.00  0.00           O  
ATOM   2676  CB  GLN C  19      -4.231  12.507 -12.102  0.00  0.00           C  
ATOM   2677  CG  GLN C  19      -4.381  12.724 -13.623  0.00  0.00           C  
ATOM   2678  CD  GLN C  19      -3.120  12.444 -14.425  0.00  0.00           C  
ATOM   2685  NE2 GLN C  19      -3.097  12.838 -15.679  0.00  0.00           N  
ATOM   2686  OE1 GLN C  19      -2.125  11.912 -13.948  0.00  0.00           O  
ATOM   2679  H   GLN C  19      -4.210  15.060 -11.267  0.00  0.00           H  
ATOM   2680  HA  GLN C  19      -6.171  13.088 -12.045  0.00  0.00           H  
ATOM   2681  HB2 GLN C  19      -3.397  12.916 -11.822  0.00  0.00           H  
ATOM   2682  HB3 GLN C  19      -4.290  11.553 -11.929  0.00  0.00           H  
ATOM   2683  HG2 GLN C  19      -5.113  12.120 -13.953  0.00  0.00           H  
ATOM   2684  HG3 GLN C  19      -4.656  13.678 -13.775  0.00  0.00           H  
ATOM   2687 HE21 GLN C  19      -2.284  12.696 -16.268  0.00  0.00           H  
ATOM   2688 HE22 GLN C  19      -3.927  13.300 -16.067  0.00  0.00           H  
ATOM   2689  N   LEU C  20      -7.116  13.004  -9.771  0.00  0.00           N  
ATOM   2690  CA  LEU C  20      -7.856  12.150  -8.871  0.00  0.00           C  
ATOM   2691  C   LEU C  20      -7.660  10.757  -9.437  0.00  0.00           C  
ATOM   2692  O   LEU C  20      -8.257  10.398 -10.449  0.00  0.00           O  
ATOM   2693  CB  LEU C  20      -9.343  12.541  -8.872  0.00  0.00           C  
ATOM   2694  CG  LEU C  20      -9.640  13.843  -8.116  0.00  0.00           C  
ATOM   2695  CD1 LEU C  20     -11.045  14.328  -8.466  0.00  0.00           C  
ATOM   2696  CD2 LEU C  20      -9.561  13.641  -6.599  0.00  0.00           C  
ATOM   2697  H   LEU C  20      -7.521  13.829 -10.255  0.00  0.00           H  
ATOM   2698  HA  LEU C  20      -7.447  12.187  -7.978  0.00  0.00           H  
ATOM   2699  HB2 LEU C  20      -9.622  12.671  -9.808  0.00  0.00           H  
ATOM   2700  HB3 LEU C  20      -9.847  11.820  -8.432  0.00  0.00           H  
ATOM   2701  HG  LEU C  20      -8.976  14.532  -8.385  0.00  0.00           H  
ATOM   2702 HD11 LEU C  20     -11.712  13.631  -8.204  0.00  0.00           H  
ATOM   2703 HD12 LEU C  20     -11.236  15.176  -7.972  0.00  0.00           H  
ATOM   2704 HD13 LEU C  20     -11.103  14.493  -9.450  0.00  0.00           H  
ATOM   2705 HD21 LEU C  20      -8.642  13.334  -6.355  0.00  0.00           H  
ATOM   2706 HD22 LEU C  20      -9.759  14.506  -6.141  0.00  0.00           H  
ATOM   2707 HD23 LEU C  20     -10.230  12.953  -6.323  0.00  0.00           H  
ATOM   2708  N   ALA C  21      -6.749  10.014  -8.826  0.00  0.00           N  
ATOM   2709  CA  ALA C  21      -6.682   8.598  -9.073  0.00  0.00           C  
ATOM   2710  C   ALA C  21      -8.100   8.064  -8.871  0.00  0.00           C  
ATOM   2711  O   ALA C  21      -8.744   8.326  -7.844  0.00  0.00           O  
ATOM   2712  CB  ALA C  21      -5.657   7.970  -8.129  0.00  0.00           C  
ATOM   2713  H   ALA C  21      -6.121  10.526  -8.185  0.00  0.00           H  
ATOM   2714  HA  ALA C  21      -6.417   8.434 -10.013  0.00  0.00           H  
ATOM   2715  HB1 ALA C  21      -6.005   8.003  -7.193  0.00  0.00           H  
ATOM   2716  HB2 ALA C  21      -5.501   7.020  -8.394  0.00  0.00           H  
ATOM   2717  HB3 ALA C  21      -4.799   8.479  -8.186  0.00  0.00           H  
ATOM   2718  N   THR C  22      -8.617   7.416  -9.906  0.00  0.00           N  
ATOM   2719  CA  THR C  22      -9.905   6.753  -9.841  0.00  0.00           C  
ATOM   2720  C   THR C  22      -9.832   5.777  -8.688  0.00  0.00           C  
ATOM   2721  O   THR C  22      -8.986   4.890  -8.659  0.00  0.00           O  
ATOM   2722  CB  THR C  22     -10.212   6.024 -11.154  0.00  0.00           C  
ATOM   2723  CG2 THR C  22     -10.634   7.025 -12.227  0.00  0.00           C  
ATOM   2724  OG1 THR C  22      -9.059   5.367 -11.630  0.00  0.00           O  
ATOM   2725  H   THR C  22      -8.020   7.426 -10.763  0.00  0.00           H  
ATOM   2726  HA  THR C  22     -10.604   7.429  -9.642  0.00  0.00           H  
ATOM   2727  HB  THR C  22     -10.939   5.322 -10.976  0.00  0.00           H  
ATOM   2731  HG1 THR C  22      -8.372   6.032 -11.953  0.00  0.00           H  
ATOM   2728 HG21 THR C  22     -11.631   7.118 -12.228  0.00  0.00           H  
ATOM   2729 HG22 THR C  22     -10.219   7.917 -12.038  0.00  0.00           H  
ATOM   2730 HG23 THR C  22     -10.331   6.704 -13.126  0.00  0.00           H  
ATOM   2732  N   LYS C  23     -10.716   5.942  -7.711  0.00  0.00           N  
ATOM   2733  CA  LYS C  23     -10.748   5.107  -6.508  0.00  0.00           C  
ATOM   2734  C   LYS C  23     -11.357   3.733  -6.796  0.00  0.00           C  
ATOM   2735  O   LYS C  23     -12.036   3.179  -5.948  0.00  0.00           O  
ATOM   2736  CB  LYS C  23     -11.498   5.837  -5.390  0.00  0.00           C  
ATOM   2737  CG  LYS C  23     -10.890   7.197  -5.024  0.00  0.00           C  
ATOM   2738  CD  LYS C  23     -11.821   7.860  -4.008  0.00  0.00           C  
ATOM   2739  CE  LYS C  23     -11.307   9.235  -3.591  0.00  0.00           C  
ATOM   2740  NZ  LYS C  23     -12.254   9.842  -2.623  0.00  0.00           N1+
ATOM   2741  H   LYS C  23     -11.395   6.725  -7.872  0.00  0.00           H  
ATOM   2742  HA  LYS C  23      -9.804   4.977  -6.177  0.00  0.00           H  
ATOM   2743  HB2 LYS C  23     -12.436   5.988  -5.687  0.00  0.00           H  
ATOM   2744  HB3 LYS C  23     -11.484   5.263  -4.576  0.00  0.00           H  
ATOM   2745  HG2 LYS C  23     -10.011   7.055  -4.610  0.00  0.00           H  
ATOM   2746  HG3 LYS C  23     -10.842   7.756  -5.829  0.00  0.00           H  
ATOM   2747  HD2 LYS C  23     -12.718   7.969  -4.421  0.00  0.00           H  
ATOM   2748  HD3 LYS C  23     -11.876   7.284  -3.200  0.00  0.00           H  
ATOM   2749  HE2 LYS C  23     -10.416   9.129  -3.164  0.00  0.00           H  
ATOM   2750  HE3 LYS C  23     -11.240   9.812  -4.397  0.00  0.00           H  
ATOM   2751  HZ1 LYS C  23     -12.380   9.224  -1.847  0.00  0.00           H  
ATOM   2752  HZ2 LYS C  23     -11.886  10.714  -2.299  0.00  0.00           H  
ATOM   2753  HZ3 LYS C  23     -13.135   9.998  -3.071  0.00  0.00           H  
ATOM   2754  N   ALA C  24     -11.207   3.225  -8.008  0.00  0.00           N  
ATOM   2755  CA  ALA C  24     -11.794   1.975  -8.435  0.00  0.00           C  
ATOM   2756  C   ALA C  24     -10.806   0.844  -8.140  0.00  0.00           C  
ATOM   2757  O   ALA C  24      -9.617   0.966  -8.429  0.00  0.00           O  
ATOM   2758  CB  ALA C  24     -12.174   2.116  -9.910  0.00  0.00           C  
ATOM   2759  H   ALA C  24     -10.612   3.821  -8.646  0.00  0.00           H  
ATOM   2760  HA  ALA C  24     -12.630   1.805  -7.915  0.00  0.00           H  
ATOM   2761  HB1 ALA C  24     -11.605   2.819 -10.332  0.00  0.00           H  
ATOM   2762  HB2 ALA C  24     -12.028   1.244 -10.374  0.00  0.00           H  
ATOM   2763  HB3 ALA C  24     -13.135   2.376  -9.980  0.00  0.00           H  
ATOM   2764  N   ALA C  25     -11.278  -0.238  -7.533  0.00  0.00           N  
ATOM   2765  CA  ALA C  25     -10.476  -1.427  -7.285  0.00  0.00           C  
ATOM   2766  C   ALA C  25     -11.206  -2.663  -7.802  0.00  0.00           C  
ATOM   2767  O   ALA C  25     -12.437  -2.692  -7.897  0.00  0.00           O  
ATOM   2768  CB  ALA C  25     -10.141  -1.530  -5.792  0.00  0.00           C  
ATOM   2769  H   ALA C  25     -12.285  -0.162  -7.246  0.00  0.00           H  
ATOM   2770  HA  ALA C  25      -9.605  -1.342  -7.776  0.00  0.00           H  
ATOM   2771  HB1 ALA C  25      -9.276  -2.015  -5.682  0.00  0.00           H  
ATOM   2772  HB2 ALA C  25     -10.064  -0.612  -5.409  0.00  0.00           H  
ATOM   2773  HB3 ALA C  25     -10.868  -2.029  -5.326  0.00  0.00           H  
ATOM   2774  N   ARG C  26     -10.432  -3.707  -8.103  0.00  0.00           N  
ATOM   2775  CA  ARG C  26     -10.999  -5.016  -8.423  0.00  0.00           C  
ATOM   2776  C   ARG C  26     -11.458  -5.656  -7.126  0.00  0.00           C  
ATOM   2777  O   ARG C  26     -10.640  -5.905  -6.242  0.00  0.00           O  
ATOM   2778  CB  ARG C  26      -9.986  -5.895  -9.160  0.00  0.00           C  
ATOM   2779  CG  ARG C  26      -9.603  -5.263 -10.501  0.00  0.00           C  
ATOM   2780  CD  ARG C  26      -8.679  -6.197 -11.282  0.00  0.00           C  
ATOM   2781  NE  ARG C  26      -8.337  -5.605 -12.586  0.00  0.00           N  
ATOM   2782  CZ  ARG C  26      -7.759  -6.219 -13.597  0.00  0.00           C  
ATOM   2783  NH1 ARG C  26      -7.329  -7.449 -13.499  0.00  0.00           N1+
ATOM   2784  NH2 ARG C  26      -7.614  -5.600 -14.732  0.00  0.00           N  
ATOM   2785  H   ARG C  26      -9.413  -3.512  -8.090  0.00  0.00           H  
ATOM   2786  HA  ARG C  26     -11.787  -4.889  -9.019  0.00  0.00           H  
ATOM   2787  HB2 ARG C  26      -9.176  -5.965  -8.614  0.00  0.00           H  
ATOM   2788  HB3 ARG C  26     -10.399  -6.765  -9.341  0.00  0.00           H  
ATOM   2789  HG2 ARG C  26     -10.419  -5.113 -11.040  0.00  0.00           H  
ATOM   2790  HG3 ARG C  26      -9.120  -4.415 -10.339  0.00  0.00           H  
ATOM   2791  HD2 ARG C  26      -7.853  -6.326 -10.756  0.00  0.00           H  
ATOM   2792  HD3 ARG C  26      -9.155  -7.051 -11.426  0.00  0.00           H  
ATOM   2793  HE  ARG C  26      -8.575  -4.618 -12.711  0.00  0.00           H  
ATOM   2794 HH11 ARG C  26      -7.447  -7.970 -12.648  0.00  0.00           H  
ATOM   2795 HH12 ARG C  26      -6.872  -7.894 -14.279  0.00  0.00           H  
ATOM   2796 HH21 ARG C  26      -7.956  -4.661 -14.857  0.00  0.00           H  
ATOM   2797 HH22 ARG C  26      -7.156  -6.052 -15.509  0.00  0.00           H  
TER   
ATOM   2799  C1  M3L C  27     -13.283  -6.754  -5.943  0.00  0.00           C  
ATOM   2798  N1  M3L C  27     -12.754  -5.923  -7.019  0.00  0.00           N  
ATOM   2801  O1  M3L C  27     -13.329  -8.668  -7.368  0.00  0.00           O  
ATOM   2802  C2  M3L C  27     -14.779  -6.466  -5.769  0.00  0.00           C  
ATOM   2806  N2  M3L C  27     -18.468  -6.622  -2.426  0.00  0.00           N  
ATOM   2800  C3  M3L C  27     -12.976  -8.203  -6.284  0.00  0.00           C  
ATOM   2803  C4  M3L C  27     -15.356  -7.190  -4.548  0.00  0.00           C  
ATOM   2804  C5  M3L C  27     -16.742  -6.638  -4.210  0.00  0.00           C  
ATOM   2805  C6  M3L C  27     -17.235  -7.284  -2.913  0.00  0.00           C  
ATOM   2808  C7  M3L C  27     -18.829  -7.126  -1.093  0.00  0.00           C  
ATOM   2807  C8  M3L C  27     -19.576  -6.811  -3.374  0.00  0.00           C  
ATOM   2809  C9  M3L C  27     -18.218  -5.180  -2.288  0.00  0.00           C  
ATOM   2819  H1  M3L C  27     -13.364  -5.680  -7.786  0.00  0.00           H  
ATOM   2820  H2  M3L C  27     -12.772  -6.513  -5.011  0.00  0.00           H  
ATOM   2821  H3  M3L C  27     -15.323  -6.772  -6.663  0.00  0.00           H  
ATOM   2822  H4  M3L C  27     -14.910  -5.392  -5.641  0.00  0.00           H  
ATOM   2824  H5  M3L C  27     -14.695  -7.055  -3.692  0.00  0.00           H  
ATOM   2823  H6  M3L C  27     -15.441  -8.255  -4.764  0.00  0.00           H  
ATOM   2826  H7  M3L C  27     -17.432  -6.852  -5.026  0.00  0.00           H  
ATOM   2825  H8  M3L C  27     -16.672  -5.559  -4.077  0.00  0.00           H  
ATOM   2828  H9  M3L C  27     -17.402  -8.347  -3.088  0.00  0.00           H  
ATOM   2827  H10 M3L C  27     -16.446  -7.183  -2.168  0.00  0.00           H  
ATOM   2814  H13 M3L C  27     -18.167  -7.948  -0.823  0.00  0.00           H  
ATOM   2813  H14 M3L C  27     -18.730  -6.323  -0.362  0.00  0.00           H  
ATOM   2815  H15 M3L C  27     -19.860  -7.479  -1.106  0.00  0.00           H  
ATOM   2811  H16 M3L C  27     -19.235  -6.578  -4.383  0.00  0.00           H  
ATOM   2810  H17 M3L C  27     -19.916  -7.846  -3.334  0.00  0.00           H  
ATOM   2812  H18 M3L C  27     -20.399  -6.149  -3.106  0.00  0.00           H  
ATOM   2816  H19 M3L C  27     -18.125  -4.926  -1.232  0.00  0.00           H  
ATOM   2818  H20 M3L C  27     -17.294  -4.921  -2.805  0.00  0.00           H  
ATOM   2817  H21 M3L C  27     -19.047  -4.623  -2.725  0.00  0.00           H  
ATOM   2829  N   SER C  28     -12.292  -8.911  -5.391  0.00  0.00           N  
ATOM   2830  CA  SER C  28     -12.170 -10.356  -5.511  0.00  0.00           C  
ATOM   2831  C   SER C  28     -13.577 -10.936  -5.599  0.00  0.00           C  
ATOM   2832  O   SER C  28     -14.459 -10.572  -4.815  0.00  0.00           O  
ATOM   2833  CB  SER C  28     -11.350 -10.962  -4.363  0.00  0.00           C  
ATOM   2834  OG  SER C  28     -11.875 -10.694  -3.077  0.00  0.00           O  
ATOM   2835  H   SER C  28     -13.129  -8.371  -5.368  0.00  0.00           H  
ATOM   2836  HA  SER C  28     -11.700 -10.562  -6.363  0.00  0.00           H  
ATOM   2837  HB2 SER C  28     -11.307 -11.960  -4.495  0.00  0.00           H  
ATOM   2838  HB3 SER C  28     -10.413 -10.595  -4.414  0.00  0.00           H  
ATOM   2839  HG  SER C  28     -11.907  -9.706  -2.928  0.00  0.00           H  
ATOM   2840  N   ALA C  29     -13.811 -11.795  -6.595  0.00  0.00           N  
ATOM   2841  CA  ALA C  29     -15.056 -12.543  -6.637  0.00  0.00           C  
ATOM   2842  C   ALA C  29     -15.214 -13.201  -5.260  0.00  0.00           C  
ATOM   2843  O   ALA C  29     -14.219 -13.745  -4.756  0.00  0.00           O  
ATOM   2844  CB  ALA C  29     -15.020 -13.575  -7.769  0.00  0.00           C  
ATOM   2845  H   ALA C  29     -13.062 -11.872  -7.294  0.00  0.00           H  
ATOM   2846  HA  ALA C  29     -15.811 -11.919  -6.774  0.00  0.00           H  
ATOM   2847  HB1 ALA C  29     -15.787 -14.205  -7.665  0.00  0.00           H  
ATOM   2848  HB2 ALA C  29     -15.088 -13.104  -8.646  0.00  0.00           H  
ATOM   2849  HB3 ALA C  29     -14.161 -14.081  -7.725  0.00  0.00           H  
ATOM   2850  N   PRO C  30     -16.402 -13.125  -4.626  0.00  0.00           N  
ATOM   2851  CA  PRO C  30     -16.626 -13.835  -3.384  0.00  0.00           C  
ATOM   2852  C   PRO C  30     -16.107 -15.246  -3.585  0.00  0.00           C  
ATOM   2853  O   PRO C  30     -16.341 -15.836  -4.647  0.00  0.00           O  
ATOM   2854  CB  PRO C  30     -18.140 -13.822  -3.137  0.00  0.00           C  
ATOM   2855  CG  PRO C  30     -18.626 -12.629  -3.959  0.00  0.00           C  
ATOM   2856  CD  PRO C  30     -17.638 -12.549  -5.121  0.00  0.00           C  
ATOM   2857  HA  PRO C  30     -16.170 -13.392  -2.623  0.00  0.00           H  
ATOM   2858  HB2 PRO C  30     -18.564 -14.660  -3.464  0.00  0.00           H  
ATOM   2859  HB3 PRO C  30     -18.346 -13.683  -2.175  0.00  0.00           H  
ATOM   2860  HG2 PRO C  30     -19.548 -12.795  -4.289  0.00  0.00           H  
ATOM   2861  HG3 PRO C  30     -18.595 -11.802  -3.410  0.00  0.00           H  
ATOM   2862  HD2 PRO C  30     -17.989 -13.062  -5.916  0.00  0.00           H  
ATOM   2863  HD3 PRO C  30     -17.507 -11.588  -5.406  0.00  0.00           H  
ATOM   2864  N   ALA C  31     -15.428 -15.791  -2.579  0.00  0.00           N  
ATOM   2865  CA  ALA C  31     -15.312 -17.230  -2.480  0.00  0.00           C  
ATOM   2866  C   ALA C  31     -16.734 -17.751  -2.242  0.00  0.00           C  
ATOM   2867  O   ALA C  31     -17.114 -18.156  -1.151  0.00  0.00           O  
ATOM   2868  CB  ALA C  31     -14.298 -17.610  -1.394  0.00  0.00           C  
ATOM   2869  H   ALA C  31     -15.015 -15.125  -1.913  0.00  0.00           H  
ATOM   2870  HA  ALA C  31     -14.985 -17.596  -3.337  0.00  0.00           H  
ATOM   2871  HB1 ALA C  31     -13.565 -18.149  -1.803  0.00  0.00           H  
ATOM   2872  HB2 ALA C  31     -13.921 -16.779  -0.992  0.00  0.00           H  
ATOM   2873  HB3 ALA C  31     -14.757 -18.147  -0.689  0.00  0.00           H  
ATOM   2874  N   THR C  32     -17.548 -17.721  -3.294  0.00  0.00           N  
ATOM   2875  CA  THR C  32     -18.461 -18.793  -3.569  0.00  0.00           C  
ATOM   2876  C   THR C  32     -17.510 -19.962  -3.604  0.00  0.00           C  
ATOM   2877  O   THR C  32     -16.777 -20.186  -4.566  0.00  0.00           O  
ATOM   2878  CB  THR C  32     -19.231 -18.586  -4.888  0.00  0.00           C  
ATOM   2879  CG2 THR C  32     -20.358 -17.574  -4.689  0.00  0.00           C  
ATOM   2880  OG1 THR C  32     -18.431 -18.089  -5.940  0.00  0.00           O  
ATOM   2881  H   THR C  32     -17.458 -16.865  -3.881  0.00  0.00           H  
ATOM   2882  HA  THR C  32     -19.066 -18.906  -2.815  0.00  0.00           H  
ATOM   2883  HB  THR C  32     -19.623 -19.502  -5.182  0.00  0.00           H  
ATOM   2887  HG1 THR C  32     -17.763 -17.414  -5.597  0.00  0.00           H  
ATOM   2884 HG21 THR C  32     -19.976 -16.699  -4.386  0.00  0.00           H  
ATOM   2885 HG22 THR C  32     -20.847 -17.440  -5.553  0.00  0.00           H  
ATOM   2886 HG23 THR C  32     -20.997 -17.913  -3.996  0.00  0.00           H  
ATOM   2888  N   GLY C  33     -17.408 -20.646  -2.463  0.00  0.00           N  
ATOM   2889  CA  GLY C  33     -17.115 -22.054  -2.513  0.00  0.00           C  
ATOM   2890  C   GLY C  33     -18.075 -22.523  -3.577  0.00  0.00           C  
ATOM   2891  O   GLY C  33     -19.287 -22.439  -3.374  0.00  0.00           O  
ATOM   2892  H   GLY C  33     -17.550 -20.101  -1.608  0.00  0.00           H  
ATOM   2893  HA2 GLY C  33     -16.198 -22.202  -2.806  0.00  0.00           H  
ATOM   2894  HA3 GLY C  33     -17.330 -22.478  -1.663  0.00  0.00           H  
ATOM   2895  N   GLY C  34     -17.533 -22.767  -4.772  0.00  0.00           N  
ATOM   2896  CA  GLY C  34     -18.286 -23.323  -5.861  0.00  0.00           C  
ATOM   2897  C   GLY C  34     -18.788 -24.581  -5.223  0.00  0.00           C  
ATOM   2898  O   GLY C  34     -18.006 -25.493  -4.948  0.00  0.00           O  
ATOM   2899  H   GLY C  34     -16.518 -22.516  -4.834  0.00  0.00           H  
ATOM   2900  HA2 GLY C  34     -19.031 -22.744  -6.090  0.00  0.00           H  
ATOM   2901  HA3 GLY C  34     -17.700 -23.536  -6.606  0.00  0.00           H  
ATOM   2902  N   VAL C  35     -20.046 -24.544  -4.808  0.00  0.00           N  
ATOM   2903  CA  VAL C  35     -20.664 -25.711  -4.248  0.00  0.00           C  
ATOM   2904  C   VAL C  35     -20.618 -26.616  -5.445  0.00  0.00           C  
ATOM   2905  O   VAL C  35     -21.255 -26.339  -6.466  0.00  0.00           O  
ATOM   2906  CB  VAL C  35     -22.079 -25.441  -3.728  0.00  0.00           C  
ATOM   2907  CG1 VAL C  35     -22.648 -26.728  -3.125  0.00  0.00           C  
ATOM   2908  CG2 VAL C  35     -22.067 -24.357  -2.643  0.00  0.00           C  
ATOM   2909  H   VAL C  35     -20.517 -23.629  -4.923  0.00  0.00           H  
ATOM   2910  HA  VAL C  35     -20.082 -26.079  -3.563  0.00  0.00           H  
ATOM   2911  HB  VAL C  35     -22.653 -25.211  -4.501  0.00  0.00           H  
ATOM   2912 HG11 VAL C  35     -22.487 -26.729  -2.140  0.00  0.00           H  
ATOM   2913 HG12 VAL C  35     -23.629 -26.771  -3.305  0.00  0.00           H  
ATOM   2914 HG13 VAL C  35     -22.195 -27.515  -3.541  0.00  0.00           H  
ATOM   2915 HG21 VAL C  35     -21.611 -23.545  -3.001  0.00  0.00           H  
ATOM   2916 HG22 VAL C  35     -23.008 -24.138  -2.393  0.00  0.00           H  
ATOM   2917 HG23 VAL C  35     -21.574 -24.701  -1.846  0.00  0.00           H  
ATOM   2918  N   LYS C  36     -19.722 -27.601  -5.390  0.00  0.00           N  
ATOM   2919  CA  LYS C  36     -19.690 -28.630  -6.402  0.00  0.00           C  
ATOM   2920  C   LYS C  36     -21.093 -29.160  -6.348  0.00  0.00           C  
ATOM   2921  O   LYS C  36     -21.499 -29.708  -5.322  0.00  0.00           O  
ATOM   2922  CB  LYS C  36     -18.657 -29.712  -6.080  0.00  0.00           C  
ATOM   2923  CG  LYS C  36     -17.256 -29.272  -6.518  0.00  0.00           C  
ATOM   2924  CD  LYS C  36     -16.246 -30.384  -6.215  0.00  0.00           C  
ATOM   2925  CE  LYS C  36     -14.868 -30.022  -6.778  0.00  0.00           C  
ATOM   2926  NZ  LYS C  36     -13.883 -31.102  -6.513  0.00  0.00           N1+
ATOM   2927  H   LYS C  36     -19.077 -27.557  -4.582  0.00  0.00           H  
ATOM   2928  HA  LYS C  36     -19.529 -28.224  -7.276  0.00  0.00           H  
ATOM   2929  HB2 LYS C  36     -18.645 -29.856  -5.108  0.00  0.00           H  
ATOM   2930  HB3 LYS C  36     -18.893 -30.529  -6.574  0.00  0.00           H  
ATOM   2931  HG2 LYS C  36     -17.261 -29.100  -7.494  0.00  0.00           H  
ATOM   2932  HG3 LYS C  36     -16.999 -28.459  -6.015  0.00  0.00           H  
ATOM   2933  HD2 LYS C  36     -16.169 -30.487  -5.235  0.00  0.00           H  
ATOM   2934  HD3 LYS C  36     -16.552 -31.220  -6.644  0.00  0.00           H  
ATOM   2935  HE2 LYS C  36     -14.953 -29.882  -7.764  0.00  0.00           H  
ATOM   2936  HE3 LYS C  36     -14.559 -29.175  -6.346  0.00  0.00           H  
ATOM   2937  HZ1 LYS C  36     -13.160 -31.070  -7.204  0.00  0.00           H  
ATOM   2938  HZ2 LYS C  36     -13.483 -30.973  -5.605  0.00  0.00           H  
ATOM   2939  HZ3 LYS C  36     -14.343 -31.989  -6.552  0.00  0.00           H  
ATOM   2940  N   LYS C  37     -21.856 -28.910  -7.411  0.00  0.00           N  
ATOM   2941  CA  LYS C  37     -23.072 -29.667  -7.563  0.00  0.00           C  
ATOM   2942  C   LYS C  37     -22.586 -31.099  -7.496  0.00  0.00           C  
ATOM   2943  O   LYS C  37     -21.663 -31.437  -8.250  0.00  0.00           O  
ATOM   2944  CB  LYS C  37     -23.821 -29.364  -8.857  0.00  0.00           C  
ATOM   2945  CG  LYS C  37     -24.631 -28.079  -8.666  0.00  0.00           C  
ATOM   2946  CD  LYS C  37     -25.512 -27.810  -9.886  0.00  0.00           C  
ATOM   2947  CE  LYS C  37     -26.354 -26.556  -9.631  0.00  0.00           C  
ATOM   2948  NZ  LYS C  37     -27.249 -26.260 -10.777  0.00  0.00           N1+
ATOM   2949  H   LYS C  37     -21.519 -28.193  -8.047  0.00  0.00           H  
ATOM   2950  HA  LYS C  37     -23.666 -29.496  -6.804  0.00  0.00           H  
ATOM   2951  HB2 LYS C  37     -23.172 -29.215  -9.570  0.00  0.00           H  
ATOM   2952  HB3 LYS C  37     -24.441 -30.095  -9.040  0.00  0.00           H  
ATOM   2953  HG2 LYS C  37     -25.212 -28.179  -7.865  0.00  0.00           H  
ATOM   2954  HG3 LYS C  37     -24.005 -27.316  -8.546  0.00  0.00           H  
ATOM   2955  HD2 LYS C  37     -24.937 -27.648 -10.667  0.00  0.00           H  
ATOM   2956  HD3 LYS C  37     -26.118 -28.572 -10.019  0.00  0.00           H  
ATOM   2957  HE2 LYS C  37     -26.904 -26.703  -8.807  0.00  0.00           H  
ATOM   2958  HE3 LYS C  37     -25.736 -25.782  -9.481  0.00  0.00           H  
ATOM   2959  HZ1 LYS C  37     -27.482 -25.287 -10.776  0.00  0.00           H  
ATOM   2960  HZ2 LYS C  37     -26.784 -26.490 -11.632  0.00  0.00           H  
ATOM   2961  HZ3 LYS C  37     -28.085 -26.803 -10.696  0.00  0.00           H  
ATOM   2962  N   PRO C  38     -23.107 -31.889  -6.549  0.00  0.00           N  
ATOM   2963  CA  PRO C  38     -22.951 -33.307  -6.705  0.00  0.00           C  
ATOM   2964  C   PRO C  38     -23.453 -33.553  -8.118  0.00  0.00           C  
ATOM   2965  O   PRO C  38     -24.525 -33.083  -8.514  0.00  0.00           O  
ATOM   2966  CB  PRO C  38     -23.788 -33.957  -5.608  0.00  0.00           C  
ATOM   2967  CG  PRO C  38     -24.841 -32.902  -5.275  0.00  0.00           C  
ATOM   2968  CD  PRO C  38     -24.151 -31.579  -5.580  0.00  0.00           C  
ATOM   2969  HA  PRO C  38     -22.021 -33.593  -6.607  0.00  0.00           H  
ATOM   2970  HB2 PRO C  38     -24.230 -34.790  -5.934  0.00  0.00           H  
ATOM   2971  HB3 PRO C  38     -23.238 -34.158  -4.802  0.00  0.00           H  
ATOM   2972  HG2 PRO C  38     -25.642 -33.027  -5.850  0.00  0.00           H  
ATOM   2973  HG3 PRO C  38     -25.090 -32.961  -4.315  0.00  0.00           H  
ATOM   2974  HD2 PRO C  38     -24.810 -30.914  -5.958  0.00  0.00           H  
ATOM   2975  HD3 PRO C  38     -23.758 -31.181  -4.738  0.00  0.00           H  
ATOM   2976  N   HID C  39     -22.571 -34.106  -8.929  0.00  0.00           N  
ATOM   2977  CA  HID C  39     -22.997 -34.641 -10.193  0.00  0.00           C  
ATOM   2978  C   HID C  39     -24.195 -35.543  -9.865  0.00  0.00           C  
ATOM   2979  O   HID C  39     -24.089 -36.375  -8.963  0.00  0.00           O  
ATOM   2980  CB  HID C  39     -21.792 -35.375 -10.770  0.00  0.00           C  
ATOM   2981  CG  HID C  39     -22.055 -36.009 -12.097  0.00  0.00           C  
ATOM   2986  CD2 HID C  39     -21.589 -37.229 -12.497  0.00  0.00           C  
ATOM   2987  ND1 HID C  39     -22.811 -35.497 -13.128  0.00  0.00           N  
ATOM   2988  CE1 HID C  39     -22.810 -36.404 -14.117  0.00  0.00           C  
ATOM   2989  NE2 HID C  39     -22.042 -37.452 -13.795  0.00  0.00           N  
ATOM   2982  H   HID C  39     -21.598 -34.117  -8.586  0.00  0.00           H  
ATOM   2983  HA  HID C  39     -23.319 -33.909 -10.771  0.00  0.00           H  
ATOM   2984  HB2 HID C  39     -21.030 -34.725 -10.875  0.00  0.00           H  
ATOM   2985  HB3 HID C  39     -21.508 -36.095 -10.127  0.00  0.00           H  
ATOM   2990  HD1 HID C  39     -23.270 -34.627 -13.145  0.00  0.00           H  
ATOM   2991  HD2 HID C  39     -21.028 -37.851 -11.962  0.00  0.00           H  
ATOM   2992  HE1 HID C  39     -23.316 -36.310 -14.978  0.00  0.00           H  
ATOM   2993  N   ARG C  40     -25.355 -35.234 -10.449  0.00  0.00           N  
ATOM   2994  CA  ARG C  40     -26.535 -36.080 -10.314  0.00  0.00           C  
ATOM   2995  C   ARG C  40     -26.366 -37.271 -11.236  0.00  0.00           C  
ATOM   2996  O   ARG C  40     -25.891 -37.018 -12.367  0.00  0.00           O  
ATOM   2997  CB  ARG C  40     -27.821 -35.301 -10.623  0.00  0.00           C  
ATOM   2998  CG  ARG C  40     -29.017 -35.928  -9.895  0.00  0.00           C  
ATOM   2999  CD  ARG C  40     -30.333 -35.338 -10.414  0.00  0.00           C  
ATOM   3000  NE  ARG C  40     -31.454 -35.602  -9.492  0.00  0.00           N  
ATOM   3001  CZ  ARG C  40     -32.735 -35.664  -9.801  0.00  0.00           C  
ATOM   3002  NH1 ARG C  40     -33.157 -35.584 -11.031  0.00  0.00           N1+
ATOM   3003  NH2 ARG C  40     -33.628 -35.810  -8.866  0.00  0.00           N  
ATOM   3004  OXT ARG C  40     -26.780 -38.352 -10.783  0.00  0.00           O1-
ATOM   3005  H   ARG C  40     -25.341 -34.352 -10.998  0.00  0.00           H  
ATOM   3006  HA  ARG C  40     -26.595 -36.404  -9.373  0.00  0.00           H  
ATOM   3007  HB2 ARG C  40     -27.715 -34.383 -10.299  0.00  0.00           H  
ATOM   3008  HB3 ARG C  40     -27.992 -35.350 -11.585  0.00  0.00           H  
ATOM   3009  HG2 ARG C  40     -29.029 -36.904 -10.061  0.00  0.00           H  
ATOM   3010  HG3 ARG C  40     -28.952 -35.732  -8.927  0.00  0.00           H  
ATOM   3011  HD2 ARG C  40     -30.214 -34.357 -10.509  0.00  0.00           H  
ATOM   3012  HD3 ARG C  40     -30.530 -35.754 -11.294  0.00  0.00           H  
ATOM   3013  HE  ARG C  40     -31.203 -35.752  -8.509  0.00  0.00           H  
ATOM   3014 HH11 ARG C  40     -32.504 -35.491 -11.792  0.00  0.00           H  
ATOM   3015 HH12 ARG C  40     -34.141 -35.615 -11.239  0.00  0.00           H  
ATOM   3016 HH21 ARG C  40     -33.350 -35.897  -7.900  0.00  0.00           H  
ATOM   3017 HH22 ARG C  40     -34.608 -35.840  -9.090  0.00  0.00           H  
TER   
END
