# Supplementary material for: Binding of heterochromatin protein Rhino to a subset of piRNA clusters depends on a combination of two histone marks
Source: Nat Struct Mol Biol. 2025 Jun 17;32(8):1517–27. doi: 10.1038/s41594-025-01584-8 (PMC12350163; doi:10.1038/s41594-025-01584-8)
Supplement: Supplementary file 18 — Pdb files related to the model of the Rhi chromodomain dimer in complex with a histone 3 peptide with trimethylated K9 and K27 residues. [file 41594_2025_1584_MOESM18_ESM.zip › representative_frame.pdb]

ATOM      1  N   GLY A  16      53.377  27.572  25.442  1.00  0.00           N  
ATOM      5  CA  GLY A  16      53.383  27.761  23.957  1.00  0.00           C  
ATOM      8  C   GLY A  16      53.155  29.225  23.566  1.00  0.00           C  
ATOM      9  O   GLY A  16      52.638  29.880  24.441  1.00  0.00           O  
ATOM      6  HA2 GLY A  16      54.377  27.563  23.556  1.00  0.00           H  
ATOM      7  HA3 GLY A  16      52.601  27.100  23.583  1.00  0.00           H  
ATOM      2  H1  GLY A  16      52.532  27.898  25.890  1.00  0.00           H  
ATOM      3  H2  GLY A  16      53.451  26.629  25.797  1.00  0.00           H  
ATOM      4  H3  GLY A  16      54.135  28.148  25.777  1.00  0.00           H  
ATOM     10  N   PRO A  17      53.578  29.695  22.421  1.00  0.00           N  
ATOM     20  CA  PRO A  17      53.244  30.974  21.806  1.00  0.00           C  
ATOM     22  C   PRO A  17      51.816  31.403  22.010  1.00  0.00           C  
ATOM     23  O   PRO A  17      50.854  30.616  21.751  1.00  0.00           O  
ATOM     17  CB  PRO A  17      53.645  30.791  20.317  1.00  0.00           C  
ATOM     14  CG  PRO A  17      54.813  29.858  20.349  1.00  0.00           C  
ATOM     11  CD  PRO A  17      54.411  28.966  21.513  1.00  0.00           C  
ATOM     21  HA  PRO A  17      53.963  31.698  22.190  1.00  0.00           H  
ATOM     18  HB2 PRO A  17      52.863  30.257  19.777  1.00  0.00           H  
ATOM     19  HB3 PRO A  17      53.846  31.689  19.733  1.00  0.00           H  
ATOM     15  HG2 PRO A  17      54.897  29.225  19.466  1.00  0.00           H  
ATOM     16  HG3 PRO A  17      55.768  30.347  20.542  1.00  0.00           H  
ATOM     12  HD2 PRO A  17      53.902  28.052  21.210  1.00  0.00           H  
ATOM     13  HD3 PRO A  17      55.298  28.637  22.055  1.00  0.00           H  
ATOM     24  N   GLY A  18      51.644  32.651  22.358  1.00  0.00           N  
ATOM     26  CA  GLY A  18      50.403  33.389  22.670  1.00  0.00           C  
ATOM     29  C   GLY A  18      50.272  33.896  24.114  1.00  0.00           C  
ATOM     30  O   GLY A  18      51.337  34.024  24.775  1.00  0.00           O  
ATOM     25  H   GLY A  18      52.442  33.221  22.601  1.00  0.00           H  
ATOM     27  HA2 GLY A  18      50.236  34.270  22.050  1.00  0.00           H  
ATOM     28  HA3 GLY A  18      49.555  32.726  22.501  1.00  0.00           H  
ATOM     31  N   SER A  19      49.067  34.280  24.553  1.00  0.00           N  
ATOM     33  CA  SER A  19      48.931  34.895  25.907  1.00  0.00           C  
ATOM     40  C   SER A  19      49.221  33.865  27.039  1.00  0.00           C  
ATOM     41  O   SER A  19      48.891  32.710  26.995  1.00  0.00           O  
ATOM     35  CB  SER A  19      47.467  35.430  26.151  1.00  0.00           C  
ATOM     38  OG  SER A  19      46.521  34.451  25.894  1.00  0.00           O  
ATOM     32  H   SER A  19      48.241  34.240  23.973  1.00  0.00           H  
ATOM     34  HA  SER A  19      49.536  35.800  25.970  1.00  0.00           H  
ATOM     36  HB2 SER A  19      47.290  35.834  27.148  1.00  0.00           H  
ATOM     37  HB3 SER A  19      47.248  36.232  25.446  1.00  0.00           H  
ATOM     39  HG  SER A  19      45.902  34.501  26.626  1.00  0.00           H  
ATOM     42  N   HID A  20      49.882  34.399  28.042  1.00  0.00           N  
ATOM     44  CA  HID A  20      50.440  33.831  29.312  1.00  0.00           C  
ATOM     57  C   HID A  20      49.281  33.325  30.244  1.00  0.00           C  
ATOM     58  O   HID A  20      48.326  34.108  30.511  1.00  0.00           O  
ATOM     46  CB  HID A  20      51.449  34.833  29.909  1.00  0.00           C  
ATOM     49  CG  HID A  20      52.477  35.395  28.919  1.00  0.00           C  
ATOM     55  CD2 HID A  20      52.502  36.679  28.519  1.00  0.00           C  
ATOM     50  ND1 HID A  20      53.432  34.742  28.227  1.00  0.00           N  
ATOM     52  CE1 HID A  20      54.068  35.622  27.400  1.00  0.00           C  
ATOM     54  NE2 HID A  20      53.519  36.785  27.562  1.00  0.00           N  
ATOM     43  H   HID A  20      50.144  35.373  27.978  1.00  0.00           H  
ATOM     45  HA  HID A  20      50.895  32.886  29.015  1.00  0.00           H  
ATOM     47  HB2 HID A  20      50.937  35.687  30.354  1.00  0.00           H  
ATOM     48  HB3 HID A  20      51.996  34.370  30.730  1.00  0.00           H  
ATOM     51  HD1 HID A  20      53.713  33.786  28.395  1.00  0.00           H  
ATOM     56  HD2 HID A  20      51.737  37.363  28.853  1.00  0.00           H  
ATOM     53  HE1 HID A  20      54.972  35.404  26.850  1.00  0.00           H  
ATOM     59  N   VAL A  21      49.416  32.135  30.822  1.00  0.00           N  
ATOM     61  CA  VAL A  21      48.286  31.318  31.333  1.00  0.00           C  
ATOM     73  C   VAL A  21      47.515  31.962  32.433  1.00  0.00           C  
ATOM     74  O   VAL A  21      46.310  31.871  32.470  1.00  0.00           O  
ATOM     63  CB  VAL A  21      48.800  29.989  32.000  1.00  0.00           C  
ATOM     65  CG1 VAL A  21      49.243  29.041  30.935  1.00  0.00           C  
ATOM     69  CG2 VAL A  21      50.038  30.084  33.002  1.00  0.00           C  
ATOM     60  H   VAL A  21      50.297  31.665  30.674  1.00  0.00           H  
ATOM     62  HA  VAL A  21      47.641  31.010  30.509  1.00  0.00           H  
ATOM     64  HB  VAL A  21      47.910  29.607  32.499  1.00  0.00           H  
ATOM     66 HG11 VAL A  21      48.435  28.809  30.240  1.00  0.00           H  
ATOM     67 HG12 VAL A  21      50.139  29.484  30.500  1.00  0.00           H  
ATOM     68 HG13 VAL A  21      49.487  28.068  31.361  1.00  0.00           H  
ATOM     70 HG21 VAL A  21      50.278  29.178  33.559  1.00  0.00           H  
ATOM     71 HG22 VAL A  21      50.978  30.375  32.534  1.00  0.00           H  
ATOM     72 HG23 VAL A  21      49.824  30.808  33.788  1.00  0.00           H  
ATOM     75  N   GLU A  22      48.130  32.820  33.267  1.00  0.00           N  
ATOM     77  CA  GLU A  22      47.356  33.659  34.199  1.00  0.00           C  
ATOM     88  C   GLU A  22      46.382  34.640  33.662  1.00  0.00           C  
ATOM     89  O   GLU A  22      45.371  35.056  34.273  1.00  0.00           O  
ATOM     79  CB  GLU A  22      48.365  34.524  35.044  1.00  0.00           C  
ATOM     82  CG  GLU A  22      49.470  33.767  35.699  1.00  0.00           C  
ATOM     85  CD  GLU A  22      49.021  32.504  36.532  1.00  0.00           C  
ATOM     86  OE1 GLU A  22      47.912  32.357  37.097  1.00  0.00           O  
ATOM     87  OE2 GLU A  22      49.885  31.664  36.789  1.00  0.00           O1-
ATOM     76  H   GLU A  22      49.129  32.932  33.172  1.00  0.00           H  
ATOM     78  HA  GLU A  22      46.745  32.981  34.795  1.00  0.00           H  
ATOM     80  HB2 GLU A  22      48.742  35.283  34.358  1.00  0.00           H  
ATOM     81  HB3 GLU A  22      47.858  35.073  35.838  1.00  0.00           H  
ATOM     83  HG2 GLU A  22      50.210  33.439  34.969  1.00  0.00           H  
ATOM     84  HG3 GLU A  22      49.953  34.543  36.294  1.00  0.00           H  
ATOM     90  N   GLU A  23      46.651  35.268  32.498  1.00  0.00           N  
ATOM     92  CA  GLU A  23      46.062  36.484  31.886  1.00  0.00           C  
ATOM    103  C   GLU A  23      44.784  36.116  31.137  1.00  0.00           C  
ATOM    104  O   GLU A  23      44.691  35.095  30.456  1.00  0.00           O  
ATOM     94  CB  GLU A  23      47.103  37.080  30.858  1.00  0.00           C  
ATOM     97  CG  GLU A  23      48.369  37.330  31.759  1.00  0.00           C  
ATOM    100  CD  GLU A  23      49.420  38.166  31.015  1.00  0.00           C  
ATOM    101  OE1 GLU A  23      50.564  38.336  31.492  1.00  0.00           O  
ATOM    102  OE2 GLU A  23      49.195  38.574  29.840  1.00  0.00           O1-
ATOM     91  H   GLU A  23      47.341  34.897  31.860  1.00  0.00           H  
ATOM     93  HA  GLU A  23      45.861  37.234  32.652  1.00  0.00           H  
ATOM     95  HB2 GLU A  23      47.153  36.435  29.980  1.00  0.00           H  
ATOM     96  HB3 GLU A  23      46.730  38.076  30.621  1.00  0.00           H  
ATOM     98  HG2 GLU A  23      48.202  37.754  32.750  1.00  0.00           H  
ATOM     99  HG3 GLU A  23      48.962  36.429  31.912  1.00  0.00           H  
ATOM    105  N   TYR A  24      43.736  36.981  31.256  1.00  0.00           N  
ATOM    107  CA  TYR A  24      42.361  36.727  30.807  1.00  0.00           C  
ATOM    124  C   TYR A  24      42.148  37.633  29.641  1.00  0.00           C  
ATOM    125  O   TYR A  24      42.626  38.818  29.605  1.00  0.00           O  
ATOM    109  CB  TYR A  24      41.311  36.894  31.952  1.00  0.00           C  
ATOM    112  CG  TYR A  24      41.520  35.992  33.147  1.00  0.00           C  
ATOM    113  CD1 TYR A  24      41.130  34.673  32.994  1.00  0.00           C  
ATOM    122  CD2 TYR A  24      42.045  36.577  34.304  1.00  0.00           C  
ATOM    115  CE1 TYR A  24      41.257  33.868  34.182  1.00  0.00           C  
ATOM    120  CE2 TYR A  24      42.082  35.830  35.437  1.00  0.00           C  
ATOM    117  CZ  TYR A  24      41.678  34.450  35.344  1.00  0.00           C  
ATOM    118  OH  TYR A  24      41.843  33.612  36.408  1.00  0.00           O  
ATOM    106  H   TYR A  24      43.899  37.760  31.878  1.00  0.00           H  
ATOM    108  HA  TYR A  24      42.336  35.703  30.435  1.00  0.00           H  
ATOM    110  HB2 TYR A  24      41.362  37.921  32.314  1.00  0.00           H  
ATOM    111  HB3 TYR A  24      40.289  36.673  31.644  1.00  0.00           H  
ATOM    114  HD1 TYR A  24      40.913  34.263  32.019  1.00  0.00           H  
ATOM    123  HD2 TYR A  24      42.233  37.632  34.433  1.00  0.00           H  
ATOM    116  HE1 TYR A  24      40.883  32.858  34.106  1.00  0.00           H  
ATOM    121  HE2 TYR A  24      42.586  36.161  36.333  1.00  0.00           H  
ATOM    119  HH  TYR A  24      41.472  34.006  37.200  1.00  0.00           H  
ATOM    126  N   VAL A  25      41.432  37.298  28.592  1.00  0.00           N  
ATOM    128  CA  VAL A  25      41.250  38.245  27.485  1.00  0.00           C  
ATOM    140  C   VAL A  25      40.382  39.393  27.837  1.00  0.00           C  
ATOM    141  O   VAL A  25      39.371  39.276  28.506  1.00  0.00           O  
ATOM    130  CB  VAL A  25      40.800  37.536  26.183  1.00  0.00           C  
ATOM    132  CG1 VAL A  25      40.412  38.542  25.147  1.00  0.00           C  
ATOM    136  CG2 VAL A  25      42.043  36.901  25.576  1.00  0.00           C  
ATOM    127  H   VAL A  25      40.927  36.426  28.534  1.00  0.00           H  
ATOM    129  HA  VAL A  25      42.220  38.670  27.226  1.00  0.00           H  
ATOM    131  HB  VAL A  25      39.962  36.852  26.321  1.00  0.00           H  
ATOM    133 HG11 VAL A  25      41.195  39.271  24.940  1.00  0.00           H  
ATOM    134 HG12 VAL A  25      40.042  38.076  24.233  1.00  0.00           H  
ATOM    135 HG13 VAL A  25      39.548  39.148  25.421  1.00  0.00           H  
ATOM    137 HG21 VAL A  25      42.710  37.723  25.318  1.00  0.00           H  
ATOM    138 HG22 VAL A  25      42.573  36.462  26.421  1.00  0.00           H  
ATOM    139 HG23 VAL A  25      41.771  36.155  24.829  1.00  0.00           H  
ATOM    142  N   VAL A  26      40.705  40.605  27.452  1.00  0.00           N  
ATOM    144  CA  VAL A  26      39.728  41.768  27.601  1.00  0.00           C  
ATOM    156  C   VAL A  26      38.846  42.008  26.328  1.00  0.00           C  
ATOM    157  O   VAL A  26      39.349  42.010  25.199  1.00  0.00           O  
ATOM    146  CB  VAL A  26      40.516  42.987  27.894  1.00  0.00           C  
ATOM    148  CG1 VAL A  26      39.615  44.234  28.045  1.00  0.00           C  
ATOM    152  CG2 VAL A  26      41.280  42.695  29.215  1.00  0.00           C  
ATOM    143  H   VAL A  26      41.632  40.871  27.151  1.00  0.00           H  
ATOM    145  HA  VAL A  26      38.942  41.661  28.349  1.00  0.00           H  
ATOM    147  HB  VAL A  26      41.271  43.135  27.122  1.00  0.00           H  
ATOM    149 HG11 VAL A  26      39.306  44.522  27.040  1.00  0.00           H  
ATOM    150 HG12 VAL A  26      38.691  44.020  28.581  1.00  0.00           H  
ATOM    151 HG13 VAL A  26      40.096  45.066  28.560  1.00  0.00           H  
ATOM    153 HG21 VAL A  26      41.764  43.616  29.540  1.00  0.00           H  
ATOM    154 HG22 VAL A  26      40.566  42.301  29.938  1.00  0.00           H  
ATOM    155 HG23 VAL A  26      42.138  42.064  28.984  1.00  0.00           H  
ATOM    158  N   GLU A  27      37.488  41.893  26.519  1.00  0.00           N  
ATOM    160  CA  GLU A  27      36.409  42.181  25.536  1.00  0.00           C  
ATOM    171  C   GLU A  27      36.108  43.681  25.369  1.00  0.00           C  
ATOM    172  O   GLU A  27      35.527  44.036  24.364  1.00  0.00           O  
ATOM    162  CB  GLU A  27      35.165  41.321  25.830  1.00  0.00           C  
ATOM    165  CG  GLU A  27      34.048  41.345  24.878  1.00  0.00           C  
ATOM    168  CD  GLU A  27      34.370  40.832  23.481  1.00  0.00           C  
ATOM    169  OE1 GLU A  27      34.080  41.460  22.484  1.00  0.00           O  
ATOM    170  OE2 GLU A  27      34.873  39.651  23.456  1.00  0.00           O1-
ATOM    159  H   GLU A  27      37.167  41.561  27.417  1.00  0.00           H  
ATOM    161  HA  GLU A  27      36.782  41.908  24.549  1.00  0.00           H  
ATOM    163  HB2 GLU A  27      35.381  40.259  25.949  1.00  0.00           H  
ATOM    164  HB3 GLU A  27      34.757  41.713  26.762  1.00  0.00           H  
ATOM    166  HG2 GLU A  27      33.187  40.771  25.217  1.00  0.00           H  
ATOM    167  HG3 GLU A  27      33.814  42.401  24.738  1.00  0.00           H  
ATOM    173  N   LYS A  28      36.153  44.472  26.498  1.00  0.00           N  
ATOM    175  CA  LYS A  28      35.733  45.863  26.442  1.00  0.00           C  
ATOM    193  C   LYS A  28      36.258  46.687  27.618  1.00  0.00           C  
ATOM    194  O   LYS A  28      36.885  46.112  28.528  1.00  0.00           O  
ATOM    177  CB  LYS A  28      34.179  45.923  26.524  1.00  0.00           C  
ATOM    180  CG  LYS A  28      33.324  47.216  26.180  1.00  0.00           C  
ATOM    183  CD  LYS A  28      33.202  47.239  24.610  1.00  0.00           C  
ATOM    186  CE  LYS A  28      32.245  48.365  24.134  1.00  0.00           C  
ATOM    189  NZ  LYS A  28      32.102  48.367  22.656  1.00  0.00           N1+
ATOM    174  H   LYS A  28      36.666  44.036  27.251  1.00  0.00           H  
ATOM    176  HA  LYS A  28      35.988  46.385  25.519  1.00  0.00           H  
ATOM    178  HB2 LYS A  28      33.723  45.100  25.975  1.00  0.00           H  
ATOM    179  HB3 LYS A  28      33.989  45.648  27.561  1.00  0.00           H  
ATOM    181  HG2 LYS A  28      32.317  47.050  26.562  1.00  0.00           H  
ATOM    182  HG3 LYS A  28      33.781  48.155  26.492  1.00  0.00           H  
ATOM    184  HD2 LYS A  28      34.176  47.412  24.152  1.00  0.00           H  
ATOM    185  HD3 LYS A  28      32.898  46.252  24.261  1.00  0.00           H  
ATOM    187  HE2 LYS A  28      31.260  48.313  24.597  1.00  0.00           H  
ATOM    188  HE3 LYS A  28      32.666  49.356  24.297  1.00  0.00           H  
ATOM    190  HZ1 LYS A  28      31.323  48.993  22.510  1.00  0.00           H  
ATOM    191  HZ2 LYS A  28      32.916  48.716  22.170  1.00  0.00           H  
ATOM    192  HZ3 LYS A  28      31.881  47.415  22.403  1.00  0.00           H  
ATOM    195  N   ILE A  29      36.096  48.000  27.568  1.00  0.00           N  
ATOM    197  CA  ILE A  29      36.371  48.882  28.652  1.00  0.00           C  
ATOM    212  C   ILE A  29      35.090  49.734  28.851  1.00  0.00           C  
ATOM    213  O   ILE A  29      34.566  50.191  27.843  1.00  0.00           O  
ATOM    199  CB  ILE A  29      37.617  49.782  28.325  1.00  0.00           C  
ATOM    205  CG1 ILE A  29      38.845  48.918  28.102  1.00  0.00           C  
ATOM    201  CG2 ILE A  29      37.960  50.839  29.440  1.00  0.00           C  
ATOM    208  CD1 ILE A  29      39.359  48.222  29.410  1.00  0.00           C  
ATOM    196  H   ILE A  29      35.788  48.465  26.726  1.00  0.00           H  
ATOM    198  HA  ILE A  29      36.597  48.255  29.514  1.00  0.00           H  
ATOM    200  HB  ILE A  29      37.384  50.216  27.353  1.00  0.00           H  
ATOM    206 HG12 ILE A  29      38.661  48.231  27.277  1.00  0.00           H  
ATOM    207 HG13 ILE A  29      39.535  49.657  27.693  1.00  0.00           H  
ATOM    202 HG21 ILE A  29      37.130  51.537  29.328  1.00  0.00           H  
ATOM    203 HG22 ILE A  29      37.989  50.391  30.433  1.00  0.00           H  
ATOM    204 HG23 ILE A  29      38.920  51.335  29.298  1.00  0.00           H  
ATOM    209 HD11 ILE A  29      40.255  47.640  29.194  1.00  0.00           H  
ATOM    210 HD12 ILE A  29      39.527  48.942  30.211  1.00  0.00           H  
ATOM    211 HD13 ILE A  29      38.617  47.585  29.891  1.00  0.00           H  
ATOM    214  N   LEU A  30      34.676  49.935  30.095  1.00  0.00           N  
ATOM    216  CA  LEU A  30      33.428  50.568  30.479  1.00  0.00           C  
ATOM    231  C   LEU A  30      33.514  51.829  31.382  1.00  0.00           C  
ATOM    232  O   LEU A  30      32.461  52.392  31.717  1.00  0.00           O  
ATOM    218  CB  LEU A  30      32.601  49.475  31.151  1.00  0.00           C  
ATOM    221  CG  LEU A  30      32.411  48.201  30.322  1.00  0.00           C  
ATOM    223  CD1 LEU A  30      31.491  47.213  31.008  1.00  0.00           C  
ATOM    227  CD2 LEU A  30      31.775  48.384  28.959  1.00  0.00           C  
ATOM    215  H   LEU A  30      35.277  49.557  30.813  1.00  0.00           H  
ATOM    217  HA  LEU A  30      32.894  50.797  29.556  1.00  0.00           H  
ATOM    219  HB2 LEU A  30      33.048  49.205  32.108  1.00  0.00           H  
ATOM    220  HB3 LEU A  30      31.602  49.863  31.353  1.00  0.00           H  
ATOM    222  HG  LEU A  30      33.322  47.642  30.107  1.00  0.00           H  
ATOM    224 HD11 LEU A  30      31.653  46.245  30.535  1.00  0.00           H  
ATOM    225 HD12 LEU A  30      31.799  46.959  32.023  1.00  0.00           H  
ATOM    226 HD13 LEU A  30      30.431  47.456  30.937  1.00  0.00           H  
ATOM    228 HD21 LEU A  30      30.831  48.905  29.117  1.00  0.00           H  
ATOM    229 HD22 LEU A  30      32.251  49.056  28.245  1.00  0.00           H  
ATOM    230 HD23 LEU A  30      31.637  47.387  28.541  1.00  0.00           H  
ATOM    233  N   GLY A  31      34.732  52.150  31.882  1.00  0.00           N  
ATOM    235  CA  GLY A  31      34.761  53.287  32.828  1.00  0.00           C  
ATOM    238  C   GLY A  31      36.173  53.564  33.341  1.00  0.00           C  
ATOM    239  O   GLY A  31      37.037  52.697  33.114  1.00  0.00           O  
ATOM    234  H   GLY A  31      35.545  51.714  31.470  1.00  0.00           H  
ATOM    236  HA2 GLY A  31      34.547  54.211  32.291  1.00  0.00           H  
ATOM    237  HA3 GLY A  31      34.057  53.136  33.646  1.00  0.00           H  
ATOM    240  N   LYS A  32      36.435  54.782  33.833  1.00  0.00           N  
ATOM    242  CA  LYS A  32      37.772  55.180  34.352  1.00  0.00           C  
ATOM    260  C   LYS A  32      37.785  55.878  35.729  1.00  0.00           C  
ATOM    261  O   LYS A  32      36.750  56.249  36.296  1.00  0.00           O  
ATOM    244  CB  LYS A  32      38.455  56.132  33.383  1.00  0.00           C  
ATOM    247  CG  LYS A  32      37.636  57.349  33.029  1.00  0.00           C  
ATOM    250  CD  LYS A  32      38.175  58.276  31.915  1.00  0.00           C  
ATOM    253  CE  LYS A  32      39.589  58.707  32.174  1.00  0.00           C  
ATOM    256  NZ  LYS A  32      40.000  59.660  31.130  1.00  0.00           N1+
ATOM    241  H   LYS A  32      35.746  55.497  34.020  1.00  0.00           H  
ATOM    243  HA  LYS A  32      38.364  54.270  34.446  1.00  0.00           H  
ATOM    245  HB2 LYS A  32      39.417  56.473  33.766  1.00  0.00           H  
ATOM    246  HB3 LYS A  32      38.580  55.689  32.395  1.00  0.00           H  
ATOM    248  HG2 LYS A  32      36.726  57.058  32.505  1.00  0.00           H  
ATOM    249  HG3 LYS A  32      37.428  58.009  33.871  1.00  0.00           H  
ATOM    251  HD2 LYS A  32      38.111  57.813  30.930  1.00  0.00           H  
ATOM    252  HD3 LYS A  32      37.567  59.179  31.853  1.00  0.00           H  
ATOM    254  HE2 LYS A  32      39.676  59.089  33.191  1.00  0.00           H  
ATOM    255  HE3 LYS A  32      40.262  57.858  32.058  1.00  0.00           H  
ATOM    257  HZ1 LYS A  32      39.324  60.408  31.067  1.00  0.00           H  
ATOM    258  HZ2 LYS A  32      40.894  60.064  31.367  1.00  0.00           H  
ATOM    259  HZ3 LYS A  32      40.109  59.206  30.234  1.00  0.00           H  
ATOM    262  N   ARG A  33      39.037  55.941  36.318  1.00  0.00           N  
ATOM    264  CA  ARG A  33      39.334  56.558  37.551  1.00  0.00           C  
ATOM    284  C   ARG A  33      40.840  56.525  37.749  1.00  0.00           C  
ATOM    285  O   ARG A  33      41.599  55.956  36.984  1.00  0.00           O  
ATOM    266  CB  ARG A  33      38.695  55.672  38.678  1.00  0.00           C  
ATOM    269  CG  ARG A  33      39.349  54.323  38.951  1.00  0.00           C  
ATOM    272  CD  ARG A  33      38.734  53.762  40.275  1.00  0.00           C  
ATOM    275  NE  ARG A  33      39.437  52.472  40.559  1.00  0.00           N  
ATOM    277  CZ  ARG A  33      39.028  51.429  41.305  1.00  0.00           C  
ATOM    278  NH1 ARG A  33      37.834  51.199  41.732  1.00  0.00           N1+
ATOM    281  NH2 ARG A  33      39.932  50.573  41.635  1.00  0.00           N  
ATOM    263  H   ARG A  33      39.799  55.543  35.788  1.00  0.00           H  
ATOM    265  HA  ARG A  33      39.021  57.602  37.544  1.00  0.00           H  
ATOM    267  HB2 ARG A  33      38.754  56.307  39.562  1.00  0.00           H  
ATOM    268  HB3 ARG A  33      37.640  55.530  38.445  1.00  0.00           H  
ATOM    270  HG2 ARG A  33      39.167  53.721  38.061  1.00  0.00           H  
ATOM    271  HG3 ARG A  33      40.408  54.545  39.088  1.00  0.00           H  
ATOM    273  HD2 ARG A  33      38.841  54.394  41.157  1.00  0.00           H  
ATOM    274  HD3 ARG A  33      37.685  53.539  40.083  1.00  0.00           H  
ATOM    276  HE  ARG A  33      40.403  52.463  40.262  1.00  0.00           H  
ATOM    279 HH11 ARG A  33      37.133  51.880  41.478  1.00  0.00           H  
ATOM    280 HH12 ARG A  33      37.736  50.392  42.331  1.00  0.00           H  
ATOM    282 HH21 ARG A  33      40.880  50.695  41.309  1.00  0.00           H  
ATOM    283 HH22 ARG A  33      39.833  49.906  42.386  1.00  0.00           H  
ATOM    286  N   PHE A  34      41.294  57.253  38.771  1.00  0.00           N  
ATOM    288  CA  PHE A  34      42.660  57.199  39.329  1.00  0.00           C  
ATOM    304  C   PHE A  34      42.692  56.792  40.846  1.00  0.00           C  
ATOM    305  O   PHE A  34      41.852  57.278  41.610  1.00  0.00           O  
ATOM    290  CB  PHE A  34      43.235  58.587  39.111  1.00  0.00           C  
ATOM    293  CG  PHE A  34      43.647  59.084  37.740  1.00  0.00           C  
ATOM    294  CD1 PHE A  34      45.040  59.284  37.425  1.00  0.00           C  
ATOM    302  CD2 PHE A  34      42.667  59.496  36.884  1.00  0.00           C  
ATOM    296  CE1 PHE A  34      45.358  59.968  36.297  1.00  0.00           C  
ATOM    300  CE2 PHE A  34      43.028  60.161  35.706  1.00  0.00           C  
ATOM    298  CZ  PHE A  34      44.359  60.372  35.470  1.00  0.00           C  
ATOM    287  H   PHE A  34      40.630  57.813  39.287  1.00  0.00           H  
ATOM    289  HA  PHE A  34      43.323  56.561  38.745  1.00  0.00           H  
ATOM    291  HB2 PHE A  34      42.506  59.276  39.538  1.00  0.00           H  
ATOM    292  HB3 PHE A  34      44.113  58.547  39.756  1.00  0.00           H  
ATOM    295  HD1 PHE A  34      45.886  58.836  37.926  1.00  0.00           H  
ATOM    303  HD2 PHE A  34      41.632  59.457  37.188  1.00  0.00           H  
ATOM    297  HE1 PHE A  34      46.344  60.140  35.891  1.00  0.00           H  
ATOM    301  HE2 PHE A  34      42.315  60.616  35.035  1.00  0.00           H  
ATOM    299  HZ  PHE A  34      44.689  60.897  34.586  1.00  0.00           H  
ATOM    306  N   VAL A  35      43.688  56.009  41.222  1.00  0.00           N  
ATOM    308  CA  VAL A  35      43.966  55.505  42.607  1.00  0.00           C  
ATOM    320  C   VAL A  35      45.427  55.776  42.978  1.00  0.00           C  
ATOM    321  O   VAL A  35      46.299  55.413  42.206  1.00  0.00           O  
ATOM    310  CB  VAL A  35      43.650  53.985  42.729  1.00  0.00           C  
ATOM    312  CG1 VAL A  35      44.062  53.361  44.062  1.00  0.00           C  
ATOM    316  CG2 VAL A  35      42.135  53.633  42.391  1.00  0.00           C  
ATOM    307  H   VAL A  35      44.358  55.728  40.521  1.00  0.00           H  
ATOM    309  HA  VAL A  35      43.405  56.026  43.382  1.00  0.00           H  
ATOM    311  HB  VAL A  35      44.202  53.473  41.940  1.00  0.00           H  
ATOM    313 HG11 VAL A  35      43.555  53.815  44.913  1.00  0.00           H  
ATOM    314 HG12 VAL A  35      43.647  52.353  44.035  1.00  0.00           H  
ATOM    315 HG13 VAL A  35      45.145  53.325  44.180  1.00  0.00           H  
ATOM    317 HG21 VAL A  35      41.898  52.570  42.429  1.00  0.00           H  
ATOM    318 HG22 VAL A  35      41.557  54.153  43.154  1.00  0.00           H  
ATOM    319 HG23 VAL A  35      41.924  54.047  41.405  1.00  0.00           H  
ATOM    322  N   ASN A  36      45.629  56.390  44.177  1.00  0.00           N  
ATOM    324  CA  ASN A  36      47.005  56.911  44.515  1.00  0.00           C  
ATOM    334  C   ASN A  36      47.584  57.776  43.386  1.00  0.00           C  
ATOM    335  O   ASN A  36      48.782  57.731  43.071  1.00  0.00           O  
ATOM    326  CB  ASN A  36      47.943  55.736  44.794  1.00  0.00           C  
ATOM    329  CG  ASN A  36      49.087  56.075  45.668  1.00  0.00           C  
ATOM    331  ND2 ASN A  36      50.291  55.597  45.435  1.00  0.00           N  
ATOM    330  OD1 ASN A  36      49.046  56.855  46.560  1.00  0.00           O  
ATOM    323  H   ASN A  36      44.941  56.646  44.872  1.00  0.00           H  
ATOM    325  HA  ASN A  36      46.927  57.501  45.427  1.00  0.00           H  
ATOM    327  HB2 ASN A  36      47.340  54.982  45.299  1.00  0.00           H  
ATOM    328  HB3 ASN A  36      48.249  55.360  43.817  1.00  0.00           H  
ATOM    332 HD21 ASN A  36      50.262  54.943  44.666  1.00  0.00           H  
ATOM    333 HD22 ASN A  36      51.102  55.785  46.006  1.00  0.00           H  
ATOM    336  N   GLY A  37      46.752  58.479  42.585  1.00  0.00           N  
ATOM    338  CA  GLY A  37      47.099  59.289  41.363  1.00  0.00           C  
ATOM    341  C   GLY A  37      47.483  58.461  40.140  1.00  0.00           C  
ATOM    342  O   GLY A  37      47.907  59.128  39.136  1.00  0.00           O  
ATOM    337  H   GLY A  37      45.791  58.460  42.894  1.00  0.00           H  
ATOM    339  HA2 GLY A  37      46.219  59.883  41.116  1.00  0.00           H  
ATOM    340  HA3 GLY A  37      47.983  59.889  41.575  1.00  0.00           H  
ATOM    343  N   ARG A  38      47.495  57.089  40.255  1.00  0.00           N  
ATOM    345  CA  ARG A  38      47.849  56.357  39.053  1.00  0.00           C  
ATOM    365  C   ARG A  38      46.590  55.941  38.299  1.00  0.00           C  
ATOM    366  O   ARG A  38      45.560  55.609  38.862  1.00  0.00           O  
ATOM    347  CB  ARG A  38      48.672  55.178  39.382  1.00  0.00           C  
ATOM    350  CG  ARG A  38      50.139  55.645  39.702  1.00  0.00           C  
ATOM    353  CD  ARG A  38      51.014  54.400  39.713  1.00  0.00           C  
ATOM    356  NE  ARG A  38      51.426  53.953  38.387  1.00  0.00           N  
ATOM    358  CZ  ARG A  38      52.417  54.376  37.613  1.00  0.00           C  
ATOM    359  NH1 ARG A  38      53.113  55.399  37.992  1.00  0.00           N1+
ATOM    362  NH2 ARG A  38      52.794  53.769  36.491  1.00  0.00           N  
ATOM    344  H   ARG A  38      47.098  56.659  41.078  1.00  0.00           H  
ATOM    346  HA  ARG A  38      48.379  56.953  38.310  1.00  0.00           H  
ATOM    348  HB2 ARG A  38      48.229  54.602  40.195  1.00  0.00           H  
ATOM    349  HB3 ARG A  38      48.728  54.545  38.496  1.00  0.00           H  
ATOM    351  HG2 ARG A  38      50.446  56.451  39.037  1.00  0.00           H  
ATOM    352  HG3 ARG A  38      50.135  56.065  40.708  1.00  0.00           H  
ATOM    354  HD2 ARG A  38      51.918  54.703  40.240  1.00  0.00           H  
ATOM    355  HD3 ARG A  38      50.626  53.633  40.383  1.00  0.00           H  
ATOM    357  HE  ARG A  38      51.098  53.036  38.119  1.00  0.00           H  
ATOM    360 HH11 ARG A  38      52.787  55.873  38.823  1.00  0.00           H  
ATOM    361 HH12 ARG A  38      53.984  55.635  37.539  1.00  0.00           H  
ATOM    363 HH21 ARG A  38      52.339  52.928  36.165  1.00  0.00           H  
ATOM    364 HH22 ARG A  38      53.648  54.148  36.108  1.00  0.00           H  
ATOM    367  N   PRO A  39      46.650  55.927  36.941  1.00  0.00           N  
ATOM    377  CA  PRO A  39      45.505  55.666  36.129  1.00  0.00           C  
ATOM    379  C   PRO A  39      44.962  54.201  36.187  1.00  0.00           C  
ATOM    380  O   PRO A  39      45.756  53.259  36.418  1.00  0.00           O  
ATOM    374  CB  PRO A  39      45.992  56.082  34.718  1.00  0.00           C  
ATOM    371  CG  PRO A  39      47.382  55.557  34.676  1.00  0.00           C  
ATOM    368  CD  PRO A  39      47.826  55.908  36.087  1.00  0.00           C  
ATOM    378  HA  PRO A  39      44.709  56.343  36.438  1.00  0.00           H  
ATOM    375  HB2 PRO A  39      45.379  55.644  33.930  1.00  0.00           H  
ATOM    376  HB3 PRO A  39      45.880  57.150  34.529  1.00  0.00           H  
ATOM    372  HG2 PRO A  39      47.362  54.472  34.576  1.00  0.00           H  
ATOM    373  HG3 PRO A  39      48.056  55.950  33.916  1.00  0.00           H  
ATOM    369  HD2 PRO A  39      48.554  55.211  36.501  1.00  0.00           H  
ATOM    370  HD3 PRO A  39      48.229  56.920  36.129  1.00  0.00           H  
ATOM    381  N   GLN A  40      43.635  54.017  36.147  1.00  0.00           N  
ATOM    383  CA  GLN A  40      42.964  52.705  36.173  1.00  0.00           C  
ATOM    396  C   GLN A  40      41.666  52.628  35.346  1.00  0.00           C  
ATOM    397  O   GLN A  40      40.968  53.657  35.080  1.00  0.00           O  
ATOM    385  CB  GLN A  40      42.557  52.220  37.574  1.00  0.00           C  
ATOM    388  CG  GLN A  40      43.790  51.954  38.464  1.00  0.00           C  
ATOM    391  CD  GLN A  40      43.458  51.412  39.849  1.00  0.00           C  
ATOM    393  NE2 GLN A  40      44.479  51.266  40.648  1.00  0.00           N  
ATOM    392  OE1 GLN A  40      42.348  51.305  40.293  1.00  0.00           O  
ATOM    382  H   GLN A  40      43.087  54.827  35.896  1.00  0.00           H  
ATOM    384  HA  GLN A  40      43.619  51.981  35.690  1.00  0.00           H  
ATOM    386  HB2 GLN A  40      41.965  52.995  38.062  1.00  0.00           H  
ATOM    387  HB3 GLN A  40      41.892  51.359  37.631  1.00  0.00           H  
ATOM    389  HG2 GLN A  40      44.396  51.268  37.872  1.00  0.00           H  
ATOM    390  HG3 GLN A  40      44.316  52.872  38.728  1.00  0.00           H  
ATOM    394 HE21 GLN A  40      44.311  50.781  41.518  1.00  0.00           H  
ATOM    395 HE22 GLN A  40      45.407  51.232  40.250  1.00  0.00           H  
ATOM    398  N   VAL A  41      41.353  51.408  34.822  1.00  0.00           N  
ATOM    400  CA  VAL A  41      40.257  51.138  33.884  1.00  0.00           C  
ATOM    412  C   VAL A  41      39.366  49.999  34.421  1.00  0.00           C  
ATOM    413  O   VAL A  41      39.827  49.112  35.078  1.00  0.00           O  
ATOM    402  CB  VAL A  41      40.814  50.783  32.455  1.00  0.00           C  
ATOM    404  CG1 VAL A  41      41.115  51.973  31.521  1.00  0.00           C  
ATOM    408  CG2 VAL A  41      41.964  49.795  32.485  1.00  0.00           C  
ATOM    399  H   VAL A  41      42.118  50.751  34.873  1.00  0.00           H  
ATOM    401  HA  VAL A  41      39.703  52.064  33.733  1.00  0.00           H  
ATOM    403  HB  VAL A  41      39.989  50.295  31.935  1.00  0.00           H  
ATOM    405 HG11 VAL A  41      41.996  52.517  31.860  1.00  0.00           H  
ATOM    406 HG12 VAL A  41      41.493  51.578  30.578  1.00  0.00           H  
ATOM    407 HG13 VAL A  41      40.218  52.592  31.473  1.00  0.00           H  
ATOM    409 HG21 VAL A  41      41.830  49.149  33.353  1.00  0.00           H  
ATOM    410 HG22 VAL A  41      42.145  49.277  31.543  1.00  0.00           H  
ATOM    411 HG23 VAL A  41      42.881  50.332  32.728  1.00  0.00           H  
ATOM    414  N   LEU A  42      38.056  50.116  34.108  1.00  0.00           N  
ATOM    416  CA  LEU A  42      36.979  49.050  34.325  1.00  0.00           C  
ATOM    431  C   LEU A  42      36.939  47.998  33.196  1.00  0.00           C  
ATOM    432  O   LEU A  42      36.440  48.159  32.039  1.00  0.00           O  
ATOM    418  CB  LEU A  42      35.646  49.717  34.545  1.00  0.00           C  
ATOM    421  CG  LEU A  42      34.457  48.769  34.792  1.00  0.00           C  
ATOM    423  CD1 LEU A  42      34.573  47.747  35.956  1.00  0.00           C  
ATOM    427  CD2 LEU A  42      33.131  49.573  35.076  1.00  0.00           C  
ATOM    415  H   LEU A  42      37.781  51.018  33.748  1.00  0.00           H  
ATOM    417  HA  LEU A  42      37.248  48.601  35.281  1.00  0.00           H  
ATOM    419  HB2 LEU A  42      35.653  50.404  35.391  1.00  0.00           H  
ATOM    420  HB3 LEU A  42      35.481  50.237  33.601  1.00  0.00           H  
ATOM    422  HG  LEU A  42      34.362  48.159  33.893  1.00  0.00           H  
ATOM    424 HD11 LEU A  42      33.746  47.038  35.997  1.00  0.00           H  
ATOM    425 HD12 LEU A  42      35.541  47.281  35.771  1.00  0.00           H  
ATOM    426 HD13 LEU A  42      34.598  48.325  36.880  1.00  0.00           H  
ATOM    428 HD21 LEU A  42      33.032  50.309  34.278  1.00  0.00           H  
ATOM    429 HD22 LEU A  42      32.345  48.818  35.086  1.00  0.00           H  
ATOM    430 HD23 LEU A  42      33.205  50.071  36.042  1.00  0.00           H  
ATOM    433  N   VAL A  43      37.561  46.862  33.457  1.00  0.00           N  
ATOM    435  CA  VAL A  43      37.876  45.787  32.532  1.00  0.00           C  
ATOM    447  C   VAL A  43      36.754  44.766  32.444  1.00  0.00           C  
ATOM    448  O   VAL A  43      36.422  44.131  33.437  1.00  0.00           O  
ATOM    437  CB  VAL A  43      39.212  45.107  32.893  1.00  0.00           C  
ATOM    439  CG1 VAL A  43      39.449  44.101  31.833  1.00  0.00           C  
ATOM    443  CG2 VAL A  43      40.397  46.089  32.738  1.00  0.00           C  
ATOM    434  H   VAL A  43      37.929  46.779  34.394  1.00  0.00           H  
ATOM    436  HA  VAL A  43      38.064  46.125  31.513  1.00  0.00           H  
ATOM    438  HB  VAL A  43      39.128  44.672  33.889  1.00  0.00           H  
ATOM    440 HG11 VAL A  43      40.439  43.656  31.935  1.00  0.00           H  
ATOM    441 HG12 VAL A  43      38.758  43.261  31.901  1.00  0.00           H  
ATOM    442 HG13 VAL A  43      39.404  44.516  30.826  1.00  0.00           H  
ATOM    444 HG21 VAL A  43      40.326  46.591  31.774  1.00  0.00           H  
ATOM    445 HG22 VAL A  43      40.208  46.805  33.538  1.00  0.00           H  
ATOM    446 HG23 VAL A  43      41.375  45.627  32.873  1.00  0.00           H  
ATOM    449  N   LYS A  44      36.173  44.542  31.212  1.00  0.00           N  
ATOM    451  CA  LYS A  44      35.302  43.490  30.878  1.00  0.00           C  
ATOM    469  C   LYS A  44      36.119  42.300  30.384  1.00  0.00           C  
ATOM    470  O   LYS A  44      36.738  42.444  29.305  1.00  0.00           O  
ATOM    453  CB  LYS A  44      34.248  43.931  29.818  1.00  0.00           C  
ATOM    456  CG  LYS A  44      33.117  42.894  29.686  1.00  0.00           C  
ATOM    459  CD  LYS A  44      32.174  43.449  28.639  1.00  0.00           C  
ATOM    462  CE  LYS A  44      30.973  42.506  28.272  1.00  0.00           C  
ATOM    465  NZ  LYS A  44      30.045  42.476  29.399  1.00  0.00           N1+
ATOM    450  H   LYS A  44      36.723  44.966  30.479  1.00  0.00           H  
ATOM    452  HA  LYS A  44      34.680  43.260  31.743  1.00  0.00           H  
ATOM    454  HB2 LYS A  44      33.816  44.891  30.103  1.00  0.00           H  
ATOM    455  HB3 LYS A  44      34.730  44.108  28.857  1.00  0.00           H  
ATOM    457  HG2 LYS A  44      33.579  41.973  29.331  1.00  0.00           H  
ATOM    458  HG3 LYS A  44      32.516  42.736  30.582  1.00  0.00           H  
ATOM    460  HD2 LYS A  44      31.861  44.435  28.980  1.00  0.00           H  
ATOM    461  HD3 LYS A  44      32.709  43.621  27.705  1.00  0.00           H  
ATOM    463  HE2 LYS A  44      30.388  43.004  27.499  1.00  0.00           H  
ATOM    464  HE3 LYS A  44      31.229  41.487  27.983  1.00  0.00           H  
ATOM    466  HZ1 LYS A  44      30.511  42.298  30.277  1.00  0.00           H  
ATOM    467  HZ2 LYS A  44      29.703  43.422  29.482  1.00  0.00           H  
ATOM    468  HZ3 LYS A  44      29.392  41.716  29.271  1.00  0.00           H  
ATOM    471  N   TRP A  45      35.956  41.219  31.110  1.00  0.00           N  
ATOM    473  CA  TRP A  45      36.504  39.942  30.802  1.00  0.00           C  
ATOM    493  C   TRP A  45      35.757  39.008  29.847  1.00  0.00           C  
ATOM    494  O   TRP A  45      34.555  38.967  29.809  1.00  0.00           O  
ATOM    475  CB  TRP A  45      36.967  39.212  32.101  1.00  0.00           C  
ATOM    478  CG  TRP A  45      37.807  40.057  33.044  1.00  0.00           C  
ATOM    479  CD1 TRP A  45      37.381  40.479  34.273  1.00  0.00           C  
ATOM    492  CD2 TRP A  45      39.177  40.543  32.927  1.00  0.00           C  
ATOM    483  CE2 TRP A  45      39.518  41.240  34.093  1.00  0.00           C  
ATOM    490  CE3 TRP A  45      40.199  40.304  31.986  1.00  0.00           C  
ATOM    481  NE1 TRP A  45      38.330  41.298  34.846  1.00  0.00           N  
ATOM    484  CZ2 TRP A  45      40.796  41.779  34.294  1.00  0.00           C  
ATOM    488  CZ3 TRP A  45      41.485  40.857  32.162  1.00  0.00           C  
ATOM    486  CH2 TRP A  45      41.786  41.613  33.292  1.00  0.00           C  
ATOM    472  H   TRP A  45      35.376  41.282  31.935  1.00  0.00           H  
ATOM    474  HA  TRP A  45      37.469  40.147  30.340  1.00  0.00           H  
ATOM    476  HB2 TRP A  45      36.009  39.041  32.592  1.00  0.00           H  
ATOM    477  HB3 TRP A  45      37.412  38.266  31.791  1.00  0.00           H  
ATOM    480  HD1 TRP A  45      36.471  40.269  34.815  1.00  0.00           H  
ATOM    482  HE1 TRP A  45      38.166  41.717  35.750  1.00  0.00           H  
ATOM    491  HE3 TRP A  45      40.006  39.744  31.083  1.00  0.00           H  
ATOM    485  HZ2 TRP A  45      41.024  42.275  35.226  1.00  0.00           H  
ATOM    489  HZ3 TRP A  45      42.321  40.746  31.488  1.00  0.00           H  
ATOM    487  HH2 TRP A  45      42.789  41.942  33.521  1.00  0.00           H  
ATOM    495  N   SER A  46      36.488  38.253  29.010  1.00  0.00           N  
ATOM    497  CA  SER A  46      35.977  37.282  27.989  1.00  0.00           C  
ATOM    504  C   SER A  46      35.285  36.153  28.715  1.00  0.00           C  
ATOM    505  O   SER A  46      35.899  35.412  29.453  1.00  0.00           O  
ATOM    499  CB  SER A  46      37.051  36.827  26.994  1.00  0.00           C  
ATOM    502  OG  SER A  46      36.457  36.316  25.809  1.00  0.00           O  
ATOM    496  H   SER A  46      37.470  38.087  29.183  1.00  0.00           H  
ATOM    498  HA  SER A  46      35.228  37.779  27.372  1.00  0.00           H  
ATOM    500  HB2 SER A  46      37.669  37.650  26.634  1.00  0.00           H  
ATOM    501  HB3 SER A  46      37.739  36.112  27.447  1.00  0.00           H  
ATOM    503  HG  SER A  46      36.464  37.075  25.220  1.00  0.00           H  
ATOM    506  N   GLY A  47      34.078  35.941  28.321  1.00  0.00           N  
ATOM    508  CA  GLY A  47      33.175  34.862  28.650  1.00  0.00           C  
ATOM    511  C   GLY A  47      32.451  34.942  29.961  1.00  0.00           C  
ATOM    512  O   GLY A  47      31.515  34.166  30.210  1.00  0.00           O  
ATOM    507  H   GLY A  47      33.662  36.721  27.832  1.00  0.00           H  
ATOM    509  HA2 GLY A  47      32.404  34.716  27.894  1.00  0.00           H  
ATOM    510  HA3 GLY A  47      33.788  33.962  28.602  1.00  0.00           H  
ATOM    513  N   PHE A  48      32.988  35.785  30.814  1.00  0.00           N  
ATOM    515  CA  PHE A  48      32.567  35.879  32.224  1.00  0.00           C  
ATOM    531  C   PHE A  48      31.292  36.805  32.272  1.00  0.00           C  
ATOM    532  O   PHE A  48      31.121  37.670  31.450  1.00  0.00           O  
ATOM    517  CB  PHE A  48      33.624  36.325  33.207  1.00  0.00           C  
ATOM    520  CG  PHE A  48      34.838  35.361  33.464  1.00  0.00           C  
ATOM    521  CD1 PHE A  48      36.109  35.649  32.838  1.00  0.00           C  
ATOM    529  CD2 PHE A  48      34.811  34.498  34.551  1.00  0.00           C  
ATOM    523  CE1 PHE A  48      37.291  34.917  33.176  1.00  0.00           C  
ATOM    527  CE2 PHE A  48      35.985  33.769  34.858  1.00  0.00           C  
ATOM    525  CZ  PHE A  48      37.216  33.978  34.187  1.00  0.00           C  
ATOM    514  H   PHE A  48      33.677  36.451  30.495  1.00  0.00           H  
ATOM    516  HA  PHE A  48      32.181  34.927  32.589  1.00  0.00           H  
ATOM    518  HB2 PHE A  48      33.974  37.278  32.810  1.00  0.00           H  
ATOM    519  HB3 PHE A  48      33.216  36.691  34.149  1.00  0.00           H  
ATOM    522  HD1 PHE A  48      35.983  36.322  32.003  1.00  0.00           H  
ATOM    530  HD2 PHE A  48      33.853  34.381  35.036  1.00  0.00           H  
ATOM    524  HE1 PHE A  48      38.216  35.138  32.665  1.00  0.00           H  
ATOM    528  HE2 PHE A  48      36.030  32.919  35.522  1.00  0.00           H  
ATOM    526  HZ  PHE A  48      38.029  33.361  34.541  1.00  0.00           H  
ATOM    533  N   PRO A  49      30.452  36.677  33.300  1.00  0.00           N  
ATOM    543  CA  PRO A  49      29.458  37.695  33.589  1.00  0.00           C  
ATOM    545  C   PRO A  49      29.951  39.192  33.605  1.00  0.00           C  
ATOM    546  O   PRO A  49      31.113  39.435  33.871  1.00  0.00           O  
ATOM    540  CB  PRO A  49      28.934  37.422  34.971  1.00  0.00           C  
ATOM    537  CG  PRO A  49      28.904  35.874  34.937  1.00  0.00           C  
ATOM    534  CD  PRO A  49      30.157  35.565  34.133  1.00  0.00           C  
ATOM    544  HA  PRO A  49      28.732  37.591  32.782  1.00  0.00           H  
ATOM    541  HB2 PRO A  49      29.590  37.816  35.747  1.00  0.00           H  
ATOM    542  HB3 PRO A  49      27.901  37.752  35.084  1.00  0.00           H  
ATOM    538  HG2 PRO A  49      28.904  35.325  35.879  1.00  0.00           H  
ATOM    539  HG3 PRO A  49      28.054  35.576  34.323  1.00  0.00           H  
ATOM    535  HD2 PRO A  49      30.922  35.425  34.896  1.00  0.00           H  
ATOM    536  HD3 PRO A  49      30.039  34.612  33.617  1.00  0.00           H  
ATOM    547  N   ASN A  50      29.192  40.226  33.295  1.00  0.00           N  
ATOM    549  CA  ASN A  50      29.534  41.628  33.635  1.00  0.00           C  
ATOM    559  C   ASN A  50      29.792  41.871  35.154  1.00  0.00           C  
ATOM    560  O   ASN A  50      30.620  42.703  35.531  1.00  0.00           O  
ATOM    551  CB  ASN A  50      28.415  42.560  33.102  1.00  0.00           C  
ATOM    554  CG  ASN A  50      28.937  43.926  32.640  1.00  0.00           C  
ATOM    556  ND2 ASN A  50      28.492  45.101  33.140  1.00  0.00           N  
ATOM    555  OD1 ASN A  50      29.807  44.003  31.806  1.00  0.00           O  
ATOM    548  H   ASN A  50      28.264  40.070  32.927  1.00  0.00           H  
ATOM    550  HA  ASN A  50      30.430  41.993  33.132  1.00  0.00           H  
ATOM    552  HB2 ASN A  50      28.008  42.056  32.225  1.00  0.00           H  
ATOM    553  HB3 ASN A  50      27.637  42.505  33.864  1.00  0.00           H  
ATOM    557 HD21 ASN A  50      27.892  45.114  33.952  1.00  0.00           H  
ATOM    558 HD22 ASN A  50      29.078  45.888  32.898  1.00  0.00           H  
ATOM    561  N   GLU A  51      29.165  41.126  36.068  1.00  0.00           N  
ATOM    563  CA  GLU A  51      29.497  41.121  37.500  1.00  0.00           C  
ATOM    574  C   GLU A  51      30.937  40.849  37.835  1.00  0.00           C  
ATOM    575  O   GLU A  51      31.464  41.209  38.963  1.00  0.00           O  
ATOM    565  CB  GLU A  51      28.595  40.098  38.274  1.00  0.00           C  
ATOM    568  CG  GLU A  51      28.719  40.083  39.752  1.00  0.00           C  
ATOM    571  CD  GLU A  51      28.538  41.412  40.448  1.00  0.00           C  
ATOM    572  OE1 GLU A  51      27.502  42.081  40.180  1.00  0.00           O  
ATOM    573  OE2 GLU A  51      29.334  41.801  41.327  1.00  0.00           O1-
ATOM    562  H   GLU A  51      28.324  40.636  35.796  1.00  0.00           H  
ATOM    564  HA  GLU A  51      29.303  42.147  37.812  1.00  0.00           H  
ATOM    566  HB2 GLU A  51      27.545  40.269  38.037  1.00  0.00           H  
ATOM    567  HB3 GLU A  51      28.863  39.120  37.874  1.00  0.00           H  
ATOM    569  HG2 GLU A  51      27.915  39.508  40.212  1.00  0.00           H  
ATOM    570  HG3 GLU A  51      29.668  39.640  40.055  1.00  0.00           H  
ATOM    576  N   ASN A  52      31.639  40.197  36.922  1.00  0.00           N  
ATOM    578  CA  ASN A  52      33.052  39.789  37.170  1.00  0.00           C  
ATOM    588  C   ASN A  52      34.071  40.786  36.667  1.00  0.00           C  
ATOM    589  O   ASN A  52      35.293  40.601  36.675  1.00  0.00           O  
ATOM    580  CB  ASN A  52      33.211  38.399  36.570  1.00  0.00           C  
ATOM    583  CG  ASN A  52      32.357  37.316  37.276  1.00  0.00           C  
ATOM    585  ND2 ASN A  52      31.668  37.423  38.400  1.00  0.00           N  
ATOM    584  OD1 ASN A  52      32.360  36.193  36.808  1.00  0.00           O  
ATOM    577  H   ASN A  52      31.230  40.127  36.001  1.00  0.00           H  
ATOM    579  HA  ASN A  52      33.122  39.649  38.249  1.00  0.00           H  
ATOM    581  HB2 ASN A  52      32.989  38.387  35.503  1.00  0.00           H  
ATOM    582  HB3 ASN A  52      34.226  38.008  36.634  1.00  0.00           H  
ATOM    586 HD21 ASN A  52      31.653  38.330  38.843  1.00  0.00           H  
ATOM    587 HD22 ASN A  52      30.921  36.772  38.593  1.00  0.00           H  
ATOM    590  N   ASN A  53      33.669  41.917  36.128  1.00  0.00           N  
ATOM    592  CA  ASN A  53      34.467  43.060  35.679  1.00  0.00           C  
ATOM    602  C   ASN A  53      35.140  43.649  36.910  1.00  0.00           C  
ATOM    603  O   ASN A  53      34.571  43.683  38.059  1.00  0.00           O  
ATOM    594  CB  ASN A  53      33.581  44.084  35.058  1.00  0.00           C  
ATOM    597  CG  ASN A  53      32.910  43.641  33.744  1.00  0.00           C  
ATOM    599  ND2 ASN A  53      32.144  44.465  33.122  1.00  0.00           N  
ATOM    598  OD1 ASN A  53      33.107  42.528  33.342  1.00  0.00           O  
ATOM    591  H   ASN A  53      32.685  42.094  35.991  1.00  0.00           H  
ATOM    593  HA  ASN A  53      35.244  42.792  34.963  1.00  0.00           H  
ATOM    595  HB2 ASN A  53      32.802  44.338  35.777  1.00  0.00           H  
ATOM    596  HB3 ASN A  53      34.206  44.921  34.747  1.00  0.00           H  
ATOM    600 HD21 ASN A  53      31.712  45.217  33.640  1.00  0.00           H  
ATOM    601 HD22 ASN A  53      31.636  44.124  32.318  1.00  0.00           H  
ATOM    604  N   THR A  54      36.373  44.130  36.740  1.00  0.00           N  
ATOM    606  CA  THR A  54      37.156  44.750  37.830  1.00  0.00           C  
ATOM    616  C   THR A  54      37.941  45.950  37.349  1.00  0.00           C  
ATOM    617  O   THR A  54      38.235  46.143  36.153  1.00  0.00           O  
ATOM    608  CB  THR A  54      38.106  43.673  38.482  1.00  0.00           C  
ATOM    610  CG2 THR A  54      37.369  42.596  39.211  1.00  0.00           C  
ATOM    614  OG1 THR A  54      38.859  42.982  37.489  1.00  0.00           O  
ATOM    605  H   THR A  54      36.826  44.142  35.837  1.00  0.00           H  
ATOM    607  HA  THR A  54      36.512  45.141  38.617  1.00  0.00           H  
ATOM    609  HB  THR A  54      38.783  44.169  39.177  1.00  0.00           H  
ATOM    615  HG1 THR A  54      39.801  43.114  37.618  1.00  0.00           H  
ATOM    611 HG21 THR A  54      38.141  41.879  39.489  1.00  0.00           H  
ATOM    612 HG22 THR A  54      37.010  43.104  40.106  1.00  0.00           H  
ATOM    613 HG23 THR A  54      36.537  42.146  38.670  1.00  0.00           H  
ATOM    618  N   TRP A  55      38.291  46.884  38.216  1.00  0.00           N  
ATOM    620  CA  TRP A  55      39.222  47.951  37.960  1.00  0.00           C  
ATOM    640  C   TRP A  55      40.626  47.451  37.967  1.00  0.00           C  
ATOM    641  O   TRP A  55      41.119  46.863  38.891  1.00  0.00           O  
ATOM    622  CB  TRP A  55      39.038  49.062  39.036  1.00  0.00           C  
ATOM    625  CG  TRP A  55      37.681  49.685  39.123  1.00  0.00           C  
ATOM    626  CD1 TRP A  55      36.625  49.160  39.721  1.00  0.00           C  
ATOM    639  CD2 TRP A  55      37.192  50.761  38.316  1.00  0.00           C  
ATOM    630  CE2 TRP A  55      35.845  50.910  38.612  1.00  0.00           C  
ATOM    637  CE3 TRP A  55      37.816  51.620  37.445  1.00  0.00           C  
ATOM    628  NE1 TRP A  55      35.486  49.955  39.495  1.00  0.00           N  
ATOM    631  CZ2 TRP A  55      35.078  51.973  38.062  1.00  0.00           C  
ATOM    635  CZ3 TRP A  55      37.085  52.672  36.868  1.00  0.00           C  
ATOM    633  CH2 TRP A  55      35.711  52.904  37.205  1.00  0.00           C  
ATOM    619  H   TRP A  55      38.152  46.793  39.212  1.00  0.00           H  
ATOM    621  HA  TRP A  55      39.056  48.353  36.960  1.00  0.00           H  
ATOM    623  HB2 TRP A  55      39.327  48.748  40.039  1.00  0.00           H  
ATOM    624  HB3 TRP A  55      39.626  49.917  38.701  1.00  0.00           H  
ATOM    627  HD1 TRP A  55      36.621  48.215  40.244  1.00  0.00           H  
ATOM    629  HE1 TRP A  55      34.534  49.751  39.764  1.00  0.00           H  
ATOM    638  HE3 TRP A  55      38.847  51.559  37.128  1.00  0.00           H  
ATOM    632  HZ2 TRP A  55      34.086  52.169  38.440  1.00  0.00           H  
ATOM    636  HZ3 TRP A  55      37.640  53.334  36.219  1.00  0.00           H  
ATOM    634  HH2 TRP A  55      35.203  53.788  36.848  1.00  0.00           H  
ATOM    642  N   GLU A  56      41.387  47.678  36.886  1.00  0.00           N  
ATOM    644  CA  GLU A  56      42.805  47.292  36.703  1.00  0.00           C  
ATOM    655  C   GLU A  56      43.773  48.397  36.091  1.00  0.00           C  
ATOM    656  O   GLU A  56      43.315  49.316  35.404  1.00  0.00           O  
ATOM    646  CB  GLU A  56      42.872  46.109  35.782  1.00  0.00           C  
ATOM    649  CG  GLU A  56      42.079  44.850  36.054  1.00  0.00           C  
ATOM    652  CD  GLU A  56      42.415  44.319  37.408  1.00  0.00           C  
ATOM    653  OE1 GLU A  56      41.558  43.700  38.046  1.00  0.00           O  
ATOM    654  OE2 GLU A  56      43.639  44.519  37.769  1.00  0.00           O1-
ATOM    643  H   GLU A  56      40.855  48.130  36.156  1.00  0.00           H  
ATOM    645  HA  GLU A  56      43.289  47.081  37.656  1.00  0.00           H  
ATOM    647  HB2 GLU A  56      42.532  46.439  34.800  1.00  0.00           H  
ATOM    648  HB3 GLU A  56      43.909  45.841  35.580  1.00  0.00           H  
ATOM    650  HG2 GLU A  56      41.019  45.093  35.991  1.00  0.00           H  
ATOM    651  HG3 GLU A  56      42.236  44.168  35.218  1.00  0.00           H  
ATOM    657  N   PRO A  57      45.123  48.345  36.227  1.00  0.00           N  
ATOM    667  CA  PRO A  57      46.127  49.351  35.772  1.00  0.00           C  
ATOM    669  C   PRO A  57      46.077  49.648  34.261  1.00  0.00           C  
ATOM    670  O   PRO A  57      45.953  48.690  33.435  1.00  0.00           O  
ATOM    664  CB  PRO A  57      47.485  48.792  36.225  1.00  0.00           C  
ATOM    661  CG  PRO A  57      47.080  48.034  37.479  1.00  0.00           C  
ATOM    658  CD  PRO A  57      45.777  47.389  37.103  1.00  0.00           C  
ATOM    668  HA  PRO A  57      45.962  50.283  36.313  1.00  0.00           H  
ATOM    665  HB2 PRO A  57      47.826  48.171  35.397  1.00  0.00           H  
ATOM    666  HB3 PRO A  57      48.259  49.538  36.405  1.00  0.00           H  
ATOM    662  HG2 PRO A  57      47.773  47.283  37.857  1.00  0.00           H  
ATOM    663  HG3 PRO A  57      46.926  48.738  38.297  1.00  0.00           H  
ATOM    659  HD2 PRO A  57      45.957  46.526  36.462  1.00  0.00           H  
ATOM    660  HD3 PRO A  57      45.176  47.173  37.986  1.00  0.00           H  
ATOM    671  N   LEU A  58      46.328  50.876  33.851  1.00  0.00           N  
ATOM    673  CA  LEU A  58      46.454  51.201  32.451  1.00  0.00           C  
ATOM    688  C   LEU A  58      47.537  50.386  31.716  1.00  0.00           C  
ATOM    689  O   LEU A  58      47.374  49.965  30.601  1.00  0.00           O  
ATOM    675  CB  LEU A  58      46.778  52.678  32.384  1.00  0.00           C  
ATOM    678  CG  LEU A  58      46.816  53.307  30.968  1.00  0.00           C  
ATOM    680  CD1 LEU A  58      45.370  53.331  30.339  1.00  0.00           C  
ATOM    684  CD2 LEU A  58      47.304  54.734  31.200  1.00  0.00           C  
ATOM    672  H   LEU A  58      46.701  51.506  34.546  1.00  0.00           H  
ATOM    674  HA  LEU A  58      45.496  51.003  31.970  1.00  0.00           H  
ATOM    676  HB2 LEU A  58      46.034  53.179  33.002  1.00  0.00           H  
ATOM    677  HB3 LEU A  58      47.795  52.822  32.750  1.00  0.00           H  
ATOM    679  HG  LEU A  58      47.537  52.787  30.337  1.00  0.00           H  
ATOM    681 HD11 LEU A  58      44.512  53.511  30.987  1.00  0.00           H  
ATOM    682 HD12 LEU A  58      45.378  53.915  29.419  1.00  0.00           H  
ATOM    683 HD13 LEU A  58      45.322  52.381  29.808  1.00  0.00           H  
ATOM    685 HD21 LEU A  58      46.772  55.221  32.017  1.00  0.00           H  
ATOM    686 HD22 LEU A  58      48.381  54.793  31.356  1.00  0.00           H  
ATOM    687 HD23 LEU A  58      47.175  55.370  30.325  1.00  0.00           H  
ATOM    690  N   GLU A  59      48.657  50.158  32.400  1.00  0.00           N  
ATOM    692  CA  GLU A  59      49.795  49.276  31.996  1.00  0.00           C  
ATOM    703  C   GLU A  59      49.535  47.746  31.992  1.00  0.00           C  
ATOM    704  O   GLU A  59      49.900  47.137  31.008  1.00  0.00           O  
ATOM    694  CB  GLU A  59      51.057  49.690  32.742  1.00  0.00           C  
ATOM    697  CG  GLU A  59      51.050  49.649  34.320  1.00  0.00           C  
ATOM    700  CD  GLU A  59      50.679  50.935  34.921  1.00  0.00           C  
ATOM    701  OE1 GLU A  59      49.485  51.357  34.820  1.00  0.00           O  
ATOM    702  OE2 GLU A  59      51.545  51.517  35.628  1.00  0.00           O1-
ATOM    691  H   GLU A  59      48.712  50.677  33.264  1.00  0.00           H  
ATOM    693  HA  GLU A  59      50.053  49.404  30.945  1.00  0.00           H  
ATOM    695  HB2 GLU A  59      51.884  49.074  32.386  1.00  0.00           H  
ATOM    696  HB3 GLU A  59      51.264  50.739  32.531  1.00  0.00           H  
ATOM    698  HG2 GLU A  59      50.186  49.037  34.581  1.00  0.00           H  
ATOM    699  HG3 GLU A  59      52.031  49.268  34.603  1.00  0.00           H  
ATOM    705  N   ASN A  60      48.594  47.306  32.844  1.00  0.00           N  
ATOM    707  CA  ASN A  60      48.372  45.831  32.835  1.00  0.00           C  
ATOM    717  C   ASN A  60      47.439  45.389  31.671  1.00  0.00           C  
ATOM    718  O   ASN A  60      47.600  44.265  31.206  1.00  0.00           O  
ATOM    709  CB  ASN A  60      47.840  45.441  34.181  1.00  0.00           C  
ATOM    712  CG  ASN A  60      48.880  45.465  35.281  1.00  0.00           C  
ATOM    714  ND2 ASN A  60      48.698  44.768  36.381  1.00  0.00           N  
ATOM    713  OD1 ASN A  60      49.864  46.195  35.188  1.00  0.00           O  
ATOM    706  H   ASN A  60      47.982  47.898  33.388  1.00  0.00           H  
ATOM    708  HA  ASN A  60      49.344  45.355  32.708  1.00  0.00           H  
ATOM    710  HB2 ASN A  60      46.966  46.028  34.462  1.00  0.00           H  
ATOM    711  HB3 ASN A  60      47.603  44.380  34.112  1.00  0.00           H  
ATOM    715 HD21 ASN A  60      47.825  44.289  36.549  1.00  0.00           H  
ATOM    716 HD22 ASN A  60      49.501  44.753  36.993  1.00  0.00           H  
ATOM    719  N   VAL A  61      46.535  46.277  31.182  1.00  0.00           N  
ATOM    721  CA  VAL A  61      45.854  46.294  29.898  1.00  0.00           C  
ATOM    733  C   VAL A  61      46.711  46.864  28.731  1.00  0.00           C  
ATOM    734  O   VAL A  61      46.120  47.213  27.695  1.00  0.00           O  
ATOM    723  CB  VAL A  61      44.511  46.985  29.983  1.00  0.00           C  
ATOM    725  CG1 VAL A  61      43.499  46.440  30.931  1.00  0.00           C  
ATOM    729  CG2 VAL A  61      44.450  48.588  30.090  1.00  0.00           C  
ATOM    720  H   VAL A  61      46.450  47.144  31.693  1.00  0.00           H  
ATOM    722  HA  VAL A  61      45.665  45.243  29.676  1.00  0.00           H  
ATOM    724  HB  VAL A  61      44.005  46.718  29.055  1.00  0.00           H  
ATOM    726 HG11 VAL A  61      43.281  45.376  30.838  1.00  0.00           H  
ATOM    727 HG12 VAL A  61      43.710  46.546  31.995  1.00  0.00           H  
ATOM    728 HG13 VAL A  61      42.515  46.849  30.704  1.00  0.00           H  
ATOM    730 HG21 VAL A  61      45.188  49.003  29.404  1.00  0.00           H  
ATOM    731 HG22 VAL A  61      43.468  49.041  29.953  1.00  0.00           H  
ATOM    732 HG23 VAL A  61      44.720  48.817  31.120  1.00  0.00           H  
ATOM    735  N   GLY A  62      47.992  47.114  28.825  1.00  0.00           N  
ATOM    737  CA  GLY A  62      48.844  47.718  27.745  1.00  0.00           C  
ATOM    740  C   GLY A  62      48.710  46.983  26.385  1.00  0.00           C  
ATOM    741  O   GLY A  62      48.601  47.606  25.355  1.00  0.00           O  
ATOM    736  H   GLY A  62      48.339  46.917  29.753  1.00  0.00           H  
ATOM    738  HA2 GLY A  62      48.629  48.786  27.727  1.00  0.00           H  
ATOM    739  HA3 GLY A  62      49.901  47.755  28.012  1.00  0.00           H  
ATOM    742  N   ASN A  63      48.681  45.622  26.506  1.00  0.00           N  
ATOM    744  CA  ASN A  63      48.517  44.828  25.247  1.00  0.00           C  
ATOM    754  C   ASN A  63      47.055  44.843  24.624  1.00  0.00           C  
ATOM    755  O   ASN A  63      46.885  44.383  23.497  1.00  0.00           O  
ATOM    746  CB  ASN A  63      48.946  43.376  25.460  1.00  0.00           C  
ATOM    749  CG  ASN A  63      50.396  43.303  25.890  1.00  0.00           C  
ATOM    751  ND2 ASN A  63      50.704  42.532  26.919  1.00  0.00           N  
ATOM    750  OD1 ASN A  63      51.207  43.976  25.305  1.00  0.00           O  
ATOM    743  H   ASN A  63      48.618  45.293  27.458  1.00  0.00           H  
ATOM    745  HA  ASN A  63      49.099  45.286  24.447  1.00  0.00           H  
ATOM    747  HB2 ASN A  63      48.449  43.001  26.354  1.00  0.00           H  
ATOM    748  HB3 ASN A  63      48.835  42.733  24.586  1.00  0.00           H  
ATOM    752 HD21 ASN A  63      49.995  42.091  27.486  1.00  0.00           H  
ATOM    753 HD22 ASN A  63      51.663  42.616  27.225  1.00  0.00           H  
ATOM    756  N   CYS A  64      46.066  45.364  25.372  1.00  0.00           N  
ATOM    758  CA  CYS A  64      44.619  45.470  25.047  1.00  0.00           C  
ATOM    765  C   CYS A  64      44.325  46.871  24.572  1.00  0.00           C  
ATOM    766  O   CYS A  64      43.221  47.368  24.744  1.00  0.00           O  
ATOM    760  CB  CYS A  64      43.859  45.227  26.316  1.00  0.00           C  
ATOM    763  SG  CYS A  64      44.194  43.580  26.988  1.00  0.00           S  
ATOM    757  H   CYS A  64      46.275  45.736  26.287  1.00  0.00           H  
ATOM    759  HA  CYS A  64      44.293  44.764  24.283  1.00  0.00           H  
ATOM    761  HB2 CYS A  64      44.122  45.972  27.067  1.00  0.00           H  
ATOM    762  HB3 CYS A  64      42.791  45.395  26.171  1.00  0.00           H  
ATOM    764  HG  CYS A  64      45.517  43.731  27.096  1.00  0.00           H  
ATOM    767  N   MET A  65      45.249  47.726  24.112  1.00  0.00           N  
ATOM    769  CA  MET A  65      45.081  49.224  24.238  1.00  0.00           C  
ATOM    782  C   MET A  65      43.995  49.785  23.248  1.00  0.00           C  
ATOM    783  O   MET A  65      43.415  50.840  23.503  1.00  0.00           O  
ATOM    771  CB  MET A  65      46.461  49.850  23.975  1.00  0.00           C  
ATOM    774  CG  MET A  65      46.652  51.350  24.240  1.00  0.00           C  
ATOM    777  SD  MET A  65      46.049  51.903  25.832  1.00  0.00           S  
ATOM    778  CE  MET A  65      46.519  50.717  27.010  1.00  0.00           C  
ATOM    768  H   MET A  65      46.179  47.351  23.989  1.00  0.00           H  
ATOM    770  HA  MET A  65      44.761  49.414  25.263  1.00  0.00           H  
ATOM    772  HB2 MET A  65      47.189  49.394  24.646  1.00  0.00           H  
ATOM    773  HB3 MET A  65      46.775  49.598  22.962  1.00  0.00           H  
ATOM    775  HG2 MET A  65      47.721  51.549  24.311  1.00  0.00           H  
ATOM    776  HG3 MET A  65      46.159  52.013  23.530  1.00  0.00           H  
ATOM    779  HE1 MET A  65      45.905  49.816  27.010  1.00  0.00           H  
ATOM    780  HE2 MET A  65      47.540  50.336  26.986  1.00  0.00           H  
ATOM    781  HE3 MET A  65      46.398  51.190  27.984  1.00  0.00           H  
ATOM    784  N   LYS A  66      43.751  49.147  22.059  1.00  0.00           N  
ATOM    786  CA  LYS A  66      42.684  49.689  21.189  1.00  0.00           C  
ATOM    804  C   LYS A  66      41.352  49.851  21.951  1.00  0.00           C  
ATOM    805  O   LYS A  66      40.741  50.900  21.806  1.00  0.00           O  
ATOM    788  CB  LYS A  66      42.851  48.813  19.881  1.00  0.00           C  
ATOM    791  CG  LYS A  66      41.705  49.287  18.989  1.00  0.00           C  
ATOM    794  CD  LYS A  66      41.721  48.544  17.593  1.00  0.00           C  
ATOM    797  CE  LYS A  66      40.743  49.279  16.651  1.00  0.00           C  
ATOM    800  NZ  LYS A  66      39.317  49.004  16.863  1.00  0.00           N1+
ATOM    785  H   LYS A  66      44.289  48.333  21.797  1.00  0.00           H  
ATOM    787  HA  LYS A  66      42.922  50.723  20.939  1.00  0.00           H  
ATOM    789  HB2 LYS A  66      43.814  48.882  19.375  1.00  0.00           H  
ATOM    790  HB3 LYS A  66      42.725  47.770  20.170  1.00  0.00           H  
ATOM    792  HG2 LYS A  66      40.730  49.299  19.476  1.00  0.00           H  
ATOM    793  HG3 LYS A  66      41.821  50.352  18.788  1.00  0.00           H  
ATOM    795  HD2 LYS A  66      42.698  48.436  17.122  1.00  0.00           H  
ATOM    796  HD3 LYS A  66      41.477  47.499  17.783  1.00  0.00           H  
ATOM    798  HE2 LYS A  66      40.939  50.348  16.734  1.00  0.00           H  
ATOM    799  HE3 LYS A  66      41.065  48.794  15.729  1.00  0.00           H  
ATOM    801  HZ1 LYS A  66      39.004  48.057  17.021  1.00  0.00           H  
ATOM    802  HZ2 LYS A  66      38.881  49.562  17.584  1.00  0.00           H  
ATOM    803  HZ3 LYS A  66      38.786  49.376  16.089  1.00  0.00           H  
ATOM    806  N   LEU A  67      40.984  48.809  22.729  1.00  0.00           N  
ATOM    808  CA  LEU A  67      39.779  48.817  23.541  1.00  0.00           C  
ATOM    823  C   LEU A  67      39.752  49.963  24.611  1.00  0.00           C  
ATOM    824  O   LEU A  67      38.700  50.493  24.926  1.00  0.00           O  
ATOM    810  CB  LEU A  67      39.483  47.458  24.150  1.00  0.00           C  
ATOM    813  CG  LEU A  67      39.078  46.323  23.201  1.00  0.00           C  
ATOM    815  CD1 LEU A  67      39.129  45.030  23.966  1.00  0.00           C  
ATOM    819  CD2 LEU A  67      37.663  46.557  22.638  1.00  0.00           C  
ATOM    807  H   LEU A  67      41.662  48.092  22.942  1.00  0.00           H  
ATOM    809  HA  LEU A  67      38.909  49.094  22.946  1.00  0.00           H  
ATOM    811  HB2 LEU A  67      40.408  47.162  24.646  1.00  0.00           H  
ATOM    812  HB3 LEU A  67      38.727  47.607  24.921  1.00  0.00           H  
ATOM    814  HG  LEU A  67      39.835  46.290  22.417  1.00  0.00           H  
ATOM    816 HD11 LEU A  67      40.160  44.910  24.301  1.00  0.00           H  
ATOM    817 HD12 LEU A  67      38.352  44.990  24.729  1.00  0.00           H  
ATOM    818 HD13 LEU A  67      38.832  44.315  23.199  1.00  0.00           H  
ATOM    820 HD21 LEU A  67      37.258  45.767  22.006  1.00  0.00           H  
ATOM    821 HD22 LEU A  67      36.931  46.535  23.445  1.00  0.00           H  
ATOM    822 HD23 LEU A  67      37.692  47.496  22.086  1.00  0.00           H  
ATOM    825  N   VAL A  68      40.938  50.331  25.164  1.00  0.00           N  
ATOM    827  CA  VAL A  68      41.029  51.466  26.028  1.00  0.00           C  
ATOM    839  C   VAL A  68      40.833  52.762  25.167  1.00  0.00           C  
ATOM    840  O   VAL A  68      40.270  53.753  25.575  1.00  0.00           O  
ATOM    829  CB  VAL A  68      42.367  51.440  26.674  1.00  0.00           C  
ATOM    831  CG1 VAL A  68      42.633  52.434  27.696  1.00  0.00           C  
ATOM    835  CG2 VAL A  68      42.668  50.127  27.419  1.00  0.00           C  
ATOM    826  H   VAL A  68      41.725  49.785  24.843  1.00  0.00           H  
ATOM    828  HA  VAL A  68      40.277  51.322  26.803  1.00  0.00           H  
ATOM    830  HB  VAL A  68      43.110  51.533  25.882  1.00  0.00           H  
ATOM    832 HG11 VAL A  68      41.812  52.548  28.404  1.00  0.00           H  
ATOM    833 HG12 VAL A  68      43.475  52.142  28.324  1.00  0.00           H  
ATOM    834 HG13 VAL A  68      42.873  53.295  27.074  1.00  0.00           H  
ATOM    836 HG21 VAL A  68      42.775  49.353  26.659  1.00  0.00           H  
ATOM    837 HG22 VAL A  68      43.603  50.108  27.979  1.00  0.00           H  
ATOM    838 HG23 VAL A  68      41.851  49.762  28.042  1.00  0.00           H  
ATOM    841  N   SER A  69      41.520  52.807  24.029  1.00  0.00           N  
ATOM    843  CA  SER A  69      41.595  54.005  23.244  1.00  0.00           C  
ATOM    850  C   SER A  69      40.319  54.418  22.623  1.00  0.00           C  
ATOM    851  O   SER A  69      39.984  55.616  22.608  1.00  0.00           O  
ATOM    845  CB  SER A  69      42.643  53.875  22.098  1.00  0.00           C  
ATOM    848  OG  SER A  69      42.728  54.950  21.258  1.00  0.00           O  
ATOM    842  H   SER A  69      42.275  52.143  23.931  1.00  0.00           H  
ATOM    844  HA  SER A  69      41.971  54.860  23.807  1.00  0.00           H  
ATOM    846  HB2 SER A  69      43.579  53.595  22.583  1.00  0.00           H  
ATOM    847  HB3 SER A  69      42.334  53.015  21.504  1.00  0.00           H  
ATOM    849  HG  SER A  69      43.307  54.639  20.559  1.00  0.00           H  
ATOM    852  N   ASP A  70      39.570  53.416  22.129  1.00  0.00           N  
ATOM    854  CA  ASP A  70      38.210  53.577  21.588  1.00  0.00           C  
ATOM    862  C   ASP A  70      37.166  53.837  22.733  1.00  0.00           C  
ATOM    863  O   ASP A  70      36.208  54.553  22.497  1.00  0.00           O  
ATOM    856  CB  ASP A  70      37.712  52.336  20.906  1.00  0.00           C  
ATOM    859  CG  ASP A  70      38.443  51.833  19.642  1.00  0.00           C  
ATOM    860  OD1 ASP A  70      39.327  52.574  19.092  1.00  0.00           O  
ATOM    861  OD2 ASP A  70      38.105  50.751  19.086  1.00  0.00           O1-
ATOM    853  H   ASP A  70      39.814  52.448  22.284  1.00  0.00           H  
ATOM    855  HA  ASP A  70      38.147  54.473  20.971  1.00  0.00           H  
ATOM    857  HB2 ASP A  70      37.604  51.535  21.637  1.00  0.00           H  
ATOM    858  HB3 ASP A  70      36.702  52.533  20.547  1.00  0.00           H  
ATOM    864  N   PHE A  71      37.379  53.472  23.984  1.00  0.00           N  
ATOM    866  CA  PHE A  71      36.667  54.007  25.175  1.00  0.00           C  
ATOM    882  C   PHE A  71      37.071  55.436  25.514  1.00  0.00           C  
ATOM    883  O   PHE A  71      36.184  56.252  25.600  1.00  0.00           O  
ATOM    868  CB  PHE A  71      36.971  53.043  26.338  1.00  0.00           C  
ATOM    871  CG  PHE A  71      36.828  53.713  27.615  1.00  0.00           C  
ATOM    872  CD1 PHE A  71      38.027  54.092  28.252  1.00  0.00           C  
ATOM    880  CD2 PHE A  71      35.565  53.838  28.246  1.00  0.00           C  
ATOM    874  CE1 PHE A  71      37.877  54.652  29.561  1.00  0.00           C  
ATOM    878  CE2 PHE A  71      35.445  54.403  29.489  1.00  0.00           C  
ATOM    876  CZ  PHE A  71      36.620  54.705  30.183  1.00  0.00           C  
ATOM    865  H   PHE A  71      38.042  52.725  24.135  1.00  0.00           H  
ATOM    867  HA  PHE A  71      35.599  53.910  24.980  1.00  0.00           H  
ATOM    869  HB2 PHE A  71      36.239  52.236  26.301  1.00  0.00           H  
ATOM    870  HB3 PHE A  71      37.990  52.704  26.152  1.00  0.00           H  
ATOM    873  HD1 PHE A  71      39.017  53.922  27.854  1.00  0.00           H  
ATOM    881  HD2 PHE A  71      34.667  53.480  27.763  1.00  0.00           H  
ATOM    875  HE1 PHE A  71      38.778  54.940  30.083  1.00  0.00           H  
ATOM    879  HE2 PHE A  71      34.477  54.597  29.926  1.00  0.00           H  
ATOM    877  HZ  PHE A  71      36.600  55.025  31.215  1.00  0.00           H  
ATOM    884  N   GLU A  72      38.341  55.818  25.639  1.00  0.00           N  
ATOM    886  CA  GLU A  72      38.658  57.227  25.836  1.00  0.00           C  
ATOM    897  C   GLU A  72      38.088  58.175  24.780  1.00  0.00           C  
ATOM    898  O   GLU A  72      37.920  59.395  25.025  1.00  0.00           O  
ATOM    888  CB  GLU A  72      40.181  57.377  26.055  1.00  0.00           C  
ATOM    891  CG  GLU A  72      40.707  56.730  27.353  1.00  0.00           C  
ATOM    894  CD  GLU A  72      40.731  57.544  28.579  1.00  0.00           C  
ATOM    895  OE1 GLU A  72      40.830  56.920  29.721  1.00  0.00           O  
ATOM    896  OE2 GLU A  72      40.726  58.805  28.527  1.00  0.00           O1-
ATOM    885  H   GLU A  72      39.035  55.093  25.750  1.00  0.00           H  
ATOM    887  HA  GLU A  72      38.286  57.469  26.832  1.00  0.00           H  
ATOM    889  HB2 GLU A  72      40.724  56.872  25.255  1.00  0.00           H  
ATOM    890  HB3 GLU A  72      40.492  58.421  26.017  1.00  0.00           H  
ATOM    892  HG2 GLU A  72      40.297  55.741  27.553  1.00  0.00           H  
ATOM    893  HG3 GLU A  72      41.744  56.511  27.096  1.00  0.00           H  
ATOM    899  N   SER A  73      37.977  57.663  23.485  1.00  0.00           N  
ATOM    901  CA  SER A  73      37.521  58.499  22.380  1.00  0.00           C  
ATOM    908  C   SER A  73      36.038  58.892  22.479  1.00  0.00           C  
ATOM    909  O   SER A  73      35.668  60.051  22.280  1.00  0.00           O  
ATOM    903  CB  SER A  73      37.828  57.777  20.994  1.00  0.00           C  
ATOM    906  OG  SER A  73      39.254  57.580  20.893  1.00  0.00           O  
ATOM    900  H   SER A  73      38.214  56.690  23.357  1.00  0.00           H  
ATOM    902  HA  SER A  73      38.117  59.411  22.354  1.00  0.00           H  
ATOM    904  HB2 SER A  73      37.354  56.799  20.907  1.00  0.00           H  
ATOM    905  HB3 SER A  73      37.605  58.396  20.125  1.00  0.00           H  
ATOM    907  HG  SER A  73      39.543  56.900  21.505  1.00  0.00           H  
ATOM    910  N   GLU A  74      35.237  57.980  23.009  1.00  0.00           N  
ATOM    912  CA  GLU A  74      33.846  58.134  23.483  1.00  0.00           C  
ATOM    923  C   GLU A  74      33.748  59.081  24.758  1.00  0.00           C  
ATOM    924  O   GLU A  74      32.793  59.727  24.951  1.00  0.00           O  
ATOM    914  CB  GLU A  74      33.116  56.758  23.827  1.00  0.00           C  
ATOM    917  CG  GLU A  74      31.638  56.913  24.323  1.00  0.00           C  
ATOM    920  CD  GLU A  74      30.755  57.418  23.242  1.00  0.00           C  
ATOM    921  OE1 GLU A  74      31.164  57.693  22.040  1.00  0.00           O  
ATOM    922  OE2 GLU A  74      29.573  57.531  23.596  1.00  0.00           O1-
ATOM    911  H   GLU A  74      35.587  57.081  23.307  1.00  0.00           H  
ATOM    913  HA  GLU A  74      33.306  58.699  22.723  1.00  0.00           H  
ATOM    915  HB2 GLU A  74      32.988  56.207  22.895  1.00  0.00           H  
ATOM    916  HB3 GLU A  74      33.744  56.214  24.533  1.00  0.00           H  
ATOM    918  HG2 GLU A  74      31.364  55.891  24.587  1.00  0.00           H  
ATOM    919  HG3 GLU A  74      31.523  57.429  25.276  1.00  0.00           H  
ATOM    925  N   VAL A  75      34.761  59.034  25.625  1.00  0.00           N  
ATOM    927  CA  VAL A  75      34.847  59.873  26.844  1.00  0.00           C  
ATOM    939  C   VAL A  75      35.087  61.303  26.522  1.00  0.00           C  
ATOM    940  O   VAL A  75      34.426  62.155  27.105  1.00  0.00           O  
ATOM    929  CB  VAL A  75      35.864  59.355  27.847  1.00  0.00           C  
ATOM    931  CG1 VAL A  75      36.218  60.448  28.883  1.00  0.00           C  
ATOM    935  CG2 VAL A  75      35.327  58.103  28.582  1.00  0.00           C  
ATOM    926  H   VAL A  75      35.555  58.426  25.483  1.00  0.00           H  
ATOM    928  HA  VAL A  75      33.878  59.838  27.342  1.00  0.00           H  
ATOM    930  HB  VAL A  75      36.790  59.070  27.349  1.00  0.00           H  
ATOM    932 HG11 VAL A  75      35.292  60.823  29.319  1.00  0.00           H  
ATOM    933 HG12 VAL A  75      36.844  60.110  29.709  1.00  0.00           H  
ATOM    934 HG13 VAL A  75      36.902  61.177  28.448  1.00  0.00           H  
ATOM    936 HG21 VAL A  75      34.382  58.358  29.062  1.00  0.00           H  
ATOM    937 HG22 VAL A  75      35.244  57.254  27.903  1.00  0.00           H  
ATOM    938 HG23 VAL A  75      36.043  57.862  29.368  1.00  0.00           H  
ATOM    941  N   PHE A  76      36.136  61.421  25.725  1.00  0.00           N  
ATOM    943  CA  PHE A  76      36.401  62.726  25.134  1.00  0.00           C  
ATOM    959  C   PHE A  76      35.255  63.270  24.281  1.00  0.00           C  
ATOM    960  O   PHE A  76      34.888  64.474  24.381  1.00  0.00           O  
ATOM    945  CB  PHE A  76      37.611  62.502  24.250  1.00  0.00           C  
ATOM    948  CG  PHE A  76      38.002  63.662  23.342  1.00  0.00           C  
ATOM    949  CD1 PHE A  76      38.856  64.630  23.899  1.00  0.00           C  
ATOM    957  CD2 PHE A  76      37.534  63.828  22.048  1.00  0.00           C  
ATOM    951  CE1 PHE A  76      39.310  65.717  23.059  1.00  0.00           C  
ATOM    955  CE2 PHE A  76      37.990  64.894  21.292  1.00  0.00           C  
ATOM    953  CZ  PHE A  76      38.867  65.839  21.753  1.00  0.00           C  
ATOM    942  H   PHE A  76      36.596  60.576  25.417  1.00  0.00           H  
ATOM    944  HA  PHE A  76      36.669  63.421  25.929  1.00  0.00           H  
ATOM    946  HB2 PHE A  76      38.445  62.267  24.911  1.00  0.00           H  
ATOM    947  HB3 PHE A  76      37.516  61.619  23.618  1.00  0.00           H  
ATOM    950  HD1 PHE A  76      39.094  64.627  24.952  1.00  0.00           H  
ATOM    958  HD2 PHE A  76      36.875  63.084  21.625  1.00  0.00           H  
ATOM    952  HE1 PHE A  76      39.907  66.517  23.470  1.00  0.00           H  
ATOM    956  HE2 PHE A  76      37.568  65.022  20.306  1.00  0.00           H  
ATOM    954  HZ  PHE A  76      39.150  66.710  21.181  1.00  0.00           H  
ATOM    961  N   ARG A  77      34.544  62.470  23.398  1.00  0.00           N  
ATOM    963  CA  ARG A  77      33.353  62.886  22.588  1.00  0.00           C  
ATOM    983  C   ARG A  77      32.228  63.410  23.494  1.00  0.00           C  
ATOM    984  O   ARG A  77      31.668  64.480  23.246  1.00  0.00           O  
ATOM    965  CB  ARG A  77      33.054  61.684  21.672  1.00  0.00           C  
ATOM    968  CG  ARG A  77      31.998  62.037  20.614  1.00  0.00           C  
ATOM    971  CD  ARG A  77      30.841  61.064  20.493  1.00  0.00           C  
ATOM    974  NE  ARG A  77      30.360  60.502  21.789  1.00  0.00           N  
ATOM    976  CZ  ARG A  77      29.389  61.002  22.461  1.00  0.00           C  
ATOM    977  NH1 ARG A  77      28.802  62.191  22.179  1.00  0.00           N1+
ATOM    980  NH2 ARG A  77      28.840  60.333  23.418  1.00  0.00           N  
ATOM    962  H   ARG A  77      34.916  61.541  23.265  1.00  0.00           H  
ATOM    964  HA  ARG A  77      33.655  63.658  21.880  1.00  0.00           H  
ATOM    966  HB2 ARG A  77      33.938  61.342  21.133  1.00  0.00           H  
ATOM    967  HB3 ARG A  77      32.703  60.905  22.348  1.00  0.00           H  
ATOM    969  HG2 ARG A  77      31.512  62.974  20.887  1.00  0.00           H  
ATOM    970  HG3 ARG A  77      32.385  62.209  19.610  1.00  0.00           H  
ATOM    972  HD2 ARG A  77      29.966  61.300  19.887  1.00  0.00           H  
ATOM    973  HD3 ARG A  77      31.232  60.127  20.097  1.00  0.00           H  
ATOM    975  HE  ARG A  77      30.767  59.609  22.027  1.00  0.00           H  
ATOM    978 HH11 ARG A  77      29.019  62.713  21.342  1.00  0.00           H  
ATOM    979 HH12 ARG A  77      28.150  62.573  22.849  1.00  0.00           H  
ATOM    981 HH21 ARG A  77      29.029  59.356  23.592  1.00  0.00           H  
ATOM    982 HH22 ARG A  77      27.871  60.491  23.656  1.00  0.00           H  
ATOM    985  N   LEU A  78      31.988  62.777  24.634  1.00  0.00           N  
ATOM    987  CA  LEU A  78      30.846  63.065  25.534  1.00  0.00           C  
ATOM   1002  C   LEU A  78      31.179  64.353  26.328  1.00  0.00           C  
ATOM   1003  O   LEU A  78      30.265  65.135  26.540  1.00  0.00           O  
ATOM    989  CB  LEU A  78      30.618  61.875  26.349  1.00  0.00           C  
ATOM    992  CG  LEU A  78      29.354  62.029  27.233  1.00  0.00           C  
ATOM    994  CD1 LEU A  78      28.040  62.059  26.482  1.00  0.00           C  
ATOM    998  CD2 LEU A  78      29.203  60.842  28.168  1.00  0.00           C  
ATOM    986  H   LEU A  78      32.541  61.950  24.807  1.00  0.00           H  
ATOM    988  HA  LEU A  78      29.991  63.283  24.894  1.00  0.00           H  
ATOM    990  HB2 LEU A  78      30.502  60.980  25.738  1.00  0.00           H  
ATOM    991  HB3 LEU A  78      31.496  61.787  26.990  1.00  0.00           H  
ATOM    993  HG  LEU A  78      29.466  62.913  27.861  1.00  0.00           H  
ATOM    995 HD11 LEU A  78      27.209  62.314  27.140  1.00  0.00           H  
ATOM    996 HD12 LEU A  78      28.074  62.770  25.657  1.00  0.00           H  
ATOM    997 HD13 LEU A  78      27.874  61.079  26.036  1.00  0.00           H  
ATOM    999 HD21 LEU A  78      29.330  59.875  27.680  1.00  0.00           H  
ATOM   1000 HD22 LEU A  78      29.938  60.866  28.972  1.00  0.00           H  
ATOM   1001 HD23 LEU A  78      28.222  60.853  28.644  1.00  0.00           H  
ATOM   1004  N   HID A  79      32.434  64.528  26.782  1.00  0.00           N  
ATOM   1006  CA  HID A  79      32.823  65.795  27.513  1.00  0.00           C  
ATOM   1019  C   HID A  79      32.637  67.074  26.625  1.00  0.00           C  
ATOM   1020  O   HID A  79      32.211  68.138  27.055  1.00  0.00           O  
ATOM   1008  CB  HID A  79      34.316  65.682  27.908  1.00  0.00           C  
ATOM   1011  CG  HID A  79      34.809  66.789  28.773  1.00  0.00           C  
ATOM   1017  CD2 HID A  79      35.442  67.947  28.376  1.00  0.00           C  
ATOM   1012  ND1 HID A  79      34.502  66.997  30.074  1.00  0.00           N  
ATOM   1014  CE1 HID A  79      34.795  68.232  30.428  1.00  0.00           C  
ATOM   1016  NE2 HID A  79      35.537  68.833  29.509  1.00  0.00           N  
ATOM   1005  H   HID A  79      33.172  63.849  26.667  1.00  0.00           H  
ATOM   1007  HA  HID A  79      32.281  65.961  28.444  1.00  0.00           H  
ATOM   1009  HB2 HID A  79      34.433  64.724  28.416  1.00  0.00           H  
ATOM   1010  HB3 HID A  79      34.931  65.565  27.016  1.00  0.00           H  
ATOM   1013  HD1 HID A  79      33.858  66.408  30.582  1.00  0.00           H  
ATOM   1018  HD2 HID A  79      35.862  68.179  27.408  1.00  0.00           H  
ATOM   1015  HE1 HID A  79      34.710  68.542  31.459  1.00  0.00           H  
ATOM   1021  N   ARG A  80      32.940  66.888  25.335  1.00  0.00           N  
ATOM   1023  CA  ARG A  80      32.665  67.920  24.352  1.00  0.00           C  
ATOM   1043  C   ARG A  80      31.205  68.216  23.916  1.00  0.00           C  
ATOM   1044  O   ARG A  80      31.037  69.101  23.155  1.00  0.00           O  
ATOM   1025  CB  ARG A  80      33.575  67.602  23.167  1.00  0.00           C  
ATOM   1028  CG  ARG A  80      35.044  67.824  23.428  1.00  0.00           C  
ATOM   1031  CD  ARG A  80      35.882  68.127  22.180  1.00  0.00           C  
ATOM   1034  NE  ARG A  80      37.267  68.506  22.511  1.00  0.00           N  
ATOM   1036  CZ  ARG A  80      38.217  69.027  21.777  1.00  0.00           C  
ATOM   1037  NH1 ARG A  80      37.955  69.427  20.598  1.00  0.00           N1+
ATOM   1040  NH2 ARG A  80      39.448  69.208  22.206  1.00  0.00           N  
ATOM   1022  H   ARG A  80      33.345  66.028  24.995  1.00  0.00           H  
ATOM   1024  HA  ARG A  80      33.084  68.841  24.756  1.00  0.00           H  
ATOM   1026  HB2 ARG A  80      33.460  66.577  22.813  1.00  0.00           H  
ATOM   1027  HB3 ARG A  80      33.403  68.274  22.326  1.00  0.00           H  
ATOM   1029  HG2 ARG A  80      35.198  68.701  24.056  1.00  0.00           H  
ATOM   1030  HG3 ARG A  80      35.512  66.949  23.880  1.00  0.00           H  
ATOM   1032  HD2 ARG A  80      35.897  67.237  21.550  1.00  0.00           H  
ATOM   1033  HD3 ARG A  80      35.449  68.994  21.682  1.00  0.00           H  
ATOM   1035  HE  ARG A  80      37.531  68.106  23.400  1.00  0.00           H  
ATOM   1038 HH11 ARG A  80      37.016  69.262  20.263  1.00  0.00           H  
ATOM   1039 HH12 ARG A  80      38.695  69.794  20.017  1.00  0.00           H  
ATOM   1041 HH21 ARG A  80      39.708  69.015  23.163  1.00  0.00           H  
ATOM   1042 HH22 ARG A  80      39.974  69.818  21.597  1.00  0.00           H  
ATOM   1045  N   LYS A  81      30.271  67.258  24.171  1.00  0.00           N  
ATOM   1047  CA  LYS A  81      28.893  67.106  23.728  1.00  0.00           C  
ATOM   1065  C   LYS A  81      28.753  67.029  22.209  1.00  0.00           C  
ATOM   1066  O   LYS A  81      27.783  67.514  21.679  1.00  0.00           O  
ATOM   1049  CB  LYS A  81      28.045  68.110  24.419  1.00  0.00           C  
ATOM   1052  CG  LYS A  81      27.940  67.987  25.979  1.00  0.00           C  
ATOM   1055  CD  LYS A  81      27.126  69.212  26.501  1.00  0.00           C  
ATOM   1058  CE  LYS A  81      26.740  69.126  28.020  1.00  0.00           C  
ATOM   1061  NZ  LYS A  81      26.051  70.361  28.375  1.00  0.00           N1+
ATOM   1046  H   LYS A  81      30.635  66.439  24.636  1.00  0.00           H  
ATOM   1048  HA  LYS A  81      28.420  66.226  24.165  1.00  0.00           H  
ATOM   1050  HB2 LYS A  81      28.311  69.122  24.111  1.00  0.00           H  
ATOM   1051  HB3 LYS A  81      27.065  67.915  23.985  1.00  0.00           H  
ATOM   1053  HG2 LYS A  81      27.488  67.004  26.113  1.00  0.00           H  
ATOM   1054  HG3 LYS A  81      28.934  67.947  26.426  1.00  0.00           H  
ATOM   1056  HD2 LYS A  81      27.581  70.165  26.231  1.00  0.00           H  
ATOM   1057  HD3 LYS A  81      26.153  69.273  26.013  1.00  0.00           H  
ATOM   1059  HE2 LYS A  81      26.155  68.228  28.219  1.00  0.00           H  
ATOM   1060  HE3 LYS A  81      27.662  69.158  28.600  1.00  0.00           H  
ATOM   1062  HZ1 LYS A  81      26.707  71.124  28.295  1.00  0.00           H  
ATOM   1063  HZ2 LYS A  81      25.285  70.610  27.765  1.00  0.00           H  
ATOM   1064  HZ3 LYS A  81      25.670  70.434  29.308  1.00  0.00           H  
ATOM   1067  N   ALA A  82      29.743  66.386  21.587  1.00  0.00           N  
ATOM   1069  CA  ALA A  82      30.022  66.330  20.151  1.00  0.00           C  
ATOM   1075  C   ALA A  82      29.317  65.213  19.429  1.00  0.00           C  
ATOM   1076  O   ALA A  82      29.116  64.188  20.040  1.00  0.00           O  
ATOM   1071  CB  ALA A  82      31.513  66.536  20.006  1.00  0.00           C  
ATOM   1068  H   ALA A  82      30.437  65.995  22.208  1.00  0.00           H  
ATOM   1070  HA  ALA A  82      29.675  67.287  19.763  1.00  0.00           H  
ATOM   1072  HB1 ALA A  82      32.026  65.585  20.149  1.00  0.00           H  
ATOM   1073  HB2 ALA A  82      31.773  66.891  19.008  1.00  0.00           H  
ATOM   1074  HB3 ALA A  82      31.929  67.225  20.741  1.00  0.00           H  
ATOM   1077  N   ALA A  83      28.903  65.339  18.136  1.00  0.00           N  
ATOM   1079  CA  ALA A  83      28.390  64.165  17.391  1.00  0.00           C  
ATOM   1085  C   ALA A  83      29.323  63.066  16.976  1.00  0.00           C  
ATOM   1086  O   ALA A  83      30.545  63.220  17.124  1.00  0.00           O  
ATOM   1081  CB  ALA A  83      27.725  64.683  16.079  1.00  0.00           C  
ATOM   1078  H   ALA A  83      29.159  66.162  17.610  1.00  0.00           H  
ATOM   1080  HA  ALA A  83      27.548  63.707  17.910  1.00  0.00           H  
ATOM   1082  HB1 ALA A  83      27.222  63.839  15.607  1.00  0.00           H  
ATOM   1083  HB2 ALA A  83      27.067  65.537  16.237  1.00  0.00           H  
ATOM   1084  HB3 ALA A  83      28.480  65.067  15.393  1.00  0.00           H  
ATOM   1087  N   ALA A  84      28.773  61.887  16.620  1.00  0.00           N  
ATOM   1089  CA  ALA A  84      29.440  60.735  16.199  1.00  0.00           C  
ATOM   1095  C   ALA A  84      29.345  60.610  14.661  1.00  0.00           C  
ATOM   1096  O   ALA A  84      28.373  61.030  13.999  1.00  0.00           O  
ATOM   1091  CB  ALA A  84      28.859  59.502  16.978  1.00  0.00           C  
ATOM   1088  H   ALA A  84      27.764  61.864  16.599  1.00  0.00           H  
ATOM   1090  HA  ALA A  84      30.506  60.894  16.364  1.00  0.00           H  
ATOM   1092  HB1 ALA A  84      27.885  59.190  16.599  1.00  0.00           H  
ATOM   1093  HB2 ALA A  84      29.515  58.642  16.841  1.00  0.00           H  
ATOM   1094  HB3 ALA A  84      28.774  59.745  18.037  1.00  0.00           H  
ATOM   1097  N   LYS A  85      30.378  60.002  14.063  1.00  0.00           N  
ATOM   1099  CA  LYS A  85      30.526  59.925  12.560  1.00  0.00           C  
ATOM   1117  C   LYS A  85      29.206  59.449  11.921  1.00  0.00           C  
ATOM   1118  O   LYS A  85      28.726  58.355  12.209  1.00  0.00           O  
ATOM   1101  CB  LYS A  85      31.739  59.093  12.163  1.00  0.00           C  
ATOM   1104  CG  LYS A  85      32.036  59.055  10.694  1.00  0.00           C  
ATOM   1107  CD  LYS A  85      33.066  58.083  10.095  1.00  0.00           C  
ATOM   1110  CE  LYS A  85      33.267  58.317   8.600  1.00  0.00           C  
ATOM   1113  NZ  LYS A  85      33.952  57.165   7.947  1.00  0.00           N1+
ATOM   1098  H   LYS A  85      31.193  59.773  14.614  1.00  0.00           H  
ATOM   1100  HA  LYS A  85      30.763  60.925  12.195  1.00  0.00           H  
ATOM   1102  HB2 LYS A  85      32.689  59.348  12.633  1.00  0.00           H  
ATOM   1103  HB3 LYS A  85      31.497  58.093  12.521  1.00  0.00           H  
ATOM   1105  HG2 LYS A  85      31.095  58.886  10.169  1.00  0.00           H  
ATOM   1106  HG3 LYS A  85      32.514  60.020  10.526  1.00  0.00           H  
ATOM   1108  HD2 LYS A  85      34.006  58.075  10.647  1.00  0.00           H  
ATOM   1109  HD3 LYS A  85      32.761  57.050  10.261  1.00  0.00           H  
ATOM   1111  HE2 LYS A  85      32.263  58.183   8.196  1.00  0.00           H  
ATOM   1112  HE3 LYS A  85      33.703  59.273   8.310  1.00  0.00           H  
ATOM   1114  HZ1 LYS A  85      33.354  56.351   7.904  1.00  0.00           H  
ATOM   1115  HZ2 LYS A  85      34.250  57.437   7.021  1.00  0.00           H  
ATOM   1116  HZ3 LYS A  85      34.838  56.961   8.385  1.00  0.00           H  
ATOM   1119  N   SER A  86      28.543  60.283  11.097  1.00  0.00           N  
ATOM   1121  CA  SER A  86      27.333  59.911  10.348  1.00  0.00           C  
ATOM   1128  C   SER A  86      27.258  58.472   9.850  1.00  0.00           C  
ATOM   1129  O   SER A  86      28.218  57.940   9.258  1.00  0.00           O  
ATOM   1123  CB  SER A  86      27.193  60.777   9.075  1.00  0.00           C  
ATOM   1126  OG  SER A  86      25.869  61.042   8.753  1.00  0.00           O  
ATOM   1120  H   SER A  86      28.809  61.244  10.936  1.00  0.00           H  
ATOM   1122  HA  SER A  86      26.448  60.107  10.954  1.00  0.00           H  
ATOM   1124  HB2 SER A  86      27.765  61.691   9.239  1.00  0.00           H  
ATOM   1125  HB3 SER A  86      27.685  60.267   8.247  1.00  0.00           H  
ATOM   1127  HG  SER A  86      25.556  61.708   9.370  1.00  0.00           H  
ATOM   1130  N   VAL A  87      26.054  57.863   9.928  1.00  0.00           N  
ATOM   1132  CA  VAL A  87      25.773  56.513   9.362  1.00  0.00           C  
ATOM   1144  C   VAL A  87      25.902  56.464   7.851  1.00  0.00           C  
ATOM   1145  O   VAL A  87      25.314  57.285   7.198  1.00  0.00           O  
ATOM   1134  CB  VAL A  87      24.367  56.010   9.912  1.00  0.00           C  
ATOM   1136  CG1 VAL A  87      23.830  54.734   9.276  1.00  0.00           C  
ATOM   1140  CG2 VAL A  87      24.380  55.706  11.423  1.00  0.00           C  
ATOM   1131  H   VAL A  87      25.352  58.477  10.316  1.00  0.00           H  
ATOM   1133  HA  VAL A  87      26.579  55.884   9.739  1.00  0.00           H  
ATOM   1135  HB  VAL A  87      23.693  56.833   9.671  1.00  0.00           H  
ATOM   1137 HG11 VAL A  87      24.496  53.905   9.513  1.00  0.00           H  
ATOM   1138 HG12 VAL A  87      22.861  54.449   9.685  1.00  0.00           H  
ATOM   1139 HG13 VAL A  87      23.715  54.800   8.194  1.00  0.00           H  
ATOM   1141 HG21 VAL A  87      23.369  55.670  11.830  1.00  0.00           H  
ATOM   1142 HG22 VAL A  87      24.911  54.781  11.646  1.00  0.00           H  
ATOM   1143 HG23 VAL A  87      24.917  56.538  11.878  1.00  0.00           H  
ATOM   1146  N   GLY A  88      26.602  55.397   7.326  1.00  0.00           N  
ATOM   1148  CA  GLY A  88      26.812  55.229   5.862  1.00  0.00           C  
ATOM   1151  C   GLY A  88      27.721  56.197   5.133  1.00  0.00           C  
ATOM   1152  O   GLY A  88      27.689  56.211   3.875  1.00  0.00           O  
ATOM   1147  H   GLY A  88      27.052  54.671   7.866  1.00  0.00           H  
ATOM   1149  HA2 GLY A  88      27.084  54.181   5.740  1.00  0.00           H  
ATOM   1150  HA3 GLY A  88      25.845  55.397   5.388  1.00  0.00           H  
ATOM   1153  N   LYS A  89      28.495  57.058   5.867  1.00  0.00           N  
ATOM   1155  CA  LYS A  89      29.327  58.137   5.346  1.00  0.00           C  
ATOM   1173  C   LYS A  89      30.786  57.577   5.096  1.00  0.00           C  
ATOM   1174  O   LYS A  89      31.366  56.935   5.905  1.00  0.00           O  
ATOM   1157  CB  LYS A  89      29.205  59.438   6.210  1.00  0.00           C  
ATOM   1160  CG  LYS A  89      30.084  60.607   5.715  1.00  0.00           C  
ATOM   1163  CD  LYS A  89      30.112  61.821   6.573  1.00  0.00           C  
ATOM   1166  CE  LYS A  89      30.801  63.030   5.987  1.00  0.00           C  
ATOM   1169  NZ  LYS A  89      30.522  64.338   6.652  1.00  0.00           N1+
ATOM   1154  H   LYS A  89      28.481  57.022   6.876  1.00  0.00           H  
ATOM   1156  HA  LYS A  89      28.904  58.333   4.360  1.00  0.00           H  
ATOM   1158  HB2 LYS A  89      28.184  59.813   6.136  1.00  0.00           H  
ATOM   1159  HB3 LYS A  89      29.443  59.204   7.248  1.00  0.00           H  
ATOM   1161  HG2 LYS A  89      31.131  60.305   5.685  1.00  0.00           H  
ATOM   1162  HG3 LYS A  89      29.739  60.972   4.747  1.00  0.00           H  
ATOM   1164  HD2 LYS A  89      29.084  62.112   6.786  1.00  0.00           H  
ATOM   1165  HD3 LYS A  89      30.615  61.583   7.510  1.00  0.00           H  
ATOM   1167  HE2 LYS A  89      31.872  62.846   6.070  1.00  0.00           H  
ATOM   1168  HE3 LYS A  89      30.351  62.980   4.995  1.00  0.00           H  
ATOM   1170  HZ1 LYS A  89      29.525  64.483   6.733  1.00  0.00           H  
ATOM   1171  HZ2 LYS A  89      30.934  64.437   7.568  1.00  0.00           H  
ATOM   1172  HZ3 LYS A  89      31.044  65.001   6.098  1.00  0.00           H  
ATOM   1175  N   SER A  90      31.448  58.046   4.024  1.00  0.00           N  
ATOM   1177  CA  SER A  90      32.902  57.818   3.792  1.00  0.00           C  
ATOM   1184  C   SER A  90      33.691  58.492   4.855  1.00  0.00           C  
ATOM   1185  O   SER A  90      33.543  59.719   5.096  1.00  0.00           O  
ATOM   1179  CB  SER A  90      33.210  58.316   2.439  1.00  0.00           C  
ATOM   1182  OG  SER A  90      32.505  57.594   1.465  1.00  0.00           O  
ATOM   1186  OXT SER A  90      34.584  57.768   5.343  1.00  0.00           O1-
ATOM   1176  H   SER A  90      30.914  58.630   3.396  1.00  0.00           H  
ATOM   1178  HA  SER A  90      33.230  56.789   3.944  1.00  0.00           H  
ATOM   1180  HB2 SER A  90      32.854  59.327   2.241  1.00  0.00           H  
ATOM   1181  HB3 SER A  90      34.257  58.321   2.136  1.00  0.00           H  
ATOM   1183  HG  SER A  90      31.611  57.379   1.741  1.00  0.00           H  
TER   
ATOM   1188  N   GLY B  16      62.600  44.944   7.218  1.00  0.00           N  
ATOM   1192  CA  GLY B  16      62.577  45.730   5.996  1.00  0.00           C  
ATOM   1195  C   GLY B  16      61.437  45.151   5.209  1.00  0.00           C  
ATOM   1196  O   GLY B  16      60.326  45.255   5.703  1.00  0.00           O  
ATOM   1193  HA2 GLY B  16      62.373  46.765   6.268  1.00  0.00           H  
ATOM   1194  HA3 GLY B  16      63.499  45.754   5.416  1.00  0.00           H  
ATOM   1189  H1  GLY B  16      63.339  45.264   7.828  1.00  0.00           H  
ATOM   1190  H2  GLY B  16      61.748  45.048   7.751  1.00  0.00           H  
ATOM   1191  H3  GLY B  16      62.730  43.957   7.048  1.00  0.00           H  
ATOM   1197  N   PRO B  17      61.693  44.927   3.891  1.00  0.00           N  
ATOM   1207  CA  PRO B  17      60.675  44.405   3.028  1.00  0.00           C  
ATOM   1209  C   PRO B  17      60.017  43.184   3.461  1.00  0.00           C  
ATOM   1210  O   PRO B  17      60.515  42.307   4.141  1.00  0.00           O  
ATOM   1204  CB  PRO B  17      61.299  44.432   1.650  1.00  0.00           C  
ATOM   1201  CG  PRO B  17      62.749  44.243   1.949  1.00  0.00           C  
ATOM   1198  CD  PRO B  17      62.980  45.009   3.197  1.00  0.00           C  
ATOM   1208  HA  PRO B  17      59.850  45.112   2.934  1.00  0.00           H  
ATOM   1205  HB2 PRO B  17      60.968  43.631   0.988  1.00  0.00           H  
ATOM   1206  HB3 PRO B  17      61.177  45.394   1.153  1.00  0.00           H  
ATOM   1202  HG2 PRO B  17      62.961  43.218   2.253  1.00  0.00           H  
ATOM   1203  HG3 PRO B  17      63.345  44.569   1.096  1.00  0.00           H  
ATOM   1199  HD2 PRO B  17      63.790  44.611   3.809  1.00  0.00           H  
ATOM   1200  HD3 PRO B  17      63.106  46.068   2.974  1.00  0.00           H  
ATOM   1211  N   GLY B  18      58.839  42.969   2.901  1.00  0.00           N  
ATOM   1213  CA  GLY B  18      57.967  41.769   3.172  1.00  0.00           C  
ATOM   1216  C   GLY B  18      57.404  41.619   4.664  1.00  0.00           C  
ATOM   1217  O   GLY B  18      57.123  40.481   5.078  1.00  0.00           O  
ATOM   1212  H   GLY B  18      58.480  43.525   2.139  1.00  0.00           H  
ATOM   1214  HA2 GLY B  18      57.037  41.914   2.621  1.00  0.00           H  
ATOM   1215  HA3 GLY B  18      58.451  40.835   2.883  1.00  0.00           H  
ATOM   1218  N   SER B  19      57.295  42.749   5.385  1.00  0.00           N  
ATOM   1220  CA  SER B  19      57.221  42.771   6.849  1.00  0.00           C  
ATOM   1227  C   SER B  19      56.524  44.044   7.345  1.00  0.00           C  
ATOM   1228  O   SER B  19      56.798  45.194   6.915  1.00  0.00           O  
ATOM   1222  CB  SER B  19      58.675  42.774   7.442  1.00  0.00           C  
ATOM   1225  OG  SER B  19      58.798  42.493   8.838  1.00  0.00           O  
ATOM   1219  H   SER B  19      57.655  43.623   5.028  1.00  0.00           H  
ATOM   1221  HA  SER B  19      56.739  41.846   7.164  1.00  0.00           H  
ATOM   1223  HB2 SER B  19      59.259  42.023   6.909  1.00  0.00           H  
ATOM   1224  HB3 SER B  19      58.994  43.781   7.174  1.00  0.00           H  
ATOM   1226  HG  SER B  19      59.722  42.268   8.969  1.00  0.00           H  
ATOM   1229  N   HID B  20      55.486  43.880   8.150  1.00  0.00           N  
ATOM   1231  CA  HID B  20      54.759  44.980   8.892  1.00  0.00           C  
ATOM   1244  C   HID B  20      55.474  45.522  10.147  1.00  0.00           C  
ATOM   1245  O   HID B  20      55.052  46.513  10.758  1.00  0.00           O  
ATOM   1233  CB  HID B  20      53.383  44.447   9.143  1.00  0.00           C  
ATOM   1236  CG  HID B  20      52.338  45.414   9.586  1.00  0.00           C  
ATOM   1242  CD2 HID B  20      51.834  45.502  10.880  1.00  0.00           C  
ATOM   1237  ND1 HID B  20      51.953  46.535   8.931  1.00  0.00           N  
ATOM   1239  CE1 HID B  20      51.129  47.259   9.705  1.00  0.00           C  
ATOM   1241  NE2 HID B  20      50.944  46.628  10.889  1.00  0.00           N  
ATOM   1230  H   HID B  20      55.192  42.942   8.382  1.00  0.00           H  
ATOM   1232  HA  HID B  20      54.650  45.838   8.228  1.00  0.00           H  
ATOM   1234  HB2 HID B  20      52.980  44.111   8.187  1.00  0.00           H  
ATOM   1235  HB3 HID B  20      53.555  43.687   9.905  1.00  0.00           H  
ATOM   1238  HD1 HID B  20      52.293  46.745   8.003  1.00  0.00           H  
ATOM   1243  HD2 HID B  20      51.848  44.691  11.593  1.00  0.00           H  
ATOM   1240  HE1 HID B  20      50.799  48.278   9.563  1.00  0.00           H  
ATOM   1246  N   VAL B  21      56.661  44.967  10.590  1.00  0.00           N  
ATOM   1248  CA  VAL B  21      57.471  45.463  11.750  1.00  0.00           C  
ATOM   1260  C   VAL B  21      57.779  46.977  11.578  1.00  0.00           C  
ATOM   1261  O   VAL B  21      58.387  47.370  10.536  1.00  0.00           O  
ATOM   1250  CB  VAL B  21      58.797  44.703  12.007  1.00  0.00           C  
ATOM   1252  CG1 VAL B  21      59.573  45.300  13.280  1.00  0.00           C  
ATOM   1256  CG2 VAL B  21      58.450  43.246  12.333  1.00  0.00           C  
ATOM   1247  H   VAL B  21      57.122  44.258  10.038  1.00  0.00           H  
ATOM   1249  HA  VAL B  21      56.850  45.357  12.639  1.00  0.00           H  
ATOM   1251  HB  VAL B  21      59.332  44.723  11.058  1.00  0.00           H  
ATOM   1253 HG11 VAL B  21      59.749  46.372  13.182  1.00  0.00           H  
ATOM   1254 HG12 VAL B  21      59.001  45.127  14.192  1.00  0.00           H  
ATOM   1255 HG13 VAL B  21      60.545  44.816  13.365  1.00  0.00           H  
ATOM   1257 HG21 VAL B  21      58.016  43.312  13.331  1.00  0.00           H  
ATOM   1258 HG22 VAL B  21      57.763  42.768  11.634  1.00  0.00           H  
ATOM   1259 HG23 VAL B  21      59.377  42.677  12.402  1.00  0.00           H  
ATOM   1262  N   GLU B  22      57.460  47.746  12.546  1.00  0.00           N  
ATOM   1264  CA  GLU B  22      57.879  49.173  12.637  1.00  0.00           C  
ATOM   1275  C   GLU B  22      58.096  49.485  14.146  1.00  0.00           C  
ATOM   1276  O   GLU B  22      57.679  50.547  14.579  1.00  0.00           O  
ATOM   1266  CB  GLU B  22      56.890  50.084  11.883  1.00  0.00           C  
ATOM   1269  CG  GLU B  22      57.410  51.436  11.472  1.00  0.00           C  
ATOM   1272  CD  GLU B  22      58.436  51.347  10.367  1.00  0.00           C  
ATOM   1273  OE1 GLU B  22      58.252  50.870   9.260  1.00  0.00           O  
ATOM   1274  OE2 GLU B  22      59.541  51.818  10.682  1.00  0.00           O1-
ATOM   1263  H   GLU B  22      57.068  47.291  13.358  1.00  0.00           H  
ATOM   1265  HA  GLU B  22      58.811  49.402  12.120  1.00  0.00           H  
ATOM   1267  HB2 GLU B  22      56.630  49.626  10.928  1.00  0.00           H  
ATOM   1268  HB3 GLU B  22      55.958  50.072  12.449  1.00  0.00           H  
ATOM   1270  HG2 GLU B  22      56.594  52.118  11.230  1.00  0.00           H  
ATOM   1271  HG3 GLU B  22      57.972  51.829  12.319  1.00  0.00           H  
ATOM   1277  N   GLU B  23      58.706  48.563  14.870  1.00  0.00           N  
ATOM   1279  CA  GLU B  23      58.997  48.672  16.293  1.00  0.00           C  
ATOM   1290  C   GLU B  23      60.400  49.081  16.685  1.00  0.00           C  
ATOM   1291  O   GLU B  23      61.376  48.509  16.214  1.00  0.00           O  
ATOM   1281  CB  GLU B  23      58.410  47.552  17.138  1.00  0.00           C  
ATOM   1284  CG  GLU B  23      56.863  47.456  17.226  1.00  0.00           C  
ATOM   1287  CD  GLU B  23      56.101  47.147  15.849  1.00  0.00           C  
ATOM   1288  OE1 GLU B  23      56.737  46.471  15.043  1.00  0.00           O  
ATOM   1289  OE2 GLU B  23      54.858  47.306  15.718  1.00  0.00           O1-
ATOM   1278  H   GLU B  23      59.148  47.759  14.449  1.00  0.00           H  
ATOM   1280  HA  GLU B  23      58.327  49.459  16.640  1.00  0.00           H  
ATOM   1282  HB2 GLU B  23      58.725  46.580  16.758  1.00  0.00           H  
ATOM   1283  HB3 GLU B  23      58.650  47.616  18.199  1.00  0.00           H  
ATOM   1285  HG2 GLU B  23      56.555  46.796  18.037  1.00  0.00           H  
ATOM   1286  HG3 GLU B  23      56.574  48.455  17.552  1.00  0.00           H  
ATOM   1292  N   TYR B  24      60.616  50.105  17.568  1.00  0.00           N  
ATOM   1294  CA  TYR B  24      61.893  50.677  18.064  1.00  0.00           C  
ATOM   1311  C   TYR B  24      61.985  50.807  19.559  1.00  0.00           C  
ATOM   1312  O   TYR B  24      60.966  50.784  20.284  1.00  0.00           O  
ATOM   1296  CB  TYR B  24      62.136  52.062  17.453  1.00  0.00           C  
ATOM   1299  CG  TYR B  24      62.082  52.136  15.911  1.00  0.00           C  
ATOM   1300  CD1 TYR B  24      63.275  52.270  15.235  1.00  0.00           C  
ATOM   1309  CD2 TYR B  24      60.866  52.119  15.132  1.00  0.00           C  
ATOM   1302  CE1 TYR B  24      63.337  52.275  13.841  1.00  0.00           C  
ATOM   1307  CE2 TYR B  24      60.818  52.126  13.744  1.00  0.00           C  
ATOM   1304  CZ  TYR B  24      62.098  52.149  13.079  1.00  0.00           C  
ATOM   1305  OH  TYR B  24      62.159  52.018  11.769  1.00  0.00           O  
ATOM   1293  H   TYR B  24      59.837  50.548  18.033  1.00  0.00           H  
ATOM   1295  HA  TYR B  24      62.675  50.023  17.676  1.00  0.00           H  
ATOM   1297  HB2 TYR B  24      61.341  52.724  17.796  1.00  0.00           H  
ATOM   1298  HB3 TYR B  24      63.137  52.441  17.659  1.00  0.00           H  
ATOM   1301  HD1 TYR B  24      64.208  52.361  15.772  1.00  0.00           H  
ATOM   1310  HD2 TYR B  24      59.900  51.940  15.579  1.00  0.00           H  
ATOM   1303  HE1 TYR B  24      64.262  52.257  13.283  1.00  0.00           H  
ATOM   1308  HE2 TYR B  24      59.889  51.947  13.223  1.00  0.00           H  
ATOM   1306  HH  TYR B  24      61.323  52.244  11.354  1.00  0.00           H  
ATOM   1313  N   VAL B  25      63.158  51.062  20.136  1.00  0.00           N  
ATOM   1315  CA  VAL B  25      63.357  51.293  21.593  1.00  0.00           C  
ATOM   1327  C   VAL B  25      63.028  52.740  21.951  1.00  0.00           C  
ATOM   1328  O   VAL B  25      63.658  53.659  21.404  1.00  0.00           O  
ATOM   1317  CB  VAL B  25      64.734  50.812  21.933  1.00  0.00           C  
ATOM   1319  CG1 VAL B  25      64.951  50.837  23.456  1.00  0.00           C  
ATOM   1323  CG2 VAL B  25      64.909  49.332  21.483  1.00  0.00           C  
ATOM   1314  H   VAL B  25      63.915  51.143  19.472  1.00  0.00           H  
ATOM   1316  HA  VAL B  25      62.590  50.727  22.121  1.00  0.00           H  
ATOM   1318  HB  VAL B  25      65.462  51.445  21.425  1.00  0.00           H  
ATOM   1320 HG11 VAL B  25      64.274  50.162  23.980  1.00  0.00           H  
ATOM   1321 HG12 VAL B  25      65.947  50.475  23.711  1.00  0.00           H  
ATOM   1322 HG13 VAL B  25      64.732  51.826  23.857  1.00  0.00           H  
ATOM   1324 HG21 VAL B  25      64.008  48.811  21.807  1.00  0.00           H  
ATOM   1325 HG22 VAL B  25      65.144  49.192  20.428  1.00  0.00           H  
ATOM   1326 HG23 VAL B  25      65.678  48.962  22.160  1.00  0.00           H  
ATOM   1329  N   VAL B  26      62.138  53.099  22.854  1.00  0.00           N  
ATOM   1331  CA  VAL B  26      61.793  54.491  23.230  1.00  0.00           C  
ATOM   1343  C   VAL B  26      62.801  55.068  24.224  1.00  0.00           C  
ATOM   1344  O   VAL B  26      63.334  54.307  25.048  1.00  0.00           O  
ATOM   1333  CB  VAL B  26      60.364  54.474  23.737  1.00  0.00           C  
ATOM   1335  CG1 VAL B  26      59.876  55.665  24.525  1.00  0.00           C  
ATOM   1339  CG2 VAL B  26      59.391  54.157  22.586  1.00  0.00           C  
ATOM   1330  H   VAL B  26      61.745  52.380  23.445  1.00  0.00           H  
ATOM   1332  HA  VAL B  26      61.912  55.071  22.315  1.00  0.00           H  
ATOM   1334  HB  VAL B  26      60.245  53.645  24.435  1.00  0.00           H  
ATOM   1336 HG11 VAL B  26      60.536  55.738  25.389  1.00  0.00           H  
ATOM   1337 HG12 VAL B  26      59.932  56.556  23.900  1.00  0.00           H  
ATOM   1338 HG13 VAL B  26      58.867  55.435  24.868  1.00  0.00           H  
ATOM   1340 HG21 VAL B  26      59.653  53.214  22.107  1.00  0.00           H  
ATOM   1341 HG22 VAL B  26      58.342  54.100  22.879  1.00  0.00           H  
ATOM   1342 HG23 VAL B  26      59.473  54.949  21.842  1.00  0.00           H  
ATOM   1345  N   GLU B  27      62.944  56.398  24.208  1.00  0.00           N  
ATOM   1347  CA  GLU B  27      63.587  57.074  25.337  1.00  0.00           C  
ATOM   1358  C   GLU B  27      62.573  57.742  26.294  1.00  0.00           C  
ATOM   1359  O   GLU B  27      62.812  57.671  27.487  1.00  0.00           O  
ATOM   1349  CB  GLU B  27      64.695  58.076  24.811  1.00  0.00           C  
ATOM   1352  CG  GLU B  27      65.417  58.954  25.862  1.00  0.00           C  
ATOM   1355  CD  GLU B  27      66.381  58.100  26.672  1.00  0.00           C  
ATOM   1356  OE1 GLU B  27      66.329  56.844  26.601  1.00  0.00           O  
ATOM   1357  OE2 GLU B  27      67.278  58.598  27.414  1.00  0.00           O1-
ATOM   1346  H   GLU B  27      62.387  56.870  23.510  1.00  0.00           H  
ATOM   1348  HA  GLU B  27      64.146  56.392  25.978  1.00  0.00           H  
ATOM   1350  HB2 GLU B  27      65.457  57.551  24.235  1.00  0.00           H  
ATOM   1351  HB3 GLU B  27      64.298  58.814  24.114  1.00  0.00           H  
ATOM   1353  HG2 GLU B  27      65.913  59.815  25.415  1.00  0.00           H  
ATOM   1354  HG3 GLU B  27      64.652  59.396  26.501  1.00  0.00           H  
ATOM   1360  N   LYS B  28      61.586  58.385  25.749  1.00  0.00           N  
ATOM   1362  CA  LYS B  28      60.602  59.111  26.660  1.00  0.00           C  
ATOM   1380  C   LYS B  28      59.236  59.443  26.045  1.00  0.00           C  
ATOM   1381  O   LYS B  28      59.011  59.390  24.860  1.00  0.00           O  
ATOM   1364  CB  LYS B  28      61.224  60.477  27.001  1.00  0.00           C  
ATOM   1367  CG  LYS B  28      61.073  60.787  28.520  1.00  0.00           C  
ATOM   1370  CD  LYS B  28      62.040  61.817  28.932  1.00  0.00           C  
ATOM   1373  CE  LYS B  28      61.922  61.991  30.434  1.00  0.00           C  
ATOM   1376  NZ  LYS B  28      62.583  63.189  31.039  1.00  0.00           N1+
ATOM   1361  H   LYS B  28      61.305  58.366  24.779  1.00  0.00           H  
ATOM   1363  HA  LYS B  28      60.473  58.539  27.579  1.00  0.00           H  
ATOM   1365  HB2 LYS B  28      62.287  60.465  26.758  1.00  0.00           H  
ATOM   1366  HB3 LYS B  28      60.743  61.318  26.502  1.00  0.00           H  
ATOM   1368  HG2 LYS B  28      60.047  61.134  28.639  1.00  0.00           H  
ATOM   1369  HG3 LYS B  28      61.263  59.881  29.095  1.00  0.00           H  
ATOM   1371  HD2 LYS B  28      63.057  61.498  28.702  1.00  0.00           H  
ATOM   1372  HD3 LYS B  28      61.733  62.711  28.390  1.00  0.00           H  
ATOM   1374  HE2 LYS B  28      60.874  62.063  30.724  1.00  0.00           H  
ATOM   1375  HE3 LYS B  28      62.330  61.166  31.019  1.00  0.00           H  
ATOM   1377  HZ1 LYS B  28      63.591  63.145  30.977  1.00  0.00           H  
ATOM   1378  HZ2 LYS B  28      62.317  64.038  30.562  1.00  0.00           H  
ATOM   1379  HZ3 LYS B  28      62.369  63.298  32.020  1.00  0.00           H  
ATOM   1382  N   ILE B  29      58.353  59.930  26.935  1.00  0.00           N  
ATOM   1384  CA  ILE B  29      57.043  60.545  26.608  1.00  0.00           C  
ATOM   1399  C   ILE B  29      57.093  62.054  26.927  1.00  0.00           C  
ATOM   1400  O   ILE B  29      57.492  62.385  28.091  1.00  0.00           O  
ATOM   1386  CB  ILE B  29      55.820  59.865  27.337  1.00  0.00           C  
ATOM   1392  CG1 ILE B  29      55.907  58.332  27.246  1.00  0.00           C  
ATOM   1388  CG2 ILE B  29      54.524  60.491  26.853  1.00  0.00           C  
ATOM   1395  CD1 ILE B  29      55.822  57.803  25.765  1.00  0.00           C  
ATOM   1383  H   ILE B  29      58.607  59.837  27.908  1.00  0.00           H  
ATOM   1385  HA  ILE B  29      56.779  60.394  25.561  1.00  0.00           H  
ATOM   1387  HB  ILE B  29      55.873  60.153  28.387  1.00  0.00           H  
ATOM   1393 HG12 ILE B  29      56.763  57.949  27.801  1.00  0.00           H  
ATOM   1394 HG13 ILE B  29      55.045  57.882  27.738  1.00  0.00           H  
ATOM   1389 HG21 ILE B  29      54.542  60.906  25.845  1.00  0.00           H  
ATOM   1390 HG22 ILE B  29      53.772  59.733  26.637  1.00  0.00           H  
ATOM   1391 HG23 ILE B  29      54.201  61.268  27.546  1.00  0.00           H  
ATOM   1396 HD11 ILE B  29      55.724  56.718  25.721  1.00  0.00           H  
ATOM   1397 HD12 ILE B  29      54.888  58.078  25.275  1.00  0.00           H  
ATOM   1398 HD13 ILE B  29      56.572  58.091  25.028  1.00  0.00           H  
ATOM   1401  N   LEU B  30      56.779  62.960  25.922  1.00  0.00           N  
ATOM   1403  CA  LEU B  30      57.027  64.400  26.083  1.00  0.00           C  
ATOM   1418  C   LEU B  30      55.793  65.256  26.192  1.00  0.00           C  
ATOM   1419  O   LEU B  30      55.787  66.453  26.169  1.00  0.00           O  
ATOM   1405  CB  LEU B  30      57.915  64.872  24.908  1.00  0.00           C  
ATOM   1408  CG  LEU B  30      59.318  64.236  24.957  1.00  0.00           C  
ATOM   1410  CD1 LEU B  30      60.118  64.714  23.754  1.00  0.00           C  
ATOM   1414  CD2 LEU B  30      60.066  64.651  26.279  1.00  0.00           C  
ATOM   1402  H   LEU B  30      56.459  62.647  25.016  1.00  0.00           H  
ATOM   1404  HA  LEU B  30      57.597  64.605  26.989  1.00  0.00           H  
ATOM   1406  HB2 LEU B  30      57.342  64.556  24.036  1.00  0.00           H  
ATOM   1407  HB3 LEU B  30      58.103  65.945  24.876  1.00  0.00           H  
ATOM   1409  HG  LEU B  30      59.291  63.155  24.821  1.00  0.00           H  
ATOM   1411 HD11 LEU B  30      60.358  65.774  23.671  1.00  0.00           H  
ATOM   1412 HD12 LEU B  30      61.057  64.162  23.792  1.00  0.00           H  
ATOM   1413 HD13 LEU B  30      59.606  64.452  22.828  1.00  0.00           H  
ATOM   1415 HD21 LEU B  30      59.596  64.101  27.095  1.00  0.00           H  
ATOM   1416 HD22 LEU B  30      61.115  64.378  26.163  1.00  0.00           H  
ATOM   1417 HD23 LEU B  30      60.126  65.732  26.402  1.00  0.00           H  
ATOM   1420  N   GLY B  31      54.599  64.623  26.217  1.00  0.00           N  
ATOM   1422  CA  GLY B  31      53.366  65.217  25.827  1.00  0.00           C  
ATOM   1425  C   GLY B  31      52.248  64.328  25.262  1.00  0.00           C  
ATOM   1426  O   GLY B  31      52.550  63.193  24.849  1.00  0.00           O  
ATOM   1421  H   GLY B  31      54.619  63.636  26.002  1.00  0.00           H  
ATOM   1423  HA2 GLY B  31      53.000  65.471  26.822  1.00  0.00           H  
ATOM   1424  HA3 GLY B  31      53.368  66.098  25.184  1.00  0.00           H  
ATOM   1427  N   LYS B  32      50.991  64.834  25.263  1.00  0.00           N  
ATOM   1429  CA  LYS B  32      49.721  64.183  24.782  1.00  0.00           C  
ATOM   1447  C   LYS B  32      48.856  65.139  23.882  1.00  0.00           C  
ATOM   1448  O   LYS B  32      48.824  66.304  24.139  1.00  0.00           O  
ATOM   1431  CB  LYS B  32      48.960  63.803  26.054  1.00  0.00           C  
ATOM   1434  CG  LYS B  32      47.667  63.079  25.795  1.00  0.00           C  
ATOM   1437  CD  LYS B  32      46.840  63.051  27.092  1.00  0.00           C  
ATOM   1440  CE  LYS B  32      45.603  62.156  26.993  1.00  0.00           C  
ATOM   1443  NZ  LYS B  32      45.139  61.688  28.314  1.00  0.00           N1+
ATOM   1428  H   LYS B  32      50.774  65.743  25.645  1.00  0.00           H  
ATOM   1430  HA  LYS B  32      49.995  63.261  24.269  1.00  0.00           H  
ATOM   1432  HB2 LYS B  32      49.565  63.282  26.796  1.00  0.00           H  
ATOM   1433  HB3 LYS B  32      48.584  64.725  26.499  1.00  0.00           H  
ATOM   1435  HG2 LYS B  32      47.007  63.401  24.990  1.00  0.00           H  
ATOM   1436  HG3 LYS B  32      47.894  62.048  25.522  1.00  0.00           H  
ATOM   1438  HD2 LYS B  32      47.509  62.774  27.907  1.00  0.00           H  
ATOM   1439  HD3 LYS B  32      46.510  64.059  27.344  1.00  0.00           H  
ATOM   1441  HE2 LYS B  32      44.868  62.634  26.344  1.00  0.00           H  
ATOM   1442  HE3 LYS B  32      45.852  61.297  26.370  1.00  0.00           H  
ATOM   1444  HZ1 LYS B  32      44.417  60.996  28.173  1.00  0.00           H  
ATOM   1445  HZ2 LYS B  32      45.818  61.254  28.924  1.00  0.00           H  
ATOM   1446  HZ3 LYS B  32      44.590  62.361  28.828  1.00  0.00           H  
ATOM   1449  N   ARG B  33      48.110  64.613  22.935  1.00  0.00           N  
ATOM   1451  CA  ARG B  33      47.017  65.381  22.249  1.00  0.00           C  
ATOM   1471  C   ARG B  33      45.892  64.481  21.779  1.00  0.00           C  
ATOM   1472  O   ARG B  33      46.081  63.327  21.637  1.00  0.00           O  
ATOM   1453  CB  ARG B  33      47.579  66.262  21.089  1.00  0.00           C  
ATOM   1456  CG  ARG B  33      48.069  65.377  19.985  1.00  0.00           C  
ATOM   1459  CD  ARG B  33      48.715  66.200  18.851  1.00  0.00           C  
ATOM   1462  NE  ARG B  33      48.939  65.327  17.696  1.00  0.00           N  
ATOM   1464  CZ  ARG B  33      49.538  65.685  16.649  1.00  0.00           C  
ATOM   1465  NH1 ARG B  33      49.940  66.904  16.399  1.00  0.00           N1+
ATOM   1468  NH2 ARG B  33      49.785  64.849  15.705  1.00  0.00           N  
ATOM   1450  H   ARG B  33      48.203  63.609  22.864  1.00  0.00           H  
ATOM   1452  HA  ARG B  33      46.668  66.079  23.010  1.00  0.00           H  
ATOM   1454  HB2 ARG B  33      46.779  66.893  20.703  1.00  0.00           H  
ATOM   1455  HB3 ARG B  33      48.426  66.877  21.391  1.00  0.00           H  
ATOM   1457  HG2 ARG B  33      48.826  64.702  20.386  1.00  0.00           H  
ATOM   1458  HG3 ARG B  33      47.191  64.908  19.540  1.00  0.00           H  
ATOM   1460  HD2 ARG B  33      48.031  66.993  18.548  1.00  0.00           H  
ATOM   1461  HD3 ARG B  33      49.582  66.729  19.247  1.00  0.00           H  
ATOM   1463  HE  ARG B  33      48.654  64.363  17.589  1.00  0.00           H  
ATOM   1466 HH11 ARG B  33      49.909  67.652  17.078  1.00  0.00           H  
ATOM   1467 HH12 ARG B  33      50.190  67.156  15.453  1.00  0.00           H  
ATOM   1469 HH21 ARG B  33      49.303  63.961  15.719  1.00  0.00           H  
ATOM   1470 HH22 ARG B  33      50.393  65.068  14.929  1.00  0.00           H  
ATOM   1473  N   PHE B  34      44.783  65.115  21.462  1.00  0.00           N  
ATOM   1475  CA  PHE B  34      43.740  64.685  20.534  1.00  0.00           C  
ATOM   1491  C   PHE B  34      43.919  65.188  19.119  1.00  0.00           C  
ATOM   1492  O   PHE B  34      44.057  66.401  18.902  1.00  0.00           O  
ATOM   1477  CB  PHE B  34      42.358  64.858  21.202  1.00  0.00           C  
ATOM   1480  CG  PHE B  34      42.063  63.934  22.373  1.00  0.00           C  
ATOM   1481  CD1 PHE B  34      42.415  64.263  23.679  1.00  0.00           C  
ATOM   1489  CD2 PHE B  34      41.457  62.653  22.117  1.00  0.00           C  
ATOM   1483  CE1 PHE B  34      42.041  63.358  24.761  1.00  0.00           C  
ATOM   1487  CE2 PHE B  34      41.211  61.777  23.185  1.00  0.00           C  
ATOM   1485  CZ  PHE B  34      41.473  62.102  24.527  1.00  0.00           C  
ATOM   1474  H   PHE B  34      44.718  66.078  21.761  1.00  0.00           H  
ATOM   1476  HA  PHE B  34      43.763  63.596  20.496  1.00  0.00           H  
ATOM   1478  HB2 PHE B  34      42.297  65.893  21.537  1.00  0.00           H  
ATOM   1479  HB3 PHE B  34      41.546  64.683  20.496  1.00  0.00           H  
ATOM   1482  HD1 PHE B  34      42.874  65.176  24.027  1.00  0.00           H  
ATOM   1490  HD2 PHE B  34      41.250  62.410  21.085  1.00  0.00           H  
ATOM   1484  HE1 PHE B  34      42.364  63.691  25.736  1.00  0.00           H  
ATOM   1488  HE2 PHE B  34      40.677  60.845  23.071  1.00  0.00           H  
ATOM   1486  HZ  PHE B  34      41.127  61.431  25.300  1.00  0.00           H  
ATOM   1493  N   VAL B  35      43.802  64.287  18.186  1.00  0.00           N  
ATOM   1495  CA  VAL B  35      43.664  64.618  16.772  1.00  0.00           C  
ATOM   1507  C   VAL B  35      42.440  63.848  16.184  1.00  0.00           C  
ATOM   1508  O   VAL B  35      42.337  62.607  16.421  1.00  0.00           O  
ATOM   1497  CB  VAL B  35      44.915  64.207  15.966  1.00  0.00           C  
ATOM   1499  CG1 VAL B  35      44.775  64.089  14.457  1.00  0.00           C  
ATOM   1503  CG2 VAL B  35      46.003  65.235  16.236  1.00  0.00           C  
ATOM   1494  H   VAL B  35      43.796  63.313  18.452  1.00  0.00           H  
ATOM   1496  HA  VAL B  35      43.523  65.692  16.649  1.00  0.00           H  
ATOM   1498  HB  VAL B  35      45.388  63.296  16.333  1.00  0.00           H  
ATOM   1500 HG11 VAL B  35      45.726  64.025  13.928  1.00  0.00           H  
ATOM   1501 HG12 VAL B  35      44.202  63.204  14.178  1.00  0.00           H  
ATOM   1502 HG13 VAL B  35      44.463  65.047  14.040  1.00  0.00           H  
ATOM   1504 HG21 VAL B  35      46.930  64.847  15.812  1.00  0.00           H  
ATOM   1505 HG22 VAL B  35      45.635  66.142  15.758  1.00  0.00           H  
ATOM   1506 HG23 VAL B  35      46.137  65.414  17.303  1.00  0.00           H  
ATOM   1509  N   ASN B  36      41.560  64.558  15.499  1.00  0.00           N  
ATOM   1511  CA  ASN B  36      40.360  63.891  14.967  1.00  0.00           C  
ATOM   1521  C   ASN B  36      39.624  63.044  15.995  1.00  0.00           C  
ATOM   1522  O   ASN B  36      39.327  61.882  15.771  1.00  0.00           O  
ATOM   1513  CB  ASN B  36      40.637  63.161  13.629  1.00  0.00           C  
ATOM   1516  CG  ASN B  36      41.416  63.981  12.541  1.00  0.00           C  
ATOM   1518  ND2 ASN B  36      42.255  63.293  11.839  1.00  0.00           N  
ATOM   1517  OD1 ASN B  36      41.285  65.191  12.493  1.00  0.00           O  
ATOM   1510  H   ASN B  36      41.752  65.546  15.407  1.00  0.00           H  
ATOM   1512  HA  ASN B  36      39.727  64.747  14.732  1.00  0.00           H  
ATOM   1514  HB2 ASN B  36      41.171  62.223  13.782  1.00  0.00           H  
ATOM   1515  HB3 ASN B  36      39.694  62.868  13.168  1.00  0.00           H  
ATOM   1519 HD21 ASN B  36      42.321  62.288  11.907  1.00  0.00           H  
ATOM   1520 HD22 ASN B  36      42.745  63.827  11.135  1.00  0.00           H  
ATOM   1523  N   GLY B  37      39.448  63.468  17.274  1.00  0.00           N  
ATOM   1525  CA  GLY B  37      38.777  62.728  18.376  1.00  0.00           C  
ATOM   1528  C   GLY B  37      39.518  61.450  18.876  1.00  0.00           C  
ATOM   1529  O   GLY B  37      38.887  60.766  19.685  1.00  0.00           O  
ATOM   1524  H   GLY B  37      39.777  64.410  17.428  1.00  0.00           H  
ATOM   1526  HA2 GLY B  37      38.630  63.441  19.188  1.00  0.00           H  
ATOM   1527  HA3 GLY B  37      37.801  62.337  18.087  1.00  0.00           H  
ATOM   1530  N   ARG B  38      40.737  61.205  18.461  1.00  0.00           N  
ATOM   1532  CA  ARG B  38      41.511  60.041  19.014  1.00  0.00           C  
ATOM   1552  C   ARG B  38      42.791  60.439  19.714  1.00  0.00           C  
ATOM   1553  O   ARG B  38      43.321  61.492  19.425  1.00  0.00           O  
ATOM   1534  CB  ARG B  38      41.816  59.194  17.756  1.00  0.00           C  
ATOM   1537  CG  ARG B  38      40.546  58.603  17.059  1.00  0.00           C  
ATOM   1540  CD  ARG B  38      40.965  57.227  16.434  1.00  0.00           C  
ATOM   1543  NE  ARG B  38      41.440  56.250  17.454  1.00  0.00           N  
ATOM   1545  CZ  ARG B  38      40.837  55.242  18.070  1.00  0.00           C  
ATOM   1546  NH1 ARG B  38      39.590  55.228  18.121  1.00  0.00           N1+
ATOM   1549  NH2 ARG B  38      41.514  54.282  18.644  1.00  0.00           N  
ATOM   1531  H   ARG B  38      41.056  61.742  17.667  1.00  0.00           H  
ATOM   1533  HA  ARG B  38      40.896  59.491  19.727  1.00  0.00           H  
ATOM   1535  HB2 ARG B  38      42.431  59.671  16.993  1.00  0.00           H  
ATOM   1536  HB3 ARG B  38      42.384  58.322  18.080  1.00  0.00           H  
ATOM   1538  HG2 ARG B  38      39.766  58.380  17.786  1.00  0.00           H  
ATOM   1539  HG3 ARG B  38      40.286  59.308  16.269  1.00  0.00           H  
ATOM   1541  HD2 ARG B  38      40.094  56.824  15.919  1.00  0.00           H  
ATOM   1542  HD3 ARG B  38      41.643  57.315  15.585  1.00  0.00           H  
ATOM   1544  HE  ARG B  38      42.444  56.150  17.496  1.00  0.00           H  
ATOM   1547 HH11 ARG B  38      39.025  55.910  17.637  1.00  0.00           H  
ATOM   1548 HH12 ARG B  38      39.185  54.469  18.651  1.00  0.00           H  
ATOM   1550 HH21 ARG B  38      42.463  54.067  18.373  1.00  0.00           H  
ATOM   1551 HH22 ARG B  38      40.936  53.563  19.056  1.00  0.00           H  
ATOM   1554  N   PRO B  39      43.236  59.679  20.703  1.00  0.00           N  
ATOM   1564  CA  PRO B  39      44.463  60.007  21.549  1.00  0.00           C  
ATOM   1566  C   PRO B  39      45.794  59.651  20.942  1.00  0.00           C  
ATOM   1567  O   PRO B  39      46.014  58.514  20.447  1.00  0.00           O  
ATOM   1561  CB  PRO B  39      44.264  59.313  22.819  1.00  0.00           C  
ATOM   1558  CG  PRO B  39      43.559  58.090  22.338  1.00  0.00           C  
ATOM   1555  CD  PRO B  39      42.627  58.481  21.238  1.00  0.00           C  
ATOM   1565  HA  PRO B  39      44.533  61.069  21.783  1.00  0.00           H  
ATOM   1562  HB2 PRO B  39      45.226  59.149  23.303  1.00  0.00           H  
ATOM   1563  HB3 PRO B  39      43.643  59.960  23.438  1.00  0.00           H  
ATOM   1559  HG2 PRO B  39      44.303  57.352  22.038  1.00  0.00           H  
ATOM   1560  HG3 PRO B  39      43.031  57.670  23.194  1.00  0.00           H  
ATOM   1556  HD2 PRO B  39      42.682  57.708  20.471  1.00  0.00           H  
ATOM   1557  HD3 PRO B  39      41.596  58.665  21.541  1.00  0.00           H  
ATOM   1568  N   GLN B  40      46.776  60.608  20.861  1.00  0.00           N  
ATOM   1570  CA  GLN B  40      48.131  60.327  20.517  1.00  0.00           C  
ATOM   1583  C   GLN B  40      49.117  60.789  21.616  1.00  0.00           C  
ATOM   1584  O   GLN B  40      48.740  61.533  22.538  1.00  0.00           O  
ATOM   1572  CB  GLN B  40      48.530  61.035  19.215  1.00  0.00           C  
ATOM   1575  CG  GLN B  40      47.721  60.750  17.992  1.00  0.00           C  
ATOM   1578  CD  GLN B  40      48.399  61.278  16.734  1.00  0.00           C  
ATOM   1580  NE2 GLN B  40      48.968  60.492  15.875  1.00  0.00           N  
ATOM   1579  OE1 GLN B  40      48.442  62.528  16.598  1.00  0.00           O  
ATOM   1569  H   GLN B  40      46.559  61.509  21.262  1.00  0.00           H  
ATOM   1571  HA  GLN B  40      48.298  59.264  20.341  1.00  0.00           H  
ATOM   1573  HB2 GLN B  40      48.609  62.106  19.403  1.00  0.00           H  
ATOM   1574  HB3 GLN B  40      49.546  60.718  18.982  1.00  0.00           H  
ATOM   1576  HG2 GLN B  40      47.467  59.694  17.905  1.00  0.00           H  
ATOM   1577  HG3 GLN B  40      46.814  61.346  18.098  1.00  0.00           H  
ATOM   1581 HE21 GLN B  40      49.638  60.807  15.188  1.00  0.00           H  
ATOM   1582 HE22 GLN B  40      48.878  59.490  15.957  1.00  0.00           H  
ATOM   1585  N   VAL B  41      50.417  60.488  21.539  1.00  0.00           N  
ATOM   1587  CA  VAL B  41      51.511  61.024  22.322  1.00  0.00           C  
ATOM   1599  C   VAL B  41      52.699  61.367  21.424  1.00  0.00           C  
ATOM   1600  O   VAL B  41      52.888  60.765  20.355  1.00  0.00           O  
ATOM   1589  CB  VAL B  41      51.833  60.093  23.446  1.00  0.00           C  
ATOM   1591  CG1 VAL B  41      50.755  60.013  24.557  1.00  0.00           C  
ATOM   1595  CG2 VAL B  41      52.245  58.714  22.954  1.00  0.00           C  
ATOM   1586  H   VAL B  41      50.698  59.703  20.969  1.00  0.00           H  
ATOM   1588  HA  VAL B  41      51.137  61.879  22.884  1.00  0.00           H  
ATOM   1590  HB  VAL B  41      52.709  60.406  24.013  1.00  0.00           H  
ATOM   1592 HG11 VAL B  41      49.786  59.555  24.355  1.00  0.00           H  
ATOM   1593 HG12 VAL B  41      51.101  59.418  25.401  1.00  0.00           H  
ATOM   1594 HG13 VAL B  41      50.457  60.988  24.941  1.00  0.00           H  
ATOM   1596 HG21 VAL B  41      53.032  58.858  22.213  1.00  0.00           H  
ATOM   1597 HG22 VAL B  41      52.725  58.148  23.752  1.00  0.00           H  
ATOM   1598 HG23 VAL B  41      51.511  58.139  22.389  1.00  0.00           H  
ATOM   1601  N   LEU B  42      53.446  62.356  21.913  1.00  0.00           N  
ATOM   1603  CA  LEU B  42      54.760  62.744  21.466  1.00  0.00           C  
ATOM   1618  C   LEU B  42      55.796  61.845  22.122  1.00  0.00           C  
ATOM   1619  O   LEU B  42      55.946  61.814  23.315  1.00  0.00           O  
ATOM   1605  CB  LEU B  42      54.896  64.282  21.802  1.00  0.00           C  
ATOM   1608  CG  LEU B  42      56.284  64.901  21.340  1.00  0.00           C  
ATOM   1610  CD1 LEU B  42      56.300  64.903  19.828  1.00  0.00           C  
ATOM   1614  CD2 LEU B  42      56.568  66.336  21.803  1.00  0.00           C  
ATOM   1602  H   LEU B  42      52.995  62.783  22.709  1.00  0.00           H  
ATOM   1604  HA  LEU B  42      54.778  62.612  20.385  1.00  0.00           H  
ATOM   1606  HB2 LEU B  42      54.071  64.853  21.375  1.00  0.00           H  
ATOM   1607  HB3 LEU B  42      54.783  64.439  22.874  1.00  0.00           H  
ATOM   1609  HG  LEU B  42      57.077  64.282  21.759  1.00  0.00           H  
ATOM   1611 HD11 LEU B  42      56.124  64.036  19.191  1.00  0.00           H  
ATOM   1612 HD12 LEU B  42      55.541  65.603  19.478  1.00  0.00           H  
ATOM   1613 HD13 LEU B  42      57.240  65.421  19.638  1.00  0.00           H  
ATOM   1615 HD21 LEU B  42      55.625  66.837  21.582  1.00  0.00           H  
ATOM   1616 HD22 LEU B  42      56.741  66.437  22.874  1.00  0.00           H  
ATOM   1617 HD23 LEU B  42      57.480  66.730  21.354  1.00  0.00           H  
ATOM   1620  N   VAL B  43      56.655  61.218  21.371  1.00  0.00           N  
ATOM   1622  CA  VAL B  43      57.649  60.155  21.701  1.00  0.00           C  
ATOM   1634  C   VAL B  43      59.081  60.600  21.317  1.00  0.00           C  
ATOM   1635  O   VAL B  43      59.294  61.028  20.204  1.00  0.00           O  
ATOM   1624  CB  VAL B  43      57.207  58.803  21.079  1.00  0.00           C  
ATOM   1626  CG1 VAL B  43      58.250  57.708  21.461  1.00  0.00           C  
ATOM   1630  CG2 VAL B  43      55.879  58.418  21.626  1.00  0.00           C  
ATOM   1621  H   VAL B  43      56.394  61.340  20.403  1.00  0.00           H  
ATOM   1623  HA  VAL B  43      57.601  60.006  22.780  1.00  0.00           H  
ATOM   1625  HB  VAL B  43      57.146  58.882  19.994  1.00  0.00           H  
ATOM   1627 HG11 VAL B  43      59.277  57.923  21.168  1.00  0.00           H  
ATOM   1628 HG12 VAL B  43      58.404  57.707  22.540  1.00  0.00           H  
ATOM   1629 HG13 VAL B  43      57.907  56.730  21.124  1.00  0.00           H  
ATOM   1631 HG21 VAL B  43      55.892  58.448  22.716  1.00  0.00           H  
ATOM   1632 HG22 VAL B  43      55.052  59.052  21.307  1.00  0.00           H  
ATOM   1633 HG23 VAL B  43      55.556  57.460  21.218  1.00  0.00           H  
ATOM   1636  N   LYS B  44      60.022  60.375  22.252  1.00  0.00           N  
ATOM   1638  CA  LYS B  44      61.432  60.431  21.983  1.00  0.00           C  
ATOM   1656  C   LYS B  44      61.904  58.989  21.900  1.00  0.00           C  
ATOM   1657  O   LYS B  44      61.405  58.103  22.547  1.00  0.00           O  
ATOM   1640  CB  LYS B  44      62.202  61.170  23.060  1.00  0.00           C  
ATOM   1643  CG  LYS B  44      63.648  61.475  22.845  1.00  0.00           C  
ATOM   1646  CD  LYS B  44      64.069  62.568  23.881  1.00  0.00           C  
ATOM   1649  CE  LYS B  44      65.464  63.131  23.544  1.00  0.00           C  
ATOM   1652  NZ  LYS B  44      65.769  64.337  24.385  1.00  0.00           N1+
ATOM   1637  H   LYS B  44      59.641  59.943  23.082  1.00  0.00           H  
ATOM   1639  HA  LYS B  44      61.584  60.939  21.030  1.00  0.00           H  
ATOM   1641  HB2 LYS B  44      61.699  62.133  23.150  1.00  0.00           H  
ATOM   1642  HB3 LYS B  44      62.160  60.595  23.985  1.00  0.00           H  
ATOM   1644  HG2 LYS B  44      64.206  60.558  23.035  1.00  0.00           H  
ATOM   1645  HG3 LYS B  44      63.687  61.877  21.833  1.00  0.00           H  
ATOM   1647  HD2 LYS B  44      63.332  63.363  23.768  1.00  0.00           H  
ATOM   1648  HD3 LYS B  44      64.096  62.103  24.867  1.00  0.00           H  
ATOM   1650  HE2 LYS B  44      66.231  62.416  23.843  1.00  0.00           H  
ATOM   1651  HE3 LYS B  44      65.545  63.314  22.473  1.00  0.00           H  
ATOM   1653  HZ1 LYS B  44      65.050  65.047  24.387  1.00  0.00           H  
ATOM   1654  HZ2 LYS B  44      65.904  64.201  25.377  1.00  0.00           H  
ATOM   1655  HZ3 LYS B  44      66.671  64.703  24.115  1.00  0.00           H  
ATOM   1658  N   TRP B  45      62.978  58.818  21.153  1.00  0.00           N  
ATOM   1660  CA  TRP B  45      63.513  57.437  20.878  1.00  0.00           C  
ATOM   1680  C   TRP B  45      65.009  57.377  21.145  1.00  0.00           C  
ATOM   1681  O   TRP B  45      65.865  58.219  20.894  1.00  0.00           O  
ATOM   1662  CB  TRP B  45      63.298  57.161  19.370  1.00  0.00           C  
ATOM   1665  CG  TRP B  45      61.908  57.378  18.893  1.00  0.00           C  
ATOM   1666  CD1 TRP B  45      61.324  58.461  18.348  1.00  0.00           C  
ATOM   1679  CD2 TRP B  45      60.784  56.413  18.898  1.00  0.00           C  
ATOM   1670  CE2 TRP B  45      59.561  57.055  18.417  1.00  0.00           C  
ATOM   1677  CE3 TRP B  45      60.704  55.045  19.223  1.00  0.00           C  
ATOM   1668  NE1 TRP B  45      60.032  58.379  18.113  1.00  0.00           N  
ATOM   1671  CZ2 TRP B  45      58.380  56.364  18.237  1.00  0.00           C  
ATOM   1675  CZ3 TRP B  45      59.400  54.370  19.160  1.00  0.00           C  
ATOM   1673  CH2 TRP B  45      58.306  54.965  18.499  1.00  0.00           C  
ATOM   1659  H   TRP B  45      63.383  59.616  20.685  1.00  0.00           H  
ATOM   1661  HA  TRP B  45      62.978  56.739  21.522  1.00  0.00           H  
ATOM   1663  HB2 TRP B  45      63.990  57.831  18.859  1.00  0.00           H  
ATOM   1664  HB3 TRP B  45      63.542  56.132  19.105  1.00  0.00           H  
ATOM   1667  HD1 TRP B  45      61.840  59.399  18.206  1.00  0.00           H  
ATOM   1669  HE1 TRP B  45      59.408  59.090  17.760  1.00  0.00           H  
ATOM   1678  HE3 TRP B  45      61.560  54.439  19.481  1.00  0.00           H  
ATOM   1672  HZ2 TRP B  45      57.624  56.908  17.690  1.00  0.00           H  
ATOM   1676  HZ3 TRP B  45      59.319  53.323  19.409  1.00  0.00           H  
ATOM   1674  HH2 TRP B  45      57.369  54.435  18.414  1.00  0.00           H  
ATOM   1682  N   SER B  46      65.379  56.191  21.580  1.00  0.00           N  
ATOM   1684  CA  SER B  46      66.745  55.788  21.990  1.00  0.00           C  
ATOM   1691  C   SER B  46      67.555  55.570  20.673  1.00  0.00           C  
ATOM   1692  O   SER B  46      67.081  55.082  19.680  1.00  0.00           O  
ATOM   1686  CB  SER B  46      66.671  54.533  22.831  1.00  0.00           C  
ATOM   1689  OG  SER B  46      67.917  54.101  23.199  1.00  0.00           O  
ATOM   1683  H   SER B  46      64.617  55.532  21.639  1.00  0.00           H  
ATOM   1685  HA  SER B  46      67.153  56.571  22.629  1.00  0.00           H  
ATOM   1687  HB2 SER B  46      66.131  54.869  23.716  1.00  0.00           H  
ATOM   1688  HB3 SER B  46      66.146  53.771  22.255  1.00  0.00           H  
ATOM   1690  HG  SER B  46      68.223  53.322  22.729  1.00  0.00           H  
ATOM   1693  N   GLY B  47      68.792  56.013  20.726  1.00  0.00           N  
ATOM   1695  CA  GLY B  47      69.857  55.829  19.721  1.00  0.00           C  
ATOM   1698  C   GLY B  47      69.832  56.897  18.665  1.00  0.00           C  
ATOM   1699  O   GLY B  47      70.878  57.125  18.036  1.00  0.00           O  
ATOM   1694  H   GLY B  47      69.043  56.450  21.601  1.00  0.00           H  
ATOM   1696  HA2 GLY B  47      70.826  55.817  20.220  1.00  0.00           H  
ATOM   1697  HA3 GLY B  47      69.803  54.893  19.166  1.00  0.00           H  
ATOM   1700  N   PHE B  48      68.741  57.723  18.560  1.00  0.00           N  
ATOM   1702  CA  PHE B  48      68.667  58.755  17.562  1.00  0.00           C  
ATOM   1718  C   PHE B  48      69.398  60.049  17.980  1.00  0.00           C  
ATOM   1719  O   PHE B  48      69.707  60.243  19.208  1.00  0.00           O  
ATOM   1704  CB  PHE B  48      67.225  58.989  17.036  1.00  0.00           C  
ATOM   1707  CG  PHE B  48      66.597  57.754  16.443  1.00  0.00           C  
ATOM   1708  CD1 PHE B  48      65.840  56.842  17.193  1.00  0.00           C  
ATOM   1716  CD2 PHE B  48      66.819  57.517  15.068  1.00  0.00           C  
ATOM   1710  CE1 PHE B  48      65.163  55.747  16.526  1.00  0.00           C  
ATOM   1714  CE2 PHE B  48      66.037  56.533  14.377  1.00  0.00           C  
ATOM   1712  CZ  PHE B  48      65.254  55.595  15.117  1.00  0.00           C  
ATOM   1701  H   PHE B  48      68.016  57.503  19.228  1.00  0.00           H  
ATOM   1703  HA  PHE B  48      69.202  58.361  16.698  1.00  0.00           H  
ATOM   1705  HB2 PHE B  48      66.669  59.375  17.891  1.00  0.00           H  
ATOM   1706  HB3 PHE B  48      67.185  59.789  16.297  1.00  0.00           H  
ATOM   1709  HD1 PHE B  48      65.716  57.125  18.227  1.00  0.00           H  
ATOM   1717  HD2 PHE B  48      67.399  58.251  14.530  1.00  0.00           H  
ATOM   1711  HE1 PHE B  48      64.586  55.007  17.060  1.00  0.00           H  
ATOM   1715  HE2 PHE B  48      66.054  56.479  13.299  1.00  0.00           H  
ATOM   1713  HZ  PHE B  48      64.848  54.768  14.554  1.00  0.00           H  
ATOM   1720  N   PRO B  49      69.713  60.912  17.000  1.00  0.00           N  
ATOM   1730  CA  PRO B  49      69.989  62.277  17.287  1.00  0.00           C  
ATOM   1732  C   PRO B  49      68.920  63.104  18.005  1.00  0.00           C  
ATOM   1733  O   PRO B  49      67.926  62.513  18.501  1.00  0.00           O  
ATOM   1727  CB  PRO B  49      70.395  62.967  15.953  1.00  0.00           C  
ATOM   1724  CG  PRO B  49      70.643  61.848  14.927  1.00  0.00           C  
ATOM   1721  CD  PRO B  49      69.881  60.667  15.594  1.00  0.00           C  
ATOM   1731  HA  PRO B  49      70.861  62.280  17.941  1.00  0.00           H  
ATOM   1728  HB2 PRO B  49      69.508  63.514  15.632  1.00  0.00           H  
ATOM   1729  HB3 PRO B  49      71.242  63.653  15.915  1.00  0.00           H  
ATOM   1725  HG2 PRO B  49      70.208  62.088  13.957  1.00  0.00           H  
ATOM   1726  HG3 PRO B  49      71.710  61.750  14.728  1.00  0.00           H  
ATOM   1722  HD2 PRO B  49      68.896  60.652  15.129  1.00  0.00           H  
ATOM   1723  HD3 PRO B  49      70.408  59.739  15.374  1.00  0.00           H  
ATOM   1734  N   ASN B  50      69.033  64.459  18.147  1.00  0.00           N  
ATOM   1736  CA  ASN B  50      67.961  65.131  18.985  1.00  0.00           C  
ATOM   1746  C   ASN B  50      66.557  65.197  18.301  1.00  0.00           C  
ATOM   1747  O   ASN B  50      65.531  65.133  18.955  1.00  0.00           O  
ATOM   1738  CB  ASN B  50      68.354  66.574  19.379  1.00  0.00           C  
ATOM   1741  CG  ASN B  50      69.629  66.659  20.186  1.00  0.00           C  
ATOM   1743  ND2 ASN B  50      70.763  66.944  19.634  1.00  0.00           N  
ATOM   1742  OD1 ASN B  50      69.715  66.589  21.386  1.00  0.00           O  
ATOM   1735  H   ASN B  50      69.786  64.922  17.658  1.00  0.00           H  
ATOM   1737  HA  ASN B  50      67.906  64.493  19.867  1.00  0.00           H  
ATOM   1739  HB2 ASN B  50      68.281  67.214  18.500  1.00  0.00           H  
ATOM   1740  HB3 ASN B  50      67.522  66.959  19.970  1.00  0.00           H  
ATOM   1744 HD21 ASN B  50      70.829  66.968  18.626  1.00  0.00           H  
ATOM   1745 HD22 ASN B  50      71.507  67.229  20.255  1.00  0.00           H  
ATOM   1748  N   GLU B  51      66.573  65.510  17.012  1.00  0.00           N  
ATOM   1750  CA  GLU B  51      65.422  65.847  16.083  1.00  0.00           C  
ATOM   1761  C   GLU B  51      64.393  64.605  15.814  1.00  0.00           C  
ATOM   1762  O   GLU B  51      63.564  64.617  14.931  1.00  0.00           O  
ATOM   1752  CB  GLU B  51      65.899  66.436  14.711  1.00  0.00           C  
ATOM   1755  CG  GLU B  51      66.410  65.351  13.711  1.00  0.00           C  
ATOM   1758  CD  GLU B  51      67.884  64.892  13.853  1.00  0.00           C  
ATOM   1759  OE1 GLU B  51      68.303  63.935  13.146  1.00  0.00           O  
ATOM   1760  OE2 GLU B  51      68.600  65.366  14.780  1.00  0.00           O1-
ATOM   1749  H   GLU B  51      67.487  65.602  16.593  1.00  0.00           H  
ATOM   1751  HA  GLU B  51      64.869  66.662  16.549  1.00  0.00           H  
ATOM   1753  HB2 GLU B  51      65.033  66.931  14.271  1.00  0.00           H  
ATOM   1754  HB3 GLU B  51      66.623  67.243  14.819  1.00  0.00           H  
ATOM   1756  HG2 GLU B  51      65.780  64.463  13.753  1.00  0.00           H  
ATOM   1757  HG3 GLU B  51      66.276  65.840  12.746  1.00  0.00           H  
ATOM   1763  N   ASN B  52      64.546  63.589  16.706  1.00  0.00           N  
ATOM   1765  CA  ASN B  52      63.864  62.342  16.608  1.00  0.00           C  
ATOM   1775  C   ASN B  52      62.337  62.244  16.908  1.00  0.00           C  
ATOM   1776  O   ASN B  52      61.706  61.259  16.558  1.00  0.00           O  
ATOM   1767  CB  ASN B  52      64.653  61.310  17.434  1.00  0.00           C  
ATOM   1770  CG  ASN B  52      64.374  61.422  18.914  1.00  0.00           C  
ATOM   1772  ND2 ASN B  52      65.378  61.976  19.625  1.00  0.00           N  
ATOM   1771  OD1 ASN B  52      63.445  60.910  19.391  1.00  0.00           O  
ATOM   1764  H   ASN B  52      65.013  63.827  17.569  1.00  0.00           H  
ATOM   1766  HA  ASN B  52      63.992  61.983  15.587  1.00  0.00           H  
ATOM   1768  HB2 ASN B  52      64.346  60.307  17.140  1.00  0.00           H  
ATOM   1769  HB3 ASN B  52      65.714  61.394  17.197  1.00  0.00           H  
ATOM   1773 HD21 ASN B  52      66.234  62.363  19.253  1.00  0.00           H  
ATOM   1774 HD22 ASN B  52      65.184  61.943  20.616  1.00  0.00           H  
ATOM   1777  N   ASN B  53      61.803  63.291  17.512  1.00  0.00           N  
ATOM   1779  CA  ASN B  53      60.587  63.090  18.283  1.00  0.00           C  
ATOM   1789  C   ASN B  53      59.464  62.875  17.221  1.00  0.00           C  
ATOM   1790  O   ASN B  53      59.361  63.543  16.194  1.00  0.00           O  
ATOM   1781  CB  ASN B  53      60.214  64.247  19.265  1.00  0.00           C  
ATOM   1784  CG  ASN B  53      61.244  64.487  20.391  1.00  0.00           C  
ATOM   1786  ND2 ASN B  53      61.303  65.728  20.932  1.00  0.00           N  
ATOM   1785  OD1 ASN B  53      62.072  63.664  20.718  1.00  0.00           O  
ATOM   1778  H   ASN B  53      62.349  64.135  17.605  1.00  0.00           H  
ATOM   1780  HA  ASN B  53      60.807  62.200  18.873  1.00  0.00           H  
ATOM   1782  HB2 ASN B  53      60.068  65.180  18.720  1.00  0.00           H  
ATOM   1783  HB3 ASN B  53      59.328  63.891  19.790  1.00  0.00           H  
ATOM   1787 HD21 ASN B  53      60.491  66.319  20.830  1.00  0.00           H  
ATOM   1788 HD22 ASN B  53      62.003  66.041  21.590  1.00  0.00           H  
ATOM   1791  N   THR B  54      58.550  61.952  17.520  1.00  0.00           N  
ATOM   1793  CA  THR B  54      57.411  61.742  16.662  1.00  0.00           C  
ATOM   1803  C   THR B  54      56.076  61.732  17.425  1.00  0.00           C  
ATOM   1804  O   THR B  54      55.989  61.217  18.562  1.00  0.00           O  
ATOM   1795  CB  THR B  54      57.573  60.537  15.713  1.00  0.00           C  
ATOM   1797  CG2 THR B  54      58.652  60.868  14.620  1.00  0.00           C  
ATOM   1801  OG1 THR B  54      57.885  59.240  16.280  1.00  0.00           O  
ATOM   1792  H   THR B  54      58.635  61.421  18.376  1.00  0.00           H  
ATOM   1794  HA  THR B  54      57.308  62.550  15.938  1.00  0.00           H  
ATOM   1796  HB  THR B  54      56.675  60.554  15.096  1.00  0.00           H  
ATOM   1802  HG1 THR B  54      57.044  58.807  16.119  1.00  0.00           H  
ATOM   1798 HG21 THR B  54      58.839  59.983  14.012  1.00  0.00           H  
ATOM   1799 HG22 THR B  54      58.319  61.671  13.963  1.00  0.00           H  
ATOM   1800 HG23 THR B  54      59.609  61.167  15.047  1.00  0.00           H  
ATOM   1805  N   TRP B  55      54.968  62.095  16.813  1.00  0.00           N  
ATOM   1807  CA  TRP B  55      53.610  61.840  17.363  1.00  0.00           C  
ATOM   1827  C   TRP B  55      53.156  60.449  16.778  1.00  0.00           C  
ATOM   1828  O   TRP B  55      52.862  60.319  15.632  1.00  0.00           O  
ATOM   1809  CB  TRP B  55      52.628  62.920  16.852  1.00  0.00           C  
ATOM   1812  CG  TRP B  55      52.946  64.253  17.401  1.00  0.00           C  
ATOM   1813  CD1 TRP B  55      53.609  65.270  16.792  1.00  0.00           C  
ATOM   1826  CD2 TRP B  55      52.491  64.801  18.645  1.00  0.00           C  
ATOM   1817  CE2 TRP B  55      52.908  66.176  18.776  1.00  0.00           C  
ATOM   1824  CE3 TRP B  55      51.532  64.331  19.586  1.00  0.00           C  
ATOM   1815  NE1 TRP B  55      53.644  66.355  17.664  1.00  0.00           N  
ATOM   1818  CZ2 TRP B  55      52.657  66.967  19.899  1.00  0.00           C  
ATOM   1822  CZ3 TRP B  55      51.290  65.095  20.731  1.00  0.00           C  
ATOM   1820  CH2 TRP B  55      51.784  66.448  20.904  1.00  0.00           C  
ATOM   1806  H   TRP B  55      55.095  62.595  15.945  1.00  0.00           H  
ATOM   1808  HA  TRP B  55      53.596  61.786  18.452  1.00  0.00           H  
ATOM   1810  HB2 TRP B  55      52.694  62.965  15.765  1.00  0.00           H  
ATOM   1811  HB3 TRP B  55      51.597  62.583  16.968  1.00  0.00           H  
ATOM   1814  HD1 TRP B  55      53.950  65.242  15.767  1.00  0.00           H  
ATOM   1816  HE1 TRP B  55      53.978  67.293  17.495  1.00  0.00           H  
ATOM   1825  HE3 TRP B  55      51.162  63.318  19.535  1.00  0.00           H  
ATOM   1819  HZ2 TRP B  55      53.082  67.953  20.014  1.00  0.00           H  
ATOM   1823  HZ3 TRP B  55      50.626  64.742  21.505  1.00  0.00           H  
ATOM   1821  HH2 TRP B  55      51.478  67.062  21.738  1.00  0.00           H  
ATOM   1829  N   GLU B  56      52.758  59.640  17.719  1.00  0.00           N  
ATOM   1831  CA  GLU B  56      52.151  58.271  17.372  1.00  0.00           C  
ATOM   1842  C   GLU B  56      50.781  58.053  18.214  1.00  0.00           C  
ATOM   1843  O   GLU B  56      50.660  58.490  19.389  1.00  0.00           O  
ATOM   1833  CB  GLU B  56      53.140  57.065  17.637  1.00  0.00           C  
ATOM   1836  CG  GLU B  56      54.592  57.254  17.212  1.00  0.00           C  
ATOM   1839  CD  GLU B  56      54.782  57.214  15.686  1.00  0.00           C  
ATOM   1840  OE1 GLU B  56      55.804  57.784  15.186  1.00  0.00           O  
ATOM   1841  OE2 GLU B  56      54.069  56.530  14.966  1.00  0.00           O1-
ATOM   1830  H   GLU B  56      53.074  59.805  18.664  1.00  0.00           H  
ATOM   1832  HA  GLU B  56      51.861  58.171  16.326  1.00  0.00           H  
ATOM   1834  HB2 GLU B  56      53.150  56.982  18.724  1.00  0.00           H  
ATOM   1835  HB3 GLU B  56      52.757  56.164  17.158  1.00  0.00           H  
ATOM   1837  HG2 GLU B  56      54.967  58.260  17.405  1.00  0.00           H  
ATOM   1838  HG3 GLU B  56      55.150  56.436  17.667  1.00  0.00           H  
ATOM   1844  N   PRO B  57      49.821  57.292  17.747  1.00  0.00           N  
ATOM   1854  CA  PRO B  57      48.557  56.899  18.517  1.00  0.00           C  
ATOM   1856  C   PRO B  57      48.798  56.122  19.843  1.00  0.00           C  
ATOM   1857  O   PRO B  57      49.778  55.406  19.827  1.00  0.00           O  
ATOM   1851  CB  PRO B  57      47.704  56.004  17.525  1.00  0.00           C  
ATOM   1848  CG  PRO B  57      48.732  55.410  16.634  1.00  0.00           C  
ATOM   1845  CD  PRO B  57      49.742  56.593  16.396  1.00  0.00           C  
ATOM   1855  HA  PRO B  57      48.033  57.828  18.743  1.00  0.00           H  
ATOM   1852  HB2 PRO B  57      47.045  55.272  17.991  1.00  0.00           H  
ATOM   1853  HB3 PRO B  57      47.058  56.662  16.943  1.00  0.00           H  
ATOM   1849  HG2 PRO B  57      49.238  54.548  17.069  1.00  0.00           H  
ATOM   1850  HG3 PRO B  57      48.273  55.232  15.662  1.00  0.00           H  
ATOM   1846  HD2 PRO B  57      50.666  56.234  15.943  1.00  0.00           H  
ATOM   1847  HD3 PRO B  57      49.350  57.335  15.701  1.00  0.00           H  
ATOM   1858  N   LEU B  58      47.781  56.155  20.704  1.00  0.00           N  
ATOM   1860  CA  LEU B  58      47.766  55.401  21.968  1.00  0.00           C  
ATOM   1875  C   LEU B  58      48.057  53.854  21.777  1.00  0.00           C  
ATOM   1876  O   LEU B  58      48.872  53.302  22.487  1.00  0.00           O  
ATOM   1862  CB  LEU B  58      46.435  55.557  22.715  1.00  0.00           C  
ATOM   1865  CG  LEU B  58      46.515  55.101  24.225  1.00  0.00           C  
ATOM   1867  CD1 LEU B  58      47.571  55.949  25.033  1.00  0.00           C  
ATOM   1871  CD2 LEU B  58      45.227  55.428  25.003  1.00  0.00           C  
ATOM   1859  H   LEU B  58      46.966  56.703  20.468  1.00  0.00           H  
ATOM   1861  HA  LEU B  58      48.537  55.897  22.557  1.00  0.00           H  
ATOM   1863  HB2 LEU B  58      46.179  56.617  22.708  1.00  0.00           H  
ATOM   1864  HB3 LEU B  58      45.605  55.030  22.244  1.00  0.00           H  
ATOM   1866  HG  LEU B  58      46.773  54.045  24.306  1.00  0.00           H  
ATOM   1868 HD11 LEU B  58      47.473  56.988  24.718  1.00  0.00           H  
ATOM   1869 HD12 LEU B  58      47.623  55.743  26.102  1.00  0.00           H  
ATOM   1870 HD13 LEU B  58      48.512  55.605  24.604  1.00  0.00           H  
ATOM   1872 HD21 LEU B  58      44.406  55.063  24.386  1.00  0.00           H  
ATOM   1873 HD22 LEU B  58      45.118  54.979  25.991  1.00  0.00           H  
ATOM   1874 HD23 LEU B  58      45.127  56.503  25.153  1.00  0.00           H  
ATOM   1877  N   GLU B  59      47.496  53.321  20.720  1.00  0.00           N  
ATOM   1879  CA  GLU B  59      47.631  51.945  20.199  1.00  0.00           C  
ATOM   1890  C   GLU B  59      49.139  51.626  19.786  1.00  0.00           C  
ATOM   1891  O   GLU B  59      49.680  50.577  20.138  1.00  0.00           O  
ATOM   1881  CB  GLU B  59      46.531  51.630  19.090  1.00  0.00           C  
ATOM   1884  CG  GLU B  59      45.041  52.007  19.268  1.00  0.00           C  
ATOM   1887  CD  GLU B  59      44.730  53.481  18.953  1.00  0.00           C  
ATOM   1888  OE1 GLU B  59      44.138  53.826  17.906  1.00  0.00           O  
ATOM   1889  OE2 GLU B  59      45.158  54.271  19.822  1.00  0.00           O1-
ATOM   1878  H   GLU B  59      46.808  53.864  20.219  1.00  0.00           H  
ATOM   1880  HA  GLU B  59      47.522  51.241  21.023  1.00  0.00           H  
ATOM   1882  HB2 GLU B  59      46.929  51.937  18.123  1.00  0.00           H  
ATOM   1883  HB3 GLU B  59      46.601  50.543  19.129  1.00  0.00           H  
ATOM   1885  HG2 GLU B  59      44.492  51.461  18.500  1.00  0.00           H  
ATOM   1886  HG3 GLU B  59      44.736  51.634  20.245  1.00  0.00           H  
ATOM   1892  N   ASN B  60      49.866  52.610  19.235  1.00  0.00           N  
ATOM   1894  CA  ASN B  60      51.280  52.331  18.810  1.00  0.00           C  
ATOM   1904  C   ASN B  60      52.175  52.181  20.083  1.00  0.00           C  
ATOM   1905  O   ASN B  60      53.100  51.349  20.099  1.00  0.00           O  
ATOM   1896  CB  ASN B  60      51.707  53.504  17.960  1.00  0.00           C  
ATOM   1899  CG  ASN B  60      51.430  53.272  16.466  1.00  0.00           C  
ATOM   1901  ND2 ASN B  60      52.088  53.976  15.560  1.00  0.00           N  
ATOM   1900  OD1 ASN B  60      50.674  52.400  16.032  1.00  0.00           O  
ATOM   1893  H   ASN B  60      49.421  53.506  19.096  1.00  0.00           H  
ATOM   1895  HA  ASN B  60      51.299  51.365  18.305  1.00  0.00           H  
ATOM   1897  HB2 ASN B  60      51.282  54.462  18.261  1.00  0.00           H  
ATOM   1898  HB3 ASN B  60      52.783  53.623  18.088  1.00  0.00           H  
ATOM   1902 HD21 ASN B  60      52.731  54.699  15.852  1.00  0.00           H  
ATOM   1903 HD22 ASN B  60      51.883  53.715  14.607  1.00  0.00           H  
ATOM   1906  N   VAL B  61      51.863  52.946  21.247  1.00  0.00           N  
ATOM   1908  CA  VAL B  61      52.653  52.896  22.486  1.00  0.00           C  
ATOM   1920  C   VAL B  61      52.254  51.834  23.493  1.00  0.00           C  
ATOM   1921  O   VAL B  61      52.780  51.645  24.597  1.00  0.00           O  
ATOM   1910  CB  VAL B  61      52.941  54.328  22.980  1.00  0.00           C  
ATOM   1912  CG1 VAL B  61      53.365  55.296  21.876  1.00  0.00           C  
ATOM   1916  CG2 VAL B  61      51.719  54.787  23.808  1.00  0.00           C  
ATOM   1907  H   VAL B  61      51.242  53.732  21.121  1.00  0.00           H  
ATOM   1909  HA  VAL B  61      53.640  52.650  22.095  1.00  0.00           H  
ATOM   1911  HB  VAL B  61      53.812  54.313  23.634  1.00  0.00           H  
ATOM   1913 HG11 VAL B  61      53.695  56.257  22.271  1.00  0.00           H  
ATOM   1914 HG12 VAL B  61      54.077  54.706  21.298  1.00  0.00           H  
ATOM   1915 HG13 VAL B  61      52.504  55.552  21.259  1.00  0.00           H  
ATOM   1917 HG21 VAL B  61      51.908  55.853  23.942  1.00  0.00           H  
ATOM   1918 HG22 VAL B  61      50.791  54.534  23.296  1.00  0.00           H  
ATOM   1919 HG23 VAL B  61      51.828  54.309  24.781  1.00  0.00           H  
ATOM   1922  N   GLY B  62      51.291  51.019  23.083  1.00  0.00           N  
ATOM   1924  CA  GLY B  62      50.644  49.915  23.846  1.00  0.00           C  
ATOM   1927  C   GLY B  62      51.811  48.998  24.475  1.00  0.00           C  
ATOM   1928  O   GLY B  62      51.719  48.518  25.606  1.00  0.00           O  
ATOM   1923  H   GLY B  62      50.701  51.325  22.322  1.00  0.00           H  
ATOM   1925  HA2 GLY B  62      50.017  50.339  24.630  1.00  0.00           H  
ATOM   1926  HA3 GLY B  62      50.195  49.223  23.133  1.00  0.00           H  
ATOM   1929  N   ASN B  63      52.895  48.743  23.667  1.00  0.00           N  
ATOM   1931  CA  ASN B  63      54.101  47.972  24.125  1.00  0.00           C  
ATOM   1941  C   ASN B  63      54.965  48.688  25.249  1.00  0.00           C  
ATOM   1942  O   ASN B  63      55.586  47.973  26.007  1.00  0.00           O  
ATOM   1933  CB  ASN B  63      54.783  47.634  22.787  1.00  0.00           C  
ATOM   1936  CG  ASN B  63      54.328  46.355  22.001  1.00  0.00           C  
ATOM   1938  ND2 ASN B  63      54.397  46.446  20.654  1.00  0.00           N  
ATOM   1937  OD1 ASN B  63      53.961  45.357  22.533  1.00  0.00           O  
ATOM   1930  H   ASN B  63      52.940  49.142  22.740  1.00  0.00           H  
ATOM   1932  HA  ASN B  63      53.846  46.952  24.411  1.00  0.00           H  
ATOM   1934  HB2 ASN B  63      54.670  48.480  22.109  1.00  0.00           H  
ATOM   1935  HB3 ASN B  63      55.845  47.436  22.934  1.00  0.00           H  
ATOM   1939 HD21 ASN B  63      54.767  47.299  20.261  1.00  0.00           H  
ATOM   1940 HD22 ASN B  63      54.219  45.615  20.108  1.00  0.00           H  
ATOM   1943  N   CYS B  64      54.906  49.984  25.307  1.00  0.00           N  
ATOM   1945  CA  CYS B  64      55.517  50.722  26.393  1.00  0.00           C  
ATOM   1952  C   CYS B  64      54.479  51.317  27.417  1.00  0.00           C  
ATOM   1953  O   CYS B  64      54.745  52.296  28.191  1.00  0.00           O  
ATOM   1947  CB  CYS B  64      56.528  51.648  25.755  1.00  0.00           C  
ATOM   1950  SG  CYS B  64      55.623  53.040  25.154  1.00  0.00           S  
ATOM   1944  H   CYS B  64      54.312  50.477  24.656  1.00  0.00           H  
ATOM   1946  HA  CYS B  64      56.080  49.969  26.945  1.00  0.00           H  
ATOM   1948  HB2 CYS B  64      57.289  51.927  26.483  1.00  0.00           H  
ATOM   1949  HB3 CYS B  64      57.009  51.100  24.944  1.00  0.00           H  
ATOM   1951  HG  CYS B  64      54.561  52.339  24.748  1.00  0.00           H  
ATOM   1954  N   MET B  65      53.386  50.571  27.588  1.00  0.00           N  
ATOM   1956  CA  MET B  65      52.382  51.208  28.418  1.00  0.00           C  
ATOM   1969  C   MET B  65      52.699  51.650  29.887  1.00  0.00           C  
ATOM   1970  O   MET B  65      52.107  52.653  30.311  1.00  0.00           O  
ATOM   1958  CB  MET B  65      51.120  50.413  28.287  1.00  0.00           C  
ATOM   1961  CG  MET B  65      49.950  51.180  28.830  1.00  0.00           C  
ATOM   1964  SD  MET B  65      49.572  52.898  28.313  1.00  0.00           S  
ATOM   1965  CE  MET B  65      49.561  52.480  26.563  1.00  0.00           C  
ATOM   1955  H   MET B  65      53.108  49.762  27.052  1.00  0.00           H  
ATOM   1957  HA  MET B  65      52.226  52.168  27.925  1.00  0.00           H  
ATOM   1959  HB2 MET B  65      50.977  50.220  27.224  1.00  0.00           H  
ATOM   1960  HB3 MET B  65      51.282  49.423  28.715  1.00  0.00           H  
ATOM   1962  HG2 MET B  65      49.040  50.632  28.586  1.00  0.00           H  
ATOM   1963  HG3 MET B  65      50.000  51.101  29.916  1.00  0.00           H  
ATOM   1966  HE1 MET B  65      49.128  53.250  25.925  1.00  0.00           H  
ATOM   1967  HE2 MET B  65      50.597  52.358  26.247  1.00  0.00           H  
ATOM   1968  HE3 MET B  65      49.074  51.512  26.439  1.00  0.00           H  
ATOM   1971  N   LYS B  66      53.693  51.069  30.594  1.00  0.00           N  
ATOM   1973  CA  LYS B  66      54.242  51.537  31.920  1.00  0.00           C  
ATOM   1991  C   LYS B  66      54.584  53.020  31.802  1.00  0.00           C  
ATOM   1992  O   LYS B  66      54.141  53.797  32.616  1.00  0.00           O  
ATOM   1975  CB  LYS B  66      55.422  50.669  32.399  1.00  0.00           C  
ATOM   1978  CG  LYS B  66      56.308  51.195  33.553  1.00  0.00           C  
ATOM   1981  CD  LYS B  66      55.509  51.664  34.735  1.00  0.00           C  
ATOM   1984  CE  LYS B  66      56.542  51.773  35.884  1.00  0.00           C  
ATOM   1987  NZ  LYS B  66      55.889  52.307  37.136  1.00  0.00           N1+
ATOM   1972  H   LYS B  66      54.178  50.289  30.173  1.00  0.00           H  
ATOM   1974  HA  LYS B  66      53.492  51.581  32.709  1.00  0.00           H  
ATOM   1976  HB2 LYS B  66      55.037  49.761  32.864  1.00  0.00           H  
ATOM   1977  HB3 LYS B  66      56.096  50.544  31.551  1.00  0.00           H  
ATOM   1979  HG2 LYS B  66      56.973  50.384  33.849  1.00  0.00           H  
ATOM   1980  HG3 LYS B  66      56.951  52.025  33.259  1.00  0.00           H  
ATOM   1982  HD2 LYS B  66      55.039  52.604  34.444  1.00  0.00           H  
ATOM   1983  HD3 LYS B  66      54.755  50.892  34.888  1.00  0.00           H  
ATOM   1985  HE2 LYS B  66      56.951  50.766  35.974  1.00  0.00           H  
ATOM   1986  HE3 LYS B  66      57.420  52.325  35.547  1.00  0.00           H  
ATOM   1988  HZ1 LYS B  66      56.486  52.075  37.917  1.00  0.00           H  
ATOM   1989  HZ2 LYS B  66      55.741  53.294  36.978  1.00  0.00           H  
ATOM   1990  HZ3 LYS B  66      55.017  51.849  37.358  1.00  0.00           H  
ATOM   1993  N   LEU B  67      55.311  53.419  30.762  1.00  0.00           N  
ATOM   1995  CA  LEU B  67      55.869  54.766  30.690  1.00  0.00           C  
ATOM   2010  C   LEU B  67      54.783  55.808  30.531  1.00  0.00           C  
ATOM   2011  O   LEU B  67      54.980  56.832  31.158  1.00  0.00           O  
ATOM   1997  CB  LEU B  67      56.821  54.762  29.472  1.00  0.00           C  
ATOM   2000  CG  LEU B  67      57.937  53.680  29.599  1.00  0.00           C  
ATOM   2002  CD1 LEU B  67      58.984  53.838  28.424  1.00  0.00           C  
ATOM   2006  CD2 LEU B  67      58.656  53.871  30.929  1.00  0.00           C  
ATOM   1994  H   LEU B  67      55.587  52.830  29.988  1.00  0.00           H  
ATOM   1996  HA  LEU B  67      56.422  54.948  31.611  1.00  0.00           H  
ATOM   1998  HB2 LEU B  67      56.259  54.676  28.542  1.00  0.00           H  
ATOM   1999  HB3 LEU B  67      57.396  55.686  29.412  1.00  0.00           H  
ATOM   2001  HG  LEU B  67      57.601  52.644  29.643  1.00  0.00           H  
ATOM   2003 HD11 LEU B  67      59.323  54.871  28.346  1.00  0.00           H  
ATOM   2004 HD12 LEU B  67      59.881  53.244  28.601  1.00  0.00           H  
ATOM   2005 HD13 LEU B  67      58.396  53.585  27.542  1.00  0.00           H  
ATOM   2007 HD21 LEU B  67      59.659  53.448  30.877  1.00  0.00           H  
ATOM   2008 HD22 LEU B  67      58.776  54.953  30.971  1.00  0.00           H  
ATOM   2009 HD23 LEU B  67      58.094  53.492  31.782  1.00  0.00           H  
ATOM   2012  N   VAL B  68      53.770  55.525  29.749  1.00  0.00           N  
ATOM   2014  CA  VAL B  68      52.537  56.371  29.700  1.00  0.00           C  
ATOM   2026  C   VAL B  68      51.739  56.432  30.976  1.00  0.00           C  
ATOM   2027  O   VAL B  68      51.313  57.557  31.265  1.00  0.00           O  
ATOM   2016  CB  VAL B  68      51.668  56.049  28.486  1.00  0.00           C  
ATOM   2018  CG1 VAL B  68      50.421  56.881  28.396  1.00  0.00           C  
ATOM   2022  CG2 VAL B  68      52.523  56.341  27.233  1.00  0.00           C  
ATOM   2013  H   VAL B  68      53.695  54.582  29.396  1.00  0.00           H  
ATOM   2015  HA  VAL B  68      52.859  57.388  29.474  1.00  0.00           H  
ATOM   2017  HB  VAL B  68      51.342  55.008  28.499  1.00  0.00           H  
ATOM   2019 HG11 VAL B  68      49.669  56.644  29.149  1.00  0.00           H  
ATOM   2020 HG12 VAL B  68      50.691  57.917  28.602  1.00  0.00           H  
ATOM   2021 HG13 VAL B  68      49.976  56.815  27.404  1.00  0.00           H  
ATOM   2023 HG21 VAL B  68      52.827  57.376  27.075  1.00  0.00           H  
ATOM   2024 HG22 VAL B  68      53.393  55.695  27.120  1.00  0.00           H  
ATOM   2025 HG23 VAL B  68      51.929  56.048  26.368  1.00  0.00           H  
ATOM   2028  N   SER B  69      51.624  55.399  31.687  1.00  0.00           N  
ATOM   2030  CA  SER B  69      51.003  55.414  33.053  1.00  0.00           C  
ATOM   2037  C   SER B  69      51.913  56.222  34.046  1.00  0.00           C  
ATOM   2038  O   SER B  69      51.354  57.048  34.797  1.00  0.00           O  
ATOM   2032  CB  SER B  69      50.759  54.002  33.573  1.00  0.00           C  
ATOM   2035  OG  SER B  69      50.105  53.959  34.828  1.00  0.00           O  
ATOM   2029  H   SER B  69      51.888  54.491  31.332  1.00  0.00           H  
ATOM   2031  HA  SER B  69      50.043  55.917  32.933  1.00  0.00           H  
ATOM   2033  HB2 SER B  69      50.183  53.426  32.848  1.00  0.00           H  
ATOM   2034  HB3 SER B  69      51.740  53.579  33.789  1.00  0.00           H  
ATOM   2036  HG  SER B  69      50.102  53.008  34.956  1.00  0.00           H  
ATOM   2039  N   ASP B  70      53.242  56.065  33.946  1.00  0.00           N  
ATOM   2041  CA  ASP B  70      54.157  57.022  34.587  1.00  0.00           C  
ATOM   2049  C   ASP B  70      53.909  58.478  34.195  1.00  0.00           C  
ATOM   2050  O   ASP B  70      54.178  59.305  35.055  1.00  0.00           O  
ATOM   2043  CB  ASP B  70      55.632  56.567  34.492  1.00  0.00           C  
ATOM   2046  CG  ASP B  70      55.976  55.388  35.469  1.00  0.00           C  
ATOM   2047  OD1 ASP B  70      55.192  54.892  36.340  1.00  0.00           O  
ATOM   2048  OD2 ASP B  70      57.028  54.780  35.266  1.00  0.00           O1-
ATOM   2040  H   ASP B  70      53.709  55.314  33.459  1.00  0.00           H  
ATOM   2042  HA  ASP B  70      53.940  56.923  35.651  1.00  0.00           H  
ATOM   2044  HB2 ASP B  70      55.749  56.335  33.433  1.00  0.00           H  
ATOM   2045  HB3 ASP B  70      56.242  57.453  34.664  1.00  0.00           H  
ATOM   2051  N   PHE B  71      53.572  58.770  32.955  1.00  0.00           N  
ATOM   2053  CA  PHE B  71      53.399  60.204  32.504  1.00  0.00           C  
ATOM   2069  C   PHE B  71      52.058  60.787  33.044  1.00  0.00           C  
ATOM   2070  O   PHE B  71      51.952  61.764  33.865  1.00  0.00           O  
ATOM   2055  CB  PHE B  71      53.537  60.225  30.963  1.00  0.00           C  
ATOM   2058  CG  PHE B  71      53.420  61.626  30.330  1.00  0.00           C  
ATOM   2059  CD1 PHE B  71      54.475  62.559  30.498  1.00  0.00           C  
ATOM   2067  CD2 PHE B  71      52.184  62.069  29.746  1.00  0.00           C  
ATOM   2061  CE1 PHE B  71      54.328  63.868  30.002  1.00  0.00           C  
ATOM   2065  CE2 PHE B  71      52.018  63.412  29.410  1.00  0.00           C  
ATOM   2063  CZ  PHE B  71      53.064  64.340  29.556  1.00  0.00           C  
ATOM   2052  H   PHE B  71      53.604  58.017  32.283  1.00  0.00           H  
ATOM   2054  HA  PHE B  71      54.221  60.792  32.913  1.00  0.00           H  
ATOM   2056  HB2 PHE B  71      54.534  59.797  30.854  1.00  0.00           H  
ATOM   2057  HB3 PHE B  71      52.840  59.531  30.494  1.00  0.00           H  
ATOM   2060  HD1 PHE B  71      55.410  62.205  30.906  1.00  0.00           H  
ATOM   2068  HD2 PHE B  71      51.413  61.313  29.730  1.00  0.00           H  
ATOM   2062  HE1 PHE B  71      55.194  64.511  29.948  1.00  0.00           H  
ATOM   2066  HE2 PHE B  71      51.091  63.757  28.977  1.00  0.00           H  
ATOM   2064  HZ  PHE B  71      52.954  65.383  29.296  1.00  0.00           H  
ATOM   2071  N   GLU B  72      50.986  60.074  32.658  1.00  0.00           N  
ATOM   2073  CA  GLU B  72      49.597  60.343  33.091  1.00  0.00           C  
ATOM   2084  C   GLU B  72      49.459  60.685  34.600  1.00  0.00           C  
ATOM   2085  O   GLU B  72      48.610  61.528  34.906  1.00  0.00           O  
ATOM   2075  CB  GLU B  72      48.631  59.182  32.720  1.00  0.00           C  
ATOM   2078  CG  GLU B  72      47.151  59.484  32.557  1.00  0.00           C  
ATOM   2081  CD  GLU B  72      46.785  60.458  31.321  1.00  0.00           C  
ATOM   2082  OE1 GLU B  72      46.168  60.058  30.294  1.00  0.00           O  
ATOM   2083  OE2 GLU B  72      47.015  61.676  31.503  1.00  0.00           O1-
ATOM   2072  H   GLU B  72      51.153  59.302  32.028  1.00  0.00           H  
ATOM   2074  HA  GLU B  72      49.302  61.206  32.493  1.00  0.00           H  
ATOM   2076  HB2 GLU B  72      49.045  58.771  31.799  1.00  0.00           H  
ATOM   2077  HB3 GLU B  72      48.720  58.457  33.529  1.00  0.00           H  
ATOM   2079  HG2 GLU B  72      46.560  58.581  32.398  1.00  0.00           H  
ATOM   2080  HG3 GLU B  72      46.791  59.882  33.505  1.00  0.00           H  
ATOM   2086  N   SER B  73      50.253  60.049  35.457  1.00  0.00           N  
ATOM   2088  CA  SER B  73      50.092  60.191  36.936  1.00  0.00           C  
ATOM   2095  C   SER B  73      50.784  61.374  37.678  1.00  0.00           C  
ATOM   2096  O   SER B  73      50.330  61.891  38.672  1.00  0.00           O  
ATOM   2090  CB  SER B  73      50.473  58.846  37.468  1.00  0.00           C  
ATOM   2093  OG  SER B  73      51.869  58.470  37.042  1.00  0.00           O  
ATOM   2087  H   SER B  73      50.866  59.355  35.052  1.00  0.00           H  
ATOM   2089  HA  SER B  73      49.042  60.337  37.187  1.00  0.00           H  
ATOM   2091  HB2 SER B  73      50.434  58.777  38.555  1.00  0.00           H  
ATOM   2092  HB3 SER B  73      49.721  58.140  37.114  1.00  0.00           H  
ATOM   2094  HG  SER B  73      51.728  57.985  36.225  1.00  0.00           H  
ATOM   2097  N   GLU B  74      51.869  61.786  37.081  1.00  0.00           N  
ATOM   2099  CA  GLU B  74      52.699  62.798  37.601  1.00  0.00           C  
ATOM   2110  C   GLU B  74      52.220  64.192  37.172  1.00  0.00           C  
ATOM   2111  O   GLU B  74      52.255  65.139  37.956  1.00  0.00           O  
ATOM   2101  CB  GLU B  74      54.084  62.494  37.064  1.00  0.00           C  
ATOM   2104  CG  GLU B  74      55.224  63.469  37.404  1.00  0.00           C  
ATOM   2107  CD  GLU B  74      55.393  63.773  38.901  1.00  0.00           C  
ATOM   2108  OE1 GLU B  74      54.917  62.967  39.745  1.00  0.00           O  
ATOM   2109  OE2 GLU B  74      56.160  64.696  39.275  1.00  0.00           O1-
ATOM   2098  H   GLU B  74      52.203  61.174  36.350  1.00  0.00           H  
ATOM   2100  HA  GLU B  74      52.730  62.796  38.691  1.00  0.00           H  
ATOM   2102  HB2 GLU B  74      54.398  61.576  37.560  1.00  0.00           H  
ATOM   2103  HB3 GLU B  74      54.068  62.341  35.985  1.00  0.00           H  
ATOM   2105  HG2 GLU B  74      56.154  63.016  37.061  1.00  0.00           H  
ATOM   2106  HG3 GLU B  74      55.106  64.351  36.776  1.00  0.00           H  
ATOM   2112  N   VAL B  75      51.657  64.332  35.938  1.00  0.00           N  
ATOM   2114  CA  VAL B  75      51.013  65.609  35.497  1.00  0.00           C  
ATOM   2126  C   VAL B  75      49.625  65.735  36.156  1.00  0.00           C  
ATOM   2127  O   VAL B  75      49.177  66.831  36.397  1.00  0.00           O  
ATOM   2116  CB  VAL B  75      51.005  65.674  33.968  1.00  0.00           C  
ATOM   2118  CG1 VAL B  75      50.057  66.739  33.448  1.00  0.00           C  
ATOM   2122  CG2 VAL B  75      52.416  66.006  33.449  1.00  0.00           C  
ATOM   2113  H   VAL B  75      51.414  63.520  35.388  1.00  0.00           H  
ATOM   2115  HA  VAL B  75      51.453  66.466  36.006  1.00  0.00           H  
ATOM   2117  HB  VAL B  75      50.669  64.717  33.570  1.00  0.00           H  
ATOM   2119 HG11 VAL B  75      50.098  66.988  32.387  1.00  0.00           H  
ATOM   2120 HG12 VAL B  75      49.029  66.451  33.670  1.00  0.00           H  
ATOM   2121 HG13 VAL B  75      50.290  67.622  34.043  1.00  0.00           H  
ATOM   2123 HG21 VAL B  75      53.173  65.405  33.953  1.00  0.00           H  
ATOM   2124 HG22 VAL B  75      52.478  65.716  32.400  1.00  0.00           H  
ATOM   2125 HG23 VAL B  75      52.630  67.060  33.626  1.00  0.00           H  
ATOM   2128  N   PHE B  76      49.019  64.546  36.484  1.00  0.00           N  
ATOM   2130  CA  PHE B  76      47.857  64.452  37.395  1.00  0.00           C  
ATOM   2146  C   PHE B  76      48.264  65.005  38.762  1.00  0.00           C  
ATOM   2147  O   PHE B  76      47.529  65.851  39.257  1.00  0.00           O  
ATOM   2132  CB  PHE B  76      47.205  63.048  37.428  1.00  0.00           C  
ATOM   2135  CG  PHE B  76      46.274  62.840  38.628  1.00  0.00           C  
ATOM   2136  CD1 PHE B  76      46.749  62.633  39.938  1.00  0.00           C  
ATOM   2144  CD2 PHE B  76      44.850  62.715  38.409  1.00  0.00           C  
ATOM   2138  CE1 PHE B  76      45.823  62.424  40.997  1.00  0.00           C  
ATOM   2142  CE2 PHE B  76      43.955  62.528  39.444  1.00  0.00           C  
ATOM   2140  CZ  PHE B  76      44.407  62.408  40.781  1.00  0.00           C  
ATOM   2129  H   PHE B  76      49.426  63.703  36.106  1.00  0.00           H  
ATOM   2131  HA  PHE B  76      47.097  65.150  37.045  1.00  0.00           H  
ATOM   2133  HB2 PHE B  76      46.686  62.829  36.495  1.00  0.00           H  
ATOM   2134  HB3 PHE B  76      48.014  62.317  37.451  1.00  0.00           H  
ATOM   2137  HD1 PHE B  76      47.816  62.702  40.093  1.00  0.00           H  
ATOM   2145  HD2 PHE B  76      44.478  62.989  37.433  1.00  0.00           H  
ATOM   2139  HE1 PHE B  76      46.074  62.262  42.034  1.00  0.00           H  
ATOM   2143  HE2 PHE B  76      42.908  62.337  39.266  1.00  0.00           H  
ATOM   2141  HZ  PHE B  76      43.721  62.398  41.615  1.00  0.00           H  
ATOM   2148  N   ARG B  77      49.361  64.558  39.340  1.00  0.00           N  
ATOM   2150  CA  ARG B  77      49.852  65.084  40.687  1.00  0.00           C  
ATOM   2170  C   ARG B  77      50.056  66.619  40.649  1.00  0.00           C  
ATOM   2171  O   ARG B  77      49.601  67.258  41.556  1.00  0.00           O  
ATOM   2152  CB  ARG B  77      51.199  64.301  40.982  1.00  0.00           C  
ATOM   2155  CG  ARG B  77      51.654  64.583  42.367  1.00  0.00           C  
ATOM   2158  CD  ARG B  77      53.049  64.001  42.669  1.00  0.00           C  
ATOM   2161  NE  ARG B  77      54.057  64.737  41.883  1.00  0.00           N  
ATOM   2163  CZ  ARG B  77      54.479  65.957  41.969  1.00  0.00           C  
ATOM   2164  NH1 ARG B  77      54.248  66.665  42.993  1.00  0.00           N1+
ATOM   2167  NH2 ARG B  77      55.224  66.458  41.049  1.00  0.00           N  
ATOM   2149  H   ARG B  77      49.962  63.852  38.940  1.00  0.00           H  
ATOM   2151  HA  ARG B  77      49.066  64.904  41.420  1.00  0.00           H  
ATOM   2153  HB2 ARG B  77      50.977  63.269  40.713  1.00  0.00           H  
ATOM   2154  HB3 ARG B  77      51.959  64.653  40.285  1.00  0.00           H  
ATOM   2156  HG2 ARG B  77      51.481  65.636  42.589  1.00  0.00           H  
ATOM   2157  HG3 ARG B  77      50.956  64.096  43.047  1.00  0.00           H  
ATOM   2159  HD2 ARG B  77      53.316  64.032  43.725  1.00  0.00           H  
ATOM   2160  HD3 ARG B  77      53.132  63.004  42.237  1.00  0.00           H  
ATOM   2162  HE  ARG B  77      54.361  64.270  41.040  1.00  0.00           H  
ATOM   2165 HH11 ARG B  77      53.668  66.267  43.717  1.00  0.00           H  
ATOM   2166 HH12 ARG B  77      54.771  67.506  43.192  1.00  0.00           H  
ATOM   2168 HH21 ARG B  77      55.480  65.965  40.205  1.00  0.00           H  
ATOM   2169 HH22 ARG B  77      55.721  67.316  41.241  1.00  0.00           H  
ATOM   2172  N   LEU B  78      50.591  67.121  39.569  1.00  0.00           N  
ATOM   2174  CA  LEU B  78      50.894  68.561  39.323  1.00  0.00           C  
ATOM   2189  C   LEU B  78      49.647  69.365  39.199  1.00  0.00           C  
ATOM   2190  O   LEU B  78      49.528  70.382  39.848  1.00  0.00           O  
ATOM   2176  CB  LEU B  78      51.898  68.717  38.185  1.00  0.00           C  
ATOM   2179  CG  LEU B  78      53.349  68.342  38.416  1.00  0.00           C  
ATOM   2181  CD1 LEU B  78      53.935  67.977  37.094  1.00  0.00           C  
ATOM   2185  CD2 LEU B  78      54.150  69.442  39.080  1.00  0.00           C  
ATOM   2173  H   LEU B  78      51.047  66.502  38.915  1.00  0.00           H  
ATOM   2175  HA  LEU B  78      51.313  68.950  40.251  1.00  0.00           H  
ATOM   2177  HB2 LEU B  78      51.507  68.105  37.372  1.00  0.00           H  
ATOM   2178  HB3 LEU B  78      51.872  69.732  37.789  1.00  0.00           H  
ATOM   2180  HG  LEU B  78      53.452  67.412  38.976  1.00  0.00           H  
ATOM   2182 HD11 LEU B  78      53.693  68.795  36.415  1.00  0.00           H  
ATOM   2183 HD12 LEU B  78      55.010  67.824  37.183  1.00  0.00           H  
ATOM   2184 HD13 LEU B  78      53.529  67.037  36.721  1.00  0.00           H  
ATOM   2186 HD21 LEU B  78      54.099  70.343  38.469  1.00  0.00           H  
ATOM   2187 HD22 LEU B  78      53.870  69.649  40.113  1.00  0.00           H  
ATOM   2188 HD23 LEU B  78      55.193  69.132  39.017  1.00  0.00           H  
ATOM   2191  N   HID B  79      48.602  68.866  38.549  1.00  0.00           N  
ATOM   2193  CA  HID B  79      47.283  69.610  38.416  1.00  0.00           C  
ATOM   2206  C   HID B  79      46.598  69.651  39.828  1.00  0.00           C  
ATOM   2207  O   HID B  79      46.232  70.662  40.397  1.00  0.00           O  
ATOM   2195  CB  HID B  79      46.356  69.055  37.300  1.00  0.00           C  
ATOM   2198  CG  HID B  79      46.985  69.465  35.968  1.00  0.00           C  
ATOM   2204  CD2 HID B  79      46.910  70.759  35.486  1.00  0.00           C  
ATOM   2199  ND1 HID B  79      47.465  68.698  34.977  1.00  0.00           N  
ATOM   2201  CE1 HID B  79      47.901  69.543  34.026  1.00  0.00           C  
ATOM   2203  NE2 HID B  79      47.522  70.778  34.264  1.00  0.00           N  
ATOM   2192  H   HID B  79      48.671  68.063  37.940  1.00  0.00           H  
ATOM   2194  HA  HID B  79      47.559  70.631  38.151  1.00  0.00           H  
ATOM   2196  HB2 HID B  79      46.227  67.974  37.344  1.00  0.00           H  
ATOM   2197  HB3 HID B  79      45.336  69.412  37.440  1.00  0.00           H  
ATOM   2200  HD1 HID B  79      47.631  67.704  35.036  1.00  0.00           H  
ATOM   2205  HD2 HID B  79      46.464  71.574  36.038  1.00  0.00           H  
ATOM   2202  HE1 HID B  79      48.363  69.205  33.110  1.00  0.00           H  
ATOM   2208  N   ARG B  80      46.678  68.471  40.447  1.00  0.00           N  
ATOM   2210  CA  ARG B  80      46.209  68.202  41.828  1.00  0.00           C  
ATOM   2230  C   ARG B  80      46.927  69.039  42.864  1.00  0.00           C  
ATOM   2231  O   ARG B  80      46.272  69.793  43.662  1.00  0.00           O  
ATOM   2212  CB  ARG B  80      46.147  66.669  42.062  1.00  0.00           C  
ATOM   2215  CG  ARG B  80      45.344  66.307  43.392  1.00  0.00           C  
ATOM   2218  CD  ARG B  80      45.290  64.788  43.277  1.00  0.00           C  
ATOM   2221  NE  ARG B  80      44.608  64.251  44.504  1.00  0.00           N  
ATOM   2223  CZ  ARG B  80      43.389  63.817  44.538  1.00  0.00           C  
ATOM   2224  NH1 ARG B  80      42.534  63.944  43.606  1.00  0.00           N1+
ATOM   2227  NH2 ARG B  80      43.107  63.197  45.644  1.00  0.00           N  
ATOM   2209  H   ARG B  80      47.058  67.680  39.947  1.00  0.00           H  
ATOM   2211  HA  ARG B  80      45.218  68.648  41.908  1.00  0.00           H  
ATOM   2213  HB2 ARG B  80      45.609  66.267  41.204  1.00  0.00           H  
ATOM   2214  HB3 ARG B  80      47.131  66.211  42.156  1.00  0.00           H  
ATOM   2216  HG2 ARG B  80      45.878  66.622  44.289  1.00  0.00           H  
ATOM   2217  HG3 ARG B  80      44.325  66.693  43.370  1.00  0.00           H  
ATOM   2219  HD2 ARG B  80      44.830  64.449  42.349  1.00  0.00           H  
ATOM   2220  HD3 ARG B  80      46.268  64.309  43.305  1.00  0.00           H  
ATOM   2222  HE  ARG B  80      45.236  63.967  45.242  1.00  0.00           H  
ATOM   2225 HH11 ARG B  80      42.823  64.496  42.812  1.00  0.00           H  
ATOM   2226 HH12 ARG B  80      41.557  63.742  43.769  1.00  0.00           H  
ATOM   2228 HH21 ARG B  80      43.701  63.184  46.460  1.00  0.00           H  
ATOM   2229 HH22 ARG B  80      42.284  62.612  45.667  1.00  0.00           H  
ATOM   2232  N   LYS B  81      48.222  69.142  42.820  1.00  0.00           N  
ATOM   2234  CA  LYS B  81      49.106  70.053  43.593  1.00  0.00           C  
ATOM   2252  C   LYS B  81      48.849  71.524  43.315  1.00  0.00           C  
ATOM   2253  O   LYS B  81      49.026  72.297  44.235  1.00  0.00           O  
ATOM   2236  CB  LYS B  81      50.505  69.645  43.262  1.00  0.00           C  
ATOM   2239  CG  LYS B  81      51.598  70.453  44.021  1.00  0.00           C  
ATOM   2242  CD  LYS B  81      53.083  69.981  43.878  1.00  0.00           C  
ATOM   2245  CE  LYS B  81      54.007  70.802  44.761  1.00  0.00           C  
ATOM   2248  NZ  LYS B  81      55.392  70.695  44.369  1.00  0.00           N1+
ATOM   2233  H   LYS B  81      48.604  68.464  42.177  1.00  0.00           H  
ATOM   2235  HA  LYS B  81      48.891  69.930  44.655  1.00  0.00           H  
ATOM   2237  HB2 LYS B  81      50.655  68.600  43.533  1.00  0.00           H  
ATOM   2238  HB3 LYS B  81      50.771  69.649  42.205  1.00  0.00           H  
ATOM   2240  HG2 LYS B  81      51.498  71.460  43.615  1.00  0.00           H  
ATOM   2241  HG3 LYS B  81      51.410  70.479  45.094  1.00  0.00           H  
ATOM   2243  HD2 LYS B  81      53.202  68.951  44.215  1.00  0.00           H  
ATOM   2244  HD3 LYS B  81      53.378  69.993  42.829  1.00  0.00           H  
ATOM   2246  HE2 LYS B  81      53.647  71.814  44.579  1.00  0.00           H  
ATOM   2247  HE3 LYS B  81      53.880  70.461  45.788  1.00  0.00           H  
ATOM   2249  HZ1 LYS B  81      55.633  69.722  44.245  1.00  0.00           H  
ATOM   2250  HZ2 LYS B  81      55.561  71.180  43.499  1.00  0.00           H  
ATOM   2251  HZ3 LYS B  81      56.107  71.140  44.927  1.00  0.00           H  
ATOM   2254  N   ALA B  82      48.263  71.932  42.248  1.00  0.00           N  
ATOM   2256  CA  ALA B  82      47.700  73.248  41.994  1.00  0.00           C  
ATOM   2262  C   ALA B  82      46.162  73.437  42.294  1.00  0.00           C  
ATOM   2263  O   ALA B  82      45.581  74.575  42.120  1.00  0.00           O  
ATOM   2258  CB  ALA B  82      47.992  73.756  40.548  1.00  0.00           C  
ATOM   2255  H   ALA B  82      48.137  71.274  41.491  1.00  0.00           H  
ATOM   2257  HA  ALA B  82      48.259  73.890  42.674  1.00  0.00           H  
ATOM   2259  HB1 ALA B  82      47.524  73.090  39.823  1.00  0.00           H  
ATOM   2260  HB2 ALA B  82      47.534  74.740  40.450  1.00  0.00           H  
ATOM   2261  HB3 ALA B  82      49.077  73.705  40.460  1.00  0.00           H  
ATOM   2264  N   ALA B  83      45.449  72.434  42.748  1.00  0.00           N  
ATOM   2266  CA  ALA B  83      44.057  72.464  43.047  1.00  0.00           C  
ATOM   2272  C   ALA B  83      43.912  72.609  44.579  1.00  0.00           C  
ATOM   2273  O   ALA B  83      44.912  72.735  45.269  1.00  0.00           O  
ATOM   2268  CB  ALA B  83      43.380  71.219  42.403  1.00  0.00           C  
ATOM   2265  H   ALA B  83      45.994  71.598  42.905  1.00  0.00           H  
ATOM   2267  HA  ALA B  83      43.687  73.373  42.573  1.00  0.00           H  
ATOM   2269  HB1 ALA B  83      43.709  71.300  41.367  1.00  0.00           H  
ATOM   2270  HB2 ALA B  83      43.790  70.293  42.805  1.00  0.00           H  
ATOM   2271  HB3 ALA B  83      42.292  71.290  42.416  1.00  0.00           H  
ATOM   2274  N   ALA B  84      42.667  72.558  45.146  1.00  0.00           N  
ATOM   2276  CA  ALA B  84      42.425  72.724  46.565  1.00  0.00           C  
ATOM   2282  C   ALA B  84      42.960  71.562  47.368  1.00  0.00           C  
ATOM   2283  O   ALA B  84      42.750  70.450  47.005  1.00  0.00           O  
ATOM   2278  CB  ALA B  84      40.854  72.804  46.611  1.00  0.00           C  
ATOM   2275  H   ALA B  84      41.805  72.560  44.618  1.00  0.00           H  
ATOM   2277  HA  ALA B  84      42.886  73.681  46.810  1.00  0.00           H  
ATOM   2279  HB1 ALA B  84      40.496  71.810  46.341  1.00  0.00           H  
ATOM   2280  HB2 ALA B  84      40.563  73.045  47.633  1.00  0.00           H  
ATOM   2281  HB3 ALA B  84      40.608  73.555  45.861  1.00  0.00           H  
ATOM   2284  N   LYS B  85      43.520  71.821  48.540  1.00  0.00           N  
ATOM   2286  CA  LYS B  85      43.999  70.807  49.478  1.00  0.00           C  
ATOM   2304  C   LYS B  85      42.748  69.910  49.957  1.00  0.00           C  
ATOM   2305  O   LYS B  85      42.853  68.745  50.215  1.00  0.00           O  
ATOM   2288  CB  LYS B  85      44.744  71.540  50.566  1.00  0.00           C  
ATOM   2291  CG  LYS B  85      45.994  72.332  50.094  1.00  0.00           C  
ATOM   2294  CD  LYS B  85      46.721  73.226  51.071  1.00  0.00           C  
ATOM   2297  CE  LYS B  85      47.903  74.007  50.411  1.00  0.00           C  
ATOM   2300  NZ  LYS B  85      48.534  74.943  51.397  1.00  0.00           N1+
ATOM   2285  H   LYS B  85      43.847  72.738  48.811  1.00  0.00           H  
ATOM   2287  HA  LYS B  85      44.677  70.147  48.936  1.00  0.00           H  
ATOM   2289  HB2 LYS B  85      44.084  72.215  51.110  1.00  0.00           H  
ATOM   2290  HB3 LYS B  85      45.094  70.758  51.240  1.00  0.00           H  
ATOM   2292  HG2 LYS B  85      46.664  71.605  49.635  1.00  0.00           H  
ATOM   2293  HG3 LYS B  85      45.575  73.052  49.390  1.00  0.00           H  
ATOM   2295  HD2 LYS B  85      46.000  73.925  51.496  1.00  0.00           H  
ATOM   2296  HD3 LYS B  85      47.099  72.649  51.915  1.00  0.00           H  
ATOM   2298  HE2 LYS B  85      48.672  73.401  49.931  1.00  0.00           H  
ATOM   2299  HE3 LYS B  85      47.373  74.561  49.636  1.00  0.00           H  
ATOM   2301  HZ1 LYS B  85      49.126  75.598  50.906  1.00  0.00           H  
ATOM   2302  HZ2 LYS B  85      47.809  75.510  51.812  1.00  0.00           H  
ATOM   2303  HZ3 LYS B  85      49.051  74.515  52.151  1.00  0.00           H  
ATOM   2306  N   SER B  86      41.515  70.476  49.936  1.00  0.00           N  
ATOM   2308  CA  SER B  86      40.269  69.875  50.420  1.00  0.00           C  
ATOM   2315  C   SER B  86      39.514  68.821  49.568  1.00  0.00           C  
ATOM   2316  O   SER B  86      38.316  68.482  49.811  1.00  0.00           O  
ATOM   2310  CB  SER B  86      39.271  71.021  50.744  1.00  0.00           C  
ATOM   2313  OG  SER B  86      39.195  71.976  49.647  1.00  0.00           O  
ATOM   2307  H   SER B  86      41.462  71.427  49.599  1.00  0.00           H  
ATOM   2309  HA  SER B  86      40.537  69.360  51.342  1.00  0.00           H  
ATOM   2311  HB2 SER B  86      38.307  70.555  50.949  1.00  0.00           H  
ATOM   2312  HB3 SER B  86      39.581  71.544  51.648  1.00  0.00           H  
ATOM   2314  HG  SER B  86      38.521  71.708  49.018  1.00  0.00           H  
ATOM   2317  N   VAL B  87      40.233  68.196  48.701  1.00  0.00           N  
ATOM   2319  CA  VAL B  87      39.715  67.189  47.788  1.00  0.00           C  
ATOM   2331  C   VAL B  87      39.745  65.744  48.295  1.00  0.00           C  
ATOM   2332  O   VAL B  87      39.342  64.864  47.511  1.00  0.00           O  
ATOM   2321  CB  VAL B  87      40.439  67.355  46.437  1.00  0.00           C  
ATOM   2323  CG1 VAL B  87      40.058  68.711  45.776  1.00  0.00           C  
ATOM   2327  CG2 VAL B  87      41.973  67.191  46.500  1.00  0.00           C  
ATOM   2318  H   VAL B  87      41.200  68.484  48.751  1.00  0.00           H  
ATOM   2320  HA  VAL B  87      38.657  67.417  47.661  1.00  0.00           H  
ATOM   2322  HB  VAL B  87      40.007  66.640  45.737  1.00  0.00           H  
ATOM   2324 HG11 VAL B  87      40.229  69.555  46.445  1.00  0.00           H  
ATOM   2325 HG12 VAL B  87      40.716  68.835  44.916  1.00  0.00           H  
ATOM   2326 HG13 VAL B  87      39.015  68.765  45.464  1.00  0.00           H  
ATOM   2328 HG21 VAL B  87      42.420  67.068  45.514  1.00  0.00           H  
ATOM   2329 HG22 VAL B  87      42.429  68.017  47.045  1.00  0.00           H  
ATOM   2330 HG23 VAL B  87      42.201  66.235  46.972  1.00  0.00           H  
ATOM   2333  N   GLY B  88      40.153  65.490  49.522  1.00  0.00           N  
ATOM   2335  CA  GLY B  88      40.512  64.160  50.105  1.00  0.00           C  
ATOM   2338  C   GLY B  88      41.783  63.405  49.616  1.00  0.00           C  
ATOM   2339  O   GLY B  88      42.561  63.992  48.848  1.00  0.00           O  
ATOM   2334  H   GLY B  88      40.447  66.294  50.057  1.00  0.00           H  
ATOM   2336  HA2 GLY B  88      40.687  64.221  51.179  1.00  0.00           H  
ATOM   2337  HA3 GLY B  88      39.670  63.530  49.818  1.00  0.00           H  
ATOM   2340  N   LYS B  89      42.030  62.203  50.085  1.00  0.00           N  
ATOM   2342  CA  LYS B  89      43.158  61.285  49.572  1.00  0.00           C  
ATOM   2360  C   LYS B  89      42.830  60.578  48.206  1.00  0.00           C  
ATOM   2361  O   LYS B  89      41.700  60.346  47.833  1.00  0.00           O  
ATOM   2344  CB  LYS B  89      43.544  60.229  50.649  1.00  0.00           C  
ATOM   2347  CG  LYS B  89      42.351  59.326  50.951  1.00  0.00           C  
ATOM   2350  CD  LYS B  89      42.705  58.584  52.252  1.00  0.00           C  
ATOM   2353  CE  LYS B  89      41.498  57.705  52.726  1.00  0.00           C  
ATOM   2356  NZ  LYS B  89      41.844  56.801  53.866  1.00  0.00           N1+
ATOM   2341  H   LYS B  89      41.371  61.853  50.766  1.00  0.00           H  
ATOM   2343  HA  LYS B  89      44.035  61.923  49.473  1.00  0.00           H  
ATOM   2345  HB2 LYS B  89      44.384  59.621  50.313  1.00  0.00           H  
ATOM   2346  HB3 LYS B  89      43.896  60.783  51.519  1.00  0.00           H  
ATOM   2348  HG2 LYS B  89      41.401  59.756  51.269  1.00  0.00           H  
ATOM   2349  HG3 LYS B  89      42.116  58.555  50.217  1.00  0.00           H  
ATOM   2351  HD2 LYS B  89      43.548  57.944  51.990  1.00  0.00           H  
ATOM   2352  HD3 LYS B  89      42.863  59.251  53.099  1.00  0.00           H  
ATOM   2354  HE2 LYS B  89      40.715  58.358  53.111  1.00  0.00           H  
ATOM   2355  HE3 LYS B  89      41.152  57.037  51.937  1.00  0.00           H  
ATOM   2357  HZ1 LYS B  89      42.108  57.371  54.657  1.00  0.00           H  
ATOM   2358  HZ2 LYS B  89      41.190  56.094  54.170  1.00  0.00           H  
ATOM   2359  HZ3 LYS B  89      42.701  56.359  53.566  1.00  0.00           H  
ATOM   2362  N   SER B  90      43.843  60.216  47.524  1.00  0.00           N  
ATOM   2364  CA  SER B  90      43.796  59.513  46.270  1.00  0.00           C  
ATOM   2371  C   SER B  90      44.060  58.051  46.370  1.00  0.00           C  
ATOM   2372  O   SER B  90      45.012  57.671  47.097  1.00  0.00           O  
ATOM   2366  CB  SER B  90      44.687  60.203  45.223  1.00  0.00           C  
ATOM   2369  OG  SER B  90      44.551  59.546  43.957  1.00  0.00           O  
ATOM   2373  OXT SER B  90      43.270  57.179  45.884  1.00  0.00           O1-
ATOM   2363  H   SER B  90      44.745  60.295  47.971  1.00  0.00           H  
ATOM   2365  HA  SER B  90      42.772  59.498  45.895  1.00  0.00           H  
ATOM   2367  HB2 SER B  90      44.505  61.278  45.238  1.00  0.00           H  
ATOM   2368  HB3 SER B  90      45.720  60.064  45.541  1.00  0.00           H  
ATOM   2370  HG  SER B  90      43.666  59.746  43.644  1.00  0.00           H  
TER   
ATOM   2375  N   ALA C   1      72.151  43.125  28.419  1.00  0.00           N  
ATOM   2379  CA  ALA C   1      70.719  43.081  28.805  1.00  0.00           C  
ATOM   2385  C   ALA C   1      70.043  44.490  28.592  1.00  0.00           C  
ATOM   2386  O   ALA C   1      70.494  45.505  29.087  1.00  0.00           O  
ATOM   2381  CB  ALA C   1      70.744  42.666  30.275  1.00  0.00           C  
ATOM   2380  HA  ALA C   1      70.201  42.336  28.202  1.00  0.00           H  
ATOM   2382  HB1 ALA C   1      71.399  43.292  30.882  1.00  0.00           H  
ATOM   2383  HB2 ALA C   1      69.758  42.664  30.740  1.00  0.00           H  
ATOM   2384  HB3 ALA C   1      71.129  41.661  30.450  1.00  0.00           H  
ATOM   2376  H1  ALA C   1      72.183  43.468  27.469  1.00  0.00           H  
ATOM   2377  H2  ALA C   1      72.670  43.871  28.861  1.00  0.00           H  
ATOM   2378  H3  ALA C   1      72.508  42.184  28.494  1.00  0.00           H  
ATOM   2387  N   ARG C   2      68.928  44.532  27.928  1.00  0.00           N  
ATOM   2389  CA  ARG C   2      68.059  45.731  27.876  1.00  0.00           C  
ATOM   2409  C   ARG C   2      67.067  46.053  28.909  1.00  0.00           C  
ATOM   2410  O   ARG C   2      66.395  45.128  29.408  1.00  0.00           O  
ATOM   2391  CB  ARG C   2      67.369  45.637  26.469  1.00  0.00           C  
ATOM   2394  CG  ARG C   2      66.372  46.745  26.147  1.00  0.00           C  
ATOM   2397  CD  ARG C   2      65.846  46.695  24.685  1.00  0.00           C  
ATOM   2400  NE  ARG C   2      64.916  45.633  24.385  1.00  0.00           N  
ATOM   2402  CZ  ARG C   2      63.678  45.411  24.864  1.00  0.00           C  
ATOM   2403  NH1 ARG C   2      63.049  46.144  25.759  1.00  0.00           N1+
ATOM   2406  NH2 ARG C   2      62.979  44.453  24.360  1.00  0.00           N  
ATOM   2388  H   ARG C   2      68.537  43.683  27.545  1.00  0.00           H  
ATOM   2390  HA  ARG C   2      68.692  46.616  27.809  1.00  0.00           H  
ATOM   2392  HB2 ARG C   2      68.141  45.804  25.718  1.00  0.00           H  
ATOM   2393  HB3 ARG C   2      66.945  44.654  26.266  1.00  0.00           H  
ATOM   2395  HG2 ARG C   2      65.525  46.856  26.824  1.00  0.00           H  
ATOM   2396  HG3 ARG C   2      66.901  47.683  26.315  1.00  0.00           H  
ATOM   2398  HD2 ARG C   2      65.436  47.681  24.468  1.00  0.00           H  
ATOM   2399  HD3 ARG C   2      66.642  46.561  23.953  1.00  0.00           H  
ATOM   2401  HE  ARG C   2      65.180  45.000  23.644  1.00  0.00           H  
ATOM   2404 HH11 ARG C   2      63.514  46.916  26.215  1.00  0.00           H  
ATOM   2405 HH12 ARG C   2      62.147  45.769  26.015  1.00  0.00           H  
ATOM   2407 HH21 ARG C   2      63.480  43.699  23.911  1.00  0.00           H  
ATOM   2408 HH22 ARG C   2      62.029  44.346  24.684  1.00  0.00           H  
ATOM   2411  N   THR C   3      66.862  47.314  29.163  1.00  0.00           N  
ATOM   2413  CA  THR C   3      65.819  47.664  30.151  1.00  0.00           C  
ATOM   2423  C   THR C   3      64.908  48.795  29.681  1.00  0.00           C  
ATOM   2424  O   THR C   3      63.878  49.062  30.330  1.00  0.00           O  
ATOM   2415  CB  THR C   3      66.346  48.120  31.490  1.00  0.00           C  
ATOM   2417  CG2 THR C   3      66.799  46.953  32.398  1.00  0.00           C  
ATOM   2421  OG1 THR C   3      67.309  49.143  31.339  1.00  0.00           O  
ATOM   2412  H   THR C   3      67.481  48.020  28.792  1.00  0.00           H  
ATOM   2414  HA  THR C   3      65.128  46.834  30.297  1.00  0.00           H  
ATOM   2416  HB  THR C   3      65.462  48.549  31.963  1.00  0.00           H  
ATOM   2422  HG1 THR C   3      68.089  48.756  30.935  1.00  0.00           H  
ATOM   2418 HG21 THR C   3      66.001  46.213  32.462  1.00  0.00           H  
ATOM   2419 HG22 THR C   3      67.782  46.529  32.189  1.00  0.00           H  
ATOM   2420 HG23 THR C   3      67.008  47.488  33.324  1.00  0.00           H  
ATOM   2425  N   LYS C   4      65.327  49.542  28.626  1.00  0.00           N  
ATOM   2427  CA  LYS C   4      64.412  50.462  27.931  1.00  0.00           C  
ATOM   2445  C   LYS C   4      63.203  49.681  27.316  1.00  0.00           C  
ATOM   2446  O   LYS C   4      63.366  48.473  27.237  1.00  0.00           O  
ATOM   2429  CB  LYS C   4      65.168  51.246  26.898  1.00  0.00           C  
ATOM   2432  CG  LYS C   4      66.295  52.129  27.592  1.00  0.00           C  
ATOM   2435  CD  LYS C   4      66.892  53.173  26.634  1.00  0.00           C  
ATOM   2438  CE  LYS C   4      68.013  54.013  27.297  1.00  0.00           C  
ATOM   2441  NZ  LYS C   4      68.440  55.060  26.335  1.00  0.00           N1+
ATOM   2426  H   LYS C   4      66.218  49.409  28.170  1.00  0.00           H  
ATOM   2428  HA  LYS C   4      64.101  51.230  28.639  1.00  0.00           H  
ATOM   2430  HB2 LYS C   4      65.543  50.594  26.109  1.00  0.00           H  
ATOM   2431  HB3 LYS C   4      64.456  51.969  26.499  1.00  0.00           H  
ATOM   2433  HG2 LYS C   4      65.806  52.720  28.367  1.00  0.00           H  
ATOM   2434  HG3 LYS C   4      67.133  51.618  28.067  1.00  0.00           H  
ATOM   2436  HD2 LYS C   4      67.296  52.766  25.707  1.00  0.00           H  
ATOM   2437  HD3 LYS C   4      66.215  53.972  26.331  1.00  0.00           H  
ATOM   2439  HE2 LYS C   4      67.710  54.509  28.219  1.00  0.00           H  
ATOM   2440  HE3 LYS C   4      68.889  53.368  27.368  1.00  0.00           H  
ATOM   2442  HZ1 LYS C   4      68.501  54.621  25.427  1.00  0.00           H  
ATOM   2443  HZ2 LYS C   4      67.757  55.805  26.315  1.00  0.00           H  
ATOM   2444  HZ3 LYS C   4      69.334  55.483  26.538  1.00  0.00           H  
ATOM   2447  N   GLN C   5      62.110  50.327  26.980  1.00  0.00           N  
ATOM   2449  CA  GLN C   5      60.929  49.688  26.358  1.00  0.00           C  
ATOM   2462  C   GLN C   5      60.545  50.054  24.959  1.00  0.00           C  
ATOM   2463  O   GLN C   5      60.837  51.140  24.517  1.00  0.00           O  
ATOM   2451  CB  GLN C   5      59.684  49.898  27.291  1.00  0.00           C  
ATOM   2454  CG  GLN C   5      59.618  48.842  28.409  1.00  0.00           C  
ATOM   2457  CD  GLN C   5      58.268  48.720  29.157  1.00  0.00           C  
ATOM   2459  NE2 GLN C   5      58.265  47.798  30.068  1.00  0.00           N  
ATOM   2458  OE1 GLN C   5      57.210  49.325  28.794  1.00  0.00           O  
ATOM   2448  H   GLN C   5      62.146  51.336  26.954  1.00  0.00           H  
ATOM   2450  HA  GLN C   5      61.138  48.620  26.306  1.00  0.00           H  
ATOM   2452  HB2 GLN C   5      59.537  50.927  27.618  1.00  0.00           H  
ATOM   2453  HB3 GLN C   5      58.786  49.773  26.684  1.00  0.00           H  
ATOM   2455  HG2 GLN C   5      60.035  47.912  28.025  1.00  0.00           H  
ATOM   2456  HG3 GLN C   5      60.358  49.160  29.144  1.00  0.00           H  
ATOM   2460 HE21 GLN C   5      57.409  47.532  30.532  1.00  0.00           H  
ATOM   2461 HE22 GLN C   5      59.143  47.563  30.509  1.00  0.00           H  
ATOM   2464  N   THR C   6      60.095  49.111  24.109  1.00  0.00           N  
ATOM   2466  CA  THR C   6      59.669  49.273  22.726  1.00  0.00           C  
ATOM   2476  C   THR C   6      58.308  49.855  22.463  1.00  0.00           C  
ATOM   2477  O   THR C   6      57.413  49.372  23.097  1.00  0.00           O  
ATOM   2468  CB  THR C   6      59.797  47.997  21.895  1.00  0.00           C  
ATOM   2470  CG2 THR C   6      61.256  47.642  21.762  1.00  0.00           C  
ATOM   2474  OG1 THR C   6      59.074  46.871  22.554  1.00  0.00           O  
ATOM   2465  H   THR C   6      59.986  48.183  24.492  1.00  0.00           H  
ATOM   2467  HA  THR C   6      60.409  49.967  22.329  1.00  0.00           H  
ATOM   2469  HB  THR C   6      59.383  48.166  20.901  1.00  0.00           H  
ATOM   2475  HG1 THR C   6      58.181  47.117  22.807  1.00  0.00           H  
ATOM   2471 HG21 THR C   6      61.677  47.254  22.690  1.00  0.00           H  
ATOM   2472 HG22 THR C   6      61.237  46.836  21.028  1.00  0.00           H  
ATOM   2473 HG23 THR C   6      61.802  48.427  21.238  1.00  0.00           H  
ATOM   2478  N   ALA C   7      58.199  50.713  21.477  1.00  0.00           N  
ATOM   2480  CA  ALA C   7      56.921  51.208  20.920  1.00  0.00           C  
ATOM   2486  C   ALA C   7      56.963  51.313  19.350  1.00  0.00           C  
ATOM   2487  O   ALA C   7      58.000  51.139  18.757  1.00  0.00           O  
ATOM   2482  CB  ALA C   7      56.599  52.608  21.408  1.00  0.00           C  
ATOM   2479  H   ALA C   7      58.955  50.695  20.807  1.00  0.00           H  
ATOM   2481  HA  ALA C   7      56.135  50.534  21.260  1.00  0.00           H  
ATOM   2483  HB1 ALA C   7      55.672  52.989  20.981  1.00  0.00           H  
ATOM   2484  HB2 ALA C   7      56.538  52.718  22.491  1.00  0.00           H  
ATOM   2485  HB3 ALA C   7      57.225  53.373  20.949  1.00  0.00           H  
ATOM   2488  N   ARG C   8      55.794  51.470  18.684  1.00  0.00           N  
ATOM   2490  CA  ARG C   8      55.697  51.488  17.235  1.00  0.00           C  
ATOM   2510  C   ARG C   8      55.834  52.873  16.684  1.00  0.00           C  
ATOM   2511  O   ARG C   8      55.274  53.790  17.271  1.00  0.00           O  
ATOM   2492  CB  ARG C   8      54.425  50.813  16.732  1.00  0.00           C  
ATOM   2495  CG  ARG C   8      54.259  50.759  15.153  1.00  0.00           C  
ATOM   2498  CD  ARG C   8      53.020  49.931  14.735  1.00  0.00           C  
ATOM   2501  NE  ARG C   8      52.891  49.782  13.250  1.00  0.00           N  
ATOM   2503  CZ  ARG C   8      53.434  48.822  12.558  1.00  0.00           C  
ATOM   2504  NH1 ARG C   8      54.170  47.873  13.106  1.00  0.00           N1+
ATOM   2507  NH2 ARG C   8      53.435  48.791  11.293  1.00  0.00           N  
ATOM   2489  H   ARG C   8      54.995  51.707  19.254  1.00  0.00           H  
ATOM   2491  HA  ARG C   8      56.542  50.958  16.795  1.00  0.00           H  
ATOM   2493  HB2 ARG C   8      54.457  49.753  16.984  1.00  0.00           H  
ATOM   2494  HB3 ARG C   8      53.539  51.176  17.253  1.00  0.00           H  
ATOM   2496  HG2 ARG C   8      54.155  51.795  14.830  1.00  0.00           H  
ATOM   2497  HG3 ARG C   8      55.167  50.317  14.743  1.00  0.00           H  
ATOM   2499  HD2 ARG C   8      52.968  48.943  15.191  1.00  0.00           H  
ATOM   2500  HD3 ARG C   8      52.149  50.456  15.127  1.00  0.00           H  
ATOM   2502  HE  ARG C   8      52.533  50.556  12.710  1.00  0.00           H  
ATOM   2505 HH11 ARG C   8      54.258  47.876  14.112  1.00  0.00           H  
ATOM   2506 HH12 ARG C   8      54.580  47.138  12.548  1.00  0.00           H  
ATOM   2508 HH21 ARG C   8      52.702  49.314  10.834  1.00  0.00           H  
ATOM   2509 HH22 ARG C   8      54.060  48.108  10.891  1.00  0.00           H  
TER   
HETATM 2514  C1  M3L C   9      56.940  54.268  14.973  1.00  0.00           C  
HETATM 2512  N1  M3L C   9      56.642  52.994  15.636  1.00  0.00           N  
HETATM 2542  O1  M3L C   9      57.140  54.106  12.580  1.00  0.00           O  
HETATM 2516  C2  M3L C   9      58.415  54.516  15.085  1.00  0.00           C  
HETATM 2528  N2  M3L C   9      62.018  57.973  14.121  1.00  0.00           N  
HETATM 2541  C3  M3L C   9      56.377  54.299  13.562  1.00  0.00           C  
HETATM 2519  C4  M3L C   9      58.896  55.909  14.655  1.00  0.00           C  
HETATM 2522  C5  M3L C   9      60.332  56.211  14.841  1.00  0.00           C  
HETATM 2525  C6  M3L C   9      60.629  57.563  14.182  1.00  0.00           C  
HETATM 2529  C7  M3L C   9      62.861  57.940  15.359  1.00  0.00           C  
HETATM 2533  C8  M3L C   9      61.995  59.359  13.701  1.00  0.00           C  
HETATM 2537  C9  M3L C   9      62.846  57.300  13.095  1.00  0.00           C  
HETATM 2513  H1  M3L C   9      57.126  52.179  15.286  1.00  0.00           H  
HETATM 2515  H2  M3L C   9      56.569  55.158  15.481  1.00  0.00           H  
HETATM 2517  H3  M3L C   9      58.863  54.291  16.052  1.00  0.00           H  
HETATM 2518  H4  M3L C   9      58.967  53.896  14.379  1.00  0.00           H  
HETATM 2520  H5  M3L C   9      58.740  55.987  13.579  1.00  0.00           H  
HETATM 2521  H6  M3L C   9      58.445  56.706  15.247  1.00  0.00           H  
HETATM 2523  H7  M3L C   9      60.595  56.229  15.898  1.00  0.00           H  
HETATM 2524  H8  M3L C   9      60.882  55.439  14.303  1.00  0.00           H  
HETATM 2526  H9  M3L C   9      60.211  57.566  13.175  1.00  0.00           H  
HETATM 2527  H10 M3L C   9      60.009  58.276  14.727  1.00  0.00           H  
HETATM 2530  H13 M3L C   9      62.714  56.949  15.787  1.00  0.00           H  
HETATM 2531  H14 M3L C   9      63.902  58.255  15.289  1.00  0.00           H  
HETATM 2532  H15 M3L C   9      62.406  58.630  16.069  1.00  0.00           H  
HETATM 2534  H16 M3L C   9      61.587  59.508  12.702  1.00  0.00           H  
HETATM 2535  H17 M3L C   9      61.381  60.007  14.327  1.00  0.00           H  
HETATM 2536  H18 M3L C   9      62.988  59.786  13.844  1.00  0.00           H  
HETATM 2538  H19 M3L C   9      62.700  56.226  13.216  1.00  0.00           H  
HETATM 2539  H20 M3L C   9      62.591  57.554  12.066  1.00  0.00           H  
HETATM 2540  H21 M3L C   9      63.900  57.466  13.318  1.00  0.00           H  
ATOM   2543  N   SER C  10      55.066  54.550  13.310  1.00  0.00           N  
ATOM   2545  CA  SER C  10      54.382  54.708  11.961  1.00  0.00           C  
ATOM   2552  C   SER C  10      54.674  56.074  11.348  1.00  0.00           C  
ATOM   2553  O   SER C  10      54.452  56.164  10.131  1.00  0.00           O  
ATOM   2547  CB  SER C  10      52.931  54.465  12.060  1.00  0.00           C  
ATOM   2550  OG  SER C  10      52.743  53.158  12.443  1.00  0.00           O  
ATOM   2544  H   SER C  10      54.509  54.813  14.110  1.00  0.00           H  
ATOM   2546  HA  SER C  10      54.797  53.996  11.247  1.00  0.00           H  
ATOM   2548  HB2 SER C  10      52.545  55.013  12.920  1.00  0.00           H  
ATOM   2549  HB3 SER C  10      52.446  54.757  11.128  1.00  0.00           H  
ATOM   2551  HG  SER C  10      53.076  52.601  11.736  1.00  0.00           H  
ATOM   2554  N   THR C  11      55.159  57.038  12.134  1.00  0.00           N  
ATOM   2556  CA  THR C  11      55.671  58.327  11.597  1.00  0.00           C  
ATOM   2566  C   THR C  11      56.931  58.032  10.749  1.00  0.00           C  
ATOM   2567  O   THR C  11      57.848  57.423  11.303  1.00  0.00           O  
ATOM   2558  CB  THR C  11      56.006  59.363  12.622  1.00  0.00           C  
ATOM   2560  CG2 THR C  11      56.329  60.736  12.016  1.00  0.00           C  
ATOM   2564  OG1 THR C  11      54.937  59.515  13.510  1.00  0.00           O  
ATOM   2555  H   THR C  11      55.337  56.784  13.096  1.00  0.00           H  
ATOM   2557  HA  THR C  11      54.894  58.829  11.021  1.00  0.00           H  
ATOM   2559  HB  THR C  11      56.858  59.030  13.215  1.00  0.00           H  
ATOM   2565  HG1 THR C  11      55.147  58.798  14.112  1.00  0.00           H  
ATOM   2561 HG21 THR C  11      57.370  60.854  11.716  1.00  0.00           H  
ATOM   2562 HG22 THR C  11      55.594  61.057  11.278  1.00  0.00           H  
ATOM   2563 HG23 THR C  11      56.318  61.465  12.826  1.00  0.00           H  
ATOM   2568  N   GLY C  12      56.974  58.380   9.498  1.00  0.00           N  
ATOM   2570  CA  GLY C  12      58.000  58.084   8.450  1.00  0.00           C  
ATOM   2573  C   GLY C  12      58.072  56.624   7.977  1.00  0.00           C  
ATOM   2574  O   GLY C  12      58.849  56.280   7.048  1.00  0.00           O  
ATOM   2569  H   GLY C  12      56.229  58.975   9.165  1.00  0.00           H  
ATOM   2571  HA2 GLY C  12      57.639  58.600   7.560  1.00  0.00           H  
ATOM   2572  HA3 GLY C  12      58.938  58.491   8.826  1.00  0.00           H  
ATOM   2575  N   GLY C  13      57.376  55.713   8.619  1.00  0.00           N  
ATOM   2577  CA  GLY C  13      57.276  54.291   8.306  1.00  0.00           C  
ATOM   2580  C   GLY C  13      55.849  53.738   8.101  1.00  0.00           C  
ATOM   2581  O   GLY C  13      54.889  54.352   7.600  1.00  0.00           O  
ATOM   2576  H   GLY C  13      56.812  56.036   9.392  1.00  0.00           H  
ATOM   2578  HA2 GLY C  13      57.915  54.006   7.470  1.00  0.00           H  
ATOM   2579  HA3 GLY C  13      57.584  53.641   9.124  1.00  0.00           H  
ATOM   2582  N   LYS C  14      55.722  52.455   8.401  1.00  0.00           N  
ATOM   2584  CA  LYS C  14      54.560  51.570   8.089  1.00  0.00           C  
ATOM   2602  C   LYS C  14      53.394  51.897   9.072  1.00  0.00           C  
ATOM   2603  O   LYS C  14      53.641  52.077  10.249  1.00  0.00           O  
ATOM   2586  CB  LYS C  14      54.883  50.105   8.126  1.00  0.00           C  
ATOM   2589  CG  LYS C  14      56.053  49.747   7.178  1.00  0.00           C  
ATOM   2592  CD  LYS C  14      56.523  48.341   7.634  1.00  0.00           C  
ATOM   2595  CE  LYS C  14      57.897  48.062   7.023  1.00  0.00           C  
ATOM   2598  NZ  LYS C  14      58.898  48.708   7.932  1.00  0.00           N1+
ATOM   2583  H   LYS C  14      56.579  51.953   8.588  1.00  0.00           H  
ATOM   2585  HA  LYS C  14      54.114  51.869   7.141  1.00  0.00           H  
ATOM   2587  HB2 LYS C  14      55.211  49.912   9.148  1.00  0.00           H  
ATOM   2588  HB3 LYS C  14      54.041  49.421   8.021  1.00  0.00           H  
ATOM   2590  HG2 LYS C  14      55.658  49.674   6.165  1.00  0.00           H  
ATOM   2591  HG3 LYS C  14      56.859  50.481   7.163  1.00  0.00           H  
ATOM   2593  HD2 LYS C  14      56.611  48.244   8.716  1.00  0.00           H  
ATOM   2594  HD3 LYS C  14      55.810  47.666   7.160  1.00  0.00           H  
ATOM   2596  HE2 LYS C  14      58.145  47.009   6.890  1.00  0.00           H  
ATOM   2597  HE3 LYS C  14      58.101  48.429   6.017  1.00  0.00           H  
ATOM   2599  HZ1 LYS C  14      59.799  48.797   7.483  1.00  0.00           H  
ATOM   2600  HZ2 LYS C  14      58.691  49.651   8.228  1.00  0.00           H  
ATOM   2601  HZ3 LYS C  14      58.904  48.197   8.803  1.00  0.00           H  
ATOM   2604  N   ALA C  15      52.159  52.010   8.589  1.00  0.00           N  
ATOM   2606  CA  ALA C  15      50.939  52.419   9.357  1.00  0.00           C  
ATOM   2612  C   ALA C  15      50.669  51.546  10.611  1.00  0.00           C  
ATOM   2613  O   ALA C  15      51.036  50.348  10.621  1.00  0.00           O  
ATOM   2608  CB  ALA C  15      49.792  52.376   8.417  1.00  0.00           C  
ATOM   2605  H   ALA C  15      52.024  51.814   7.607  1.00  0.00           H  
ATOM   2607  HA  ALA C  15      51.099  53.467   9.608  1.00  0.00           H  
ATOM   2609  HB1 ALA C  15      49.370  51.383   8.264  1.00  0.00           H  
ATOM   2610  HB2 ALA C  15      48.954  52.943   8.824  1.00  0.00           H  
ATOM   2611  HB3 ALA C  15      50.108  52.995   7.577  1.00  0.00           H  
ATOM   2614  N   PRO C  16      49.887  52.018  11.700  1.00  0.00           N  
ATOM   2624  CA  PRO C  16      49.542  51.159  12.839  1.00  0.00           C  
ATOM   2626  C   PRO C  16      48.946  49.751  12.563  1.00  0.00           C  
ATOM   2627  O   PRO C  16      48.345  49.495  11.499  1.00  0.00           O  
ATOM   2621  CB  PRO C  16      48.464  52.010  13.638  1.00  0.00           C  
ATOM   2618  CG  PRO C  16      48.922  53.436  13.329  1.00  0.00           C  
ATOM   2615  CD  PRO C  16      49.303  53.308  11.798  1.00  0.00           C  
ATOM   2625  HA  PRO C  16      50.540  51.043  13.260  1.00  0.00           H  
ATOM   2622  HB2 PRO C  16      47.466  51.779  13.266  1.00  0.00           H  
ATOM   2623  HB3 PRO C  16      48.578  51.668  14.666  1.00  0.00           H  
ATOM   2619  HG2 PRO C  16      48.133  54.153  13.558  1.00  0.00           H  
ATOM   2620  HG3 PRO C  16      49.793  53.576  13.969  1.00  0.00           H  
ATOM   2616  HD2 PRO C  16      48.464  53.419  11.111  1.00  0.00           H  
ATOM   2617  HD3 PRO C  16      50.024  54.098  11.586  1.00  0.00           H  
ATOM   2628  N   ARG C  17      48.911  48.847  13.547  1.00  0.00           N  
ATOM   2630  CA  ARG C  17      48.275  47.508  13.443  1.00  0.00           C  
ATOM   2650  C   ARG C  17      46.767  47.424  13.640  1.00  0.00           C  
ATOM   2651  O   ARG C  17      46.211  47.975  14.539  1.00  0.00           O  
ATOM   2632  CB  ARG C  17      48.894  46.502  14.522  1.00  0.00           C  
ATOM   2635  CG  ARG C  17      50.371  46.180  14.131  1.00  0.00           C  
ATOM   2638  CD  ARG C  17      51.121  45.658  15.304  1.00  0.00           C  
ATOM   2641  NE  ARG C  17      52.551  45.595  15.118  1.00  0.00           N  
ATOM   2643  CZ  ARG C  17      53.219  44.601  14.517  1.00  0.00           C  
ATOM   2644  NH1 ARG C  17      52.624  43.538  14.177  1.00  0.00           N1+
ATOM   2647  NH2 ARG C  17      54.488  44.633  14.355  1.00  0.00           N  
ATOM   2629  H   ARG C  17      49.330  49.051  14.443  1.00  0.00           H  
ATOM   2631  HA  ARG C  17      48.341  47.220  12.394  1.00  0.00           H  
ATOM   2633  HB2 ARG C  17      48.835  46.845  15.556  1.00  0.00           H  
ATOM   2634  HB3 ARG C  17      48.274  45.613  14.409  1.00  0.00           H  
ATOM   2636  HG2 ARG C  17      50.568  45.597  13.231  1.00  0.00           H  
ATOM   2637  HG3 ARG C  17      50.828  47.155  13.959  1.00  0.00           H  
ATOM   2639  HD2 ARG C  17      50.881  46.347  16.114  1.00  0.00           H  
ATOM   2640  HD3 ARG C  17      50.744  44.663  15.539  1.00  0.00           H  
ATOM   2642  HE  ARG C  17      53.065  46.424  15.380  1.00  0.00           H  
ATOM   2645 HH11 ARG C  17      51.649  43.361  14.374  1.00  0.00           H  
ATOM   2646 HH12 ARG C  17      53.168  42.790  13.772  1.00  0.00           H  
ATOM   2648 HH21 ARG C  17      55.053  45.412  14.662  1.00  0.00           H  
ATOM   2649 HH22 ARG C  17      54.910  43.812  13.946  1.00  0.00           H  
ATOM   2652  N   LYS C  18      46.113  46.656  12.767  1.00  0.00           N  
ATOM   2654  CA  LYS C  18      44.712  46.145  12.958  1.00  0.00           C  
ATOM   2672  C   LYS C  18      44.760  45.278  14.272  1.00  0.00           C  
ATOM   2673  O   LYS C  18      45.748  44.649  14.514  1.00  0.00           O  
ATOM   2656  CB  LYS C  18      44.333  45.271  11.787  1.00  0.00           C  
ATOM   2659  CG  LYS C  18      44.235  46.082  10.433  1.00  0.00           C  
ATOM   2662  CD  LYS C  18      43.323  45.337   9.455  1.00  0.00           C  
ATOM   2665  CE  LYS C  18      42.909  46.140   8.233  1.00  0.00           C  
ATOM   2668  NZ  LYS C  18      42.031  45.355   7.318  1.00  0.00           N1+
ATOM   2653  H   LYS C  18      46.746  46.137  12.175  1.00  0.00           H  
ATOM   2655  HA  LYS C  18      43.974  46.935  13.100  1.00  0.00           H  
ATOM   2657  HB2 LYS C  18      45.039  44.456  11.628  1.00  0.00           H  
ATOM   2658  HB3 LYS C  18      43.430  44.688  11.969  1.00  0.00           H  
ATOM   2660  HG2 LYS C  18      43.866  47.079  10.677  1.00  0.00           H  
ATOM   2661  HG3 LYS C  18      45.181  46.164   9.897  1.00  0.00           H  
ATOM   2663  HD2 LYS C  18      43.853  44.443   9.126  1.00  0.00           H  
ATOM   2664  HD3 LYS C  18      42.425  44.951   9.937  1.00  0.00           H  
ATOM   2666  HE2 LYS C  18      42.391  47.047   8.544  1.00  0.00           H  
ATOM   2667  HE3 LYS C  18      43.803  46.448   7.691  1.00  0.00           H  
ATOM   2669  HZ1 LYS C  18      41.591  45.906   6.595  1.00  0.00           H  
ATOM   2670  HZ2 LYS C  18      42.490  44.668   6.736  1.00  0.00           H  
ATOM   2671  HZ3 LYS C  18      41.287  44.961   7.875  1.00  0.00           H  
ATOM   2674  N   GLN C  19      43.680  45.264  15.122  1.00  0.00           N  
ATOM   2676  CA  GLN C  19      43.677  44.567  16.380  1.00  0.00           C  
ATOM   2689  C   GLN C  19      42.325  44.051  16.803  1.00  0.00           C  
ATOM   2690  O   GLN C  19      41.374  44.804  17.143  1.00  0.00           O  
ATOM   2678  CB  GLN C  19      44.130  45.508  17.498  1.00  0.00           C  
ATOM   2681  CG  GLN C  19      45.677  45.901  17.544  1.00  0.00           C  
ATOM   2684  CD  GLN C  19      46.612  44.718  17.895  1.00  0.00           C  
ATOM   2686  NE2 GLN C  19      47.872  45.040  18.084  1.00  0.00           N  
ATOM   2685  OE1 GLN C  19      46.283  43.563  18.014  1.00  0.00           O  
ATOM   2675  H   GLN C  19      42.798  45.610  14.772  1.00  0.00           H  
ATOM   2677  HA  GLN C  19      44.475  43.825  16.369  1.00  0.00           H  
ATOM   2679  HB2 GLN C  19      43.586  46.452  17.527  1.00  0.00           H  
ATOM   2680  HB3 GLN C  19      43.985  44.961  18.429  1.00  0.00           H  
ATOM   2682  HG2 GLN C  19      45.983  46.315  16.583  1.00  0.00           H  
ATOM   2683  HG3 GLN C  19      45.756  46.638  18.343  1.00  0.00           H  
ATOM   2687 HE21 GLN C  19      48.354  44.245  18.480  1.00  0.00           H  
ATOM   2688 HE22 GLN C  19      48.246  45.950  17.860  1.00  0.00           H  
ATOM   2691  N   LEU C  20      42.180  42.724  16.834  1.00  0.00           N  
ATOM   2693  CA  LEU C  20      41.018  41.980  17.340  1.00  0.00           C  
ATOM   2708  C   LEU C  20      41.012  41.861  18.912  1.00  0.00           C  
ATOM   2709  O   LEU C  20      42.070  41.904  19.495  1.00  0.00           O  
ATOM   2695  CB  LEU C  20      40.857  40.570  16.768  1.00  0.00           C  
ATOM   2698  CG  LEU C  20      40.896  40.613  15.260  1.00  0.00           C  
ATOM   2700  CD1 LEU C  20      40.692  39.121  14.883  1.00  0.00           C  
ATOM   2704  CD2 LEU C  20      39.844  41.438  14.496  1.00  0.00           C  
ATOM   2692  H   LEU C  20      42.984  42.184  16.547  1.00  0.00           H  
ATOM   2694  HA  LEU C  20      40.140  42.560  17.055  1.00  0.00           H  
ATOM   2696  HB2 LEU C  20      41.696  39.973  17.125  1.00  0.00           H  
ATOM   2697  HB3 LEU C  20      39.907  40.166  17.117  1.00  0.00           H  
ATOM   2699  HG  LEU C  20      41.896  40.919  14.953  1.00  0.00           H  
ATOM   2701 HD11 LEU C  20      41.513  38.508  15.254  1.00  0.00           H  
ATOM   2702 HD12 LEU C  20      39.740  38.712  15.222  1.00  0.00           H  
ATOM   2703 HD13 LEU C  20      40.854  39.097  13.806  1.00  0.00           H  
ATOM   2705 HD21 LEU C  20      39.863  41.199  13.432  1.00  0.00           H  
ATOM   2706 HD22 LEU C  20      38.874  41.203  14.935  1.00  0.00           H  
ATOM   2707 HD23 LEU C  20      39.989  42.509  14.639  1.00  0.00           H  
ATOM   2710  N   ALA C  21      39.878  41.811  19.468  1.00  0.00           N  
ATOM   2712  CA  ALA C  21      39.710  41.662  20.950  1.00  0.00           C  
ATOM   2718  C   ALA C  21      40.131  40.227  21.456  1.00  0.00           C  
ATOM   2719  O   ALA C  21      39.391  39.457  21.983  1.00  0.00           O  
ATOM   2714  CB  ALA C  21      38.284  42.019  21.380  1.00  0.00           C  
ATOM   2711  H   ALA C  21      39.088  41.764  18.841  1.00  0.00           H  
ATOM   2713  HA  ALA C  21      40.386  42.374  21.423  1.00  0.00           H  
ATOM   2715  HB1 ALA C  21      38.184  43.096  21.244  1.00  0.00           H  
ATOM   2716  HB2 ALA C  21      37.583  41.383  20.839  1.00  0.00           H  
ATOM   2717  HB3 ALA C  21      38.244  41.846  22.455  1.00  0.00           H  
ATOM   2720  N   THR C  22      41.494  39.968  21.397  1.00  0.00           N  
ATOM   2722  CA  THR C  22      42.071  38.598  21.571  1.00  0.00           C  
ATOM   2732  C   THR C  22      43.409  38.611  22.301  1.00  0.00           C  
ATOM   2733  O   THR C  22      44.177  37.599  22.284  1.00  0.00           O  
ATOM   2724  CB  THR C  22      42.345  38.141  20.124  1.00  0.00           C  
ATOM   2726  CG2 THR C  22      41.025  37.802  19.435  1.00  0.00           C  
ATOM   2730  OG1 THR C  22      43.032  39.130  19.354  1.00  0.00           O  
ATOM   2721  H   THR C  22      41.918  40.613  20.746  1.00  0.00           H  
ATOM   2723  HA  THR C  22      41.408  37.927  22.118  1.00  0.00           H  
ATOM   2725  HB  THR C  22      42.990  37.262  20.127  1.00  0.00           H  
ATOM   2731  HG1 THR C  22      43.871  38.730  19.114  1.00  0.00           H  
ATOM   2727 HG21 THR C  22      40.538  38.681  19.014  1.00  0.00           H  
ATOM   2728 HG22 THR C  22      41.253  37.095  18.637  1.00  0.00           H  
ATOM   2729 HG23 THR C  22      40.287  37.369  20.110  1.00  0.00           H  
ATOM   2734  N   LYS C  23      43.691  39.738  22.960  1.00  0.00           N  
ATOM   2736  CA  LYS C  23      44.848  40.072  23.862  1.00  0.00           C  
ATOM   2754  C   LYS C  23      44.365  40.029  25.300  1.00  0.00           C  
ATOM   2755  O   LYS C  23      43.207  40.238  25.513  1.00  0.00           O  
ATOM   2738  CB  LYS C  23      45.466  41.368  23.476  1.00  0.00           C  
ATOM   2741  CG  LYS C  23      46.601  41.250  22.447  1.00  0.00           C  
ATOM   2744  CD  LYS C  23      46.296  40.891  21.019  1.00  0.00           C  
ATOM   2747  CE  LYS C  23      45.047  41.607  20.486  1.00  0.00           C  
ATOM   2750  NZ  LYS C  23      44.792  41.368  19.025  1.00  0.00           N1+
ATOM   2735  H   LYS C  23      42.942  40.415  22.923  1.00  0.00           H  
ATOM   2737  HA  LYS C  23      45.692  39.383  23.823  1.00  0.00           H  
ATOM   2739  HB2 LYS C  23      44.751  42.066  23.039  1.00  0.00           H  
ATOM   2740  HB3 LYS C  23      45.895  41.741  24.406  1.00  0.00           H  
ATOM   2742  HG2 LYS C  23      47.185  42.161  22.319  1.00  0.00           H  
ATOM   2743  HG3 LYS C  23      47.280  40.563  22.953  1.00  0.00           H  
ATOM   2745  HD2 LYS C  23      47.139  41.260  20.436  1.00  0.00           H  
ATOM   2746  HD3 LYS C  23      46.122  39.817  20.958  1.00  0.00           H  
ATOM   2748  HE2 LYS C  23      44.136  41.521  21.079  1.00  0.00           H  
ATOM   2749  HE3 LYS C  23      45.209  42.674  20.640  1.00  0.00           H  
ATOM   2751  HZ1 LYS C  23      44.481  40.414  18.905  1.00  0.00           H  
ATOM   2752  HZ2 LYS C  23      44.010  41.920  18.702  1.00  0.00           H  
ATOM   2753  HZ3 LYS C  23      45.612  41.572  18.472  1.00  0.00           H  
ATOM   2756  N   ALA C  24      45.315  39.936  26.257  1.00  0.00           N  
ATOM   2758  CA  ALA C  24      44.960  39.637  27.579  1.00  0.00           C  
ATOM   2764  C   ALA C  24      45.626  40.535  28.648  1.00  0.00           C  
ATOM   2765  O   ALA C  24      46.708  41.016  28.357  1.00  0.00           O  
ATOM   2760  CB  ALA C  24      45.337  38.177  27.787  1.00  0.00           C  
ATOM   2757  H   ALA C  24      46.286  39.823  26.003  1.00  0.00           H  
ATOM   2759  HA  ALA C  24      43.875  39.733  27.613  1.00  0.00           H  
ATOM   2761  HB1 ALA C  24      46.398  37.989  27.625  1.00  0.00           H  
ATOM   2762  HB2 ALA C  24      45.227  37.869  28.826  1.00  0.00           H  
ATOM   2763  HB3 ALA C  24      44.679  37.536  27.199  1.00  0.00           H  
ATOM   2766  N   ALA C  25      44.988  40.679  29.863  1.00  0.00           N  
ATOM   2768  CA  ALA C  25      45.560  41.286  31.049  1.00  0.00           C  
ATOM   2774  C   ALA C  25      45.612  40.311  32.249  1.00  0.00           C  
ATOM   2775  O   ALA C  25      44.829  39.392  32.307  1.00  0.00           O  
ATOM   2770  CB  ALA C  25      44.841  42.572  31.380  1.00  0.00           C  
ATOM   2767  H   ALA C  25      44.116  40.173  29.928  1.00  0.00           H  
ATOM   2769  HA  ALA C  25      46.595  41.536  30.813  1.00  0.00           H  
ATOM   2771  HB1 ALA C  25      43.762  42.430  31.423  1.00  0.00           H  
ATOM   2772  HB2 ALA C  25      45.227  42.894  32.347  1.00  0.00           H  
ATOM   2773  HB3 ALA C  25      44.994  43.406  30.695  1.00  0.00           H  
ATOM   2776  N   ARG C  26      46.550  40.597  33.197  1.00  0.00           N  
ATOM   2778  CA  ARG C  26      46.455  40.079  34.504  1.00  0.00           C  
ATOM   2798  C   ARG C  26      45.409  40.798  35.312  1.00  0.00           C  
ATOM   2799  O   ARG C  26      45.047  41.977  35.008  1.00  0.00           O  
ATOM   2780  CB  ARG C  26      47.847  40.013  35.215  1.00  0.00           C  
ATOM   2783  CG  ARG C  26      48.636  41.348  35.238  1.00  0.00           C  
ATOM   2786  CD  ARG C  26      50.179  41.210  35.429  1.00  0.00           C  
ATOM   2789  NE  ARG C  26      50.837  42.544  35.489  1.00  0.00           N  
ATOM   2791  CZ  ARG C  26      51.526  43.141  34.539  1.00  0.00           C  
ATOM   2792  NH1 ARG C  26      51.666  42.592  33.379  1.00  0.00           N1+
ATOM   2795  NH2 ARG C  26      52.082  44.264  34.867  1.00  0.00           N  
ATOM   2777  H   ARG C  26      47.206  41.364  33.163  1.00  0.00           H  
ATOM   2779  HA  ARG C  26      46.123  39.041  34.505  1.00  0.00           H  
ATOM   2781  HB2 ARG C  26      47.894  39.685  36.253  1.00  0.00           H  
ATOM   2782  HB3 ARG C  26      48.484  39.352  34.626  1.00  0.00           H  
ATOM   2784  HG2 ARG C  26      48.552  41.914  34.311  1.00  0.00           H  
ATOM   2785  HG3 ARG C  26      48.223  42.015  35.995  1.00  0.00           H  
ATOM   2787  HD2 ARG C  26      50.282  40.680  36.375  1.00  0.00           H  
ATOM   2788  HD3 ARG C  26      50.577  40.586  34.628  1.00  0.00           H  
ATOM   2790  HE  ARG C  26      50.567  43.195  36.212  1.00  0.00           H  
ATOM   2793 HH11 ARG C  26      51.106  41.803  33.093  1.00  0.00           H  
ATOM   2794 HH12 ARG C  26      52.379  42.973  32.773  1.00  0.00           H  
ATOM   2796 HH21 ARG C  26      51.847  44.807  35.686  1.00  0.00           H  
ATOM   2797 HH22 ARG C  26      52.557  44.726  34.105  1.00  0.00           H  
TER   
HETATM 2802  C1  M3L C  27      43.937  40.628  37.252  1.00  0.00           C  
HETATM 2800  N1  M3L C  27      44.967  40.149  36.327  1.00  0.00           N  
HETATM 2830  O1  M3L C  27      44.925  40.061  39.372  1.00  0.00           O  
HETATM 2804  C2  M3L C  27      42.872  39.568  37.215  1.00  0.00           C  
HETATM 2816  N2  M3L C  27      38.185  38.568  38.802  1.00  0.00           N  
HETATM 2829  C3  M3L C  27      44.450  40.931  38.665  1.00  0.00           C  
HETATM 2807  C4  M3L C  27      41.765  39.858  38.160  1.00  0.00           C  
HETATM 2810  C5  M3L C  27      40.629  38.906  38.052  1.00  0.00           C  
HETATM 2813  C6  M3L C  27      39.510  39.278  39.028  1.00  0.00           C  
HETATM 2817  C7  M3L C  27      37.199  38.961  39.862  1.00  0.00           C  
HETATM 2821  C8  M3L C  27      38.243  37.120  38.888  1.00  0.00           C  
HETATM 2825  C9  M3L C  27      37.574  38.968  37.550  1.00  0.00           C  
HETATM 2801  H1  M3L C  27      45.216  39.170  36.357  1.00  0.00           H  
HETATM 2803  H2  M3L C  27      43.522  41.575  36.910  1.00  0.00           H  
HETATM 2805  H3  M3L C  27      43.245  38.562  37.408  1.00  0.00           H  
HETATM 2806  H4  M3L C  27      42.454  39.557  36.208  1.00  0.00           H  
HETATM 2808  H5  M3L C  27      41.387  40.874  38.039  1.00  0.00           H  
HETATM 2809  H6  M3L C  27      42.102  39.829  39.196  1.00  0.00           H  
HETATM 2811  H7  M3L C  27      40.930  37.864  38.167  1.00  0.00           H  
HETATM 2812  H8  M3L C  27      40.253  39.075  37.042  1.00  0.00           H  
HETATM 2814  H9  M3L C  27      39.799  38.929  40.019  1.00  0.00           H  
HETATM 2815  H10 M3L C  27      39.371  40.358  38.981  1.00  0.00           H  
HETATM 2818  H13 M3L C  27      36.183  38.648  39.619  1.00  0.00           H  
HETATM 2819  H14 M3L C  27      37.400  38.373  40.758  1.00  0.00           H  
HETATM 2820  H15 M3L C  27      37.283  40.041  39.977  1.00  0.00           H  
HETATM 2822  H16 M3L C  27      37.293  36.672  38.596  1.00  0.00           H  
HETATM 2823  H17 M3L C  27      38.900  36.730  38.111  1.00  0.00           H  
HETATM 2824  H18 M3L C  27      38.592  36.802  39.870  1.00  0.00           H  
HETATM 2826  H19 M3L C  27      36.547  38.607  37.493  1.00  0.00           H  
HETATM 2827  H20 M3L C  27      37.579  40.044  37.378  1.00  0.00           H  
HETATM 2828  H21 M3L C  27      38.120  38.498  36.733  1.00  0.00           H  
ATOM   2831  N   SER C  28      44.255  42.166  39.132  1.00  0.00           N  
ATOM   2833  CA  SER C  28      44.744  42.617  40.448  1.00  0.00           C  
ATOM   2840  C   SER C  28      44.207  41.765  41.533  1.00  0.00           C  
ATOM   2841  O   SER C  28      43.108  41.214  41.484  1.00  0.00           O  
ATOM   2835  CB  SER C  28      44.419  44.084  40.730  1.00  0.00           C  
ATOM   2838  OG  SER C  28      45.019  44.933  39.855  1.00  0.00           O  
ATOM   2832  H   SER C  28      43.920  42.925  38.557  1.00  0.00           H  
ATOM   2834  HA  SER C  28      45.827  42.502  40.493  1.00  0.00           H  
ATOM   2836  HB2 SER C  28      43.397  44.461  40.693  1.00  0.00           H  
ATOM   2837  HB3 SER C  28      44.850  44.334  41.699  1.00  0.00           H  
ATOM   2839  HG  SER C  28      44.414  44.938  39.110  1.00  0.00           H  
ATOM   2842  N   ALA C  29      45.019  41.619  42.636  1.00  0.00           N  
ATOM   2844  CA  ALA C  29      44.731  40.839  43.917  1.00  0.00           C  
ATOM   2850  C   ALA C  29      43.407  41.321  44.604  1.00  0.00           C  
ATOM   2851  O   ALA C  29      43.078  42.524  44.446  1.00  0.00           O  
ATOM   2846  CB  ALA C  29      46.044  40.972  44.730  1.00  0.00           C  
ATOM   2843  H   ALA C  29      45.842  42.204  42.630  1.00  0.00           H  
ATOM   2845  HA  ALA C  29      44.557  39.795  43.658  1.00  0.00           H  
ATOM   2847  HB1 ALA C  29      45.858  40.687  45.766  1.00  0.00           H  
ATOM   2848  HB2 ALA C  29      46.905  40.392  44.396  1.00  0.00           H  
ATOM   2849  HB3 ALA C  29      46.350  42.014  44.635  1.00  0.00           H  
ATOM   2852  N   PRO C  30      42.717  40.470  45.416  1.00  0.00           N  
ATOM   2862  CA  PRO C  30      41.402  40.832  45.925  1.00  0.00           C  
ATOM   2864  C   PRO C  30      41.534  42.016  46.950  1.00  0.00           C  
ATOM   2865  O   PRO C  30      42.352  41.987  47.878  1.00  0.00           O  
ATOM   2859  CB  PRO C  30      40.753  39.615  46.532  1.00  0.00           C  
ATOM   2856  CG  PRO C  30      41.920  38.673  46.805  1.00  0.00           C  
ATOM   2853  CD  PRO C  30      43.016  39.087  45.839  1.00  0.00           C  
ATOM   2863  HA  PRO C  30      40.851  41.000  45.000  1.00  0.00           H  
ATOM   2860  HB2 PRO C  30      40.415  40.004  47.492  1.00  0.00           H  
ATOM   2861  HB3 PRO C  30      39.928  39.178  45.968  1.00  0.00           H  
ATOM   2857  HG2 PRO C  30      42.347  38.813  47.799  1.00  0.00           H  
ATOM   2858  HG3 PRO C  30      41.476  37.694  46.628  1.00  0.00           H  
ATOM   2854  HD2 PRO C  30      44.009  39.062  46.288  1.00  0.00           H  
ATOM   2855  HD3 PRO C  30      43.047  38.387  45.005  1.00  0.00           H  
ATOM   2866  N   ALA C  31      40.668  42.960  46.724  1.00  0.00           N  
ATOM   2868  CA  ALA C  31      40.681  44.274  47.459  1.00  0.00           C  
ATOM   2874  C   ALA C  31      41.941  45.088  47.243  1.00  0.00           C  
ATOM   2875  O   ALA C  31      42.299  45.889  48.163  1.00  0.00           O  
ATOM   2870  CB  ALA C  31      40.197  43.995  48.933  1.00  0.00           C  
ATOM   2867  H   ALA C  31      39.988  42.802  45.994  1.00  0.00           H  
ATOM   2869  HA  ALA C  31      39.844  44.840  47.049  1.00  0.00           H  
ATOM   2871  HB1 ALA C  31      41.000  43.523  49.498  1.00  0.00           H  
ATOM   2872  HB2 ALA C  31      39.885  44.968  49.313  1.00  0.00           H  
ATOM   2873  HB3 ALA C  31      39.298  43.397  48.788  1.00  0.00           H  
ATOM   2876  N   THR C  32      42.746  44.977  46.181  1.00  0.00           N  
ATOM   2878  CA  THR C  32      43.777  45.934  45.758  1.00  0.00           C  
ATOM   2888  C   THR C  32      43.200  47.296  45.537  1.00  0.00           C  
ATOM   2889  O   THR C  32      42.320  47.490  44.684  1.00  0.00           O  
ATOM   2880  CB  THR C  32      44.581  45.427  44.483  1.00  0.00           C  
ATOM   2882  CG2 THR C  32      45.721  46.305  43.957  1.00  0.00           C  
ATOM   2886  OG1 THR C  32      45.212  44.208  44.789  1.00  0.00           O  
ATOM   2877  H   THR C  32      42.555  44.258  45.499  1.00  0.00           H  
ATOM   2879  HA  THR C  32      44.615  45.915  46.455  1.00  0.00           H  
ATOM   2881  HB  THR C  32      43.901  45.336  43.636  1.00  0.00           H  
ATOM   2887  HG1 THR C  32      44.542  43.548  44.599  1.00  0.00           H  
ATOM   2883 HG21 THR C  32      46.562  46.310  44.650  1.00  0.00           H  
ATOM   2884 HG22 THR C  32      46.126  45.859  43.049  1.00  0.00           H  
ATOM   2885 HG23 THR C  32      45.327  47.290  43.705  1.00  0.00           H  
ATOM   2890  N   GLY C  33      43.582  48.345  46.239  1.00  0.00           N  
ATOM   2892  CA  GLY C  33      42.852  49.664  46.287  1.00  0.00           C  
ATOM   2895  C   GLY C  33      43.483  50.820  46.987  1.00  0.00           C  
ATOM   2896  O   GLY C  33      44.671  51.015  46.831  1.00  0.00           O  
ATOM   2891  H   GLY C  33      44.447  48.260  46.753  1.00  0.00           H  
ATOM   2893  HA2 GLY C  33      42.595  50.002  45.283  1.00  0.00           H  
ATOM   2894  HA3 GLY C  33      41.843  49.558  46.687  1.00  0.00           H  
ATOM   2897  N   GLY C  34      42.641  51.602  47.551  1.00  0.00           N  
ATOM   2899  CA  GLY C  34      42.990  52.733  48.371  1.00  0.00           C  
ATOM   2902  C   GLY C  34      44.155  52.616  49.406  1.00  0.00           C  
ATOM   2903  O   GLY C  34      44.766  53.626  49.741  1.00  0.00           O  
ATOM   2898  H   GLY C  34      41.646  51.500  47.407  1.00  0.00           H  
ATOM   2900  HA2 GLY C  34      43.310  53.570  47.751  1.00  0.00           H  
ATOM   2901  HA3 GLY C  34      42.099  53.117  48.867  1.00  0.00           H  
ATOM   2904  N   VAL C  35      44.490  51.431  49.859  1.00  0.00           N  
ATOM   2906  CA  VAL C  35      45.791  51.217  50.547  1.00  0.00           C  
ATOM   2918  C   VAL C  35      46.829  50.447  49.703  1.00  0.00           C  
ATOM   2919  O   VAL C  35      47.994  50.851  49.683  1.00  0.00           O  
ATOM   2908  CB  VAL C  35      45.550  50.670  51.963  1.00  0.00           C  
ATOM   2910  CG1 VAL C  35      46.876  50.525  52.781  1.00  0.00           C  
ATOM   2914  CG2 VAL C  35      44.532  51.508  52.699  1.00  0.00           C  
ATOM   2905  H   VAL C  35      43.808  50.724  49.621  1.00  0.00           H  
ATOM   2907  HA  VAL C  35      46.278  52.185  50.670  1.00  0.00           H  
ATOM   2909  HB  VAL C  35      45.126  49.689  51.748  1.00  0.00           H  
ATOM   2911 HG11 VAL C  35      47.517  49.833  52.235  1.00  0.00           H  
ATOM   2912 HG12 VAL C  35      47.240  51.546  52.897  1.00  0.00           H  
ATOM   2913 HG13 VAL C  35      46.688  50.145  53.785  1.00  0.00           H  
ATOM   2915 HG21 VAL C  35      43.559  51.365  52.229  1.00  0.00           H  
ATOM   2916 HG22 VAL C  35      44.613  51.233  53.750  1.00  0.00           H  
ATOM   2917 HG23 VAL C  35      44.869  52.543  52.758  1.00  0.00           H  
ATOM   2920  N   LYS C  36      46.436  49.444  49.032  1.00  0.00           N  
ATOM   2922  CA  LYS C  36      47.331  48.415  48.426  1.00  0.00           C  
ATOM   2940  C   LYS C  36      47.455  48.524  46.934  1.00  0.00           C  
ATOM   2941  O   LYS C  36      46.437  48.429  46.291  1.00  0.00           O  
ATOM   2924  CB  LYS C  36      46.989  46.979  48.893  1.00  0.00           C  
ATOM   2927  CG  LYS C  36      47.801  45.786  48.295  1.00  0.00           C  
ATOM   2930  CD  LYS C  36      47.399  44.455  48.864  1.00  0.00           C  
ATOM   2933  CE  LYS C  36      48.066  43.276  48.162  1.00  0.00           C  
ATOM   2936  NZ  LYS C  36      49.536  43.232  48.392  1.00  0.00           N1+
ATOM   2921  H   LYS C  36      45.462  49.186  49.107  1.00  0.00           H  
ATOM   2923  HA  LYS C  36      48.373  48.537  48.721  1.00  0.00           H  
ATOM   2925  HB2 LYS C  36      47.095  46.964  49.978  1.00  0.00           H  
ATOM   2926  HB3 LYS C  36      45.931  46.811  48.690  1.00  0.00           H  
ATOM   2928  HG2 LYS C  36      47.522  45.755  47.242  1.00  0.00           H  
ATOM   2929  HG3 LYS C  36      48.873  45.951  48.404  1.00  0.00           H  
ATOM   2931  HD2 LYS C  36      47.529  44.441  49.946  1.00  0.00           H  
ATOM   2932  HD3 LYS C  36      46.329  44.353  48.682  1.00  0.00           H  
ATOM   2934  HE2 LYS C  36      47.678  42.300  48.452  1.00  0.00           H  
ATOM   2935  HE3 LYS C  36      47.914  43.313  47.084  1.00  0.00           H  
ATOM   2937  HZ1 LYS C  36      49.914  42.349  48.079  1.00  0.00           H  
ATOM   2938  HZ2 LYS C  36      49.957  43.984  47.865  1.00  0.00           H  
ATOM   2939  HZ3 LYS C  36      49.645  43.423  49.378  1.00  0.00           H  
ATOM   2942  N   LYS C  37      48.696  48.717  46.355  1.00  0.00           N  
ATOM   2944  CA  LYS C  37      49.050  48.750  44.905  1.00  0.00           C  
ATOM   2962  C   LYS C  37      49.080  47.352  44.334  1.00  0.00           C  
ATOM   2963  O   LYS C  37      49.439  46.409  45.082  1.00  0.00           O  
ATOM   2946  CB  LYS C  37      50.418  49.413  44.674  1.00  0.00           C  
ATOM   2949  CG  LYS C  37      50.332  50.851  44.239  1.00  0.00           C  
ATOM   2952  CD  LYS C  37      49.608  51.669  45.324  1.00  0.00           C  
ATOM   2955  CE  LYS C  37      50.486  51.935  46.576  1.00  0.00           C  
ATOM   2958  NZ  LYS C  37      49.790  52.800  47.597  1.00  0.00           N1+
ATOM   2943  H   LYS C  37      49.441  48.810  47.031  1.00  0.00           H  
ATOM   2945  HA  LYS C  37      48.288  49.363  44.423  1.00  0.00           H  
ATOM   2947  HB2 LYS C  37      51.051  49.286  45.553  1.00  0.00           H  
ATOM   2948  HB3 LYS C  37      50.940  48.935  43.845  1.00  0.00           H  
ATOM   2950  HG2 LYS C  37      51.339  51.238  44.084  1.00  0.00           H  
ATOM   2951  HG3 LYS C  37      49.780  50.945  43.303  1.00  0.00           H  
ATOM   2953  HD2 LYS C  37      49.402  52.698  45.030  1.00  0.00           H  
ATOM   2954  HD3 LYS C  37      48.665  51.236  45.658  1.00  0.00           H  
ATOM   2956  HE2 LYS C  37      50.826  50.992  47.004  1.00  0.00           H  
ATOM   2957  HE3 LYS C  37      51.445  52.352  46.267  1.00  0.00           H  
ATOM   2959  HZ1 LYS C  37      50.421  53.053  48.345  1.00  0.00           H  
ATOM   2960  HZ2 LYS C  37      49.383  53.646  47.225  1.00  0.00           H  
ATOM   2961  HZ3 LYS C  37      48.956  52.342  47.935  1.00  0.00           H  
ATOM   2964  N   PRO C  38      48.737  47.246  43.013  1.00  0.00           N  
ATOM   2974  CA  PRO C  38      48.844  45.952  42.324  1.00  0.00           C  
ATOM   2976  C   PRO C  38      50.283  45.273  42.495  1.00  0.00           C  
ATOM   2977  O   PRO C  38      51.362  45.905  42.421  1.00  0.00           O  
ATOM   2971  CB  PRO C  38      48.521  46.161  40.858  1.00  0.00           C  
ATOM   2968  CG  PRO C  38      48.509  47.710  40.689  1.00  0.00           C  
ATOM   2965  CD  PRO C  38      48.354  48.307  42.051  1.00  0.00           C  
ATOM   2975  HA  PRO C  38      48.150  45.195  42.688  1.00  0.00           H  
ATOM   2972  HB2 PRO C  38      49.258  45.610  40.273  1.00  0.00           H  
ATOM   2973  HB3 PRO C  38      47.549  45.711  40.655  1.00  0.00           H  
ATOM   2969  HG2 PRO C  38      49.492  47.973  40.300  1.00  0.00           H  
ATOM   2970  HG3 PRO C  38      47.717  48.060  40.026  1.00  0.00           H  
ATOM   2966  HD2 PRO C  38      48.992  49.187  42.116  1.00  0.00           H  
ATOM   2967  HD3 PRO C  38      47.410  48.757  42.361  1.00  0.00           H  
ATOM   2978  N   HID C  39      50.305  44.032  42.774  1.00  0.00           N  
ATOM   2980  CA  HID C  39      51.463  43.125  42.941  1.00  0.00           C  
ATOM   2993  C   HID C  39      52.346  42.962  41.639  1.00  0.00           C  
ATOM   2994  O   HID C  39      53.410  42.416  41.700  1.00  0.00           O  
ATOM   2982  CB  HID C  39      51.114  41.741  43.559  1.00  0.00           C  
ATOM   2985  CG  HID C  39      52.237  40.841  43.905  1.00  0.00           C  
ATOM   2991  CD2 HID C  39      52.502  39.638  43.369  1.00  0.00           C  
ATOM   2986  ND1 HID C  39      53.195  41.141  44.935  1.00  0.00           N  
ATOM   2988  CE1 HID C  39      54.028  40.078  44.933  1.00  0.00           C  
ATOM   2990  NE2 HID C  39      53.734  39.165  43.958  1.00  0.00           N  
ATOM   2979  H   HID C  39      49.408  43.570  42.734  1.00  0.00           H  
ATOM   2981  HA  HID C  39      51.989  43.644  43.742  1.00  0.00           H  
ATOM   2983  HB2 HID C  39      50.519  41.858  44.465  1.00  0.00           H  
ATOM   2984  HB3 HID C  39      50.344  41.290  42.932  1.00  0.00           H  
ATOM   2987  HD1 HID C  39      53.279  41.991  45.474  1.00  0.00           H  
ATOM   2992  HD2 HID C  39      52.016  39.049  42.606  1.00  0.00           H  
ATOM   2989  HE1 HID C  39      54.894  40.010  45.576  1.00  0.00           H  
ATOM   2995  N   ARG C  40      51.866  43.417  40.416  1.00  0.00           N  
ATOM   2997  CA  ARG C  40      52.609  43.426  39.138  1.00  0.00           C  
ATOM   3017  C   ARG C  40      51.859  44.333  38.193  1.00  0.00           C  
ATOM   3018  O   ARG C  40      52.379  45.206  37.528  1.00  0.00           O  
ATOM   2999  CB  ARG C  40      52.767  41.973  38.581  1.00  0.00           C  
ATOM   3002  CG  ARG C  40      54.008  41.710  37.781  1.00  0.00           C  
ATOM   3005  CD  ARG C  40      54.365  40.197  37.615  1.00  0.00           C  
ATOM   3008  NE  ARG C  40      53.380  39.515  36.876  1.00  0.00           N  
ATOM   3010  CZ  ARG C  40      53.411  39.312  35.597  1.00  0.00           C  
ATOM   3011  NH1 ARG C  40      54.394  39.795  34.794  1.00  0.00           N1+
ATOM   3014  NH2 ARG C  40      52.414  38.691  35.095  1.00  0.00           N  
ATOM   3019  OXT ARG C  40      50.677  44.116  38.104  1.00  0.00           O1-
ATOM   2996  H   ARG C  40      50.911  43.744  40.368  1.00  0.00           H  
ATOM   2998  HA  ARG C  40      53.592  43.872  39.291  1.00  0.00           H  
ATOM   3000  HB2 ARG C  40      52.776  41.228  39.377  1.00  0.00           H  
ATOM   3001  HB3 ARG C  40      51.916  41.741  37.941  1.00  0.00           H  
ATOM   3003  HG2 ARG C  40      53.897  42.080  36.762  1.00  0.00           H  
ATOM   3004  HG3 ARG C  40      54.912  42.189  38.157  1.00  0.00           H  
ATOM   3006  HD2 ARG C  40      55.255  40.155  36.988  1.00  0.00           H  
ATOM   3007  HD3 ARG C  40      54.709  39.737  38.541  1.00  0.00           H  
ATOM   3009  HE  ARG C  40      52.547  39.201  37.353  1.00  0.00           H  
ATOM   3012 HH11 ARG C  40      54.997  40.525  35.146  1.00  0.00           H  
ATOM   3013 HH12 ARG C  40      54.351  39.716  33.788  1.00  0.00           H  
ATOM   3015 HH21 ARG C  40      51.618  38.489  35.683  1.00  0.00           H  
ATOM   3016 HH22 ARG C  40      52.449  38.326  34.154  1.00  0.00           H  
TER   
CONECT 2510 2512
CONECT 2512 2510 2514 2513
CONECT 2513 2512
CONECT 2514 2516 2541 2515 2512
CONECT 2515 2514
CONECT 2516 2514 2519 2517 2518
CONECT 2517 2516
CONECT 2518 2516
CONECT 2519 2516 2522 2520 2521
CONECT 2520 2519
CONECT 2521 2519
CONECT 2522 2519 2525 2523 2524
CONECT 2523 2522
CONECT 2524 2522
CONECT 2525 2522 2528 2526 2527
CONECT 2526 2525
CONECT 2527 2525
CONECT 2528 2529 2533 2537 2525
CONECT 2529 2528 2530 2531 2532
CONECT 2530 2529
CONECT 2531 2529
CONECT 2532 2529
CONECT 2533 2528 2534 2535 2536
CONECT 2534 2533
CONECT 2535 2533
CONECT 2536 2533
CONECT 2537 2528 2538 2539 2540
CONECT 2538 2537
CONECT 2539 2537
CONECT 2540 2537
CONECT 2541 2514 2542 2543
CONECT 2542 2541
CONECT 2543 2541
CONECT 2798 2800
CONECT 2800 2798 2802 2801
CONECT 2801 2800
CONECT 2802 2804 2829 2803 2800
CONECT 2803 2802
CONECT 2804 2802 2807 2805 2806
CONECT 2805 2804
CONECT 2806 2804
CONECT 2807 2804 2810 2808 2809
CONECT 2808 2807
CONECT 2809 2807
CONECT 2810 2807 2813 2811 2812
CONECT 2811 2810
CONECT 2812 2810
CONECT 2813 2810 2816 2814 2815
CONECT 2814 2813
CONECT 2815 2813
CONECT 2816 2817 2821 2825 2813
CONECT 2817 2816 2818 2819 2820
CONECT 2818 2817
CONECT 2819 2817
CONECT 2820 2817
CONECT 2821 2816 2822 2823 2824
CONECT 2822 2821
CONECT 2823 2821
CONECT 2824 2821
CONECT 2825 2816 2826 2827 2828
CONECT 2826 2825
CONECT 2827 2825
CONECT 2828 2825
CONECT 2829 2802 2830 2831
CONECT 2830 2829
CONECT 2831 2829
END
